# Supplementary material for: Photosensitizer Activation Drives Apoptosis by Interorganellar Ca2+ Transfer and Superoxide Production in Bystander Cancer Cells
Source: Cells. 2019 Sep 29;8(10):1175. doi: 10.3390/cells8101175 (PMC6829494; doi:10.3390/cells8101175)
Supplement: Supplementary file 1 [file cells-08-01175-s001.zip]

Archive with 24 entries (21 files):
- SupplementaryFilesRevised/FigureDataSourceWithDescriptions/
- SupplementaryFilesRevised/FigureDataSourceWithDescriptions/Data Source Description.docx
- SupplementaryFilesRevised/FigureDataSourceWithDescriptions/Data_Figure2.xlsx
- SupplementaryFilesRevised/FigureDataSourceWithDescriptions/Data_Figure3.xlsx
- SupplementaryFilesRevised/FigureDataSourceWithDescriptions/Data_Figure5.xlsx
- SupplementaryFilesRevised/FigureDataSourceWithDescriptions/Data_Figure6.xlsx
- SupplementaryFilesRevised/FigureDataSourceWithDescriptions/Data_Figure7.xlsx
- SupplementaryFilesRevised/FigureDataSourceWithDescriptions/Data_FigureS2.xlsx
- SupplementaryFilesRevised/SupplementaryFigureFiles/
- SupplementaryFilesRevised/SupplementaryFigureFiles/~$pplementary Figures with Captions and Supplementary Video Descriptions.docx
- SupplementaryFilesRevised/SupplementaryFigureFiles/FigS1.tif
- SupplementaryFilesRevised/SupplementaryFigureFiles/FigS2.tif
- SupplementaryFilesRevised/SupplementaryFigureFiles/FigS3.tif
- SupplementaryFilesRevised/SupplementaryFigureFiles/FigS4.tif
- SupplementaryFilesRevised/SupplementaryFigureFiles/FigS5.tif
- SupplementaryFilesRevised/SupplementaryFigureFiles/Supplementary Figures with Captions.docx
- SupplementaryFilesRevised/SupplementaryVideoFiles/
- SupplementaryFilesRevised/SupplementaryVideoFiles/Supplementary Video Descriptions.docx
- SupplementaryFilesRevised/SupplementaryVideoFiles/Video_V1.avi
- SupplementaryFilesRevised/SupplementaryVideoFiles/Video_V2.avi
- SupplementaryFilesRevised/SupplementaryVideoFiles/VideoV1_first_frame.tif
- SupplementaryFilesRevised/SupplementaryVideoFiles/VideoV2_first_frame.tif
- SupplementaryFilesRevised/SupplementaryVideoFiles/VideoV3.avi
- SupplementaryFilesRevised/SupplementaryVideoFiles/VideoV3_first_frame.tif
