# Supplementary material for: Photosensitizer Activation Drives Apoptosis by Interorganellar Ca2+ Transfer and Superoxide Production in Bystander Cancer Cells
Source: Cells. 2019 Sep 29;8(10):1175. doi: 10.3390/cells8101175 (PMC6829494; doi:10.3390/cells8101175)
Supplement: Supplementary file 1 [file cells-08-01175-s001.zip › SupplementaryFilesRevised/FigureDataSourceWithDescriptions/Data_Figure2.xlsx]

## Sheet: Foglio1
Panel (a)
Averages after bleaching subtraction
HIT CELL		2 mM Ca	n = 5								0 mM Ca	n = 7
Time (s)		dF/F0 traces						average	s.e.m.		dF/F0 traces								average	s.e.m.		p-value
0		0.000841771	-0.0488801	-0.0416587	-0.041865	-0.016025		-0.0267507	0.00943004		-0.0333775	-0.0348175	-0.137683	-0.0467524	-0.0407067	-0.0180775	-0.060306		-0.0479197	0.0149204		0.278404
0.25		0.00100126	-0.0347522	-0.0257976	-0.0426968	-0.00807692		-0.0200667	0.0081495		-0.0362933	-0.0102021	0.00418552	-0.0353453	-0.0343503	-0.0124133	0.0103564		-0.0123542	0.00735297		0.249664
0.5		0.00197117	-0.0267175	-0.0221737	-0.0253756	-0.00649989		-0.014471	0.00571754		-0.02102	-0.0131036	-0.00125733	-0.0176909	-0.0186484	0.0055768	0.00445121		-0.00602371	0.00431792		0.0354862
0.75		0.0111466	-0.0079605	-0.0194165	-0.0015769	0.00490575		-0.00194374	0.00528148		-0.0176937	-0.0209087	-0.00676358	-0.0232897	-0.00594833	-0.00297659	0.013232		-0.00746511	0.00479631		0.60872
1		-0.00357606	0.00219409	-0.00652358	0.00382075	0.00959152		0.00114322	0.00283452		-0.00840194	-0.0099078	0.00466211	-0.00738259	0.00316078	0.000998003	-0.00484611		-0.00235042	0.00224715		0.888149
1.25		-0.00689989	0.011579	0.00752833	0.00359866	-0.00844166		0.000975781	0.00394793		0.00579604	0.00831291	0.00890355	0.00570027	0.00938535	0.00529537	0.0254567		0.00969628	0.00267903		0.252913
1.5		-0.00404656	0.00370596	0.00141701	0.00776148	-0.0207841		-0.0033708	0.00497893		0.00363643	-0.0025291	0.018782	0.00656418	0.00771122	-0.00369362	0.00794907		0.00453898	0.00284894		0.365359
1.75		-0.00656531	0.0167232	0.0129006	0.00449206	-0.00160732		0.00377607	0.00434366		0.00817	0.00638731	0.0136565	0.0122408	0.00233303	-0.00189863	0.00173728		0.00440875	0.00216233		0.784992
2		0.00924181	0.00847922	0.0103102	0.00222533	-0.000526327		0.00415475	0.00214546		0.0163887	0.0146248	0.0175546	0.0234976	0.00318936	-0.00692762	-0.00135508		0.00723238	0.0042595		0.633877
2.25		0.0131046	0.0194196	0.0117189	0.0111094	0.0103975		0.0110312	0.00162939		0.0219502	0.0164243	0.0133449	0.0211593	0.0211122	0.00255548	0.000750722		0.0109846	0.00337286		0.821973
2.5		-0.000929748	0.0217387	0.00982582	0.0119447	0.014763		0.00907242	0.00369441		0.0247904	0.00446077	0.0117969	0.0218292	0.0125773	0.00222683	0.00795317		0.00881087	0.00319573		0.85435
2.75		0.0142549	0.0216457	0.0152993	0.00837515	-0.00913695		0.00746341	0.00524706		0.0183012	-0.00646559	0.0121837	0.0198088	0.017571	-0.00718742	-0.00214498		0.00357804	0.00461698		0.86706
3		0.0071434	0.0116366	0.0147698	0.013693	0.00375718		0.0073958	0.00207366		0.0104908	0.0218417	0.0130954	0.0231099	0.0174264	0.0176384	-0.00452379		0.00992479	0.00353741		0.573553
3.25		0.00390053	0.0134228	0.028869	0.00843062	0.00886397		0.00976032	0.00431469		0.0179816	0.0112831	0.0118004	0.0236977	0.0235829	0.00636309	0.00791315		0.0101279	0.0027004		0.807561
3.5		-0.0109976	0.00553786	0.0199846	0.0189308	0.0108475		0.00583691	0.00563246		0.0134023	0.0109619	0.0115622	0.0248309	0.0133856	0.0103732	0.00453604		0.00795054	0.00231197		0.658356
3.75		-0.0282113	0.0133168	0.0200737	0.0205327	0.0145546		0.00498817	0.00917964		0.0133436	0.0165808	0.002271	0.024311	0.0209927	0.0194104	-0.00232139		0.00856502	0.0037603		0.588243
4		-3.9019e-05	0.0168417	0.017599	0.0268277	-0.0226789		0.00464789	0.008747		0.000996902	0.0165114	0.0270399	0.0285246	0.0121501	0.0112878	-0.011343		0.00710355	0.00531375		0.758022
4.25		0.000750658	0.0176323	0.0114714	0.0287358	0.0185146		0.0124051	0.00459653		0.0136744	0.00684679	0.0173126	0.0214746	0.0160512	0.0043194	-0.00510344		0.00553355	0.00345927		0.519777
4.5		-0.00636377	0.0171196	0.0181682	0.0266083	0.00707179		0.0095938	0.0056472		0.00259729	0.0153124	0.0022306	0.0306923	0.0283843	0.0113773	0.00731426		0.00886724	0.00438445		0.941126
4.75		0.00326395	0.0053325	0.00804426	0.0185429	0.0154526		0.00733076	0.00294632		0.00607605	0.0206025	0.0197876	0.0186294	0.0309653	0.00677589	-0.000961909		0.00948985	0.0041491		0.652587
5		-0.000492037	0.00427048	0.0109453	0.00880519	0.0150564		0.00509194	0.00269017		0.00633664	-0.0052925	0.0151468	0.01803	0.0137292	0.00541082	0.00493277		0.00337402	0.00300523		0.949953
5.25		0.0153446	0.00723416	0.012342	0.00365168	0.0191304		0.00912679	0.00277037		0.0115473	0.0281651	0.011202	0.0100765	0.00987359	0.0184018	0.00956656		0.00932787	0.00260881		0.860099
5.5		-0.00250857	-0.00304765	-0.00172628	0.00912619	0.0323063		0.00466672	0.00675389		0.0140035	0.0189517	0.0045825	0.00762162	0.0139375	0.0155262	0.0188346		0.00877351	0.00205085		0.52247
5.75		-0.0134054	0.00333018	0.0019759	0.0228334	0.00512783		0.00209802	0.0057596		0.00541561	0.0135079	0.0156418	0.00554713	0.0193688	0.00821773	0.00790254		0.00648577	0.00204617		0.470776
6		-0.0113294	-0.00146658	0.00135879	0.0112312	-0.000842517		-0.00175754	0.00359849		0.00525814	0.0182601	0.0206436	-0.00166018	0.00595846	0.00771501	0.00213604		0.00432706	0.00310084		0.385
6.25		-0.0154937	0.00230604	0.00240029	0.00696309	0.00676043		-0.000597241	0.00414486		-0.0128524	0.0125172	0.00376814	-0.0104167	0.0140514	0.00850799	-0.0156508		-0.00365565	0.00477928		0.720012
6.5		-0.0172394	-0.00584817	-4.66661e-05	-0.00198093	0.0137447		-0.00305909	0.0049919		0.000251144	-0.0037365	-0.00104264	-0.00856074	0.0154718	0.00679508	-0.0136286		-0.00387695	0.00364122		0.999699
6.75		-0.0191788	-0.00515517	0.000287004	-0.00494765	-0.00428477		-0.00700602	0.00328497		0.00674239	-0.00261794	0.00489597	-0.0121889	-0.00671083	-0.00867322	0.00951379		-0.00408442	0.00317713		0.707342
7		0.00227124	-0.00526083	-0.00473049	-0.0112252	-0.00153909		-0.0039775	0.00223232		-0.000685019	0.0139342	0.0109778	-0.0154695	-0.00304781	0.0121904	-0.000992108		0.000113343	0.00400146		0.621162
7.25		0.0072114	0.000671641	-0.00117708	-0.00781473	-0.017379		-0.00307468	0.00417481		-0.000771394	0.0127808	-0.0017455	-0.0151617	-0.0209506	0.00199525	0.00544897		-0.00439828	0.00442148		0.95642
7.5		0.000751856	-0.00676728	-0.010185	-0.00539452	-0.0190029		-0.00695992	0.00324553		-0.00535568	-0.0112608	-0.0192092	-0.0136189	-0.0170626	-0.000221972	0.00246123		-0.0103765	0.0031515		0.808317
7.75		-0.00105223	-0.0119674	-0.0129899	-0.00599321	-0.00446292		-0.00556408	0.00226881		-0.0110931	-0.0182876	-0.0127991	-0.0114629	-0.0111053	0.00974234	-0.0097823		-0.00983755	0.00333453		0.683558
8		-0.0016178	-0.0109355	-0.00436119	-0.0102611	-0.0410773		-0.0113202	0.00707871		-0.00487332	-0.0069903	-0.0169775	-0.0139282	-0.015998	-0.00222254	0.00956631		-0.00727652	0.00355054		0.764848
8.25		0.00828515	-0.00692195	-0.0087112	-0.0136904	0.0178331		0.00232204	0.00589845		-0.00964317	-0.0134531	-0.0079796	-0.00915525	-0.0211354	-0.00842167	0.0110769		-0.00762828	0.00368189		0.511263
8.5		0.0200071	-0.0167005	-0.0118384	-0.0171776	-0.00191895		-0.00189921	0.00694775		-0.00944543	-0.0265149	-0.0132467	-0.0160057	-0.0187283	-0.023924	-0.0181535		-0.0165178	0.00222487		0.334623
8.75		0.00921431	-0.0135178	-0.0163734	-0.0160696	0.00268667		-0.00249202	0.0053346		-0.0113237	-0.0116473	-0.00520225	-0.0175611	-0.0364523	-0.0126882	0.00317046		-0.0108545	0.00462336		0.608407
9		0.00622413	-0.00190054	-0.00987239	-0.0173619	0.00167731		0.000796226	0.00420651		0.000522079	-0.0318196	-0.0149701	-0.0124139	-0.0195874	-0.0267057	0.00171976		-0.0117087	0.00480006		0.417967
9.25		0.00769001	-0.00201859	-0.0117777	-0.0115482	-0.0134796		-0.00043207	0.00401946		-0.0110464	-0.0179056	-0.0192808	-0.0157971	-0.0126018	-0.0233829	-0.00624197		-0.0113082	0.00215769		0.457433
9.5		0.00692225	-0.00616664	-0.0116439	-0.023596	-0.00259389		-0.000840698	0.00505009		-0.0228499	-0.0273049	-0.0188527	-0.0200879	-0.0266197	-0.0163412	-0.00872911		-0.0153787	0.00242487		0.335334
9.75		-0.000596129	-0.00815339	-0.0162858	-0.0196648	-0.0326852		-0.00809415	0.00542857		-0.0109465	-0.0135024	-0.0200176	-0.0233962	-0.0227158	-0.0229448	-0.011896		-0.0122896	0.00211046		0.77497
10		0.00261428	0.00851455	-0.00571921	-0.0126486	-0.034384		0.00406604	0.00744242		0.00527091	0.0172973	0.0101033	-0.0142536	-0.00758071	0.012323	-0.00544382		0.00908335	0.00443563		0.535836
10.25		0.0763053	0.0619775	0.0151123	0.0122876	0.00771396		0.0456737	0.0142991		0.0295129	0.0900447	0.0277354	-0.0123871	0.0480785	0.0719287	0.0215874		0.0470076	0.0128464		0.903626
10.5		0.23405	0.125977	0.0386984	0.100811	0.0617325		0.121878	0.0339974		0.0701568	0.269355	0.0731519	0.00494927	0.114075	0.15076	0.0626863		0.109732	0.0320725		0.887417
10.75		0.450226	0.211764	0.0556328	0.263511	0.0919871		0.222904	0.07008		0.117108	0.501717	0.157263	0.0321037	0.249292	0.28624	0.142444		0.214275	0.057743		0.966215
11		0.674649	0.325879	0.0972845	0.432877	0.150897		0.343278	0.103783		0.164427	0.71852	0.224808	0.0797884	0.431142	0.423627	0.252727		0.328537	0.0812064		0.940925
11.25		0.87612	0.455177	0.140007	0.631744	0.204853		0.467246	0.136044		0.246601	0.922128	0.281946	0.144168	0.640748	0.546487	0.405079		0.454718	0.101602		0.963486
11.5		1.02469	0.558117	0.191043	0.794824	0.295893		0.577308	0.154293		0.342495	1.09805	0.341758	0.218124	0.830719	0.646802	0.572656		0.57683	0.1175		0.984
11.75		1.15802	0.659336	0.240866	0.916619	0.371761		0.672468	0.169144		0.430484	1.22385	0.362486	0.319803	0.982072	0.738139	0.742394		0.682565	0.127884		0.946916
12		1.25038	0.723137	0.299982	1.01891	0.434116		0.747229	0.176862		0.523957	1.354	0.408453	0.423994	1.08577	0.789257	0.906555		0.780343	0.135336		0.870852
12.25		1.34875	0.798399	0.36846	1.09275	0.510916		0.824579	0.180802		0.611037	1.44277	0.426992	0.537244	1.17203	0.827243	1.04035		0.859992	0.14007		0.86728
12.5		1.39127	0.839543	0.42781	1.15667	0.545693		0.871743	0.181041		0.693336	1.51703	0.449199	0.649857	1.2298	0.876126	1.15013		0.931399	0.14235		0.790922
12.75		1.44708	0.880949	0.476557	1.20104	0.605356		0.920585	0.180824		0.755292	1.56554	0.452164	0.756456	1.28917	0.895312	1.24323		0.986241	0.145785		0.775437
13		1.48292	0.91677	0.534528	1.2124	0.597546		0.946084	0.180387		0.810283	1.63295	0.473309	0.852955	1.30552	0.915754	1.32385		1.03621	0.14855		0.704424
13.25		1.5233	0.944427	0.58539	1.23435	0.677208		0.989073	0.174313		0.861734	1.66879	0.472817	0.949995	1.32381	0.935705	1.38602		1.07575	0.15068		0.714204
13.5		1.53225	0.95528	0.618413	1.25387	0.680764		1.00316	0.172761		0.893249	1.69791	0.496569	1.04841	1.31901	0.943462	1.44677		1.10992	0.150928		0.655653
13.75		1.55193	0.967875	0.660998	1.2675	0.713288		1.02629	0.168688		0.928426	1.74389	0.48738	1.1298	1.32172	0.945019	1.46373		1.13383	0.155156		0.656687
14		1.55738	0.97848	0.690311	1.26437	0.741586		1.03934	0.163239		0.957847	1.76548	0.498048	1.20227	1.30188	0.95657	1.53215		1.16058	0.157825		0.619252
14.25		1.56854	0.9778	0.722717	1.27516	0.74284		1.04929	0.162169		0.958073	1.81387	0.493215	1.268	1.30044	0.953535	1.55039		1.1772	0.164214		0.609888
14.5		1.56471	0.977951	0.749535	1.25787	0.741827		1.04925	0.157833		0.97279	1.80046	0.497603	1.32402	1.26964	0.950171	1.56923		1.18286	0.163625		0.591808
14.75		1.56784	0.969748	0.776922	1.2551	0.763049		1.0564	0.153656		0.989345	1.81722	0.500856	1.37779	1.25946	0.943967	1.59754		1.19652	0.167034		0.577773
15		1.55791	0.961396	0.79872	1.25728	0.804282		1.06481	0.14645		0.98435	1.84154	0.487286	1.42469	1.24172	0.94753	1.59872		1.20125	0.171737		0.590355
15.25		1.5527	0.958358	0.819381	1.24562	0.770504		1.05724	0.146426		0.985494	1.83542	0.50104	1.48359	1.24862	0.952284	1.61742		1.21434	0.172485		0.539716
15.5		1.53297	0.954244	0.838539	1.24921	0.791437		1.06027	0.139817		0.980674	1.84179	0.502321	1.524	1.21248	0.942433	1.65492		1.21842	0.176987		0.540823
15.75		1.54541	0.938749	0.843072	1.23657	0.786039		1.05603	0.141971		0.974198	1.85551	0.494896	1.57169	1.20275	0.961061	1.66352		1.22682	0.180805		0.518807
16		1.53661	0.931293	0.857198	1.24131	0.795736		1.05758	0.139066		0.979319	1.87599	0.492148	1.604	1.18129	0.945831	1.64405		1.22582	0.183692		0.528
16.25		1.53066	0.925876	0.860611	1.22044	0.798291		1.05144	0.136609		0.977579	1.83904	0.494285	1.63078	1.176	0.950249	1.66191		1.22601	0.182719		0.510838
16.5		1.51654	0.913301	0.865961	1.20924	0.782322		1.04086	0.135451		0.965853	1.83369	0.491935	1.65135	1.15015	0.946923	1.65622		1.22036	0.184107		0.501528
16.75		1.52266	0.905737	0.876189	1.19523	0.790231		1.04054	0.134662		0.959061	1.84575	0.482219	1.68216	1.15265	0.951839	1.66116		1.22508	0.187922		0.496672
17		1.51097	0.877403	0.892459	1.20316	0.78236		1.03495	0.134562		0.947863	1.83623	0.475876	1.71457	1.1399	0.943932	1.65496		1.22121	0.190216		0.496956
17.25		1.50342	0.874483	0.888252	1.18657	0.787228		1.02885	0.132333		0.943448	1.79953	0.472004	1.70204	1.12471	0.942024	1.66693		1.21148	0.188259		0.500998
17.5		1.48883	0.869884	0.897166	1.17467	0.793562		1.02486	0.128363		0.927831	1.82326	0.461437	1.72445	1.12052	0.927809	1.67965		1.21275	0.194171		0.497425
17.75		1.47973	0.852757	0.883307	1.16716	0.795263		1.01488	0.128246		0.93287	1.79612	0.478882	1.72885	1.11423	0.919566	1.67062		1.20859	0.190587		0.479024
18		1.45055	0.841831	0.898348	1.16475	0.763987		1.00235	0.126162		0.910038	1.78311	0.470745	1.7239	1.10906	0.920471	1.63879		1.1957	0.18935		0.476536
18.25		1.44885	0.819847	0.89258	1.15328	0.781961		0.996991	0.125426		0.915847	1.77046	0.475875	1.74249	1.07313	0.915882	1.66016		1.19465	0.190863		0.47006
18.5		1.42906	0.821552	0.891816	1.1334	0.757228		0.983543	0.12332		0.898878	1.76304	0.456536	1.73644	1.06576	0.901848	1.63553		1.18025	0.191753		0.472662
18.75		1.43012	0.80495	0.875765	1.13239	0.76138		0.97711	0.125089		0.885152	1.78294	0.463609	1.75217	1.0893	0.922458	1.621		1.18792	0.192149		0.445183
19		1.41377	0.778597	0.885015	1.10991	0.759946		0.964907	0.123003		0.881243	1.75404	0.446576	1.77638	1.05846	0.901766	1.63558		1.1783	0.195589		0.445313
19.25		1.41033	0.792738	0.885432	1.11692	0.735947		0.963016	0.123927		0.872077	1.71818	0.443617	1.76579	1.04873	0.886661	1.62278		1.16388	0.193208		0.467629
19.5		1.40208	0.77374	0.892928	1.11225	0.767472		0.963734	0.120512		0.86831	1.72178	0.449136	1.75925	1.04425	0.904321	1.62133		1.16472	0.191975		0.463945
19.75		1.3698	0.761713	0.882541	1.08802	0.7204		0.937845	0.119781		0.853163	1.67871	0.43926	1.76702	1.01544	0.896327	1.63846		1.15264	0.193123		0.437136
20		1.3647	0.749589	0.879698	1.08487	0.709603		0.930365	0.12099		0.842239	1.67489	0.449693	1.7667	1.02154	0.906107	1.6163		1.15044	0.190677		0.423034
20.25		1.35832	0.740438	0.879066	1.0718	0.721166		0.926166	0.11891		0.837519	1.6687	0.432976	1.77758	1.00822	0.872736	1.61692		1.14084	0.194312		0.439674
20.5		1.34506	0.72808	0.873302	1.06293	0.717461		0.91672	0.117882		0.82568	1.64567	0.444072	1.78458	0.988881	0.886361	1.59611		1.13404	0.191751		0.42946
20.75		1.34173	0.729092	0.858387	1.04688	0.709983		0.907927	0.117649		0.818131	1.63115	0.413521	1.78034	0.975675	0.881318	1.60673		1.12422	0.194697		0.437169
21		1.34264	0.711842	0.866373	1.02441	0.715058		0.902145	0.117687		0.815496	1.62573	0.420134	1.76933	0.968981	0.877128	1.59326		1.11836	0.19261		0.434072
21.25		1.31527	0.703921	0.858828	1.02649	0.728589		0.896081	0.11279		0.802998	1.65821	0.414507	1.76521	0.961587	0.878351	1.59964		1.11927	0.195756		0.423585
21.5		1.30099	0.690943	0.84853	1.02099	0.70407		0.881957	0.113867		0.803734	1.59378	0.414253	1.77349	0.977142	0.869203	1.5756		1.10822	0.191268		0.410009
21.75		1.2823	0.696058	0.84848	1.0021	0.736443		0.881334	0.106472		0.795919	1.60064	0.417174	1.76189	0.956344	0.864396	1.56988		1.1018	0.191128		0.417783
22		1.27166	0.683457	0.832237	1.00221	0.733717		0.872327	0.106678		0.785033	1.57844	0.396509	1.76233	0.938942	0.865114	1.56667		1.09079	0.192431		0.424696
22.25		1.26468	0.672975	0.834045	0.997233	0.709635		0.862808	0.108279		0.778053	1.59952	0.3945	1.75728	0.943513	0.861272	1.55934		1.09031	0.193345		0.409501
22.5		1.25346	0.663987	0.829645	0.993248	0.701318		0.85486	0.107953		0.75832	1.59308	0.402728	1.74724	0.930453	0.843482	1.55452		1.08067	0.192954		0.412066
22.75		1.23997	0.657624	0.833451	0.971948	0.676173		0.841805	0.107496		0.760356	1.57121	0.392593	1.71942	0.911012	0.840386	1.55806		1.06918	0.191114		0.405601
23		1.22869	0.649116	0.817969	0.947586	0.694877		0.833073	0.104118		0.753689	1.55108	0.413661	1.7355	0.897379	0.839943	1.54098		1.06568	0.189066		0.390203
23.25		1.23677	0.642053	0.818414	0.957978	0.701017		0.836137	0.106168		0.752599	1.53951	0.391708	1.72968	0.89869	0.837905	1.55215		1.06089	0.190593		0.409944
23.5		1.2141	0.643415	0.81067	0.939447	0.674256		0.82074	0.103796		0.740205	1.52502	0.385152	1.742	0.880588	0.826562	1.52653		1.0495	0.191319		0.402198
23.75		1.21037	0.634093	0.805126	0.93113	0.696349		0.81926	0.102113		0.732427	1.50758	0.390319	1.72077	0.870246	0.820483	1.50748		1.03805	0.187968		0.415241
24		1.19434	0.624961	0.804267	0.931329	0.685249		0.811368	0.101253		0.728901	1.49552	0.385152	1.71937	0.857196	0.819849	1.50772		1.03247	0.188192		0.41069
24.25		1.1935	0.61576	0.794307	0.917182	0.68629		0.804248	0.101713		0.723419	1.48235	0.391645	1.72446	0.874265	0.821473	1.5076		1.03364	0.187085		0.392907
24.5		1.17144	0.612501	0.787485	0.913461	0.691619		0.797651	0.0978957		0.719658	1.48881	0.364724	1.70609	0.851896	0.817121	1.49205		1.02105	0.188317		0.405443
24.75		1.1619	0.607048	0.776714	0.899545	0.68655		0.788218	0.0969663		0.703521	1.48905	0.376524	1.70114	0.852736	0.787326	1.49451		1.01551	0.188695		0.398196
25		1.15666	0.595382	0.786273	0.898438	0.639097		0.776564	0.100918		0.705092	1.44491	0.379106	1.69574	0.828589	0.804003	1.48298		1.00585	0.185099		0.389198
25.25		1.14949	0.587501	0.779786	0.887588	0.656502		0.773103	0.0988001		0.698631	1.45007	0.369271	1.69384	0.831057	0.788094	1.4855		1.00199	0.186922		0.392939
25.5		1.14188	0.58577	0.763958	0.878744	0.642422		0.763028	0.0987605		0.679273	1.46059	0.37489	1.68577	0.815972	0.801189	1.45174		0.994824	0.185366		0.384461
25.75		1.133	0.582351	0.760635	0.866272	0.64286		0.757049	0.0971727		0.681305	1.43781	0.364653	1.66248	0.812128	0.780499	1.45842		0.984086	0.184123		0.390831
26		1.12069	0.574659	0.750856	0.865696	0.648224		0.75161	0.0956746		0.674723	1.40837	0.363368	1.67484	0.809188	0.789386	1.44756		0.979394	0.183248		0.387146
26.25		1.10062	0.570324	0.738262	0.850734	0.645048		0.74015	0.0926597		0.671166	1.42208	0.368588	1.66104	0.802823	0.776506	1.42242		0.972858	0.181723		0.373104
26.5		1.09611	0.564818	0.754762	0.847879	0.665924		0.744625	0.0906403		0.674188	1.41102	0.373888	1.65418	0.79462	0.772776	1.40802		0.967313	0.179565		0.387737
26.75		1.09267	0.560721	0.736892	0.834984	0.662581		0.735879	0.0906884		0.656895	1.38045	0.360715	1.6452	0.781966	0.773614	1.42213		0.957232	0.180235		0.392334
27		1.07747	0.551583	0.730599	0.838143	0.63284		0.724025	0.0914265		0.659078	1.40031	0.36227	1.63536	0.774203	0.762233	1.39549		0.952258	0.179336		0.376997
27.25		1.07091	0.549058	0.734793	0.806854	0.602594		0.710336	0.0917907		0.652529	1.3926	0.355354	1.65118	0.763322	0.748761	1.40213		0.948569	0.182258		0.363826
27.5		1.06299	0.54661	0.71317	0.816156	0.629743		0.710834	0.0892912		0.641692	1.38547	0.340803	1.63512	0.749457	0.759288	1.40459		0.941117	0.182463		0.378924
27.75		1.04972	0.53715	0.72599	0.794918	0.612636		0.700792	0.0884371		0.635491	1.3803	0.354145	1.64244	0.731238	0.748282	1.409		0.938518	0.183149		0.365439
28		1.03884	0.540224	0.716272	0.798936	0.631574		0.701496	0.0851099		0.630127	1.36449	0.353386	1.61185	0.761663	0.74216	1.36513		0.927842	0.176914		0.373661
28.25		1.031	0.531825	0.697426	0.788577	0.616084		0.688935	0.0858198		0.6321	1.35801	0.335904	1.6132	0.738288	0.746983	1.37558		0.923366	0.179179		0.363176
28.5		1.02828	0.531686	0.704986	0.784732	0.620432		0.689606	0.0848068		0.633047	1.34402	0.338176	1.60873	0.731069	0.738498	1.36366		0.916879	0.17769		0.3737
28.75		1.02438	0.52813	0.702352	0.777131	0.600292		0.681677	0.0857784		0.627865	1.3259	0.328804	1.5904	0.718881	0.73197	1.36146		0.906248	0.176686		0.37765
29		1.02573	0.517086	0.677343	0.757875	0.587824		0.668036	0.0880734		0.623046	1.29964	0.344207	1.58759	0.721786	0.728094	1.35842		0.902681	0.173943		0.353686
29.25		1.01528	0.524802	0.682945	0.758857	0.575569		0.666004	0.0862183		0.61287	1.30733	0.347604	1.57661	0.727649	0.74069	1.3478		0.902015	0.172402		0.347013
29.5		0.997323	0.50988	0.671686	0.769167	0.587082		0.661197	0.0844499		0.608507	1.30801	0.340284	1.59184	0.71466	0.719402	1.33741		0.895895	0.175052		0.354168
29.75		1.00258	0.516042	0.676269	0.757541	0.624117		0.669142	0.0818099		0.594683	1.30937	0.337036	1.57029	0.709833	0.722023	1.34907		0.891587	0.174869		0.377472
30		0.985069	0.50111	0.672839	0.746507	0.599917		0.654588	0.0817718		0.596694	1.3092	0.33511	1.55395	0.705417	0.712748	1.33793		0.88536	0.173335		0.357702
30.25		0.973819	0.4986	0.6594	0.727896	0.587976		0.642711	0.0806125		0.583514	1.28804	0.314578	1.56928	0.71736	0.708225	1.30884		0.876289	0.174133		0.353752
30.5		0.971956	0.492395	0.651256	0.734287	0.622048		0.64724	0.0795395		0.591709	1.3005	0.339139	1.5713	0.703937	0.711717	1.33102		0.884465	0.17399		0.346163
30.75		0.958465	0.495215	0.642356	0.724537	0.57844		0.632339	0.0791843		0.593431	1.26337	0.334374	1.55217	0.697906	0.69448	1.32261		0.87115	0.171088		0.3365
31		0.957701	0.493868	0.646873	0.716098	0.586982		0.632531	0.078363		0.591004	1.27918	0.336397	1.5378	0.708452	0.703924	1.31586		0.872878	0.16956		0.330516
31.25		0.952604	0.489704	0.643627	0.718551	0.579555		0.628731	0.0785408		0.569868	1.27805	0.337026	1.54349	0.677155	0.692632	1.31866		0.864607	0.172441		0.345116
31.5		0.948931	0.480952	0.631879	0.710786	0.595438		0.625221	0.0781514		0.573042	1.25716	0.320068	1.52192	0.679891	0.688943	1.29917		0.853349	0.169711		0.354883
31.75		0.936246	0.477117	0.629561	0.704736	0.579567		0.616775	0.0771386		0.573469	1.27088	0.331268	1.5224	0.670062	0.690096	1.26018		0.849932	0.167732		0.340041
32		0.924185	0.4791	0.614644	0.697433	0.557173		0.605547	0.0762888		0.557904	1.2492	0.324746	1.50659	0.662783	0.689384	1.28615		0.843694	0.168149		0.331131
32.25		0.929826	0.47437	0.615216	0.688735	0.578571		0.6081	0.0763842		0.574238	1.23252	0.342129	1.51232	0.669315	0.67803	1.26354		0.842735	0.164561		0.330213
32.5		0.910354	0.46784	0.603192	0.68565	0.571828		0.59825	0.0743351		0.558073	1.21616	0.318641	1.49387	0.66045	0.679205	1.28066		0.833161	0.165999		0.332281
32.75		0.895232	0.460469	0.613098	0.686078	0.548199		0.590819	0.0737045		0.54667	1.22175	0.31913	1.48649	0.661791	0.689214	1.27473		0.831837	0.165465		0.319233
33		0.90331	0.467076	0.600025	0.682082	0.570137		0.59446	0.0732743		0.548814	1.2159	0.315561	1.48777	0.653954	0.675416	1.22773		0.820899	0.163604		0.343402
33.25		0.910911	0.460706	0.594805	0.675161	0.528316		0.583649	0.0778171		0.542648	1.20086	0.319117	1.4745	0.64581	0.683799	1.2395		0.817925	0.162345		0.327672
33.5		0.904164	0.461289	0.593593	0.66736	0.542235		0.583137	0.0754929		0.541635	1.18856	0.323125	1.47671	0.649175	0.68107	1.23407		0.815956	0.161354		0.327341
33.75		0.898797	0.439326	0.589189	0.657179	0.533293		0.57271	0.0775104		0.535191	1.18461	0.317374	1.46275	0.65191	0.659806	1.22104		0.80688	0.160529		0.324287
34		0.875704	0.45887	0.58631	0.650556	0.535695		0.570329	0.0708918		0.546873	1.1648	0.310959	1.45089	0.63607	0.652449	1.22774		0.80049	0.159603		0.326242
34.25		0.870244	0.450576	0.573227	0.656275	0.585146		0.575748	0.0692073		0.542044	1.17577	0.312301	1.44109	0.638921	0.650787	1.22355		0.799472	0.159095		0.337863
34.5		0.856171	0.450257	0.572159	0.657481	0.573991		0.570423	0.0672234		0.530955	1.16947	0.316206	1.43521	0.626173	0.646594	1.21291		0.792513	0.158446		0.338472
34.75		0.845472	0.43738	0.568979	0.634818	0.556039		0.55671	0.0672475		0.528006	1.17215	0.312791	1.42216	0.631432	0.651834	1.20769		0.790624	0.157232		0.31279
35		0.842118	0.443421	0.561612	0.647158	0.544472		0.555694	0.0669396		0.526372	1.15153	0.310981	1.41529	0.627632	0.648317	1.20478		0.784498	0.155926		0.319451
35.25		0.852288	0.434918	0.561708	0.633996	0.55426		0.555141	0.0690431		0.520428	1.13296	0.307534	1.40136	0.606114	0.643917	1.17522		0.770343	0.153599		0.343243
35.5		0.846986	0.430808	0.558767	0.628811	0.533001		0.547155	0.069515		0.510077	1.13193	0.326054	1.40007	0.62418	0.647554	1.21071		0.77911	0.153748		0.310103
35.75		0.837398	0.419372	0.563913	0.632657	0.556417		0.549209	0.0682765		0.509849	1.13243	0.322867	1.40019	0.629693	0.628417	1.17878		0.771965	0.152647		0.325348
36		0.836997	0.42662	0.55683	0.618694	0.527481		0.540363	0.0683658		0.505703	1.15007	0.320411	1.39138	0.612608	0.623397	1.17261		0.768011	0.153499		0.317481
36.25		0.835093	0.42395	0.545035	0.620917	0.520721		0.535966	0.0690714		0.500101	1.14501	0.321357	1.37564	0.609583	0.630685	1.16311		0.763396	0.151436		0.313796
36.5		0.828501	0.416429	0.539827	0.60923	0.536916		0.532792	0.0680594		0.506955	1.13306	0.303236	1.3703	0.608219	0.621248	1.17351		0.759032	0.152372		0.318452
36.75		0.808926	0.417604	0.539868	0.60649	0.498725		0.520726	0.0661576		0.491618	1.1109	0.315634	1.38046	0.618219	0.612413	1.14267		0.752437	0.150256		0.300986
37		0.80986	0.415123	0.530363	0.611246	0.533484		0.526214	0.0654307		0.503514	1.10937	0.316906	1.35663	0.604202	0.623259	1.13353		0.748714	0.14698		0.311714
37.25		0.802455	0.413003	0.530013	0.61098	0.510931		0.519474	0.0653414		0.494724	1.10217	0.312891	1.34967	0.602349	0.612677	1.13515		0.7431	0.147227		0.309843
37.5		0.80126	0.408297	0.530701	0.600946	0.508448		0.515731	0.0655438		0.47745	1.09043	0.29876	1.34773	0.591961	0.618157	1.12239		0.73392	0.147964		0.32337
37.75		0.782618	0.408175	0.52503	0.589547	0.525917		0.511863	0.0615109		0.484415	1.12669	0.306279	1.34264	0.593124	0.612699	1.15325		0.744025	0.150171		0.298814
38		0.787075	0.4109	0.52065	0.584898	0.492926		0.504704	0.0634266		0.488128	1.08917	0.311817	1.32636	0.595752	0.614804	1.14232		0.736567	0.145513		0.28912
38.25		0.79433	0.400865	0.518806	0.585383	0.499393		0.504983	0.0656691		0.489545	1.09538	0.309551	1.3268	0.583787	0.608178	1.14576		0.735026	0.146754		0.297116
38.5		0.781841	0.395564	0.510103	0.576701	0.491623		0.496209	0.0645392		0.479323	1.08337	0.320996	1.31637	0.594867	0.615347	1.12332		0.731193	0.143037		0.278344
38.75		0.781454	0.392634	0.500621	0.58187	0.502698		0.496716	0.0648109		0.483741	1.09142	0.300511	1.31112	0.589516	0.608918	1.13158		0.728594	0.145197		0.29021
39		0.773244	0.390973	0.511101	0.563337	0.510704		0.494554	0.0625949		0.463126	1.07182	0.310884	1.29613	0.588147	0.59806	1.09418		0.714904	0.141459		0.30284
39.25		0.77989	0.389174	0.494257	0.571099	0.506291		0.492649	0.0648691		0.4726	1.08844	0.30226	1.29435	0.584956	0.599794	1.11285		0.719408	0.143404		0.296427
39.5		0.769218	0.403877	0.497603	0.566693	0.503293		0.492471	0.0610723		0.467641	1.0788	0.294501	1.2961	0.580284	0.602345	1.10913		0.715438	0.143805		0.30288
39.75		0.759788	0.392352	0.486173	0.552979	0.49634		0.481691	0.061257		0.462305	1.07196	0.312636	1.28323	0.57942	0.602945	1.10098		0.71306	0.140758		0.279049
40		0.756024	0.398287	0.483493	0.561851	0.474824		0.478894	0.0610481		0.465142	1.05745	0.304184	1.27503	0.567412	0.592367	1.11125		0.707068	0.141136		0.285588
40.25		0.747417	0.383065	0.492706	0.559279	0.473069		0.474942	0.0609686		0.465872	1.04867	0.311561	1.27239	0.568928	0.590009	1.10652		0.705614	0.139616		0.276992
40.5		0.756412	0.382949	0.474992	0.55979	0.508491		0.4802	0.0620683		0.464692	1.05867	0.305108	1.27563	0.570218	0.5781	1.08997		0.702351	0.140333		0.296961
40.75		0.746236	0.381167	0.468791	0.54884	0.469791		0.46648	0.0618014		0.453419	1.04332	0.29321	1.26025	0.586119	0.584338	1.07468		0.695451	0.138223		0.278558
41		0.741694	0.379696	0.480819	0.554421	0.515134		0.477712	0.0593915		0.44706	1.05175	0.297651	1.25606	0.563517	0.587442	1.0705		0.692222	0.138648		0.307701
41.25		0.741077	0.375979	0.466577	0.545878	0.474268		0.463962	0.0613307		0.45242	1.05921	0.304756	1.23836	0.544874	0.572663	1.08051		0.68902	0.138328		0.285802
41.5		0.73607	0.379193	0.465034	0.547151	0.479521		0.464449	0.0599584		0.453769	1.04669	0.292722	1.24332	0.549836	0.56426	1.07517		0.684988	0.138742		0.295381
41.75		0.728947	0.373836	0.456984	0.550378	0.483033		0.461543	0.0596967		0.435638	1.03142	0.302052	1.23336	0.553258	0.559956	1.06389		0.678219	0.13671		0.298137
42		0.724205	0.37644	0.456283	0.5159	0.45072		0.447471	0.0591678		0.437739	1.0194	0.310569	1.22169	0.552126	0.566187	1.06473		0.677031	0.134236		0.265897
42.25		0.715542	0.370021	0.462302	0.537537	0.474437		0.454586	0.0574981		0.431825	1.00074	0.303857	1.22161	0.542937	0.559632	1.06537		0.670228	0.13469		0.293915
42.5		0.713694	0.368414	0.461681	0.527159	0.432806		0.443229	0.0590331		0.433635	1.02139	0.295402	1.20565	0.543603	0.564379	1.06312		0.670237	0.134604		0.271865
42.75		0.718438	0.363772	0.454106	0.538022	0.427207		0.442649	0.0612876		0.424823	1.0208	0.288973	1.20254	0.548245	0.550274	1.05887		0.66541	0.135308		0.283482
43		0.703833	0.352801	0.443959	0.515254	0.476323		0.440638	0.0579384		0.420203	1.03196	0.294296	1.19302	0.536383	0.556259	1.05506		0.664203	0.134929		0.28001
43.25		0.703313	0.363663	0.442576	0.523123	0.486414		0.445887	0.05651		0.430256	1.01852	0.303814	1.18487	0.51975	0.546132	1.04508		0.658508	0.132591		0.294926
43.5		0.702631	0.357808	0.436867	0.517595	0.470972		0.439113	0.057609		0.419432	1.02126	0.29465	1.18799	0.521123	0.531761	1.0539		0.655738	0.13518		0.294001
43.75		0.695293	0.358459	0.433508	0.507575	0.471821		0.43514	0.0562243		0.415487	1.0062	0.303371	1.17701	0.53318	0.536342	1.05361		0.654883	0.132465		0.280231
44		0.685629	0.353033	0.429906	0.50246	0.450411		0.425969	0.0557679		0.415802	1.01338	0.304009	1.16985	0.529471	0.522272	1.03877		0.650212	0.131902		0.269158
44.25		0.682118	0.341902	0.430104	0.510866	0.466288		0.427812	0.0562838		0.424036	0.99461	0.290973	1.15661	0.517581	0.542404	1.03867		0.645968	0.130106		0.277879
44.5		0.673737	0.349767	0.430488	0.502041	0.446131		0.421866	0.0541194		0.415092	0.973779	0.302745	1.16514	0.515369	0.531809	1.01792		0.639674	0.128515		0.272356
44.75		0.679994	0.334684	0.429176	0.49002	0.4622		0.420527	0.056618		0.411068	0.994477	0.303204	1.15906	0.503295	0.536284	1.0144		0.639519	0.129344		0.274381
45		0.678601	0.341419	0.424654	0.489002	0.466435		0.421216	0.0556665		0.413529	0.975111	0.303785	1.14773	0.51425	0.536376	1.01137		0.636572	0.126626		0.274486
45.25		0.673244	0.33945	0.427251	0.486767	0.459586		0.418336	0.0549113		0.400952	0.984581	0.289013	1.13504	0.515242	0.528152	1.0057		0.630221	0.127752		0.284672
45.5		0.659313	0.338427	0.422722	0.484687	0.462275		0.414446	0.052726		0.394662	0.953858	0.295098	1.13303	0.503291	0.52864	0.990016		0.621497	0.125341		0.286876
45.75		0.660245	0.335722	0.414478	0.479388	0.458005		0.410416	0.0536364		0.398639	0.950538	0.296113	1.12702	0.504429	0.517725	0.994315		0.619958	0.124918		0.280997
46		0.660316	0.328096	0.415137	0.467438	0.45212		0.405359	0.0545658		0.401619	0.964301	0.298661	1.12004	0.488886	0.518573	1.01659		0.622663	0.126577		0.269826
46.25		0.651258	0.331847	0.407026	0.477156	0.433625		0.40081	0.0532911		0.381384	0.944151	0.302315	1.10732	0.494224	0.520469	0.993078		0.613139	0.123648		0.271375
46.5		0.649668	0.33094	0.40697	0.482359	0.448174		0.404142	0.0529231		0.389751	0.956393	0.307975	1.10103	0.497575	0.500917	0.972488		0.610606	0.122187		0.279397
46.75		0.650941	0.327948	0.41077	0.475891	0.450462		0.403617	0.0532033		0.391422	0.949731	0.294671	1.0943	0.495216	0.525167	0.977799		0.610787	0.121774		0.278186
47		0.647457	0.326812	0.402853	0.463622	0.46049		0.400557	0.0529896		0.395465	0.9558	0.291293	1.09935	0.496946	0.514932	0.985446		0.612219	0.123246		0.272801
47.25		0.643032	0.326821	0.392293	0.458782	0.424934		0.38938	0.053135		0.396523	0.942546	0.298765	1.09066	0.484044	0.516898	0.97753		0.607483	0.121145		0.253405
47.5		0.641417	0.326096	0.406259	0.474682	0.430371		0.395872	0.0523135		0.382891	0.947916	0.297808	1.09462	0.487296	0.497999	0.996043		0.607014	0.124186		0.274933
47.75		0.629861	0.320222	0.389919	0.451648	0.42676		0.38369	0.0515486		0.383677	0.938316	0.286805	1.08216	0.486077	0.504205	0.958172		0.597582	0.120976		0.261091
48		0.633803	0.311269	0.397685	0.447728	0.418923		0.381792	0.0531075		0.380729	0.932985	0.298686	1.06926	0.47743	0.493789	0.969697		0.595054	0.12026		0.26091
48.25		0.62341	0.322019	0.381916	0.450784	0.42646		0.380733	0.0506102		0.373851	0.931932	0.290527	1.05741	0.482998	0.507116	0.975663		0.594495	0.119982		0.258331
48.5		0.62615	0.322547	0.382446	0.442255	0.421529		0.378706	0.0510395		0.372427	0.914738	0.285099	1.06308	0.481368	0.510569	0.961571		0.589997	0.11909		0.261657
48.75		0.615626	0.315838	0.389534	0.443799	0.421397		0.376867	0.049563		0.37713	0.932005	0.284285	1.04897	0.488553	0.498475	0.96638		0.590872	0.119097		0.25521
49		0.619676	0.317512	0.389458	0.441484	0.446242		0.382411	0.0499204		0.36746	0.927802	0.284123	1.04133	0.47692	0.504973	0.933762		0.582266	0.117056		0.280532
49.25		0.605914	0.309745	0.376279	0.449182	0.403749		0.368421	0.0496714		0.371999	0.922108	0.288138	1.04223	0.473	0.499174	0.933969		0.58133	0.116576		0.250235
49.5		0.605	0.314331	0.376908	0.435706	0.439714		0.373691	0.0484026		0.371157	0.941379	0.279881	1.03439	0.483256	0.491787	0.935592		0.582192	0.117693		0.262786
49.75		0.608674	0.307959	0.379944	0.438719	0.425948		0.371521	0.0496945		0.361837	0.923975	0.285776	1.02817	0.465398	0.493268	0.942307		0.576836	0.117262		0.268719
50		0.59777	0.302508	0.373492	0.433564	0.405893		0.361833	0.0489477		0.367077	0.918126	0.279651	1.01078	0.472076	0.486714	0.924334		0.57073	0.114606		0.253455
50.25		0.599706	0.303666	0.370662	0.433407	0.413512		0.363294	0.0491916		0.361193	0.925983	0.284265	1.02049	0.474773	0.489177	0.910418		0.571697	0.114848		0.25558
50.5		0.60366	0.303385	0.363061	0.427159	0.402171		0.358908	0.0504683		0.359604	0.920191	0.292921	1.00789	0.469738	0.479003	0.907412		0.567371	0.113294		0.251505
50.75		0.595882	0.294862	0.361878	0.429527	0.427431		0.360856	0.0500498		0.359064	0.935103	0.277706	1.00271	0.45806	0.485245	0.925845		0.56826	0.11623		0.262466
51		0.595174	0.298091	0.355356	0.420722	0.44182		0.361092	0.0500891		0.352026	0.918092	0.290855	0.996114	0.459759	0.482564	0.911966		0.563533	0.113342		0.265056
51.25		0.589702	0.296579	0.354921	0.413717	0.405283		0.350822	0.0490949		0.349366	0.936854	0.275719	0.983244	0.483468	0.484474	0.913891		0.565664	0.114061		0.241451
51.5		0.591373	0.304023	0.349314	0.400284	0.409327		0.349568	0.0489394		0.344359	0.885352	0.300694	0.978779	0.461361	0.472366	0.907498		0.554619	0.109834		0.24826
51.75		0.588322	0.28901	0.354538	0.411597	0.421663		0.351654	0.0498026		0.349843	0.918701	0.275082	0.974813	0.454987	0.476667	0.910492		0.555971	0.113302		0.261422
52		0.589448	0.291264	0.344059	0.396302	0.404962		0.34376	0.0503718		0.346366	0.903869	0.295237	0.968017	0.44493	0.47246	0.912873		0.553467	0.111295		0.24391
52.25		0.573524	0.286316	0.340431	0.403559	0.422199		0.343686	0.0484526		0.335731	0.897343	0.286966	0.966656	0.44268	0.473998	0.887532		0.545819	0.110497		0.256857
52.5		0.576197	0.291299	0.343486	0.40083	0.38159		0.337088	0.0481592		0.344674	0.910717	0.274641	0.953711	0.439559	0.470793	0.889232		0.544639	0.111035		0.24652
52.75		0.572747	0.282427	0.344987	0.393141	0.403371		0.337671	0.0483463		0.332821	0.905948	0.291081	0.956895	0.455219	0.478821	0.899188		0.549779	0.110291		0.235906
53		0.56643	0.279608	0.331166	0.407495	0.41127		0.33746	0.0485342		0.336181	0.868835	0.278537	0.954574	0.452602	0.477526	0.889152		0.540746	0.1081		0.248561
53.25		0.570084	0.291261	0.335872	0.398979	0.376392		0.332715	0.0475779		0.33464	0.897609	0.28967	0.951761	0.447675	0.455162	0.880275		0.540565	0.109251		0.24002
53.5		0.568207	0.285334	0.324548	0.384161	0.38942		0.328464	0.0484925		0.326708	0.884943	0.277561	0.954463	0.444425	0.463366	0.894468		0.538922	0.110709		0.240597
53.75		0.559168	0.282489	0.32932	0.384058	0.36629		0.322328	0.0470592		0.326471	0.889722	0.267631	0.930317	0.453264	0.462548	0.864568		0.531486	0.107875		0.234776
54		0.560185	0.28786	0.325422	0.386128	0.372976		0.324512	0.0468027		0.322422	0.85525	0.28071	0.9392	0.43337	0.462474	0.890809		0.529926	0.108058		0.241816
54.25		0.565403	0.278777	0.325952	0.380173	0.399156		0.327825	0.0486926		0.321227	0.855235	0.271055	0.926965	0.449118	0.439411	0.893294		0.525847	0.108263		0.260622
54.5		0.550929	0.285332	0.325359	0.376169	0.398149		0.325057	0.0454149		0.3262	0.891869	0.269336	0.927483	0.438758	0.457126	0.867126		0.528845	0.1085		0.246792
54.75		0.557868	0.27478	0.326021	0.381517	0.386772		0.323199	0.04771		0.32507	0.873666	0.28605	0.914467	0.436261	0.444233	0.869665		0.524688	0.105938		0.245029
55		0.547965	0.277164	0.324984	0.373004	0.379086		0.318187	0.045751		0.310753	0.846566	0.277234	0.91738	0.424911	0.439532	0.869223		0.515487	0.106501		0.254269
55.25		0.554264	0.274129	0.320151	0.378556	0.367763		0.316658	0.0475948		0.315751	0.849017	0.274495	0.915003	0.423558	0.453169	0.866619		0.517118	0.105815		0.247192
55.5		0.542201	0.279831	0.313702	0.378104	0.388112		0.318016	0.0451703		0.31418	0.853773	0.269598	0.912954	0.433437	0.445699	0.852442		0.514817	0.10539		0.252733
55.75		0.534173	0.270375	0.317125	0.369384	0.3973		0.315239	0.0447911		0.316174	0.869344	0.283723	0.908625	0.432486	0.439963	0.862378		0.519107	0.105764		0.237869
56		0.543809	0.271951	0.309307	0.370079	0.376159		0.311771	0.0466123		0.315969	0.853756	0.272169	0.899743	0.41186	0.448836	0.854791		0.511087	0.104953		0.246692
56.25		0.540066	0.267905	0.302809	0.370278	0.401173		0.3139	0.0472358		0.301913	0.826546	0.268203	0.908671	0.420511	0.44908	0.844055		0.505558	0.104131		0.262736
56.5		0.535001	0.264927	0.301622	0.368887	0.367514		0.304988	0.0463247		0.299834	0.846561	0.275727	0.895845	0.415191	0.448347	0.850442		0.507331	0.104586		0.239093
56.75		0.526053	0.266563	0.296761	0.367217	0.363504		0.301363	0.0448814		0.295564	0.843076	0.266088	0.883406	0.401847	0.440388	0.82786		0.496721	0.103727		0.250542
57		0.530201	0.261017	0.294701	0.373502	0.398326		0.308839	0.0469117		0.307813	0.858887	0.2794	0.875404	0.397233	0.457541	0.826129		0.502955	0.10212		0.250384
57.25		0.527595	0.265456	0.288187	0.357296	0.365828		0.298109	0.0459463		0.303573	0.824342	0.269885	0.877055	0.408851	0.437342	0.822629		0.494489	0.100842		0.240942
57.5		0.525121	0.25399	0.289193	0.36004	0.358579		0.294569	0.0466286		0.293347	0.837444	0.268254	0.871813	0.413331	0.441655	0.844875		0.498276	0.103133		0.232911
57.75		0.529057	0.25582	0.287485	0.353085	0.352946		0.292811	0.0472737		0.294673	0.844354	0.274438	0.869867	0.390796	0.420966	0.836132		0.49256	0.103855		0.24243
58		0.512533	0.253484	0.284962	0.352682	0.37419		0.292653	0.0449442		0.29078	0.833321	0.259512	0.869527	0.403337	0.42339	0.826128		0.488882	0.103197		0.247919
58.25		0.51693	0.256467	0.285051	0.346524	0.36399		0.290825	0.0452593		0.279517	0.832534	0.259881	0.848026	0.403367	0.420612	0.8209		0.48293	0.102071		0.254087
58.5		0.513978	0.255507	0.285823	0.337191	0.359545		0.287393	0.0448279		0.283109	0.835149	0.280221	0.842375	0.407098	0.426288	0.820234		0.487092	0.0999136		0.23016
58.75		0.512246	0.257179	0.275048	0.340294	0.349063		0.283702	0.0450555		0.287829	0.82554	0.261707	0.844324	0.409346	0.431616	0.799955		0.482141	0.0988813		0.231031
59		0.504834	0.25964	0.272148	0.335075	0.334038		0.278035	0.0437522		0.28187	0.823128	0.271554	0.840583	0.39574	0.430461	0.816514		0.482004	0.0997097		0.219683
59.25		0.497956	0.246151	0.278587	0.339677	0.368582		0.283032	0.0436777		0.286548	0.834971	0.2745	0.832295	0.402931	0.417699	0.791896		0.47922	0.0980574		0.231641
59.5		0.50452	0.244473	0.270465	0.335588	0.368387		0.281483	0.0456851		0.283882	0.808491	0.254427	0.836751	0.399278	0.424708	0.789023		0.472825	0.0978781		0.244807
59.75		0.500831	0.250587	0.263525	0.331218	0.355186		0.27702	0.0447309		0.27971	0.809547	0.267215	0.820991	0.389623	0.428806	0.788685		0.471046	0.0964356		0.232773
60		0.495416	0.241153	0.269584	0.326015	0.360449		0.27523	0.0444332		0.268657	0.804074	0.279543	0.817892	0.385781	0.410723	0.770828		0.464254	0.0953619		0.239542
60.25		0.497695	0.244917	0.260911	0.322654	0.362676		0.274434	0.0452513		0.277559	0.828551	0.266748	0.811594	0.383767	0.428455	0.790824		0.471331	0.0976294		0.230709
60.5		0.494606	0.237339	0.257123	0.326097	0.355207		0.270694	0.045585		0.280772	0.813027	0.260141	0.806165	0.390533	0.41288	0.773564		0.464063	0.0955805		0.232784
60.75		0.473059	0.24214	0.260661	0.332747	0.343614		0.267022	0.0407338		0.279505	0.797062	0.2688	0.80886	0.368875	0.408786	0.7775		0.460043	0.095365		0.227225
61		0.483787	0.232841	0.266653	0.329535	0.342216		0.267543	0.0431553		0.273917	0.799438	0.270875	0.794661	0.379186	0.426016	0.775392		0.461422	0.0937484		0.223697
61.25		0.495673	0.23606	0.254403	0.323196	0.313415		0.261045	0.0459128		0.275277	0.783431	0.260569	0.790812	0.385533	0.412511	0.774085		0.456035	0.0930782		0.221592
61.5		0.482704	0.238187	0.258376	0.319793	0.331038		0.262475	0.0429559		0.269889	0.779876	0.259306	0.792911	0.382585	0.408786	0.762925		0.452268	0.0929361		0.230334
61.75		0.47601	0.230309	0.259852	0.313169	0.339459		0.260175	0.0426356		0.266322	0.781999	0.25641	0.795926	0.381599	0.40355	0.749291		0.449181	0.0930818		0.232691
62		0.477229	0.230117	0.264652	0.30926	0.348087		0.262245	0.0427757		0.267001	0.799394	0.257864	0.776895	0.38634	0.408823	0.746525		0.450227	0.0923655		0.233411
62.25		0.475217	0.226389	0.249058	0.311903	0.345284		0.257908	0.0439208		0.252877	0.794763	0.256614	0.776129	0.370014	0.409999	0.770556		0.448468	0.0950171		0.236159
62.5		0.479745	0.234382	0.252411	0.312473	0.346229		0.261348	0.0436086		0.255221	0.781447	0.26679	0.766736	0.374101	0.398603	0.736949		0.441109	0.0907679		0.247133
62.75		0.4652	0.2229	0.258384	0.307122	0.348417		0.256668	0.0420003		0.252862	0.759259	0.265522	0.772113	0.365878	0.401706	0.761299		0.440878	0.0915945		0.237935
63		0.458101	0.220045	0.259816	0.308232	0.364025		0.25827	0.0416778		0.266685	0.784998	0.258697	0.768617	0.363328	0.40632	0.742897		0.442664	0.0914563		0.237408
63.25		0.46486	0.230032	0.250009	0.320246	0.34897		0.259014	0.0416994		0.258473	0.768035	0.256442	0.763789	0.36283	0.40107	0.733847		0.435885	0.0902494		0.25125
63.5		0.455237	0.229773	0.249756	0.304398	0.354798		0.254948	0.0405039		0.256769	0.789375	0.259862	0.752207	0.365562	0.397597	0.734189		0.437411	0.0909129		0.238824
63.75		0.463287	0.217763	0.242935	0.301457	0.332022		0.247614	0.0430401		0.25555	0.780876	0.257486	0.751438	0.366253	0.401373	0.751463		0.438624	0.0914092		0.223558
64		0.452333	0.222498	0.255014	0.312153	0.32354		0.249194	0.0394198		0.259333	0.782491	0.256501	0.749704	0.363888	0.397973	0.721246		0.433811	0.0895907		0.228831
64.25		0.451582	0.214108	0.247739	0.303834	0.345385		0.248582	0.0414581		0.251357	0.757105	0.248061	0.738832	0.360259	0.39311	0.736921		0.427258	0.0893755		0.244668
64.5		0.462436	0.211867	0.240034	0.299728	0.309197		0.240672	0.0434311		0.248622	0.746284	0.249572	0.737176	0.359069	0.385848	0.736822		0.424026	0.088855		0.233132
64.75		0.453835	0.212825	0.231372	0.294904	0.317007		0.237975	0.0425851		0.24024	0.764895	0.244373	0.739113	0.371327	0.38659	0.729227		0.425741	0.0902436		0.227571
65		0.444755	0.215488	0.237095	0.298471	0.316137		0.238344	0.0401794		0.242975	0.750241	0.265241	0.728731	0.355757	0.389646	0.712789		0.421348	0.0864579		0.222689
65.25		0.446749	0.210932	0.237336	0.289696	0.319473		0.23676	0.0411565		0.243556	0.756162	0.248763	0.729398	0.356185	0.385782	0.732925		0.422353	0.0892815		0.227669
65.5		0.443105	0.21414	0.230512	0.295295	0.321877		0.236877	0.0407281		0.244615	0.76517	0.257279	0.725005	0.344937	0.380349	0.714342		0.419291	0.0884677		0.230782
65.75		0.438977	0.209408	0.231593	0.280166	0.304854		0.228861	0.0402326		0.229113	0.76646	0.252189	0.71881	0.359778	0.399451	0.718386		0.421025	0.088733		0.211103
66		0.434988	0.20981	0.230333	0.279786	0.319592		0.230733	0.0399199		0.236537	0.749044	0.261512	0.7228	0.340611	0.387293	0.716807		0.416749	0.0875627		0.219237
66.25		0.429651	0.206961	0.221234	0.278511	0.31542		0.226157	0.03994		0.236524	0.751888	0.261134	0.712614	0.34106	0.383279	0.723297		0.416013	0.0876565		0.210852
66.5		0.437703	0.202884	0.226234	0.278174	0.328702		0.230511	0.041831		0.237452	0.743625	0.256539	0.705126	0.353688	0.383704	0.698753		0.411549	0.084793		0.224728
66.75		0.429628	0.194756	0.217989	0.26753	0.301168		0.217957	0.0412792		0.223901	0.738839	0.255831	0.698169	0.349131	0.37278	0.712733		0.407572	0.0863562		0.209194
67		0.428574	0.206298	0.222733	0.275617	0.290837		0.220527	0.0392471		0.232627	0.740187	0.244609	0.703353	0.336222	0.375251	0.698065		0.404515	0.0863627		0.219888
67.25		0.419764	0.202389	0.215798	0.272444	0.288818		0.21553	0.0386097		0.22525	0.733934	0.250536	0.693217	0.340336	0.376537	0.700458		0.403033	0.0853679		0.208228
67.5		0.423191	0.203879	0.218337	0.267533	0.310297		0.220307	0.0394117		0.23508	0.715624	0.25146	0.694684	0.342889	0.37785	0.715657		0.404841	0.0843025		0.212619
67.75		0.411388	0.206317	0.218186	0.264804	0.290949		0.213961	0.0366401		0.228113	0.741939	0.248126	0.683478	0.328997	0.379472	0.699919		0.40148	0.0856548		0.207244
68		0.414914	0.203895	0.206426	0.257794	0.290892		0.21039	0.0386539		0.218225	0.723712	0.253054	0.684034	0.332507	0.373264	0.687914		0.396102	0.0839986		0.207623
68.25		0.409364	0.201673	0.208726	0.260801	0.266657		0.205024	0.0373762		0.231404	0.731576	0.238329	0.672088	0.337988	0.360485	0.703256		0.396403	0.0850292		0.197604
68.5		0.415211	0.194069	0.20551	0.258601	0.289632		0.208159	0.0396813		0.221311	0.737456	0.244278	0.671147	0.326983	0.363804	0.696142		0.394358	0.0855712		0.212548
68.75		0.412782	0.198291	0.200761	0.256327	0.322445		0.21365	0.0405775		0.215845	0.711395	0.241234	0.670899	0.326039	0.359775	0.685437		0.387101	0.0836586		0.237473
69		0.418814	0.187593	0.203679	0.253462	0.295547		0.207323	0.0413791		0.213908	0.740172	0.23035	0.663445	0.318962	0.368202	0.684898		0.388388	0.0862008		0.228967
69.25		0.419954	0.191261	0.199015	0.25182	0.292866		0.206463	0.0415773		0.222574	0.722231	0.248904	0.659067	0.328898	0.373385	0.678278		0.39026	0.0818878		0.208649
69.5		0.402254	0.196421	0.206197	0.241558	0.296572		0.204056	0.0377367		0.208941	0.729144	0.235918	0.655382	0.325003	0.35581	0.674034		0.383203	0.0843128		0.223485
69.75		0.401837	0.191203	0.198847	0.235048	0.299392		0.200697	0.0391319		0.207397	0.729827	0.247081	0.648258	0.315794	0.361311	0.694661		0.386033	0.0849309		0.211602
70		0.40561	0.187111	0.191625	0.248245	0.30998		0.203923	0.0409048		0.209602	0.704506	0.25246	0.660734	0.323345	0.35721	0.678524		0.383428	0.0820396		0.217505
70.25		0.399039	0.186525	0.19929	0.245575	0.291535		0.199778	0.0384203		0.211605	0.718011	0.227337	0.657338	0.325518	0.351656	0.666833		0.379375	0.0835811		0.221551
70.5		0.404491	0.183532	0.195961	0.242829	0.304304		0.201586	0.0405525		0.20744	0.721742	0.235809	0.648194	0.322698	0.356169	0.676002		0.380729	0.0836487		0.224404
70.75		0.39999	0.18687	0.192198	0.243652	0.291125		0.198107	0.0392046		0.205391	0.724053	0.232443	0.641554	0.312574	0.353782	0.672574		0.377021	0.0840404		0.224397
71		0.401045	0.185555	0.194176	0.239285	0.313325		0.201996	0.0405082		0.196859	0.712313	0.229658	0.644222	0.301466	0.349485	0.671121		0.371661	0.0845061		0.249737
71.25		0.392087	0.188016	0.197267	0.239148	0.289455		0.196492	0.0373225		0.208245	0.711908	0.249154	0.62188	0.28863	0.360156	0.667185		0.371913	0.081349		0.220002
71.5		0.395156	0.185464	0.183363	0.233778	0.319907		0.198809	0.0411765		0.195041	0.677955	0.243053	0.639465	0.306592	0.347137	0.676139		0.368764	0.0812667		0.238097
71.75		0.382545	0.186933	0.191288	0.238035	0.299258		0.194866	0.0368104		0.205082	0.706225	0.24736	0.63357	0.305527	0.354868	0.659044		0.372483	0.080742		0.213396
72		0.388324	0.187439	0.185876	0.231677	0.317622		0.197422	0.0395759		0.205372	0.702227	0.240218	0.626923	0.29994	0.346045	0.673512		0.369954	0.0818839		0.231807
72.25		0.384921	0.186503	0.184754	0.234593	0.279361		0.18924	0.0370885		0.192744	0.688983	0.235944	0.634321	0.296896	0.34507	0.667283		0.365204	0.0821765		0.222366
72.5		0.386932	0.178231	0.186548	0.229097	0.273961		0.186148	0.0380354		0.193323	0.707704	0.241046	0.618726	0.299513	0.334533	0.647125		0.362415	0.0812982		0.219076
72.75		0.372395	0.199697	0.181425	0.228301	0.298322		0.191202	0.0352402		0.194258	0.682257	0.245362	0.61884	0.295587	0.342097	0.650037		0.360446	0.0791504		0.225563
73		0.378644	0.16304	0.180549	0.222295	0.30776		0.185612	0.0406433		0.194649	0.677685	0.2156	0.608662	0.290564	0.348076	0.665139		0.356402	0.0810726		0.236774
73.25		0.382139	0.172042	0.180918	0.219425	0.295328		0.185106	0.0395601		0.194165	0.681242	0.226959	0.614286	0.298543	0.336038	0.640045		0.355067	0.0792984		0.231048
73.5		0.378998	0.172741	0.18378	0.209444	0.307341		0.185578	0.0399538		0.185965	0.698272	0.232759	0.60048	0.306583	0.344345	0.656065		0.359774	0.0806424		0.2254
73.75		0.377348	0.172056	0.169777	0.214918	0.292185		0.180355	0.0397659		0.18646	0.674794	0.232402	0.603065	0.287699	0.345571	0.636944		0.351521	0.0784024		0.224642
74		0.379414	0.178857	0.176882	0.212373	0.304372		0.18546	0.0397033		0.189668	0.677649	0.228512	0.596938	0.280694	0.336661	0.618034		0.345947	0.077607		0.248889
74.25		0.370622	0.168445	0.173844	0.218368	0.295409		0.1804	0.0387004		0.182489	0.679677	0.197959	0.589816	0.281601	0.341632	0.631318		0.342533	0.0804384		0.255847
74.5		0.370654	0.17513	0.179544	0.218329	0.288822		0.181541	0.037132		0.185799	0.649001	0.217127	0.594914	0.284444	0.356652	0.646046		0.346713	0.0775402		0.235734
74.75		0.367922	0.168525	0.167043	0.222151	0.299503		0.180056	0.0390694		0.179324	0.672357	0.2361	0.587708	0.286406	0.338802	0.645239		0.348388	0.078486		0.230427
75		0.367841	0.165653	0.171112	0.196872	0.290972		0.173501	0.03941		0.178583	0.662577	0.218558	0.58363	0.286763	0.343695	0.642053		0.344059	0.0782666		0.226509
75.25		0.366265	0.162585	0.170104	0.203499	0.24551		0.164586	0.037177		0.178738	0.682693	0.210477	0.584424	0.288111	0.334197	0.631818		0.343256	0.0798285		0.21017
75.5		0.366127	0.163672	0.16211	0.204952	0.267214		0.167792	0.0384133		0.185247	0.652066	0.223416	0.580767	0.276409	0.352671	0.634121		0.342402	0.0762634		0.208616
75.75		0.351926	0.1647	0.171369	0.205149	0.268774		0.167345	0.0351142		0.177542	0.667311	0.215657	0.574021	0.280518	0.334852	0.619665		0.337352	0.0773505		0.220074
76		0.353282	0.164903	0.163657	0.206691	0.295883		0.171828	0.037739		0.173675	0.670132	0.224087	0.572632	0.285824	0.348826	0.614311		0.340167	0.0764357		0.223786
76.25		0.348227	0.160894	0.156814	0.203769	0.282676		0.165405	0.0371289		0.177712	0.683935	0.221554	0.561263	0.274859	0.350221	0.614618		0.339376	0.0773161		0.211858
76.5		0.343792	0.161437	0.165678	0.195493	0.281291		0.164452	0.0357821		0.157999	0.659547	0.209385	0.568045	0.278972	0.343483	0.63393		0.33466	0.0790856		0.226829
76.75		0.350395	0.158256	0.161334	0.185467	0.274181		0.160825	0.0375563		0.167863	0.65144	0.219434	0.556736	0.268121	0.338177	0.614203		0.329576	0.0758037		0.219795
77		0.346754	0.147926	0.16112	0.201385	0.275162		0.161353	0.0373552		0.172385	0.657634	0.217952	0.555978	0.279813	0.325036	0.632169		0.333117	0.0770562		0.216585
77.25		0.335756	0.151244	0.157496	0.190291	0.264236		0.154673	0.0352653		0.166969	0.660903	0.217228	0.555746	0.265993	0.325934	0.610679		0.327729	0.0768214		0.210063
77.5		0.347639	0.154436	0.162003	0.198197	0.274199		0.162149	0.0368108		0.173145	0.667633	0.202553	0.551781	0.259909	0.333272	0.606762		0.326501	0.0774501		0.236594
77.75		0.34629	0.157004	0.152011	0.192364	0.256807		0.155735	0.0365066		0.15901	0.653815	0.199407	0.549319	0.269165	0.32291	0.599379		0.320465	0.0767694		0.233267
78		0.333026	0.150532	0.150928	0.183534	0.250961		0.148622	0.0349768		0.15984	0.656927	0.199405	0.544978	0.271012	0.326346	0.611764		0.322904	0.0774174		0.210527
78.25		0.334044	0.146819	0.158856	0.178341	0.280361		0.154496	0.0370666		0.165597	0.654161	0.211251	0.544522	0.271098	0.316048	0.604102		0.322377	0.0757847		0.221464
78.5		0.329207	0.140239	0.146322	0.182279	0.29183		0.152773	0.038909		0.164907	0.640269	0.21844	0.544725	0.256341	0.332205	0.603787		0.321478	0.0745541		0.216492
78.75		0.327255	0.153443	0.154308	0.188913	0.240256		0.14762	0.0326871		0.160852	0.647393	0.205235	0.536327	0.262296	0.31899	0.601608		0.317455	0.0756617		0.211784
79		0.325287	0.141555	0.143466	0.183858	0.281816		0.149968	0.0374891		0.152516	0.645437	0.220142	0.533652	0.267937	0.319161	0.605233		0.319054	0.0751742		0.215821
79.25		0.326575	0.14998	0.135459	0.179098	0.259765		0.144934	0.03618		0.157234	0.647951	0.206058	0.528603	0.273723	0.328077	0.600314		0.318725	0.0748539		0.203796
79.5		0.330144	0.144642	0.154869	0.182762	0.275092		0.152247	0.0363614		0.147424	0.648234	0.219404	0.520468	0.265034	0.322197	0.588753		0.31435	0.0742134		0.229179
79.75		0.322856	0.138912	0.140316	0.165581	0.259071		0.14008	0.0366869		0.151772	0.629216	0.212506	0.515577	0.255867	0.313953	0.601027		0.30981	0.0738725		0.20898
80		0.330971	0.147982	0.140729	0.176346	0.274228		0.148772	0.037719		0.147009	0.629005	0.208809	0.522212	0.254975	0.313173	0.594754		0.308359	0.0743258		0.237693
80.25		0.324742	0.135235	0.13468	0.172624	0.231581		0.13448	0.0358945		0.147167	0.633861	0.216032	0.51071	0.249321	0.304359	0.594949		0.3064	0.0742626		0.203156
80.5		0.314963	0.141404	0.137265	0.175637	0.26202		0.140954	0.0352349		0.14277	0.629176	0.215786	0.515233	0.239152	0.324065	0.57647		0.304412	0.0732162		0.220059
80.75		0.324194	0.137864	0.138556	0.171958	0.260674		0.141333	0.0369507		0.145367	0.63706	0.200167	0.51164	0.247237	0.298	0.582306		0.301405	0.0749398		0.237627
81		0.315464	0.142849	0.138636	0.16965	0.265916		0.141175	0.03565		0.150062	0.619837	0.184813	0.513886	0.255214	0.31968	0.581407		0.301827	0.0733575		0.23194
81.25		0.318149	0.1348	0.138057	0.175617	0.261932		0.140372	0.0362727		0.142914	0.630046	0.198653	0.499575	0.256028	0.303194	0.581214		0.299907	0.0735719		0.23427
81.5		0.313929	0.133747	0.141174	0.170281	0.260048		0.138485	0.0355284		0.145497	0.63322	0.193418	0.500431	0.246958	0.305889	0.577391		0.298623	0.0740201		0.233671
81.75		0.321939	0.134074	0.137244	0.164152	0.247437		0.135607	0.036527		0.140974	0.63202	0.207976	0.496263	0.242143	0.303896	0.583581		0.299178	0.0739361		0.223768
82		0.310083	0.131632	0.130871	0.159959	0.243976		0.129931	0.0353541		0.137475	0.618086	0.205923	0.488678	0.254099	0.301623	0.581062		0.296311	0.0722553		0.21025
82.25		0.302738	0.136998	0.119568	0.159376	0.255906		0.129533	0.0358052		0.133647	0.630343	0.194371	0.489172	0.249485	0.307641	0.575519		0.295322	0.0738927		0.218334
82.5		0.318258	0.130898	0.125093	0.164104	0.245231		0.131323	0.037183		0.136861	0.612019	0.207735	0.492025	0.242488	0.301203	0.578887		0.294019	0.0721643		0.220638
82.75		0.316259	0.137633	0.119052	0.165024	0.225979		0.127384	0.0357747		0.125926	0.633733	0.191576	0.487407	0.245925	0.301436	0.573908		0.292382	0.0750066		0.224125
83		0.309228	0.12721	0.134201	0.152583	0.254742		0.130177	0.0365422		0.133206	0.599186	0.202728	0.482	0.221018	0.307153	0.562528		0.284918	0.0709407		0.236447
83.25		0.309222	0.127149	0.125716	0.156492	0.234313		0.125153	0.0356239		0.133308	0.605458	0.189211	0.479569	0.219541	0.302069	0.554233		0.281407	0.0716679		0.234906
83.5		0.299641	0.124688	0.130366	0.146328	0.253496		0.125468	0.0359012		0.137428	0.613927	0.197254	0.480455	0.230923	0.300676	0.567591		0.287794	0.0720908		0.220171
83.75		0.300331	0.128822	0.122053	0.145654	0.241423		0.122211	0.0354372		0.129683	0.603922	0.178454	0.47752	0.22521	0.296735	0.552937		0.27866	0.0720894		0.236608
84		0.297901	0.129286	0.122539	0.145295	0.237312		0.121012	0.0346803		0.126619	0.615195	0.188692	0.479284	0.227495	0.306048	0.546607		0.282279	0.0720991		0.222531
84.25		0.300827	0.120848	0.122315	0.145205	0.249903		0.122355	0.0368896		0.133664	0.618829	0.189763	0.481844	0.2297	0.286133	0.552581		0.282626	0.0726146		0.228714
84.5		0.30013	0.120677	0.118271	0.145543	0.245638		0.120578	0.0367923		0.127685	0.618585	0.186995	0.470949	0.221477	0.290561	0.567317		0.281327	0.0739816		0.231746
84.75		0.304437	0.126156	0.116557	0.142641	0.235341		0.119543	0.0365655		0.116341	0.609738	0.191633	0.466459	0.238078	0.285057	0.547094		0.27714	0.071762		0.232372
85		0.305343	0.117891	0.112544	0.139216	0.247229		0.118952	0.0388608		0.121173	0.58363	0.178599	0.469661	0.225296	0.292274	0.533899		0.269996	0.0695305		0.246907
85.25		0.292006	0.10844	0.117338	0.141214	0.215022		0.109303	0.0347769		0.119184	0.5984	0.189128	0.458999	0.22215	0.288297	0.538087		0.271364	0.0703878		0.213991
85.5		0.298469	0.111158	0.105126	0.136868	0.207479		0.10631	0.036511		0.120685	0.582294	0.186742	0.451021	0.216882	0.289362	0.566394		0.271221	0.0709521		0.210085
85.75		0.287345	0.110479	0.109497	0.138045	0.239749		0.111504	0.0364778		0.116278	0.597089	0.190079	0.458999	0.22547	0.285727	0.554772		0.273349	0.0714873		0.219787
86		0.294167	0.115923	0.111848	0.138936	0.247831		0.116213	0.0374545		0.112164	0.594119	0.179752	0.447282	0.215404	0.285456	0.555281		0.267765	0.0721286		0.25112
86.25		0.288984	0.111212	0.112608	0.133099	0.227614		0.109167	0.0356913		0.116095	0.585476	0.177171	0.455005	0.217122	0.285979	0.541189		0.266115	0.0704788		0.229461
86.5		0.281537	0.108068	0.106987	0.130824	0.229781		0.105895	0.0355984		0.115752	0.598701	0.167627	0.442334	0.211394	0.290296	0.54542		0.265166	0.0721433		0.229198
86.75		0.284193	0.110007	0.111596	0.131133	0.246252		0.111084	0.0368477		0.112344	0.581527	0.180845	0.438324	0.215	0.276953	0.550253		0.262822	0.0705218		0.243587
87		0.2822	0.109883	0.108521	0.124189	0.23197		0.105792	0.0359947		0.113826	0.563136	0.188631	0.434195	0.212733	0.284239	0.54096		0.2603	0.0676414		0.224174
87.25		0.281269	0.110282	0.109759	0.121598	0.227959		0.104605	0.0355514		0.116198	0.543848	0.185685	0.43741	0.207715	0.281532	0.513274		0.252845	0.0644784		0.230072
87.5		0.287124	0.103939	0.101288	0.117452	0.229094		0.102203	0.0380999		0.1087	0.556391	0.177906	0.440671	0.217306	0.273715	0.523879		0.254671	0.0670901		0.232011
87.75		0.271773	0.0983597	0.103709	0.126267	0.208501		0.0961378	0.0338652		0.0990882	0.567228	0.188727	0.433229	0.220261	0.280657	0.516558		0.25568	0.067169		0.207653
88		0.27444	0.103875	0.106175	0.112931	0.211071		0.0961066	0.0346071		0.105879	0.561501	0.172766	0.426544	0.215776	0.274187	0.5257		0.25232	0.0676506		0.219683
88.25		0.272969	0.104323	0.106207	0.118496	0.199638		0.0947273	0.0332031		0.111184	0.577222	0.182072	0.431106	0.203519	0.278186	0.527219		0.256325	0.0687788		0.206605
88.5		0.281486	0.0985138	0.106808	0.113014	0.198354		0.0940286	0.0353885		0.10856	0.561879	0.181363	0.425431	0.200975	0.262522	0.530618		0.250714	0.0681801		0.219093
88.75		0.276901	0.0966596	0.101373	0.118318	0.228581		0.0987529	0.0370543		0.092471	0.567366	0.171139	0.419148	0.196443	0.274403	0.522017		0.246646	0.06954		0.251592
89		0.273486	0.100676	0.0965336	0.123648	0.225039		0.0982558	0.0359881		0.0978804	0.56134	0.164511	0.417656	0.191983	0.271345	0.526134		0.244895	0.0694417		0.253726
89.25		0.277944	0.0994035	0.0937412	0.109805	0.230863		0.0967234	0.0383969		0.10217	0.571919	0.188931	0.417894	0.191604	0.285349	0.534932		0.253729	0.0692063		0.224306
89.5		0.263759	0.0897118	0.0951213	0.120285	0.227548		0.0936502	0.0360923		0.0999888	0.560426	0.179944	0.415977	0.197847	0.27339	0.523354		0.247731	0.0678701		0.225947
89.75		0.270658	0.0903642	0.0970019	0.106985	0.200143		0.0873888	0.0355262		0.0986709	0.574013	0.172077	0.423012	0.200077	0.276814	0.504926		0.247524	0.0683884		0.212829
90		0.274988	0.0993003	0.10514	0.113437	0.201282		0.0931809	0.0344832		0.0939228	0.550101	0.158266	0.412604	0.185927	0.262894	0.524326		0.238715	0.0692461		0.254795
90.25		0.259372	0.0948692	0.100693	0.107006	0.220342		0.0908016	0.0346562		0.0961172	0.55867	0.169916	0.40705	0.1869	0.269312	0.520719		0.241649	0.0685952		0.235736
90.5		0.267876	0.093627	0.0972297	0.100142	0.230739		0.0922611	0.037781		0.092367	0.549508	0.166672	0.40661	0.200205	0.268213	0.510555		0.239555	0.0670012		0.245197
90.75		0.261861	0.0855942	0.0941419	0.115057	0.230433		0.0917496	0.0368759		0.0937458	0.566172	0.169469	0.400746	0.195277	0.274219	0.514703		0.242425	0.0683892		0.238897
91		0.269017	0.0842818	0.0931066	0.0901842	0.237664		0.0891764	0.0405376		0.0934142	0.555253	0.164907	0.405915	0.184559	0.263497	0.508619		0.236958	0.0680777		0.250228
91.25		0.26035	0.091638	0.08479	0.100997	0.20789		0.0834525	0.0357662		0.0880842	0.549185	0.165022	0.400343	0.199101	0.258998	0.48809		0.233037	0.0658621		0.231804
91.5		0.254625	0.0898797	0.0870706	0.108593	0.235405		0.089428	0.0370125		0.0907283	0.57408	0.173427	0.406166	0.192853	0.267859	0.506031		0.241925	0.0689037		0.234587
91.75		0.259493	0.0854198	0.0915089	0.0981779	0.210621		0.0833514	0.0360113		0.0898887	0.550668	0.157827	0.396091	0.177743	0.265832	0.498177		0.231208	0.0675469		0.243088
92		0.26088	0.0922938	0.0846925	0.0991166	0.206713		0.0830405	0.0358378		0.0821927	0.538158	0.163229	0.402081	0.188112	0.261374	0.51021		0.232498	0.0674698		0.237772
92.25		0.264066	0.0792657	0.0782874	0.0961433	0.228243		0.0834967	0.0401101		0.0764871	0.541493	0.16607	0.395047	0.193392	0.253304	0.48353		0.227336	0.0659121		0.253676
92.5		0.258839	0.0845552	0.0846263	0.0932678	0.219065		0.0823606	0.0376647		0.0861902	0.553742	0.166664	0.394487	0.189286	0.269873	0.508851		0.235861	0.067772		0.229538
92.75		0.256972	0.0834114	0.0895296	0.0896893	0.211469		0.0804985	0.0366592		0.0801778	0.521453	0.163908	0.393294	0.18204	0.269417	0.497513		0.227091	0.0651812		0.238814
93		0.250762	0.0843531	0.0813995	0.0984679	0.226217		0.0825185	0.0371602		0.0727584	0.540401	0.155226	0.381495	0.183158	0.264477	0.505688		0.22642	0.0680078		0.257484
93.25		0.245481	0.0776641	0.0808643	0.101592	0.190482		0.0734899	0.033563		0.080709	0.533079	0.150488	0.383828	0.175066	0.264546	0.491833		0.223028	0.0664403		0.232006
93.5		0.249939	0.081046	0.0696295	0.0926305	0.230149		0.0789465	0.0392272		0.0759675	0.533283	0.163719	0.370874	0.180167	0.276444	0.48715		0.224165	0.0651235		0.244594
93.75		0.250479	0.0802016	0.083815	0.0933982	0.209163		0.0776735	0.035941		0.0789322	0.541864	0.15354	0.375137	0.175777	0.270064	0.497859		0.224947	0.0672476		0.243553
94		0.253645	0.0833423	0.081613	0.0859262	0.221908		0.079544	0.0380969		0.0767886	0.51083	0.152955	0.376167	0.180234	0.251621	0.497306		0.218181	0.0648977		0.263155
94.25		0.250777	0.0793302	0.0705849	0.0852183	0.201751		0.0717841	0.0371177		0.077325	0.532079	0.158735	0.376872	0.170693	0.260683	0.499227		0.222413	0.0667587		0.232351
94.5		0.242049	0.0724612	0.0769025	0.0866875	0.207895		0.0714457	0.0363107		0.0730728	0.510788	0.150127	0.379508	0.172518	0.25187	0.500837		0.21713	0.0660228		0.243994
94.75		0.237854	0.0657069	0.0774871	0.0845412	0.214769		0.0703135	0.0371427		0.0661419	0.519058	0.160479	0.369174	0.176412	0.244549	0.498256		0.216453	0.0661817		0.242509
95		0.242558	0.0795784	0.0735739	0.073939	0.210309		0.0702284	0.0372883		0.07714	0.539244	0.146849	0.360494	0.174088	0.246868	0.482432		0.215447	0.0664075		0.246905
95.25		0.243172	0.0735786	0.0709053	0.0827654	0.186429		0.0656019	0.035277		0.0662027	0.503753	0.153927	0.372057	0.16666	0.257334	0.497317		0.214025	0.0655129		0.23232
95.5		0.238142	0.074558	0.0741511	0.0708969	0.20433		0.0666429	0.0366583		0.0685173	0.512982	0.144093	0.365433	0.170028	0.238608	0.474922		0.207918	0.0648342		0.252655
95.75		0.226373	0.0765921	0.0681914	0.0734978	0.182975		0.0597484	0.03306		0.0653103	0.521683	0.156242	0.361213	0.163557	0.246193	0.482617		0.211082	0.0658237		0.220708
96		0.237207	0.0698531	0.0718622	0.0771889	0.215859		0.068612	0.0377858		0.0603075	0.515507	0.153637	0.35782	0.157934	0.243599	0.486717		0.208028	0.06631		0.263183
96.25		0.236468	0.0709234	0.0711979	0.0778249	0.216467		0.0687895	0.0376678		0.0630801	0.502221	0.154419	0.34567	0.152381	0.243864	0.486297		0.204075	0.0648532		0.269674
96.5		0.22788	0.0667782	0.0654129	0.0748821	0.210346		0.0632686	0.036904		0.0661636	0.492178	0.160106	0.35835	0.165944	0.238482	0.476664		0.205485	0.0626151		0.239313
96.75		0.225675	0.0607988	0.0620243	0.0742045	0.21871		0.0624869	0.038426		0.0623142	0.507396	0.156387	0.354405	0.155528	0.238671	0.480986		0.20516	0.0650103		0.248267
97		0.23109	0.058109	0.0600444	0.0740199	0.211474		0.0611475	0.0387341		0.0638438	0.50809	0.147645	0.355105	0.162585	0.238987	0.478888		0.205071	0.0649044		0.246645
97.25		0.227402	0.06088	0.0711008	0.0742341	0.1936		0.0596389	0.0352028		0.0631743	0.499289	0.153499	0.347283	0.153736	0.238306	0.488278		0.203405	0.0648538		0.24091
97.5		0.225493	0.0608847	0.070105	0.0669464	0.211043		0.0610857	0.0374023		0.0590007	0.497304	0.146425	0.342657	0.160047	0.245802	0.456874		0.198329	0.0625429		0.256456
97.75		0.218874	0.0518643	0.060297	0.0769806	0.224521		0.0606945	0.039081		0.0604212	0.489774	0.14574	0.343071	0.151938	0.243813	0.468936		0.197687	0.0630904		0.260718
98		0.223037	0.0585422	0.0621646	0.0685809	0.208936		0.0584351	0.0375511		0.0599176	0.513731	0.142742	0.342883	0.15725	0.234257	0.461006		0.198832	0.064633		0.254243
98.25		0.216918	0.0522375	0.0585367	0.0740915	0.176685		0.0498728	0.0339048		0.0543865	0.502919	0.140305	0.343168	0.158216	0.239184	0.455814		0.19628	0.0637863		0.230109
98.5		0.22068	0.0587858	0.0639527	0.0602815	0.185179		0.051951	0.0352242		0.0501709	0.486704	0.141942	0.340397	0.153513	0.250943	0.470032		0.196228	0.0637299		0.237222
98.75		0.220343	0.0546995	0.0568329	0.0589215	0.207624		0.0538554	0.0385559		0.0563511	0.512622	0.143953	0.333816	0.151196	0.237169	0.469798		0.197818	0.0653837		0.246612
99		0.21536	0.0586135	0.0541817	0.0619216	0.203184		0.0528193	0.0370658		0.0539231	0.476508	0.153272	0.329013	0.155174	0.231145	0.44518		0.189137	0.0600646		0.246944
99.25		0.207047	0.0577732	0.0623283	0.0685049	0.194926		0.0522793	0.0339288		0.0483753	0.505358	0.137159	0.324537	0.136496	0.224777	0.44883		0.186458	0.064805		0.268028
99.5		0.214694	0.0492485	0.0554083	0.0587146	0.183821		0.046537	0.0358353		0.046034	0.484877	0.134755	0.33608	0.149274	0.235579	0.458207		0.189201	0.0635985		0.242474
99.75		0.205763	0.0449879	0.0618314	0.0566887	0.208983		0.0498068	0.0375482		0.0472383	0.497122	0.134388	0.331802	0.139102	0.228087	0.471381		0.189808	0.0659408		0.259387
100		0.212757	0.0480926	0.0513029	0.0545216	0.192563		0.0459998	0.0372252		0.0501564	0.49566	0.1409	0.330291	0.136628	0.234606	0.447794		0.187929	0.0635817		0.244197
100.25		0.209196	0.0484943	0.0514182	0.0657982	0.203872		0.0499044	0.0371851		0.0503595	0.483793	0.143359	0.319911	0.150291	0.253434	0.470527		0.19301	0.0631035		0.239317
100.5		0.203255	0.0491807	0.0508856	0.0557439	0.201085		0.0461752	0.0368168		0.043634	0.470316	0.139131	0.315381	0.129422	0.22749	0.466577		0.181612	0.0635071		0.261603
100.75		0.201103	0.0512204	0.0431879	0.0484989	0.203059		0.0435555	0.0378545		0.041365	0.47682	0.136086	0.322787	0.142095	0.237894	0.444496		0.182972	0.0621996		0.247537
101		0.203906	0.0468086	0.0480512	0.0635808	0.19622		0.0458517	0.03621		0.0461963	0.468667	0.133196	0.311181	0.139368	0.232978	0.46582		0.182372	0.0627777		0.25649
101.25		0.202539	0.0474805	0.0425425	0.0535244	0.192501		0.0418524	0.0367373		0.0415821	0.449619	0.147819	0.317087	0.138673	0.230262	0.472963		0.182448	0.0617973		0.238706
101.5		0.195154	0.0441604	0.0446494	0.0600568	0.211732		0.0452822	0.0378774		0.0429595	0.461968	0.139074	0.306795	0.141429	0.24168	0.445071		0.179721	0.0603789		0.255311
101.75		0.195038	0.0393556	0.0452651	0.0543698	0.164793		0.0338926	0.0331556		0.0397606	0.47984	0.136984	0.314713	0.135973	0.230432	0.455916		0.181803	0.0635276		0.221428
102		0.195474	0.0444529	0.0453191	0.0389555	0.143626		0.0276906	0.032104		0.0374724	0.481497	0.132126	0.307013	0.137167	0.233942	0.442534		0.17867	0.062848		0.209641
102.25		0.194904	0.0400224	0.039605	0.0510199	0.160474		0.031327	0.0333682		0.0303699	0.452203	0.139191	0.30027	0.126819	0.228025	0.454175		0.172847	0.0619565		0.232618
102.5		0.195658	0.0426287	0.0396441	0.0481905	0.18252		0.0358471	0.0357517		0.0279994	0.467405	0.122585	0.306149	0.132816	0.228369	0.441565		0.172244	0.0630112		0.25812
102.75		0.192973	0.0342899	0.0430653	0.0437653	0.189557		0.0348457	0.0370023		0.03568	0.46561	0.13597	0.299423	0.126872	0.226442	0.429565		0.171189	0.060885		0.249401
103		0.199436	0.0375027	0.0386082	0.0386166	0.148935		0.0267322	0.0342437		0.0323654	0.458122	0.124321	0.300461	0.152079	0.231265	0.438358		0.173667	0.0606346		0.217521
103.25		0.19084	0.0355445	0.0344696	0.0432917	0.169605		0.0288599	0.0350882		0.030713	0.461403	0.132525	0.295207	0.132434	0.226382	0.452501		0.172829	0.0624801		0.230376
103.5		0.18866	0.0342542	0.0430107	0.0437745	0.19336		0.0347186	0.0369502		0.0294857	0.444042	0.136856	0.300778	0.134141	0.222646	0.441417		0.169706	0.060205		0.251024
103.75		0.192884	0.0325812	0.0369811	0.0406158	0.188946		0.0325055	0.037795		0.0360386	0.449138	0.129888	0.295066	0.133812	0.228574	0.44824		0.171325	0.060755		0.243412
104		0.194259	0.0363882	0.035288	0.0396755	0.170986		0.0294201	0.035838		0.0311084	0.447003	0.113428	0.288942	0.123737	0.229609	0.41689		0.161312	0.0597005		0.260794
104.25		0.190811	0.0287245	0.0434305	0.0388537	0.175372		0.0295363	0.0359462		0.0366324	0.452536	0.126789	0.295327	0.128808	0.208257	0.442449		0.167029	0.0610909		0.245999
104.5		0.178544	0.0310769	0.0348968	0.041095	0.147347		0.0206872	0.0315995		0.0314255	0.442219	0.12809	0.286414	0.106434	0.222528	0.433136		0.161228	0.0606304		0.227761
104.75		0.18269	0.0319934	0.0304593	0.0383282	0.168954		0.0245776	0.0349313		0.0260975	0.448262	0.124423	0.284823	0.123854	0.213745	0.433118		0.161803	0.0609203		0.244244
105		0.182111	0.0252084	0.0261248	0.0347802	0.191001		0.025935	0.0387272		0.0294712	0.469004	0.128281	0.289217	0.121444	0.216609	0.435803		0.166867	0.0626016		0.243394
105.25		0.181685	0.0307509	0.029841	0.0336291	0.174953		0.0242589	0.0360071		0.0359824	0.458696	0.117197	0.287062	0.121291	0.223118	0.437244		0.16554	0.0617267		0.237404
105.5		0.180072	0.030398	0.0353806	0.0303453	0.18783		0.02689	0.0372416		0.02818	0.445085	0.127792	0.272931	0.114689	0.205156	0.439506		0.158782	0.0611421		0.26238
105.75		0.179128	0.0290902	0.0283882	0.0318432	0.180886		0.0239492	0.036805		0.0140702	0.442231	0.127561	0.28015	0.115413	0.219491	0.436205		0.159029	0.0617883		0.255399
106		0.180899	0.0245063	0.0292798	0.0359565	0.170757		0.0223593	0.0358236		0.0253257	0.443972	0.121124	0.275524	0.113223	0.208611	0.429725		0.156505	0.0608625		0.254263
106.25		0.177997	0.0311562	0.0249781	0.0358488	0.158982		0.0198694	0.0339383		0.0215882	0.432903	0.12477	0.278183	0.12081	0.204328	0.428803		0.155623	0.0597821		0.242221
106.5		0.165309	0.0214265	0.0218672	0.0325057	0.189139		0.020124	0.0374646		0.025706	0.434149	0.118386	0.267352	0.127836	0.210346	0.412209		0.153415	0.0579946		0.24835
106.75		0.170974	0.0273349	0.0196809	0.0256291	0.177254		0.0182467	0.036753		0.0173226	0.435383	0.121389	0.282867	0.0976468	0.198267	0.429191		0.15142	0.0617396		0.259841
107		0.170742	0.0280207	0.0262731	0.0264003	0.187435		0.0218439	0.0373734		0.0129383	0.42497	0.103344	0.278477	0.105784	0.206992	0.401755		0.144584	0.0593938		0.290889
107.25		0.17918	0.0226508	0.0227729	0.026045	0.153438		0.0148846	0.0351435		0.0137847	0.428326	0.122424	0.26465	0.109061	0.206952	0.438374		0.151621	0.0612047		0.245431
107.5		0.168458	0.0227368	0.0159825	0.013632	0.177638		0.0137545	0.0381704		0.0168096	0.439208	0.109414	0.276494	0.103799	0.203435	0.428099		0.150712	0.0620375		0.25284
107.75		0.175887	0.0242345	0.0162716	0.034263	0.135554		0.0113048	0.0327914		0.0155977	0.433393	0.113739	0.270657	0.10138	0.216888	0.416293		0.149375	0.0604889		0.237399
108		0.165875	0.0253955	0.0222162	0.0206397	0.162941		0.013474	0.0347104		0.0113042	0.422856	0.106797	0.271103	0.104335	0.202571	0.411099		0.143957	0.0598247		0.261326
108.25		0.164333	0.0198563	0.0182597	0.0179689	0.158465		0.00983494	0.034969		0.0126155	0.440487	0.110035	0.256477	0.111639	0.200334	0.423432		0.147515	0.0614366		0.243889
108.5		0.165493	0.0196433	0.026991	0.0307661	0.159671		0.014569	0.0335649		0.00300581	0.424409	0.106279	0.260399	0.0992248	0.209093	0.400888		0.14012	0.0598943		0.27692
108.75		0.160883	0.0228294	0.0175452	0.0154664	0.17595		0.0125889	0.0367909		0.00740191	0.435429	0.101111	0.258408	0.10599	0.209923	0.420805		0.145223	0.0618445		0.264637
109		0.171221	0.0228069	0.0154019	0.0134733	0.161089		0.0108502	0.036548		0.00430103	0.411335	0.106838	0.25677	0.0996515	0.203692	0.43169		0.141675	0.0610933		0.266447
109.25		0.156628	0.0175587	0.0156523	0.0161518	0.15568		0.00638397	0.034221		0.00883103	0.422661	0.115234	0.252572	0.0973459	0.213435	0.405465		0.141849	0.0591808		0.239812
109.5		0.152985	0.0135236	0.00933385	0.016572	0.176706		0.00787182	0.0373658		0.00494364	0.418557	0.0936928	0.24858	0.108842	0.200013	0.409623		0.137373	0.0599033		0.268869
109.75		0.162718	0.0198635	0.0144216	0.014204	0.160334		0.00835399	0.0356229		0.000798463	0.415808	0.109341	0.2464	0.0999822	0.197155	0.409098		0.136557	0.0596573		0.267306
110		0.157043	0.0198873	0.0141088	0.00868547	0.140734		0.00213562	0.0331333		0.00103611	0.423936	0.101877	0.243558	0.0951812	0.197595	0.421044		0.137357	0.0617405		0.24962

## Sheet: Foglio2
Panel (a)
Averages after bleaching subtraction
FIRST ORDER		2 mM Ca	n = 19																						0 mM Ca	n = 27
Time (s)		dF/F0 traces																				average	s.e.m.		dF/F0 traces
0		0.0134184	0.0190156	-0.0169486	-0.00102413	-0.00932781	-0.00480842	-0.0149557	-0.000547451	-0.00993079	-0.0145296	-0.0115702	-0.00987819	0.00547748	0.000665634	-0.00894122	-0.0224809	0.00609306	-0.0215314	-0.0167045		-0.0250253	0.00262779		-0.00986949	-0.00432686	-0.0050823	-0.0144307	-0.0112914	-0.0182676	-0.00592273	-0.130757	-0.0969613	-0.071123	-0.00269251	-0.00242993	-0.0159031	-0.00987051	-0.0303216	-0.0197772	-0.0144171	-0.0154384	-0.00211966	0.00641776	0.00548148	-0.00225033	-0.0702296	-0.062379	0.000821786
0.25		0.00808068	0.00235426	-0.00713008	0.00436493	-0.00102697	-0.00127608	-0.012401	-0.00103844	0.00117976	-0.0108461	-0.00546145	-0.0124666	0.00238204	-0.000290692	0.000698555	-0.00062178	-0.00558243	0.0124701	0.00771931		-0.017312	0.00156408		-0.000307375	-0.00539108	-0.00544992	-0.00425346	-0.00140366	-0.00213686	0.00405649	0.0427092	0.0445379	0.0164641	-0.000673823	-0.0158586	-0.0123208	-0.00955741	-0.00650224	-0.00347655	0.00316235	0.00439584	-0.00237344	0.00399408	-0.00375941	-0.00538524	0.0312373	0.0321573	0.00242317
0.5		-0.0133602	-0.0171326	0.0123884	0.00281275	0.00677356	0.00239494	0.0046386	-0.00722188	-0.000410505	0.00991277	0.0147905	0.00867787	-0.00261613	0.00112355	-0.00328007	0.00912505	0.00179502	-0.00220861	0.0123867		-0.0117111	0.00197065		0.00262486	0.00587069	0.00358253	0.00942033	-0.00112655	0.0028219	-0.0157162	0.0347568	0.0249973	0.0271496	-0.00335315	0.00627956	0.00700828	0.00956526	0.0119466	0.00705475	0.0060584	-0.00146132	0.00386288	-0.0106377	-0.00762884	0.0132631	0.00986791	0.00765731	-0.0152008
0.75		-0.00813895	-0.00423719	0.0116902	-0.00615354	0.00358123	0.00368957	0.0227181	0.00880777	0.00916154	0.0154629	0.00224112	0.0136669	-0.00524338	-0.00149849	0.0115227	0.0139777	-0.00230565	0.0112698	-0.00340148		-0.00628181	0.00202484		0.007552	0.00384724	0.00694969	0.00926383	0.0138216	0.0175826	0.0175824	0.0532915	0.0274261	0.0275093	0.00671948	0.012009	0.0212156	0.00986266	0.0248773	0.016199	0.00519639	0.0125038	0.000630213	0.000225876	0.00590677	-0.00562753	0.0291244	0.0225643	0.0119558
1		-0.0183109	-0.00718976	0.0514456	0.00204079	0.00393278	0.0147248	0.0210091	0.0181196	0.00614092	0.0099159	0.000726478	0.0111706	0.0126396	0.00337997	0.00363856	-0.0210241	-0.0107122	0.00952413	0.00534686		-0.00277426	0.00360598		0.0103365	0.0241047	0.00845935	0.0156101	0.00768127	0.0108986	-0.0112882	0.0444978	0.0311545	-0.000618856	0.00791043	0.0262379	0.0325459	0.0149359	0.0195263	0.0213906	-0.00856619	0.00660831	0.00423617	-0.0182713	-0.0229845	0.00553242	0.014794	0.0162152	0.0022711
1.25		-0.0121625	-0.0167794	0.0804357	-0.00176009	0.00561548	0.0163387	0.021596	0.0149032	0.00272498	0.00173006	0.00563366	0.0110589	0.000636723	-0.00716187	-0.00138768	-0.0249264	0.00874331	-0.00798328	0.0189203		-0.000322004	0.00499024		0.0237212	0.0264508	0.0154365	0.0135973	0.0203194	0.0185552	0.00167184	0.0457373	0.0252852	0.00628314	0.0170935	0.0167152	0.0317028	-0.000998841	0.0231171	0.0221542	0.0129008	0.0163873	0.00168415	-0.0207324	-0.00689442	-0.00768108	0.0135035	-0.00599937	-0.0177141
1.5		-0.0048155	-0.0261477	0.0792426	0.0152341	0.00731892	0.0233918	0.0378271	0.0311486	0.0164926	0.00442999	0.00989836	0.0131627	-0.000710854	-0.00119312	0.00171189	-0.0266898	0.0067235	-0.0192683	0.00719779		0.00524193	0.00550321		0.0181783	0.0281906	0.0181622	0.0258017	0.0195813	0.0246303	-0.0107914	0.0461065	0.027164	0.0222549	0.0113918	0.0183441	0.0381842	0.0120866	0.0257319	0.0179704	0.0177179	0.00448405	-0.0023832	-0.0193316	-0.0362061	-0.00689423	0.0307969	0.0196475	-0.0107638
1.75		-0.00767931	-0.0252058	0.0737512	-0.000346829	0.00600453	0.0254492	0.0310805	0.0322439	0.0165156	-0.0167524	-0.0157872	0.00505222	-0.0163115	-0.00425728	-0.0130644	-0.00719749	0.0179219	-0.0336181	-0.00515455		0.00180114	0.00578091		0.0193066	0.0415897	0.0157963	0.0297572	0.00179471	0.00322784	-0.00303265	0.0483277	0.0134606	0.00419759	0.00883944	0.0149604	0.0372751	-0.00353468	0.0204221	0.0245954	-0.00809642	0.00201481	-0.00608114	-0.0233732	-0.0224752	-0.0212383	0.00594373	0.0212902	0.00888299
2		-0.014078	0.00377842	0.0619709	0.011309	-0.0112832	0.0219333	0.0221608	0.0335003	0.010997	-0.0148317	0.00354779	-0.00183141	-0.00631975	-0.0130845	-0.00754481	-0.0269519	0.0159072	-0.0492655	-0.0148715		0.00229239	0.00557305		0.0203284	0.0329219	0.0184731	0.0350146	0.00850741	-0.00553385	0.00196128	0.0481548	0.015588	0.0144996	0.0196392	0.0367266	0.0201761	0.00516423	0.0280769	0.00717841	-0.0106437	-0.00758072	-0.0106513	-0.000450299	-0.0147169	-0.015763	0.0144087	0.0128071	-0.00965579
2.25		-0.00978559	0.00142487	0.0682121	0.00807392	-0.0108742	0.0108726	0.00999732	0.0154833	0.00500545	-0.0133059	0.0027104	-0.00463158	-0.00427611	-0.0125493	-0.00924535	-0.0109477	0.0264459	-0.0434332	-0.0153202		0.00417398	0.00507673		0.0245754	0.0321858	0.0145896	0.0254393	0.00654177	-0.00496721	-0.0262354	0.0491734	0.00307575	0.0160916	0.0149321	0.0105379	0.025308	0.0104119	0.0216976	0.0176142	0.00743878	0.0134418	-0.0116044	-0.0294309	-0.0134023	-0.0204331	0.0131166	-0.00458367	-0.017357
2.5		-0.0237648	0.0063305	0.0502637	0.00863701	-0.000628353	0.0105094	0.0219369	0.0140586	0.00703533	-0.0176045	-0.0163447	-0.0100516	-0.0101054	-0.0117588	-0.0154197	-0.0208242	0.0348346	-0.0462316	-0.0124808		0.00425139	0.00515519		0.0289648	0.0389061	0.00883143	0.0316027	0.0121927	-0.00698004	0.00771122	0.0371898	0.00496514	0.00282229	0.0201162	0.0257789	0.0126852	-0.000349637	0.0151357	0.0213133	-0.00236177	0.00300442	-0.0246448	-0.00611515	-0.0236205	-0.0190435	0.000538353	0.00720892	-0.0138987
2.75		-0.0177	0.00606576	0.0288684	0.00286533	-0.00135091	0.00541216	-0.00423637	0.0218295	0.00859675	-0.00342721	-0.0122092	-0.0191676	-0.0162986	-0.0230475	0.0080215	-0.0186274	0.0357066	-0.0726286	-0.0167032		0.00375208	0.00539345		0.0160192	0.0312268	0.0147781	0.0230503	0.00613777	0.0177207	0.0144764	0.0210208	0.0041333	0.0183086	0.0136005	0.00744735	0.0302632	-0.00290115	0.0188764	0.0138073	0.00301921	-0.0108651	0.000813715	-0.0393194	-0.0382116	-0.0211009	-0.00656426	-0.000825644	-0.0077903
3		-0.0155193	0.000980958	0.023523	0.00176412	-0.0144767	0.00881071	0.000356688	0.0144958	0.00899604	-0.00714772	-0.0164743	-0.0117685	-0.023921	-0.0314411	-0.00784618	-0.0329246	0.0153322	-0.0538031	-0.0206994		0.00234176	0.00443441		0.0157665	0.0158585	0.00115394	0.0109389	0.00800758	0.0167791	-0.00687313	0.0286895	0.00881113	0.00849903	0.0156458	0.00387256	0.0195977	-0.00149539	0.0142511	0.0205668	-0.0150136	-0.00312354	0.00961698	-0.0227722	-9.63216e-06	-0.0325611	-0.00725227	0.00290543	-0.00191934
3.25		-0.0327391	0.00883245	0.039268	0.003039	-0.0135881	0.011402	-0.00267475	0.0121057	0.00996956	-0.00336368	-0.029067	-0.0138562	-0.0234426	-0.0322984	-0.00336005	-0.0463621	0.0138491	-0.0572194	-0.0395028		0.00285174	0.0056745		0.0174866	0.02498	0.00727564	0.015629	-0.00101001	-0.00925221	-0.0129989	0.0281779	-0.0122659	-0.0011553	0.00659721	0.00276691	0.0350875	-0.00235669	0.0070045	0.0160799	-0.0250987	-0.0156655	0.000847157	-0.0238353	-0.0125245	-0.035617	-0.00729559	0.00357204	-0.0324519
3.5		-0.00992512	0.00146855	0.045751	-0.00662561	-0.0200387	0.00717287	0.00694456	0.020259	0.00375401	-0.0118478	-0.0270395	0.00157789	-0.0239008	-0.0206946	0.00233358	-0.0303285	0.0214875	-0.067402	-0.0273752		0.00872097	0.00561047		0.0106115	0.0262809	0.0147355	0.0151388	-0.0202883	0.00863201	-0.016213	0.044459	0.000717186	-0.00101569	-0.00622047	-0.0112924	0.023803	-0.000380566	0.00261063	0.0171562	-0.00769762	-0.00988216	-0.0206647	-0.0242158	-0.0159014	-0.0367738	-0.0025245	0.00171048	-0.013998
3.75		-0.0239677	-0.0026975	0.032449	-0.0076606	-0.0230349	0.00713306	-0.00989946	0.0191581	0.0020691	-0.0108729	-0.0218752	-0.0110592	-0.0190628	-0.0239109	-0.0186047	-0.0345578	0.015248	-0.0534046	-0.0196818		0.00751736	0.00459319		0.0108832	0.0302695	-0.00224258	0.014196	-0.000132079	-0.00520684	-0.020762	0.0334862	0.00313958	-0.00140325	-0.00292369	0.00968634	0.0106154	-0.00561688	0.00572281	0.0167901	-0.014791	-0.0136518	-0.0120462	-0.0146131	-0.0118029	-0.029	-0.0128014	-0.00756801	-0.0226554
4		-0.0205346	-0.000664798	0.0453833	-0.0164846	-0.0301461	-0.00127764	-0.0252635	0.0014423	6.9606e-05	-0.0204317	0.00189495	-0.0224591	-0.0355148	-0.026533	-0.0222625	-0.0366534	0.00994301	-0.0816531	-0.028051		0.00446325	0.0058127		-0.000851893	0.0136532	-0.00665141	0.00227245	-0.0101545	0.0179491	0.00922754	0.0382629	-0.00183708	-0.0136842	-0.00118731	-0.0243098	0.00851575	-0.0128063	0.000204131	0.0139983	-0.0147956	-0.0139644	-0.00256994	-0.0231681	-0.0195826	-0.0399639	-0.00748094	-0.00933862	-0.0218462
4.25		-0.021227	0.0116206	0.0574899	-0.0256189	-0.0305503	-0.0195293	-0.0324568	-0.00888948	-0.00800833	-0.0197383	0.00117325	-0.00652308	-0.0214834	-0.0216335	-0.0100791	-0.0069559	0.0142415	-0.0732816	-0.0130763		0.0108636	0.0057787		0.00204539	0.0154708	-0.0100173	-0.000929168	-0.0147125	-0.0155754	-0.00741314	0.0342361	-0.0100976	0.0064801	-0.0216161	-0.0104547	0.0124098	-0.0123405	0.00257171	0.0152866	-0.0125375	-0.0196667	-0.0108047	-0.0284206	-0.0228262	-0.0476756	-0.00517138	-0.00861155	-0.0129083
4.5		-0.0138161	0.0142554	0.0662367	-0.0144025	-0.0325482	-0.0184547	-0.0257542	-0.00877699	-0.0179034	-0.0251863	-0.00802706	-0.0273719	-0.0284855	-0.0317275	0.0016423	-0.0271699	0.00988088	-0.0583893	-0.0208487		0.0116328	0.00583658		-0.00615915	0.00821476	-0.0140615	-0.00406272	-0.0180973	0.0040933	-0.0201096	0.0217707	-0.015349	0.00246891	-0.0175028	-0.0290907	0.0181707	-0.0196756	-0.00595512	0.0149814	-0.00605701	-0.016054	0.00383474	-0.042744	-0.0143466	-0.0335303	-0.014337	0.00600126	-0.0210166
4.75		-0.0238371	0.000389485	0.0776402	-0.00994535	-0.0445773	-0.0146784	-0.0408852	-0.0148079	-0.0260889	-0.0288586	-0.000394859	-0.0308976	-0.0230888	-0.0376491	-0.00957744	-0.0116414	0.00532771	-0.04979	-0.0158451		0.0124	0.0062785		-0.00796775	0.013327	-0.021392	-0.00195859	-0.00727209	-0.00893084	-0.0129903	0.0233858	-0.00505919	0.00133576	-0.0160207	-0.00854565	0.00128386	-0.0251609	-0.0116072	0.00262106	-0.0381801	-0.0165896	-0.0179342	-0.0371158	-0.0168399	-0.0444875	-0.00431471	0.000132422	-0.00664399
5		-0.0337023	0.0139832	0.0760944	-0.0232432	-0.0529231	-0.0155642	-0.0344633	-0.00856003	-0.0223334	-0.0284032	-0.0216069	-0.022285	-0.0185902	-0.030642	0.00455312	-0.0235194	0.0159845	-0.0419817	-0.0323988		0.0148495	0.00649716		-0.0149845	0.0132851	-0.0214633	-0.0071412	-0.0274646	-0.0106251	-0.0118368	0.00276521	-0.00710582	-0.00397484	-0.0213818	-0.037696	-0.0100978	-0.027481	-0.0178399	0.00587703	-0.0296118	-0.0261761	-0.02207	-0.0243434	-0.0252703	-0.0332363	-0.0192159	-0.0188421	-0.00904011
5.25		-0.038896	0.00544177	0.0537947	-0.0383111	-0.060941	-0.0343894	-0.0568944	-0.0048577	-0.031053	-0.0358721	-0.0448068	-0.0381456	-0.0287032	-0.0363098	-0.015609	-0.0168626	0.012342	-0.0622427	-0.0210944		0.0071193	0.00642166		-0.0236781	-0.0184296	-0.0256695	-0.0158023	-0.0353478	-0.002867	-0.00271297	0.00967629	-0.0218164	-0.000196534	-0.0211382	-0.0331314	-0.00257473	-0.023859	-0.0219304	-0.00293165	-0.0222487	-0.0307291	0.00711568	-0.0308102	-0.0192362	-0.042167	-0.00750925	-0.0169063	-0.0249325
5.5		-0.045511	-0.0187536	0.0591066	-0.0289722	-0.0637157	-0.0347509	-0.0635702	-0.013288	-0.023633	-0.0354732	-0.0348221	-0.0319701	-0.0469474	-0.0541251	-0.0129435	-0.0308886	0.000622617	-0.0519409	-0.0179699		0.00663509	0.00632319		-0.0160898	-0.0102342	-0.0312188	-0.0283455	-0.0255973	-0.0212446	-0.0244988	0.00321334	-0.0255804	-0.00395051	-0.0336385	-0.055718	-0.0273928	-0.0339681	-0.0246836	0.000681685	-0.0252487	-0.0328651	-0.026483	-0.0423557	-0.0336908	-0.0470608	-0.00834443	0.0012117	0.00463376
5.75		-0.0483885	-0.0275155	0.0455698	-0.0399855	-0.0600108	-0.0406538	-0.0702813	-0.0157978	-0.0224554	-0.044772	-0.0354619	-0.0336901	-0.0416776	-0.0441854	-0.013002	-0.0423107	0.00347343	-0.0650844	-0.0239417		0.00538827	0.00600816		-0.0272824	-0.0129405	-0.0317539	-0.0267972	-0.0384452	-0.0303812	-0.0315361	0.00867317	-0.02245	-0.020559	-0.0288976	-0.0496148	-0.0253865	-0.0357986	-0.0287306	0.000857012	-0.0285952	-0.0313641	-0.000584821	-0.0231374	-0.0136458	-0.0554024	-0.020435	0.00848405	-0.00411174
6		-0.0434819	-0.0266866	0.017953	-0.043641	-0.0807203	-0.0413027	-0.0691139	-0.0316551	-0.0363782	-0.0462529	-0.0385476	-0.0405036	-0.0507993	-0.0528445	0.00639772	-0.0295032	0.00642021	-0.0617178	-0.0209069		0.00453682	0.00577823		-0.0327677	-0.018835	-0.0429952	-0.031222	-0.0427235	-0.0249235	-0.035234	0.00188125	-0.0308775	-0.00165178	-0.0438216	-0.0492508	-0.0208075	-0.0401075	-0.0307838	-0.00400109	-0.0415674	-0.0266955	-0.0130067	-0.0561231	-0.0351325	-0.0451076	-0.0105377	-0.00888776	-0.00582919
6.25		-0.052807	-0.0207984	0.0099546	-0.0475714	-0.0747931	-0.0412005	-0.0654903	-0.030403	-0.0479317	-0.0475173	-0.0634533	-0.0581053	-0.054368	-0.0573636	-0.0135275	-0.0253116	-0.00446892	-0.0804776	-0.0234283		0.000913541	0.00555576		-0.0411528	-0.0206985	-0.0557251	-0.0345325	-0.0445493	-0.026505	-0.026702	-0.00969507	-0.0300854	-0.0229568	-0.0436508	-0.036352	-0.0247335	-0.048314	-0.0367667	-0.00675712	-0.0335105	-0.0306162	-0.0200136	-0.0489347	-0.0457577	-0.0573944	-0.0286895	-0.000372483	-0.0243363
6.5		-0.0477906	-0.0240019	0.0207213	-0.0397695	-0.0825757	-0.0469007	-0.0755472	-0.0403454	-0.0514074	-0.0479323	-0.0692162	-0.0514478	-0.0515224	-0.0556351	-0.0118353	-0.0246004	-0.0162776	-0.0826169	-0.0381794		0.0013934	0.00587001		-0.0405541	-0.0355879	-0.0513421	-0.0375401	-0.0540538	-0.0308858	-0.0414159	-0.0216062	-0.0379337	-0.00172072	-0.0415545	-0.0624217	-0.0449139	-0.0541243	-0.0415749	-0.0178488	-0.0577468	-0.0370334	-0.00453901	-0.0539167	-0.0370318	-0.0576253	-0.0307145	-0.00522074	0.0156894
6.75		-0.0512794	-0.0244621	0.0120141	-0.0393543	-0.0931753	-0.0472539	-0.0940896	-0.0439835	-0.0663153	-0.0628495	-0.0669654	-0.0638903	-0.0553344	-0.0636527	-0.0140588	-0.0468623	-0.0242643	-0.0687622	-0.0301224		-0.00180898	0.00599735		-0.0442474	-0.0356268	-0.0564241	-0.045922	-0.0586791	-0.0401606	-0.0533132	-0.0145552	-0.027488	-0.0232493	-0.050734	-0.076985	-0.057872	-0.0584605	-0.0412538	-0.017397	-0.0359961	-0.0418332	-0.0454271	-0.0461736	-0.0355604	-0.0639891	-0.00548404	0.00295476	-0.00463966
7		-0.0602382	-0.0346738	0.0106036	-0.0422297	-0.0862414	-0.056102	-0.0956122	-0.0516257	-0.0688891	-0.0685342	-0.0554463	-0.0598318	-0.0622595	-0.0643779	-0.0192792	-0.0745114	-0.0354273	-0.0792545	-0.0376671		-0.00444057	0.00567482		-0.0530072	-0.0286616	-0.0557081	-0.0432445	-0.0679427	-0.0441778	-0.0592446	-0.0421231	-0.0263869	-0.0206974	-0.0581045	-0.0846089	-0.0486855	-0.0801552	-0.0476551	-0.013095	-0.0463582	-0.0445326	-0.0272944	-0.0480333	-0.0200779	-0.0784452	-0.0103419	-0.0177992	0.00054306
7.25		-0.0518564	-0.0346092	-0.00271131	-0.0446518	-0.092292	-0.0621894	-0.095864	-0.0604777	-0.0715352	-0.063358	-0.0687223	-0.081077	-0.0699742	-0.0753496	-0.00371476	-0.0616013	-0.0386741	-0.0776494	-0.0310018		-0.00437617	0.00597118		-0.0526199	-0.0320709	-0.0599101	-0.048332	-0.0642937	-0.0399914	-0.059102	-0.0483406	-0.0448691	-0.0283885	-0.0585974	-0.0814103	-0.0473078	-0.0698995	-0.0551801	-0.0145093	-0.0404832	-0.0355281	-0.0292515	-0.0522624	-0.0265699	-0.0729057	-0.0147365	-0.00883095	-0.00146924
7.5		-0.0587921	-0.0515705	-0.00763293	-0.0443637	-0.095087	-0.0710813	-0.0984309	-0.0488233	-0.0738832	-0.0615118	-0.0909216	-0.0834465	-0.0714894	-0.0712778	-0.025671	-0.0590793	-0.0219495	-0.0936197	-0.0414349		-0.0062615	0.00593082		-0.052338	-0.0398463	-0.0597796	-0.0521478	-0.0802597	-0.0602239	-0.0790648	-0.0632961	-0.0464305	-0.0256622	-0.0618634	-0.0757183	-0.0593947	-0.0736662	-0.0600523	-0.0295272	-0.0585652	-0.0620108	-0.0298594	-0.047459	-0.0447832	-0.074319	-0.0125646	-0.0195615	0.000748847
7.75		-0.054883	-0.0422977	0.00331745	-0.0476654	-0.0934095	-0.0641706	-0.113435	-0.0628499	-0.0774433	-0.0687992	-0.0717876	-0.0891122	-0.0809842	-0.0796184	-0.0220499	-0.0725585	-0.0193506	-0.101736	-0.0607472		-0.00639724	0.00669962		-0.0601408	-0.0446739	-0.0616103	-0.0545464	-0.071123	-0.050797	-0.0524017	-0.0547719	-0.0481263	-0.0414121	-0.0565956	-0.0845676	-0.0341106	-0.0776014	-0.0629744	-0.0312607	-0.0602452	-0.0545057	-0.0415537	-0.082255	-0.0318335	-0.0837511	-0.0280871	-0.023635	-0.00713807
8		-0.0516988	-0.0209077	0.00745275	-0.0522566	-0.114344	-0.0755207	-0.106836	-0.0510349	-0.0859237	-0.0817986	-0.0695317	-0.0942943	-0.0684597	-0.0803631	-0.0248663	-0.067885	-0.0351685	-0.0777402	-0.059453		-0.00345583	0.00695455		-0.0542005	-0.0499929	-0.0612793	-0.0542183	-0.0723764	-0.0512818	-0.0564452	-0.0296136	-0.0602471	-0.0294498	-0.059442	-0.0823188	-0.0545376	-0.0812519	-0.0639638	-0.0293439	-0.0438404	-0.0592587	-0.0286586	-0.0812304	-0.0364808	-0.0759242	-0.0376065	-0.00995255	0.0045956
8.25		-0.0564858	-0.0357003	0.0178356	-0.055025	-0.106661	-0.0776391	-0.102902	-0.0585299	-0.0866961	-0.0759031	-0.0827697	-0.105604	-0.0743305	-0.0816656	-0.0246259	-0.0796949	-0.0234156	-0.103017	-0.0579117		-0.00414934	0.00749044		-0.0677168	-0.0464639	-0.0644421	-0.0725531	-0.0758674	-0.0602465	-0.0664158	-0.0437479	-0.0621285	-0.0139391	-0.0751655	-0.0813132	-0.0595257	-0.0707434	-0.073421	-0.0343089	-0.0551507	-0.0651545	-0.0525297	-0.0915311	-0.0450582	-0.0779397	-0.0250328	-0.00959723	-0.0113709
8.5		-0.0537243	-0.0298103	-0.00176296	-0.0618871	-0.105097	-0.0724263	-0.0958239	-0.0612475	-0.0928962	-0.0676208	-0.0881299	-0.101211	-0.0912078	-0.100647	-0.0418313	-0.0897286	-0.0285368	-0.0982089	-0.054649		-0.00513719	0.00678325		-0.0665667	-0.0444033	-0.0769819	-0.0591787	-0.0916573	-0.0687066	-0.0658845	-0.0697176	-0.0590332	-0.0390247	-0.064392	-0.0937018	-0.0693906	-0.0926826	-0.0753579	-0.0423001	-0.0704657	-0.0754366	-0.0434181	-0.0796372	-0.0492198	-0.0840716	-0.0522064	-0.0293359	-0.021412
8.75		-0.0508855	-0.0374146	-0.00442009	-0.0580809	-0.104175	-0.0763287	-0.0964369	-0.0801773	-0.0876291	-0.0742821	-0.0739409	-0.101841	-0.0855013	-0.102395	-0.0312891	-0.0841042	-0.0251135	-0.101761	-0.0545961		-0.00234714	0.0067293		-0.0709122	-0.0483419	-0.0775858	-0.0674893	-0.0939907	-0.0676719	-0.05597	-0.0562594	-0.065698	-0.0458421	-0.0747025	-0.0893644	-0.0628091	-0.0840289	-0.074513	-0.0366907	-0.0904788	-0.0711814	-0.0413381	-0.0971296	-0.0515751	-0.0892889	-0.0320173	-0.0164278	-0.0130225
9		-0.0541936	-0.0295187	0.00525048	-0.0572088	-0.108124	-0.0800288	-0.106457	-0.0681624	-0.0973299	-0.0904876	-0.0823264	-0.113243	-0.0928486	-0.108991	-0.045129	-0.0905236	-0.0380557	-0.0944394	-0.0644017		-0.00439509	0.00728088		-0.0733427	-0.051712	-0.0772951	-0.0772484	-0.0907638	-0.0639339	-0.0927333	-0.0722277	-0.068544	-0.0497282	-0.0803383	-0.0922358	-0.0621225	-0.0938521	-0.0750483	-0.030694	-0.0741527	-0.07367	-0.0596821	-0.0799436	-0.0706946	-0.096763	-0.0302761	-0.0268936	-0.0107148
9.25		-0.0641794	-0.0326182	0.00507027	-0.0751976	-0.119721	-0.0760171	-0.0896289	-0.0761595	-0.0959164	-0.0947715	-0.0744649	-0.110489	-0.105565	-0.103405	-0.0480977	-0.0743581	-0.0389936	-0.10716	-0.0471835		-0.00258994	0.00729456		-0.0705625	-0.0537369	-0.0797355	-0.0707815	-0.110778	-0.0699892	-0.0803262	-0.0732508	-0.0844284	-0.0573636	-0.0765146	-0.0962467	-0.0840708	-0.0952254	-0.0797102	-0.0466749	-0.0801257	-0.0814098	-0.0287908	-0.0815331	-0.0426609	-0.0959859	-0.0524384	-0.0309795	-0.0312403
9.5		-0.0700294	-0.042791	0.013778	-0.0658488	-0.120763	-0.0916195	-0.0840924	-0.0766677	-0.104557	-0.0977458	-0.100428	-0.120257	-0.0916104	-0.117285	-0.0499127	-0.116627	-0.0526528	-0.112836	-0.0678673		-0.00753845	0.00781238		-0.0812198	-0.0545757	-0.0822057	-0.0811643	-0.105748	-0.066206	-0.0879554	-0.0917195	-0.088864	-0.057867	-0.0837147	-0.11625	-0.0692203	-0.100894	-0.0835469	-0.0434953	-0.0897799	-0.0734772	-0.0358797	-0.100451	-0.0561094	-0.0931243	-0.0340047	-0.0329404	-0.0414314
9.75		-0.0677727	-0.0419927	0.00461689	-0.0707103	-0.120395	-0.088956	-0.110209	-0.0705972	-0.105673	-0.0975227	-0.0919453	-0.11661	-0.100028	-0.130431	-0.0617778	-0.0885497	-0.0488491	-0.138361	-0.0572638		-0.00681627	0.00799901		-0.0800257	-0.0504007	-0.0881544	-0.0752669	-0.0928952	-0.0802027	-0.0828275	-0.0692474	-0.0725903	-0.0544775	-0.072318	-0.101075	-0.081786	-0.109777	-0.0860403	-0.0417328	-0.0711553	-0.0740229	-0.0239346	-0.12015	-0.0684213	-0.104984	-0.0396637	-0.0374746	-0.0311716
10		-0.0570443	-0.027627	0.00665658	-0.0597075	-0.112049	-0.0845552	-0.0952797	-0.0521947	-0.0968921	-0.103295	-0.10096	-0.0953861	-0.106571	-0.104441	-0.0553216	-0.0995262	-0.0420202	-0.0947363	-0.057899		0.000471138	0.00742304		-0.0764523	-0.0655876	-0.0916002	-0.0678992	-0.0773307	-0.0644779	-0.0669213	-0.0705277	-0.0702452	-0.0554345	-0.0804224	-0.101903	-0.0709132	-0.0956064	-0.0889683	-0.02704	-0.0914344	-0.0792312	-0.0112164	-0.0908145	-0.0583813	-0.101549	-0.0513719	-0.031176	-0.0180095
10.25		-0.0585809	0.027141	0.00320241	-0.0324241	-0.10987	-0.0833392	-0.103868	-0.0137514	-0.0905766	-0.0970362	-0.0834387	-0.0470611	-0.09613	-0.0750142	-0.0595504	-0.109127	-0.00579753	-0.0978875	-0.0421913		0.014342	0.00952659		-0.0786029	-0.0629241	-0.0841126	-0.0521611	-0.0638224	-0.0807722	-0.0832509	-0.0725566	-0.0781	-0.0601026	-0.0700158	-0.0930574	-0.0602668	-0.096911	-0.0866795	-0.00200462	-0.0773323	-0.089422	-0.0311506	-0.107228	-0.0173155	-0.111394	-0.0297664	-0.0298106	-0.00537459
10.5		-0.0688904	0.114094	0.0279075	0.0111443	-0.11852	-0.0779286	-0.0836086	0.0682944	-0.0870572	-0.0953696	-0.0420334	0.0241836	-0.102532	-0.0611326	-0.0141682	-0.107014	0.00898506	-0.07036	-0.0412735		0.0385537	0.0148261		-0.0717195	-0.0563051	-0.0882858	-0.0173306	-0.0459763	-0.0702317	-0.0665627	-0.05203	-0.100577	-0.0418414	-0.0633666	-0.0974689	-0.0780414	-0.0932227	-0.0958418	0.00877199	-0.0712226	-0.0750513	-0.0101111	-0.102693	-0.022005	-0.112482	-0.0260391	0.00876202	-0.00215101
10.75		-0.0700133	0.234698	0.0458528	0.0881394	-0.117305	-0.0790565	-0.0845618	0.132638	-0.0911189	-0.0863596	-0.0243519	0.103476	-0.0885773	-0.0359892	0.0127488	-0.0832438	0.0568449	-0.0384502	-0.0437581		0.0673375	0.0218338		-0.0710768	-0.0490818	-0.0782909	0.0198396	0.00953296	-0.0572019	-0.0870827	-0.0533375	-0.0808144	-0.0512518	-0.0568867	-0.0960258	-0.074864	-0.0980485	-0.0865335	0.0492934	-0.0649572	-0.0897156	0.0212455	-0.0735628	0.0156156	-0.09887	-0.0173242	0.0176699	0.012178
11		-0.0656604	0.362664	0.0737356	0.169041	-0.103586	-0.0742771	-0.0525453	0.234437	-0.0762082	-0.0695936	0.000315933	0.16312	-0.0936942	-0.0110002	0.0378223	-0.0821066	0.12976	0.0313835	-0.0399508		0.104287	0.0297444		-0.0647	-0.0543897	-0.0765253	0.0526817	0.0485712	-0.0631163	-0.0675995	-0.0103271	-0.0775424	-0.047477	-0.0462174	-0.0902752	-0.0590701	-0.0956085	-0.0965492	0.0904001	-0.0765911	-0.10217	0.0677253	-0.0819039	0.0569743	-0.103643	-0.01795	0.0171959	-0.00961585
11.25		-0.0519665	0.498601	0.109169	0.271177	-0.0941974	-0.0716613	-0.0460067	0.287052	-0.0555303	-0.0578758	0.076691	0.224596	-0.0774059	0.0110332	0.041266	-0.038905	0.196049	0.102593	-0.0341434		0.144123	0.0370648		-0.0643795	-0.0520923	-0.0783194	0.0909819	0.102736	-0.0554061	-0.0475417	0.0194646	-0.0786292	-0.042478	-0.0304793	-0.076686	-0.0736978	-0.0952745	-0.087617	0.171143	-0.0499847	-0.0905424	0.0826338	-0.0852499	0.112856	-0.108357	-0.00706581	0.0304725	-0.00327247
11.5		-0.0534098	0.607688	0.135587	0.366282	-0.0996107	-0.0589476	-0.0211827	0.339436	-0.0324731	-0.025804	0.15358	0.273893	-0.0746857	0.0343229	0.0848268	-0.0142988	0.282778	0.180657	-0.022901		0.184397	0.0438941		-0.0597801	-0.0546735	-0.0599737	0.134412	0.162255	-0.0513185	-0.0499695	0.0580616	-0.0849584	-0.0356415	-0.0194974	-0.0568123	-0.0690159	-0.0907832	-0.0790897	0.236837	-0.0346828	-0.101155	0.0972279	-0.0708785	0.194022	-0.101905	0.0203188	0.0612739	0.0469443
11.75		-0.0272263	0.709191	0.17506	0.432691	-0.0805265	-0.0471024	0.0136646	0.392658	-0.00746229	0.00248867	0.253535	0.309118	-0.0709717	0.0488876	0.107491	0.0118857	0.38725	0.269208	-0.0089425		0.2273	0.0499231		-0.0619489	-0.0650042	-0.0572881	0.162087	0.20965	-0.0512818	-0.0423966	0.124554	-0.0828124	-0.0339893	-0.00662463	-0.0481594	-0.0623465	-0.0968787	-0.0787853	0.335983	-0.0278554	-0.0897642	0.155661	-0.0372583	0.254205	-0.084958	0.0430209	0.0903718	0.0661745
12		-0.0177189	0.800776	0.219624	0.485566	-0.093667	-0.041546	0.0359989	0.436307	0.0284438	0.0409865	0.315815	0.323841	-0.0491509	0.0667227	0.132969	0.0791062	0.448196	0.378597	0.00605728		0.265512	0.0548508		-0.0423625	-0.0540123	-0.0452519	0.187789	0.280812	-0.0310465	-0.0452046	0.185981	-0.0803588	-0.0453845	0.0122864	-0.0237133	-0.0529075	-0.103534	-0.0627477	0.406084	-0.011771	-0.0872885	0.176791	-0.0352701	0.412261	-0.0889156	0.0578432	0.127428	0.0660112
12.25		-0.0145988	0.881849	0.257333	0.537266	-0.0826142	-0.0223588	0.0640862	0.444793	0.0646692	0.0789717	0.396176	0.345669	-0.0446421	0.0999415	0.132916	0.109536	0.53395	0.446503	0.0105612		0.299358	0.0594545		-0.0398476	-0.0506176	-0.0500763	0.225432	0.315688	-0.0291549	-0.0515161	0.255604	-0.074183	-0.0336035	0.0200684	-0.0272457	-0.0544086	-0.104149	-0.0457776	0.497483	-0.00200731	-0.105122	0.243036	-0.0614048	0.515124	-0.0707265	0.0784377	0.174492	0.100808
12.5		-0.00381188	0.946946	0.303611	0.565396	-0.0699662	-0.00292792	0.0963543	0.480139	0.109208	0.125032	0.492309	0.344037	-0.0354848	0.105783	0.182102	0.142461	0.60232	0.515095	0.0306044		0.335632	0.063008		-0.0320772	-0.0472337	-0.0260986	0.259833	0.353468	-0.0368228	-0.0442412	0.301991	-0.0657065	-0.0223624	0.0328178	0.0119407	-0.0413514	-0.0994588	-0.0342852	0.555315	0.0123777	-0.0875733	0.266412	-0.0294316	0.666437	-0.0636561	0.091497	0.202137	0.111107
12.75		0.0135139	1.01282	0.344273	0.606394	-0.0586768	0.0101322	0.117228	0.494152	0.163606	0.203726	0.570692	0.364472	-0.00460327	0.114548	0.187209	0.219384	0.67686	0.574348	0.070034		0.375153	0.0660419		-0.0305512	-0.0548528	-0.0195521	0.277755	0.382486	-0.0304489	-0.0443406	0.377766	-0.0705733	-0.0356803	0.0439375	0.0322044	-0.0484105	-0.101842	-0.0228816	0.618092	0.0332465	-0.0917861	0.352747	0.0046753	0.802439	-0.0376119	0.120364	0.259627	0.151716
13		0.0405822	1.05471	0.372392	0.626587	-0.0435521	0.040172	0.15086	0.5036	0.239335	0.269335	0.644352	0.37015	0.00457085	0.127391	0.21689	0.262615	0.71516	0.624239	0.101013		0.408853	0.0672855		-0.0090436	-0.0488686	0.00641083	0.306235	0.416151	-0.00642186	-0.0502547	0.436283	-0.0705259	-0.0312416	0.0701374	0.0683804	-0.0473421	-0.10049	-0.000625887	0.676747	0.0403415	-0.0996567	0.427512	0.024993	0.917489	-0.00406622	0.140312	0.317348	0.191697
13.25		0.0659465	1.10199	0.41694	0.646577	-0.0286704	0.0624601	0.198623	0.510608	0.319857	0.356685	0.715631	0.356883	0.042471	0.124905	0.240283	0.34131	0.76143	0.67007	0.120009		0.445884	0.0688817		0.0040433	-0.0386896	0.0183029	0.343496	0.43402	0.0101656	-0.0417529	0.462908	-0.061855	-0.00703248	0.079747	0.0904428	-0.0427826	-0.105126	0.0273296	0.718849	0.0771395	-0.092048	0.510804	0.0327833	1.03184	0.0333443	0.162421	0.361811	0.201574
13.5		0.0745969	1.12224	0.4293	0.647272	-0.0101681	0.0947987	0.23155	0.511041	0.414338	0.440671	0.752034	0.365497	0.0402711	0.129692	0.266933	0.380023	0.808196	0.700878	0.143258		0.473169	0.0697124		0.0296325	-0.0585205	0.0356867	0.366222	0.455132	0.024712	-0.0545228	0.531092	-0.0564916	-0.024346	0.103637	0.130789	-0.0466406	-0.0973823	0.0538895	0.751278	0.0897536	-0.0834134	0.634718	0.0441943	1.10932	0.0693754	0.20391	0.416968	0.274902
13.75		0.0903009	1.16406	0.461502	0.653656	0.00517022	0.12993	0.292949	0.532661	0.513225	0.537194	0.820752	0.357105	0.0657248	0.135083	0.286899	0.415477	0.826694	0.753914	0.169108		0.508379	0.0715765		0.0443613	-0.0467198	0.0498617	0.38117	0.451729	0.0298709	-0.0390831	0.560139	-0.0460289	-0.00269223	0.13617	0.160292	-0.0352644	-0.095088	0.0876382	0.777814	0.125252	-0.0874268	0.702863	0.0314571	1.21193	0.115425	0.236201	0.460535	0.322086
14		0.106559	1.17503	0.482054	0.658783	0.0256997	0.155893	0.32322	0.538207	0.61947	0.634414	0.862138	0.354801	0.0843123	0.138647	0.329468	0.440546	0.872189	0.768887	0.195802		0.537575	0.0727016		0.0691783	-0.0472817	0.0796804	0.401336	0.479132	0.0617857	-0.0194832	0.618109	-0.0496991	0.00621014	0.145294	0.194884	-0.0304015	-0.0892972	0.133153	0.795788	0.14183	-0.0819257	0.805392	0.0615886	1.27076	0.166075	0.248485	0.51892	0.40053
14.25		0.136909	1.21146	0.511015	0.657739	0.0438313	0.201155	0.359059	0.533522	0.734012	0.727552	0.896153	0.340608	0.125409	0.131025	0.365939	0.472944	0.889748	0.789446	0.223261		0.568347	0.0740741		0.0991712	-0.0517658	0.105043	0.42156	0.506793	0.0908476	0.0141653	0.645498	-0.053231	0.00820531	0.183465	0.229164	-0.0396555	-0.0898668	0.166514	0.802506	0.166836	-0.075953	0.896814	0.0661443	1.31693	0.223016	0.290004	0.57432	0.456976
14.5		0.142796	1.20334	0.528711	0.671117	0.0662261	0.24262	0.416545	0.536561	0.833397	0.833215	0.928744	0.330044	0.153491	0.136904	0.385415	0.528938	0.921162	0.811044	0.250926		0.598368	0.0753683		0.136648	-0.0460546	0.126998	0.440594	0.494359	0.113488	0.00109728	0.658291	-0.0463286	0.0102793	0.206117	0.271998	-0.0400091	-0.0934918	0.213304	0.81315	0.219003	-0.081254	0.999003	0.0805882	1.36932	0.270032	0.329052	0.593427	0.540775
14.75		0.1627	1.19991	0.548763	0.66685	0.0847012	0.280273	0.468712	0.552101	0.933567	0.934428	0.988321	0.310008	0.181993	0.132802	0.399481	0.581022	0.933563	0.830644	0.287734		0.627651	0.0775024		0.166951	-0.0446375	0.162919	0.452707	0.51768	0.148909	0.0288188	0.699173	-0.0189583	0.0328026	0.25489	0.305724	-0.0185787	-0.0835394	0.258965	0.83095	0.249427	-0.0662064	1.0708	0.0954623	1.39081	0.331589	0.351027	0.626391	0.638412
15		0.184888	1.21694	0.551229	0.668614	0.100183	0.331269	0.530536	0.542528	1.02486	1.02763	1.0169	0.316464	0.208214	0.13466	0.448958	0.625733	0.936809	0.840888	0.321615		0.656669	0.0791582		0.197634	-0.0479016	0.183062	0.463746	0.523678	0.180596	0.0217167	0.714466	-0.0180326	0.0271339	0.293229	0.3151	-0.0247602	-0.0991058	0.294805	0.824705	0.287556	-0.07446	1.16442	0.0753565	1.44163	0.399493	0.383568	0.65987	0.683452
15.25		0.200027	1.21974	0.572764	0.659451	0.119915	0.376918	0.592225	0.540785	1.11476	1.12011	1.03424	0.303898	0.239205	0.121184	0.482494	0.64196	0.935345	0.842885	0.328586		0.678647	0.0813607		0.236089	-0.0437518	0.210344	0.496979	0.53174	0.249305	0.0427854	0.738369	-0.0400391	0.0498496	0.333185	0.372935	-0.0168599	-0.07513	0.354395	0.839658	0.355531	-0.0509268	1.22313	0.10258	1.45219	0.449781	0.42559	0.690319	0.811499
15.5		0.220212	1.22189	0.580257	0.653926	0.139456	0.415554	0.637075	0.555278	1.19113	1.20829	1.05013	0.298784	0.269542	0.125788	0.489187	0.654225	0.962791	0.850712	0.351701		0.701248	0.0835973		0.259646	-0.0473791	0.226366	0.49792	0.523005	0.254557	0.0487427	0.75686	0.0101451	0.0683171	0.378711	0.387549	-0.0283326	-0.0658335	0.405896	0.844014	0.394913	-0.0489181	1.30535	0.125661	1.49842	0.493282	0.460866	0.718864	0.890215
15.75		0.253882	1.22318	0.598896	0.659117	0.157862	0.453038	0.683378	0.550371	1.26875	1.27966	1.08268	0.279408	0.288948	0.104465	0.514617	0.706173	0.970788	0.88329	0.378698		0.725527	0.0865929		0.28045	-0.0487263	0.242092	0.508261	0.536076	0.296852	0.060506	0.786825	0.00787193	0.0585249	0.402924	0.414828	-0.0199638	-0.0554413	0.460262	0.845907	0.438227	-0.0351542	1.3765	0.111759	1.51977	0.547559	0.492505	0.739557	0.964348
16		0.262201	1.22648	0.619052	0.643326	0.170976	0.483278	0.716034	0.529894	1.33349	1.34136	1.07597	0.267813	0.317588	0.111263	0.526203	0.703908	0.976107	0.877646	0.403052		0.738602	0.0883176		0.327347	-0.0417952	0.273461	0.516915	0.552894	0.359125	0.0688264	0.792045	0.00483327	0.0677134	0.455179	0.450723	-0.0264365	-0.049873	0.520337	0.839742	0.480134	-0.0415944	1.45758	0.148142	1.52131	0.607746	0.519006	0.75737	1.05408
16.25		0.289423	1.21899	0.637783	0.6408	0.194713	0.521974	0.763592	0.544734	1.39458	1.41053	1.06797	0.265023	0.362631	0.1062	0.570742	0.749226	0.971634	0.871586	0.433039		0.761209	0.0893139		0.359948	-0.0308438	0.299914	0.517094	0.55107	0.393958	0.111335	0.791521	0.0229837	0.0647682	0.504257	0.487016	-0.00994147	-0.0310355	0.579903	0.844449	0.52345	-0.0201498	1.49711	0.173779	1.5191	0.649501	0.5508	0.77155	1.12569
16.5		0.298118	1.23022	0.638477	0.631106	0.219771	0.550657	0.812733	0.542169	1.45353	1.4736	1.11555	0.261669	0.376175	0.0917116	0.578077	0.755656	0.979232	0.870869	0.465457		0.778556	0.092523		0.384816	-0.0335166	0.329686	0.524064	0.543897	0.435291	0.139251	0.835647	0.046924	0.078984	0.550998	0.506599	-0.0106028	-0.0241469	0.635093	0.843767	0.579111	-0.0272907	1.56486	0.191394	1.54937	0.705296	0.572394	0.795526	1.24699
16.75		0.311752	1.20219	0.652612	0.635378	0.22134	0.582851	0.852521	0.542065	1.51263	1.51426	1.11635	0.246289	0.400678	0.0907441	0.6074	0.789456	0.966459	0.88322	0.508318		0.793911	0.0939034		0.417153	-0.0403554	0.348173	0.525883	0.552619	0.488639	0.122196	0.829856	0.0616468	0.110242	0.600332	0.510133	0.00169844	3.9734e-05	0.700801	0.851442	0.641667	-0.00279965	1.60136	0.224739	1.54395	0.74246	0.59144	0.808501	1.28276
17		0.328229	1.21155	0.661879	0.616212	0.229498	0.616585	0.891092	0.546381	1.54309	1.55179	1.10633	0.244055	0.426601	0.0840798	0.60809	0.779161	0.986814	0.908787	0.522607		0.805823	0.0954463		0.443801	-0.0256035	0.376913	0.533782	0.553761	0.548237	0.163275	0.842739	0.0694952	0.128878	0.635114	0.55697	0.013916	0.00480428	0.76455	0.83704	0.674435	0.00588515	1.65839	0.227051	1.54433	0.786725	0.628985	0.834033	1.37148
17.25		0.352712	1.20691	0.670548	0.644247	0.244854	0.643019	0.938078	0.546268	1.59221	1.59895	1.13951	0.239902	0.438279	0.0722877	0.613072	0.808279	0.991922	0.901538	0.553971		0.823387	0.0977515		0.477435	-0.0382284	0.393763	0.535475	0.559039	0.600103	0.17512	0.828413	0.0814689	0.129893	0.671726	0.567575	0.00732068	0.0170784	0.830026	0.838675	0.735528	0.00874029	1.65901	0.27399	1.55252	0.824241	0.662487	0.853944	1.45101
17.5		0.359723	1.19029	0.680447	0.616532	0.265221	0.671863	0.962184	0.559055	1.61588	1.62317	1.12725	0.216049	0.471158	0.067656	0.631721	0.81614	0.963821	0.889283	0.576928		0.829062	0.098046		0.502974	-0.0362607	0.418764	0.534984	0.547067	0.661325	0.198142	0.831997	0.111737	0.156359	0.709449	0.574948	0.0162265	0.0199416	0.874227	0.848085	0.784908	0.026983	1.7039	0.297837	1.51986	0.853252	0.725444	0.863578	1.50096
17.75		0.377283	1.19159	0.677122	0.601407	0.284012	0.686945	0.986526	0.542635	1.65734	1.65788	1.12671	0.230803	0.471301	0.0588101	0.633493	0.80343	0.979227	0.906918	0.597487		0.837828	0.0998549		0.545015	-0.0268577	0.441672	0.552102	0.548452	0.718696	0.230969	0.854569	0.138908	0.148701	0.745616	0.599293	0.0179098	0.0422292	0.930557	0.835987	0.818269	0.038978	1.74235	0.323889	1.54177	0.875719	0.718008	0.858539	1.56136
18		0.382899	1.18079	0.680753	0.604178	0.284556	0.701206	1.02113	0.537451	1.66829	1.66547	1.12749	0.209537	0.490399	0.0619052	0.661652	0.819045	0.967315	0.903087	0.607762		0.843301	0.100275		0.559186	-0.0376467	0.454915	0.539229	0.541669	0.764593	0.229194	0.82557	0.144432	0.162747	0.771347	0.605502	0.0140435	0.0466344	0.996661	0.832977	0.875046	0.0695467	1.75979	0.349489	1.49635	0.898493	0.739136	0.851136	1.58448
18.25		0.405153	1.16827	0.69266	0.595927	0.287827	0.724822	1.04776	0.552992	1.69954	1.69866	1.11237	0.200302	0.507429	0.0514329	0.656253	0.822649	0.966941	0.90695	0.637166		0.851731	0.101604		0.591183	-0.0307006	0.479878	0.546481	0.534048	0.82498	0.268061	0.849654	0.155259	0.189375	0.81099	0.617977	0.0229959	0.068152	1.04393	0.824889	0.914746	0.0686388	1.78887	0.3844	1.47714	0.932348	0.765112	0.873085	1.65739
18.5		0.4065	1.16375	0.687358	0.581227	0.300739	0.737254	1.0578	0.544163	1.71958	1.72528	1.13099	0.211452	0.509286	0.0523681	0.665834	0.856483	0.977458	0.889444	0.656192		0.858998	0.102737		0.61824	-0.0306004	0.491985	0.531612	0.531792	0.896137	0.296612	0.850224	0.190671	0.200921	0.830628	0.6304	0.023378	0.0869962	1.09168	0.808729	0.959638	0.0849281	1.81961	0.408505	1.4941	0.959418	0.771144	0.882205	1.67472
18.75		0.426157	1.16569	0.693664	0.577742	0.305817	0.753573	1.0899	0.52812	1.7203	1.71772	1.12675	0.200203	0.52568	0.0516689	0.679019	0.857664	0.965601	0.914271	0.688233		0.86503	0.10257		0.648416	-0.0302143	0.510648	0.534492	0.534315	0.944912	0.323871	0.84899	0.219084	0.211736	0.859647	0.634201	0.0485193	0.0914701	1.14027	0.810713	1.03039	0.111368	1.84341	0.441726	1.48626	0.964032	0.788705	0.887761	1.75363
19		0.446842	1.15781	0.699205	0.553621	0.299727	0.77577	1.12794	0.545534	1.73729	1.7478	1.12857	0.203995	0.531777	0.0403231	0.665496	0.854125	0.967422	0.892313	0.70594		0.869963	0.104034		0.668048	-0.0256066	0.522949	0.532377	0.537347	1.0037	0.341009	0.847824	0.223945	0.224279	0.874738	0.64406	0.0677948	0.124603	1.19467	0.812822	1.043	0.129371	1.85491	0.478956	1.47677	0.988763	0.821859	0.885792	1.78532
19.25		0.451729	1.15622	0.711474	0.564382	0.302772	0.776946	1.12133	0.538185	1.75202	1.74816	1.1083	0.188901	0.534748	0.0367347	0.689681	0.851355	0.950851	0.88437	0.715386		0.870071	0.10414		0.681841	-0.0315114	0.534932	0.534196	0.536938	1.05445	0.36889	0.824556	0.23675	0.220583	0.906952	0.657366	0.0791536	0.128309	1.23402	0.799592	1.09337	0.140167	1.84664	0.49667	1.45993	1.00514	0.838948	0.878907	1.81273
19.5		0.457275	1.13722	0.72246	0.539502	0.303082	0.784013	1.13649	0.530839	1.76637	1.75631	1.10688	0.183303	0.554948	0.0342437	0.70836	0.877471	0.964553	0.886394	0.736295		0.875464	0.104856		0.695187	-0.0149822	0.547083	0.528363	0.534555	1.11842	0.420747	0.844148	0.274127	0.261021	0.933149	0.681388	0.0969342	0.140804	1.27913	0.801666	1.10178	0.165548	1.91597	0.541719	1.45158	1.02626	0.861274	0.881166	1.84339
19.75		0.464406	1.12546	0.715498	0.529587	0.316725	0.789179	1.14246	0.525398	1.76661	1.75822	1.10425	0.180711	0.550195	0.0244628	0.712449	0.876162	0.934405	0.888888	0.743936		0.873516	0.104854		0.707202	-0.0277969	0.553091	0.517718	0.512659	1.13967	0.403644	0.817011	0.28149	0.274372	0.932042	0.686801	0.108126	0.165029	1.30039	0.787014	1.13708	0.172549	1.91319	0.583492	1.42893	1.03478	0.877099	0.897892	1.91324
20		0.47737	1.11342	0.721727	0.534156	0.323902	0.803553	1.15963	0.529441	1.76264	1.76711	1.11473	0.174622	0.577131	0.0213239	0.724226	0.864313	0.965499	0.87983	0.745811		0.879381	0.104893		0.712395	-0.0279474	0.567485	0.523627	0.525323	1.21359	0.420276	0.830611	0.307866	0.274574	0.960577	0.666249	0.118978	0.169667	1.34286	0.782831	1.1895	0.193963	1.91901	0.617817	1.42607	1.04625	0.880744	0.895729	1.92062
20.25		0.491604	1.11102	0.740516	0.517371	0.305364	0.814305	1.16185	0.517485	1.77996	1.76785	1.10781	0.17004	0.570251	0.0287569	0.706287	0.8671	0.931265	0.89908	0.770004		0.879249	0.105523		0.730951	-0.0102586	0.561554	0.515478	0.51421	1.24576	0.462807	0.852842	0.345211	0.28835	0.977247	0.712397	0.151934	0.19516	1.38168	0.780167	1.2141	0.208339	1.91033	0.635129	1.40157	1.05677	0.889674	0.897118	1.9785
20.5		0.496348	1.09529	0.739561	0.516006	0.313744	0.836816	1.18237	0.521135	1.7626	1.75807	1.10122	0.157268	0.590943	0.00655194	0.696308	0.898267	0.933043	0.911135	0.777849		0.881175	0.105375		0.739557	-0.0294224	0.573925	0.510998	0.513019	1.29495	0.486982	0.833914	0.36087	0.304989	1.00088	0.688666	0.171228	0.220183	1.40665	0.76132	1.23333	0.227072	1.93107	0.671359	1.40798	1.05494	0.905638	0.889902	2.00761
20.75		0.501112	1.09636	0.748116	0.518992	0.319184	0.820234	1.18048	0.523038	1.77306	1.75865	1.08849	0.148703	0.581812	0.0053332	0.707693	0.884145	0.93406	0.880208	0.81119		0.880456	0.105465		0.754609	-0.0173745	0.590557	0.512508	0.500319	1.32648	0.516963	0.809985	0.379584	0.329798	0.995878	0.702286	0.177254	0.219919	1.44501	0.762959	1.26249	0.249137	1.89612	0.712832	1.39524	1.06465	0.906832	0.888731	2.00912
21		0.509412	1.07704	0.742962	0.504795	0.318835	0.807356	1.19031	0.518575	1.75853	1.74605	1.088	0.149263	0.592779	0.00504729	0.708126	0.871711	0.938253	0.883659	0.800192		0.876774	0.104706		0.761653	-0.00859052	0.590611	0.513658	0.515225	1.39386	0.512608	0.82498	0.405233	0.327947	1.01834	0.703354	0.197402	0.233897	1.47025	0.758291	1.2723	0.273485	1.92723	0.741812	1.38399	1.06186	0.931405	0.891304	2.0222
21.25		0.51786	1.06453	0.753876	0.497079	0.315757	0.835501	1.19571	0.538366	1.7673	1.75103	1.09065	0.143997	0.603056	-0.00327914	0.712976	0.880693	0.92555	0.88952	0.801859		0.880518	0.105142		0.771372	-0.0126718	0.595331	0.498475	0.50352	1.41236	0.55116	0.801962	0.41167	0.354947	1.01836	0.698551	0.219831	0.250329	1.48916	0.753549	1.32546	0.294543	1.94196	0.778661	1.36279	1.07269	0.945941	0.900071	2.05818
21.5		0.515161	1.06304	0.757122	0.485207	0.306893	0.842093	1.20373	0.519815	1.75389	1.74097	1.08108	0.149312	0.589255	-0.0138425	0.705222	0.87756	0.9222	0.898271	0.799629		0.876022	0.105156		0.768328	-0.00691726	0.60497	0.496636	0.500412	1.45829	0.555411	0.82238	0.443637	0.364899	1.04267	0.710826	0.23821	0.266908	1.51297	0.743592	1.34997	0.31514	1.94372	0.796507	1.35631	1.06062	0.964077	0.901397	2.08897
21.75		0.515189	1.0352	0.747252	0.485301	0.324684	0.829783	1.21395	0.521636	1.74855	1.71486	1.07677	0.129109	0.575426	-0.00716107	0.716639	0.881591	0.930296	0.895037	0.830784		0.874352	0.10429		0.785261	-0.00688152	0.601788	0.487017	0.489734	1.51223	0.5794	0.806007	0.471637	0.396163	1.02667	0.703075	0.237877	0.267691	1.52424	0.726612	1.32784	0.34305	1.94915	0.853708	1.33886	1.07739	0.947403	0.868488	2.07415
22		0.534725	1.04484	0.751962	0.477892	0.318523	0.837288	1.20706	0.50383	1.74312	1.72621	1.05668	0.119669	0.593002	-0.00821062	0.715682	0.892101	0.925432	0.881914	0.836838		0.874019	0.104496		0.790631	-0.00946272	0.605554	0.486739	0.489618	1.51333	0.594515	0.81518	0.478417	0.392435	1.04374	0.707231	0.271114	0.28625	1.53923	0.720486	1.36785	0.346398	1.94304	0.880876	1.32289	1.0664	0.968896	0.883028	2.07392
22.25		0.53109	1.03594	0.763495	0.461556	0.312668	0.830177	1.21101	0.500742	1.73347	1.72499	1.06662	0.133291	0.589343	-0.0126165	0.728723	0.876806	0.918408	0.880913	0.832771		0.871957	0.104298		0.790926	-0.000253114	0.615611	0.476196	0.479714	1.55573	0.61774	0.791933	0.500957	0.404935	1.0333	0.713006	0.287857	0.292897	1.57072	0.726508	1.37939	0.369273	1.94921	0.895075	1.31679	1.0542	0.979837	0.860281	2.12232
22.5		0.529483	1.0238	0.749808	0.46941	0.310207	0.832753	1.231	0.502304	1.73703	1.72097	1.04644	0.124189	0.59138	-0.0255214	0.717008	0.872986	0.89096	0.877864	0.854866		0.868671	0.10468		0.784356	-0.00104831	0.606598	0.462352	0.471285	1.58294	0.669169	0.78819	0.526675	0.440806	1.05085	0.698607	0.304698	0.297587	1.58979	0.725184	1.41072	0.390987	1.92696	0.926907	1.31613	1.06688	0.98923	0.870034	2.1084
22.75		0.531935	1.00648	0.761792	0.452222	0.320726	0.845204	1.21157	0.490552	1.72149	1.71465	1.05782	0.118362	0.595405	-0.0241371	0.710252	0.892372	0.899268	0.876565	0.84981		0.867376	0.104083		0.788191	0.00105313	0.613005	0.469503	0.478342	1.6072	0.654797	0.786484	0.526217	0.432097	1.036	0.703301	0.324516	0.318958	1.58406	0.70676	1.4014	0.404216	1.91866	0.954276	1.29334	1.06485	0.963347	0.863231	2.1182
23		0.528695	0.996531	0.757905	0.44863	0.308244	0.835432	1.22252	0.495605	1.71627	1.69412	1.03637	0.116613	0.60531	-0.0336635	0.704137	0.90034	0.899156	0.849426	0.865869		0.862911	0.103718		0.798352	0.00413396	0.618614	0.449069	0.478554	1.60982	0.679775	0.780679	0.552228	0.462069	1.0454	0.715424	0.35702	0.327866	1.60232	0.702773	1.42717	0.439186	1.92175	1.00626	1.28843	1.05033	0.971798	0.852766	2.10649
23.25		0.54477	1.00298	0.775535	0.445015	0.295984	0.832536	1.21784	0.500925	1.7046	1.69338	1.03861	0.109249	0.586132	-0.0323314	0.708993	0.872056	0.899153	0.870731	0.863279		0.86196	0.103584		0.799129	0.0100111	0.607134	0.453163	0.470653	1.64651	0.702071	0.783163	0.578396	0.467824	1.03927	0.712783	0.376279	0.337569	1.60616	0.69617	1.42901	0.443705	1.92926	1.02866	1.25531	1.056	0.971211	0.868481	2.10678
23.5		0.534763	0.988622	0.775895	0.43719	0.287789	0.835594	1.22347	0.489333	1.69873	1.67665	1.00718	0.119878	0.605793	-0.0389932	0.705649	0.862863	0.89663	0.870876	0.86505		0.857408	0.102963		0.78482	0.0030106	0.613351	0.45948	0.46914	1.66309	0.700343	0.790718	0.59605	0.487197	1.06229	0.704558	0.410174	0.351624	1.61382	0.686931	1.43546	0.44709	1.91719	1.03674	1.25543	1.04922	0.98836	0.852294	2.10355
23.75		0.552178	0.982571	0.777297	0.435737	0.30504	0.831951	1.22551	0.501164	1.68373	1.67961	1.01346	0.108324	0.599353	-0.0429344	0.701928	0.868853	0.876762	0.849044	0.869557		0.856155	0.102507		0.796125	0.00748354	0.607958	0.444336	0.467967	1.6561	0.718379	0.769132	0.624144	0.500243	1.04152	0.720692	0.425561	0.35222	1.61327	0.682666	1.43403	0.467807	1.91852	1.06846	1.24609	1.02941	0.965909	0.837714	2.14174
24		0.54352	0.96683	0.776097	0.426923	0.307547	0.842022	1.24063	0.499054	1.68121	1.66499	1.00418	0.100166	0.595431	-0.0448587	0.70228	0.881854	0.875648	0.833902	0.88427		0.854184	0.10253		0.785963	0.00566158	0.600107	0.430299	0.456691	1.69093	0.764335	0.764784	0.636111	0.519482	1.05116	0.707401	0.454022	0.360158	1.61424	0.683059	1.44585	0.489388	1.91277	1.09981	1.23506	1.02255	0.990505	0.836709	2.1835
24.25		0.552545	0.960352	0.774921	0.416078	0.302912	0.832346	1.21978	0.485091	1.67174	1.65494	1.00457	0.0938907	0.599849	-0.0435555	0.721906	0.887746	0.872566	0.839238	0.875913		0.851086	0.101966		0.7911	-0.0017994	0.604965	0.426391	0.445988	1.68143	0.748174	0.754604	0.646744	0.539196	1.04418	0.701631	0.472601	0.375421	1.63196	0.672627	1.47032	0.51522	1.92427	1.10218	1.23036	1.03224	0.988077	0.848122	2.12573
24.5		0.545593	0.953454	0.790249	0.410613	0.298184	0.837338	1.23031	0.472854	1.66733	1.64402	1.01303	0.0852537	0.581722	-0.0386753	0.720337	0.871405	0.875836	0.851252	0.877353		0.849224	0.102159		0.786391	0.00614166	0.61037	0.425927	0.455505	1.71101	0.75719	0.758022	0.652345	0.55048	1.0534	0.691748	0.511844	0.367523	1.63036	0.671706	1.46002	0.527675	1.91855	1.12264	1.21206	1.03064	0.979646	0.831443	2.12343
24.75		0.549933	0.95223	0.794618	0.40178	0.300554	0.824194	1.21408	0.477993	1.65077	1.61884	0.996991	0.0834174	0.590381	-0.0541645	0.708642	0.883894	0.870419	0.844492	0.873207		0.843688	0.101123		0.784098	0.00832927	0.605196	0.414136	0.44915	1.73157	0.811008	0.735383	0.66387	0.557992	1.03409	0.707423	0.514459	0.37313	1.64793	0.662115	1.48457	0.540551	1.88607	1.15481	1.19654	1.01156	0.994959	0.840898	2.17084
25		0.548451	0.930688	0.79319	0.38852	0.291215	0.829222	1.21062	0.482161	1.6487	1.63095	0.972083	0.0834491	0.579107	-0.0580799	0.689577	0.892758	0.848313	0.832443	0.874285		0.837656	0.101444		0.786638	0.0126219	0.61046	0.408046	0.453718	1.72302	0.801245	0.758771	0.695926	0.576626	1.05272	0.696561	0.536294	0.386227	1.63543	0.661014	1.47587	0.553668	1.89972	1.16009	1.15959	1.00485	0.967553	0.807958	2.12924
25.25		0.56165	0.936174	0.784201	0.395863	0.284249	0.822967	1.21073	0.462229	1.63362	1.61164	0.969024	0.0779119	0.584437	-0.0682413	0.691829	0.867229	0.86366	0.827256	0.87366		0.833573	0.100933		0.779434	0.0138683	0.6065	0.404946	0.450947	1.71568	0.807665	0.721475	0.703316	0.588492	1.04808	0.712299	0.580637	0.39039	1.63869	0.64654	1.47924	0.571277	1.91976	1.21233	1.1755	0.98988	0.973083	0.820168	2.11778
25.5		0.547273	0.928489	0.798471	0.384882	0.28141	0.812615	1.21721	0.457912	1.62274	1.60126	0.95405	0.075448	0.586999	-0.067813	0.689554	0.855234	0.848578	0.819104	0.863836		0.827635	0.100528		0.77307	0.00096953	0.59043	0.397785	0.439518	1.73623	0.833287	0.742575	0.715789	0.605441	1.04091	0.691775	0.59741	0.395625	1.63297	0.64599	1.47914	0.570434	1.88816	1.18746	1.15736	0.999328	0.969664	0.812887	2.12652
25.75		0.551966	0.923716	0.783946	0.380931	0.281192	0.809279	1.18311	0.461915	1.61455	1.59549	0.939999	0.0760764	0.567556	-0.0757397	0.694325	0.85906	0.838336	0.816513	0.864058		0.821794	0.0998273		0.768084	0.0234137	0.587974	0.394947	0.43033	1.73745	0.817009	0.736564	0.722844	0.633027	1.03329	0.683527	0.620816	0.406445	1.63018	0.64656	1.4814	0.600166	1.89204	1.25229	1.1618	0.989647	0.969869	0.810494	2.1616
26		0.548421	0.904969	0.796333	0.381049	0.262866	0.82007	1.20409	0.454235	1.60276	1.58738	0.938962	0.0688738	0.573293	-0.0747736	0.705091	0.893777	0.838223	0.820617	0.875011		0.823634	0.100136		0.762145	0.00982644	0.592846	0.384687	0.425262	1.73378	0.81284	0.731992	0.74482	0.615396	1.04099	0.695891	0.668784	0.407726	1.63131	0.632819	1.48501	0.607889	1.90136	1.2481	1.15144	0.988869	0.960097	0.797579	2.1611
26.25		0.544798	0.899295	0.792017	0.373402	0.264731	0.806311	1.19071	0.462813	1.5913	1.57048	0.930883	0.0558303	0.57958	-0.0756889	0.67613	0.86031	0.830934	0.812757	0.869237		0.814928	0.099261		0.757821	0.0132796	0.587403	0.383351	0.437273	1.7253	0.839996	0.718685	0.751044	0.622681	1.04473	0.681313	0.657031	0.409552	1.63177	0.636603	1.49348	0.616325	1.87518	1.25574	1.12941	0.979078	0.969721	0.806605	2.09255
26.5		0.548242	0.888569	0.803736	0.368053	0.271283	0.8135	1.21527	0.450285	1.58688	1.56383	0.934691	0.0506918	0.563688	-0.0796667	0.675266	0.859141	0.83835	0.79213	0.867034		0.813619	0.0996313		0.75543	0.0215046	0.587587	0.373966	0.428584	1.74508	0.833001	0.699305	0.761399	0.646635	1.03246	0.685869	0.696018	0.419889	1.61623	0.627309	1.4766	0.630477	1.88902	1.25205	1.12061	0.968111	0.952086	0.802784	2.13832
26.75		0.55284	0.884673	0.813793	0.364807	0.25698	0.812917	1.20597	0.465439	1.57578	1.54995	0.916485	0.0529426	0.557582	-0.0828232	0.668277	0.853757	0.824024	0.816232	0.882397		0.81157	0.0990038		0.752562	0.0179515	0.576797	0.395255	0.422498	1.72593	0.873825	0.714576	0.771377	0.658211	1.02784	0.667921	0.733689	0.405779	1.61909	0.622485	1.49109	0.635521	1.86339	1.27955	1.10158	0.960214	0.968864	0.79116	2.11008
27		0.54437	0.866453	0.810728	0.35273	0.267235	0.800236	1.19971	0.462991	1.56359	1.55509	0.912589	0.0638453	0.547127	-0.0917938	0.661673	0.862446	0.820939	0.806015	0.86048		0.806014	0.0986423		0.744568	0.0316449	0.567985	0.368421	0.412287	1.73826	0.863928	0.696815	0.768027	0.641323	1.03563	0.680156	0.737669	0.4124	1.60617	0.607006	1.50004	0.644183	1.85922	1.28673	1.09875	0.958873	0.953837	0.780757	2.1239
27.25		0.537834	0.861146	0.818642	0.340984	0.252596	0.800689	1.19113	0.452282	1.53871	1.53969	0.897214	0.0477273	0.553028	-0.096989	0.657444	0.837163	0.791514	0.783788	0.85219		0.794978	0.0980849		0.7442	0.0256842	0.573087	0.369005	0.419132	1.73557	0.891261	0.7051	0.793026	0.692749	1.02816	0.674054	0.754044	0.418732	1.59582	0.61443	1.48253	0.647106	1.8902	1.30852	1.08758	0.952472	0.957489	0.786392	2.12168
27.5		0.539313	0.845012	0.799633	0.345943	0.254625	0.798139	1.19429	0.4472	1.53703	1.51446	0.895559	0.0474222	0.537786	-0.0994495	0.653719	0.835073	0.799323	0.786086	0.857526		0.791394	0.0974819		0.736775	0.0193469	0.554	0.366483	0.423203	1.74019	0.905413	0.669581	0.781298	0.66067	1.01862	0.675213	0.778646	0.419061	1.59113	0.605728	1.48131	0.6532	1.82632	1.29971	1.09955	0.929665	0.955926	0.79092	2.11596
27.75		0.54259	0.847091	0.811102	0.331636	0.247412	0.797123	1.17311	0.441234	1.51855	1.50605	0.880254	0.0477495	0.536446	-0.0979656	0.653802	0.861149	0.796863	0.79567	0.850643		0.788858	0.0968353		0.736509	0.0223918	0.565167	0.374437	0.408161	1.73131	0.895477	0.667937	0.78406	0.663312	1.01927	0.670978	0.81806	0.433566	1.58675	0.592182	1.46006	0.662577	1.83747	1.30239	1.06386	0.931643	0.959188	0.796416	2.13219
28		0.541442	0.832619	0.808632	0.337216	0.25415	0.790981	1.17386	0.428181	1.50716	1.48984	0.876958	0.0450024	0.53438	-0.104188	0.653004	0.846534	0.787313	0.774564	0.856834		0.783278	0.0961537		0.724873	0.0200798	0.557516	0.353618	0.416014	1.74503	0.887027	0.671866	0.798692	0.700819	1.0103	0.669266	0.829704	0.414402	1.57772	0.595607	1.46374	0.669516	1.83576	1.3182	1.04755	0.925004	0.938787	0.77459	2.09171
28.25		0.532942	0.825095	0.807581	0.336128	0.24112	0.777166	1.18177	0.422572	1.5008	1.47967	0.857374	0.0348227	0.534362	-0.107707	0.632998	0.856897	0.775705	0.796178	0.845152		0.777812	0.0963432		0.720615	0.0241369	0.549843	0.349809	0.401319	1.75067	0.923843	0.660336	0.805559	0.711866	1.00458	0.666525	0.8551	0.430305	1.56272	0.591686	1.49217	0.680855	1.81371	1.31118	1.04726	0.918542	0.919156	0.772044	2.0358
28.5		0.534879	0.827457	0.814541	0.324376	0.240657	0.793122	1.1705	0.429065	1.49092	1.46981	0.862953	0.0299135	0.518801	-0.0960293	0.649184	0.822567	0.780082	0.768281	0.847239		0.775059	0.0955552		0.708077	0.0256593	0.547165	0.346116	0.39817	1.72393	0.909915	0.657159	0.819347	0.713717	1.00025	0.662753	0.856528	0.42037	1.55637	0.578691	1.45877	0.686648	1.8187	1.31925	1.04498	0.911601	0.924399	0.775831	2.07497
28.75		0.536433	0.82762	0.82807	0.310068	0.237443	0.777991	1.17877	0.437981	1.47893	1.46305	0.850256	0.0283823	0.521227	-0.106988	0.624131	0.848762	0.773551	0.789194	0.840171		0.773307	0.0957573		0.706016	0.0197366	0.539232	0.33587	0.401633	1.72175	0.904649	0.648168	0.822608	0.719809	0.98249	0.654264	0.868896	0.426995	1.55618	0.575043	1.48631	0.685284	1.80895	1.34242	1.0186	0.897628	0.911752	0.764983	2.07195
29		0.53923	0.820055	0.824223	0.308425	0.229648	0.774386	1.15807	0.4268	1.45457	1.44354	0.844136	0.0247754	0.511568	-0.105566	0.65854	0.85471	0.77409	0.780961	0.834333		0.768647	0.094564		0.70496	0.0259181	0.543019	0.343551	0.399369	1.70297	0.935243	0.638429	0.818365	0.732068	1.00175	0.645843	0.888468	0.428159	1.55015	0.574684	1.46455	0.685544	1.82934	1.33702	1.01302	0.895977	0.929206	0.750299	2.07169
29.25		0.541159	0.811779	0.821329	0.317904	0.232195	0.775772	1.14498	0.418765	1.45533	1.4412	0.825121	0.0211369	0.511278	-0.119024	0.624065	0.841105	0.769582	0.765976	0.843696		0.762692	0.0945133		0.703749	0.0176823	0.541503	0.327989	0.395347	1.70494	0.928586	0.630865	0.831909	0.734498	0.977824	0.63983	0.876382	0.418606	1.54625	0.572633	1.471	0.693729	1.81896	1.32772	0.989198	0.898124	0.907949	0.752658	2.06916
29.5		0.528532	0.798128	0.824167	0.305795	0.239084	0.780732	1.13667	0.438567	1.44954	1.43381	0.826745	0.026915	0.516482	-0.117933	0.609362	0.850718	0.75972	0.764473	0.841845		0.761113	0.0938827		0.689378	0.0315357	0.531909	0.335205	0.392985	1.70331	0.937122	0.657445	0.845306	0.738478	0.984926	0.643719	0.908008	0.420544	1.5356	0.564143	1.48335	0.687232	1.78704	1.31607	0.996375	0.878767	0.89363	0.759383	2.02586
29.75		0.529925	0.78555	0.830764	0.300277	0.234923	0.767803	1.14274	0.425646	1.4325	1.42161	0.807231	0.0143841	0.504599	-0.120021	0.605769	0.834528	0.789937	0.751623	0.829515		0.754584	0.0936647		0.682013	0.0264761	0.521839	0.320685	0.393866	1.68341	0.931886	0.636311	0.835062	0.778908	0.988554	0.646523	0.932033	0.427873	1.5267	0.562834	1.46996	0.69355	1.79678	1.34152	0.988372	0.869924	0.890993	0.758485	2.00792
30		0.534042	0.76357	0.826456	0.300029	0.22391	0.764444	1.13827	0.432512	1.41606	1.4084	0.816873	0.0193997	0.492535	-0.116724	0.603196	0.828764	0.741321	0.756299	0.837162		0.749175	0.0927062		0.67873	0.0320602	0.524605	0.315954	0.385436	1.6971	0.939252	0.623979	0.845601	0.767789	0.98017	0.626381	0.934344	0.415949	1.51451	0.562132	1.46043	0.696875	1.79079	1.34155	0.94869	0.850938	0.873955	0.746333	2.03632
30.25		0.52819	0.772734	0.834234	0.281017	0.212667	0.739823	1.12303	0.401733	1.40819	1.41	0.783051	0.0116807	0.48927	-0.121691	0.607626	0.818073	0.767767	0.772279	0.839552		0.743528	0.0932322		0.666693	0.02026	0.504005	0.31192	0.371469	1.67874	0.916179	0.647714	0.83272	0.783012	0.973372	0.623798	0.961563	0.425326	1.50608	0.556709	1.46617	0.708591	1.78266	1.35899	0.965274	0.856841	0.885942	0.739705	2.01573
30.5		0.519237	0.764945	0.830004	0.283108	0.218028	0.746323	1.12298	0.396911	1.40039	1.39533	0.791721	0.0127148	0.485654	-0.125203	0.59969	0.829718	0.738437	0.743271	0.842467		0.739133	0.0927006		0.672057	0.0271853	0.502162	0.315744	0.390489	1.67917	0.948337	0.609936	0.856069	0.806381	0.95381	0.620004	0.971708	0.41753	1.50091	0.560506	1.4476	0.725088	1.76083	1.33393	0.967528	0.843734	0.871647	0.73414	2.06216
30.75		0.516604	0.750885	0.819134	0.281193	0.198969	0.746746	1.10887	0.399357	1.38468	1.37179	0.762406	0.0163724	0.486368	-0.123405	0.557587	0.843773	0.761336	0.776319	0.835005		0.733778	0.0918639		0.664916	0.0316734	0.512543	0.306935	0.372723	1.66755	0.941304	0.642111	0.857911	0.806169	0.967363	0.616181	0.997321	0.431834	1.49131	0.548067	1.4531	0.714749	1.75891	1.31879	0.9391	0.82003	0.881338	0.725042	2.01377
31		0.516176	0.74497	0.831683	0.270683	0.192507	0.743568	1.10575	0.40897	1.36832	1.36753	0.751821	0.00464499	0.46676	-0.126772	0.58054	0.816964	0.751649	0.761343	0.834951		0.728414	0.0916367		0.657092	0.0233563	0.504699	0.302582	0.365596	1.66967	0.960571	0.630573	0.850919	0.780901	0.969536	0.615368	1.01348	0.426839	1.4825	0.551062	1.47027	0.723553	1.74128	1.34945	0.92539	0.827481	0.887898	0.734378	2.03799
31.25		0.5211	0.737665	0.83234	0.279093	0.195645	0.746314	1.12281	0.399927	1.36241	1.36782	0.768057	0.00516893	0.471161	-0.140199	0.584897	0.829902	0.752315	0.730057	0.821283		0.728188	0.0919033		0.65349	0.0403016	0.502358	0.299414	0.373603	1.64788	0.949979	0.629772	0.855342	0.811511	0.953548	0.603212	1.02695	0.421831	1.47525	0.53555	1.44121	0.721699	1.72816	1.32848	0.926876	0.830523	0.862839	0.748764	2.02949
31.5		0.51376	0.724944	0.81511	0.273927	0.205433	0.732098	1.09794	0.408105	1.35475	1.35001	0.753743	-0.00315015	0.451568	-0.14783	0.555551	0.825557	0.728109	0.763024	0.827723		0.719904	0.0912204		0.648313	0.0258711	0.495556	0.293394	0.376457	1.64409	0.939101	0.595103	0.86396	0.799817	0.944018	0.611168	1.01487	0.413234	1.47557	0.541974	1.44383	0.721219	1.7315	1.33634	0.927739	0.831173	0.86966	0.734011	1.96392
31.75		0.505832	0.722373	0.835597	0.252152	0.19558	0.738455	1.09547	0.404602	1.34255	1.33944	0.752624	0.00325731	0.457762	-0.139216	0.571764	0.824726	0.720859	0.746515	0.820917		0.717845	0.0907117		0.628839	0.0306801	0.483428	0.296357	0.3758	1.64761	0.963872	0.587135	0.86659	0.800699	0.947943	0.609348	1.02667	0.420509	1.46771	0.535908	1.41786	0.714177	1.72063	1.36154	0.90399	0.817287	0.849558	0.71843	1.95438
32		0.498274	0.714874	0.831667	0.261904	0.181051	0.72582	1.08701	0.386229	1.34028	1.33329	0.737356	-0.00726496	0.448717	-0.14943	0.56043	0.825541	0.722838	0.718212	0.806145		0.708987	0.0909216		0.633689	0.0305119	0.486357	0.28899	0.360372	1.63978	0.962623	0.608821	0.852763	0.815362	0.933293	0.604457	1.05253	0.406898	1.45053	0.536405	1.44212	0.723654	1.7422	1.31534	0.918938	0.80434	0.860139	0.727496	1.97496
32.25		0.502753	0.712139	0.82748	0.262024	0.193258	0.722625	1.08733	0.398097	1.31332	1.30261	0.716192	-0.0126142	0.456608	-0.145794	0.558277	0.803452	0.738443	0.728746	0.812884		0.706612	0.0892041		0.624612	0.0324245	0.479103	0.28561	0.367963	1.63504	0.949607	0.610177	0.84718	0.809131	0.925023	0.597055	1.0441	0.421469	1.44217	0.53008	1.4277	0.719606	1.70627	1.32883	0.901782	0.799893	0.842871	0.714864	1.96806
32.5		0.501284	0.689236	0.827531	0.257731	0.198831	0.719601	1.07186	0.388786	1.31304	1.3157	0.70247	-0.00345014	0.433129	-0.142887	0.568239	0.819813	0.704405	0.728435	0.796743		0.702016	0.0889663		0.623204	0.0179931	0.476163	0.28159	0.350226	1.61614	0.958848	0.583296	0.855038	0.822204	0.923823	0.60144	1.04977	0.41367	1.4247	0.530416	1.41698	0.716204	1.71757	1.34649	0.893214	0.79566	0.830532	0.710511	1.98925
32.75		0.500389	0.679573	0.828964	0.25057	0.179927	0.711231	1.07876	0.391619	1.30443	1.31137	0.721414	-0.0159223	0.440908	-0.150975	0.584435	0.809009	0.715881	0.746413	0.79219		0.701472	0.0895322		0.616304	0.0261908	0.474166	0.284667	0.362009	1.60993	0.955072	0.599065	0.864411	0.816048	0.914525	0.577319	1.06875	0.410507	1.40465	0.512107	1.4316	0.704358	1.70041	1.32158	0.879603	0.78762	0.823309	0.717281	1.93934
33		0.4976	0.687838	0.828053	0.255571	0.175086	0.709858	1.0607	0.378052	1.28884	1.28954	0.7147	-0.00525304	0.43105	-0.143494	0.546639	0.807047	0.722333	0.716348	0.798496		0.695095	0.0882014		0.606914	0.0301947	0.463326	0.274851	0.354183	1.59387	0.925203	0.564309	0.849947	0.837747	0.898902	0.586262	1.05375	0.396527	1.41248	0.518037	1.4225	0.720407	1.68357	1.32904	0.874314	0.792409	0.828503	0.717662	1.95176
33.25		0.508075	0.704111	0.831194	0.241704	0.179037	0.701612	1.07856	0.388048	1.28748	1.28152	0.704496	-0.0099621	0.412611	-0.157248	0.54981	0.803301	0.701324	0.723051	0.789519		0.69295	0.088705		0.608809	0.0356808	0.461166	0.278246	0.348832	1.57093	0.954329	0.568593	0.853621	0.851848	0.91794	0.581601	1.07053	0.396933	1.39792	0.511052	1.40436	0.714919	1.69979	1.34555	0.87047	0.777661	0.828011	0.71275	1.90859
33.5		0.494179	0.684105	0.838444	0.238638	0.175408	0.702592	1.06694	0.391004	1.28123	1.27331	0.670718	-0.019819	0.428981	-0.159642	0.560903	0.807891	0.700748	0.7128	0.791888		0.688849	0.0883992		0.599309	0.023829	0.455463	0.271478	0.357793	1.58331	0.956731	0.582931	0.845987	0.843414	0.911663	0.558494	1.09717	0.407256	1.39446	0.51471	1.40107	0.70763	1.70041	1.29531	0.872817	0.765776	0.820683	0.697018	1.96055
33.75		0.503215	0.693767	0.827996	0.243743	0.167349	0.696297	1.06004	0.376633	1.2596	1.26003	0.689598	-0.0160605	0.405823	-0.149943	0.551496	0.806726	0.694362	0.69797	0.782836		0.684173	0.0873465		0.586753	0.0301836	0.449879	0.2702	0.354118	1.5719	0.96223	0.561163	0.845146	0.837699	0.894735	0.577141	1.09506	0.398387	1.38505	0.516124	1.41206	0.72009	1.67385	1.28549	0.847183	0.767698	0.815082	0.694544	1.91797
34		0.497226	0.67212	0.827475	0.22501	0.164042	0.707895	1.0573	0.371354	1.25944	1.24595	0.66658	-0.0133467	0.414607	-0.167185	0.531303	0.807879	0.692023	0.701415	0.756438		0.677122	0.0874935		0.58039	0.0331821	0.447425	0.260836	0.357306	1.53649	0.957146	0.562234	0.86083	0.843349	0.875084	0.568605	1.08809	0.38884	1.38195	0.510449	1.39249	0.716653	1.6653	1.31267	0.854075	0.754627	0.798774	0.686005	1.88739
34.25		0.493971	0.649547	0.823962	0.223886	0.157958	0.678811	1.04575	0.373113	1.23435	1.24102	0.671406	-0.025146	0.406295	-0.159542	0.521021	0.811341	0.686216	0.706121	0.793247		0.672691	0.0869807		0.581581	0.0283251	0.443558	0.258539	0.353113	1.57086	0.95302	0.564662	0.843309	0.839511	0.875505	0.556783	1.08703	0.394715	1.37219	0.505993	1.388	0.715127	1.67205	1.30007	0.845637	0.745839	0.805301	0.681946	1.92068
34.5		0.479145	0.647783	0.82127	0.222315	0.144118	0.686901	1.02953	0.376577	1.23349	1.22735	0.657256	-0.0222511	0.378977	-0.155744	0.537313	0.805736	0.694902	0.690933	0.797819		0.668485	0.0866055		0.575191	0.018814	0.444551	0.255923	0.336738	1.55404	0.92294	0.570524	0.862891	0.878515	0.880447	0.559292	1.10379	0.386113	1.36103	0.487582	1.38164	0.700981	1.64818	1.29908	0.851176	0.739473	0.795144	0.672891	1.86124
34.75		0.478934	0.6493	0.819211	0.22872	0.147054	0.679914	1.02589	0.374369	1.21005	1.21268	0.638817	-0.0238348	0.387924	-0.160162	0.52685	0.799378	0.694237	0.716688	0.78743		0.665329	0.0856408		0.567119	0.0305501	0.443188	0.252154	0.350459	1.52667	0.932833	0.542449	0.842484	0.865565	0.86029	0.540251	1.08838	0.387697	1.35242	0.504766	1.38285	0.715584	1.66157	1.3157	0.846926	0.758652	0.787917	0.684928	1.86331
35		0.477401	0.647722	0.813814	0.221891	0.152881	0.674017	1.02062	0.370406	1.20912	1.19845	0.649451	-0.029928	0.394403	-0.17316	0.548055	0.813374	0.684792	0.702628	0.783351		0.663531	0.0856008		0.566093	0.0207547	0.435713	0.251645	0.335197	1.52647	0.945529	0.53468	0.854099	0.876285	0.867053	0.522509	1.10252	0.375586	1.32961	0.48122	1.35704	0.700664	1.63141	1.28105	0.822261	0.73062	0.77769	0.683955	1.85808
35.25		0.485109	0.637316	0.825147	0.213887	0.152571	0.683263	1.04143	0.368139	1.19239	1.18627	0.633284	-0.033567	0.379931	-0.164301	0.50652	0.818362	0.690116	0.687614	0.760354		0.658507	0.0853584		0.556998	0.0245024	0.435037	0.243771	0.324315	1.52963	0.935377	0.555447	0.855449	0.857453	0.846889	0.529514	1.10056	0.36857	1.31365	0.484715	1.35555	0.688634	1.63473	1.26755	0.851039	0.722928	0.775604	0.687514	1.84807
35.5		0.463694	0.627737	0.823839	0.215015	0.148813	0.661131	1.02773	0.368211	1.18962	1.18438	0.643448	-0.0314579	0.39169	-0.157888	0.521026	0.811224	0.683023	0.692616	0.771985		0.657033	0.0847792		0.548714	0.0196928	0.430991	0.240075	0.332341	1.53202	0.946155	0.553928	0.846596	0.867608	0.84237	0.519415	1.10462	0.370158	1.31751	0.493477	1.36011	0.687417	1.62751	1.27269	0.8318	0.729697	0.785916	0.678543	1.84071
35.75		0.476908	0.632733	0.833771	0.214787	0.141585	0.674228	1.03039	0.376943	1.17376	1.17671	0.630609	-0.0380258	0.384604	-0.161697	0.530491	0.766171	0.681043	0.682046	0.773854		0.654143	0.0843451		0.550213	0.0252582	0.427325	0.24451	0.329896	1.47615	0.935252	0.548215	0.84592	0.867233	0.855281	0.542797	1.105	0.374866	1.30786	0.49352	1.36272	0.690552	1.61918	1.26578	0.822497	0.713443	0.762844	0.667619	1.83914
36		0.467016	0.631959	0.830044	0.217642	0.146815	0.663984	1.00936	0.366458	1.16448	1.16529	0.627255	-0.0465076	0.377408	-0.173287	0.507835	0.772493	0.669172	0.694773	0.752989		0.646999	0.0839984		0.539391	0.0226115	0.415016	0.241101	0.311881	1.48485	0.949957	0.560707	0.84431	0.877944	0.835268	0.508432	1.08976	0.360829	1.29922	0.478602	1.35648	0.6982	1.61071	1.23662	0.791506	0.699341	0.749005	0.654297	1.821
36.25		0.468706	0.611127	0.816963	0.203875	0.120663	0.658996	0.997896	0.354595	1.15817	1.15634	0.614321	-0.0406175	0.373594	-0.166559	0.506444	0.763428	0.67292	0.667727	0.762806		0.639432	0.0835938		0.527676	0.0124428	0.418845	0.241961	0.334229	1.49844	0.950929	0.518867	0.833781	0.887049	0.819791	0.501398	1.10012	0.353213	1.28843	0.487183	1.33243	0.69317	1.60088	1.25466	0.811436	0.693324	0.757685	0.665697	1.81387
36.5		0.474403	0.611256	0.828843	0.193139	0.121054	0.669871	1.0078	0.356764	1.14278	1.15091	0.615439	-0.03587	0.354074	-0.177407	0.513467	0.776778	0.663059	0.687436	0.750666		0.639593	0.0839218		0.525861	0.0135393	0.413491	0.230327	0.327425	1.47391	0.927657	0.529558	0.826906	0.866735	0.829163	0.497929	1.11671	0.351853	1.27918	0.474464	1.34856	0.683824	1.61724	1.25732	0.776236	0.700962	0.758255	0.663592	1.82471
36.75		0.450344	0.611709	0.822329	0.199407	0.124775	0.64455	0.996635	0.365538	1.14103	1.14158	0.605174	-0.0392919	0.356139	-0.181694	0.511141	0.753392	0.660048	0.66376	0.74774		0.632742	0.08312		0.517859	0.0163077	0.40617	0.234528	0.311747	1.44973	0.912373	0.531176	0.828247	0.870963	0.82407	0.491636	1.11451	0.350671	1.27733	0.477769	1.35777	0.686042	1.58875	1.24824	0.800918	0.692381	0.760513	0.653717	1.79973
37		0.451645	0.602136	0.810846	0.204418	0.12267	0.645566	1.00057	0.36759	1.1201	1.11819	0.595442	-0.0347554	0.363159	-0.176818	0.511236	0.776693	0.663516	0.666396	0.752685		0.632057	0.0820547		0.511934	0.0139727	0.408266	0.232407	0.319576	1.46406	0.91674	0.52485	0.825503	0.875572	0.805715	0.47526	1.09024	0.348889	1.25943	0.470048	1.35738	0.680095	1.57528	1.24865	0.778952	0.69923	0.741321	0.653642	1.78431
37.25		0.452876	0.58581	0.816807	0.197927	0.11901	0.64681	0.993312	0.346827	1.11553	1.10731	0.59101	-0.0365367	0.365541	-0.179126	0.51156	0.765331	0.663319	0.6736	0.729095		0.627043	0.0818033		0.499819	0.0127501	0.396069	0.234694	0.313583	1.44329	0.932958	0.53318	0.838781	0.865486	0.799203	0.482644	1.11271	0.34044	1.27314	0.48163	1.32697	0.691433	1.58527	1.22177	0.76726	0.686451	0.746686	0.650178	1.81124
37.5		0.446448	0.569392	0.829408	0.198211	0.121524	0.635244	0.973931	0.347771	1.09669	1.10286	0.570837	-0.0449349	0.348763	-0.180236	0.503089	0.768081	0.651917	0.657072	0.75205		0.620838	0.0814513		0.49723	0.0110374	0.388027	0.22029	0.312107	1.44101	0.92583	0.526382	0.827728	0.888283	0.800582	0.505434	1.10311	0.344638	1.2531	0.474351	1.34996	0.683443	1.57969	1.21801	0.785751	0.677946	0.725166	0.668656	1.81638
37.75		0.444619	0.583003	0.810397	0.195368	0.102976	0.641917	0.983496	0.35026	1.08821	1.10041	0.57377	-0.0475757	0.350668	-0.174839	0.501753	0.747117	0.647124	0.645215	0.719309		0.616368	0.0809985		0.494591	0.00812106	0.393263	0.220213	0.313601	1.44329	0.932055	0.527527	0.827441	0.881284	0.792898	0.481214	1.12649	0.332827	1.23904	0.465849	1.31406	0.676788	1.56696	1.20783	0.772951	0.666521	0.730066	0.659417	1.78687
38		0.441957	0.581311	0.828767	0.190317	0.111118	0.631185	0.977962	0.340111	1.08524	1.08117	0.574189	-0.040071	0.364192	-0.177924	0.493702	0.788179	0.653228	0.658857	0.727819		0.618901	0.0809475		0.494101	0.0256166	0.395794	0.220192	0.321155	1.42087	0.913725	0.520197	0.826598	0.863184	0.775858	0.472501	1.10109	0.339646	1.23403	0.459657	1.33133	0.66021	1.57214	1.2057	0.776663	0.653009	0.724913	0.647271	1.7633
38.25		0.447084	0.563537	0.818312	0.180212	0.109834	0.619266	0.963824	0.345028	1.07639	1.07007	0.560003	-0.0470174	0.346251	-0.179854	0.501236	0.769048	0.636546	0.66972	0.72123		0.611501	0.080332		0.483152	0.00567799	0.386173	0.218108	0.316639	1.42303	0.91096	0.501352	0.811011	0.869961	0.777947	0.479992	1.12217	0.327357	1.22454	0.46399	1.28682	0.668057	1.55345	1.21176	0.773795	0.656162	0.731079	0.662691	1.79941
38.5		0.433049	0.557335	0.817955	0.177604	0.103003	0.626622	0.956505	0.342378	1.06336	1.07576	0.555612	-0.0562931	0.338554	-0.176946	0.510646	0.733112	0.635284	0.65267	0.725086		0.606268	0.080113		0.483649	0.0094615	0.38347	0.214212	0.326573	1.4231	0.934582	0.536601	0.815272	0.873658	0.767883	0.465711	1.10422	0.324953	1.21826	0.468575	1.30834	0.660866	1.53842	1.23795	0.748476	0.650511	0.712232	0.64769	1.74727
38.75		0.436812	0.559755	0.821879	0.169127	0.104938	0.618394	0.948694	0.336336	1.04977	1.05043	0.525093	-0.0502387	0.339366	-0.178613	0.488384	0.764271	0.620292	0.666094	0.708374		0.601419	0.0794195		0.471374	0.011695	0.377493	0.211257	0.309245	1.39528	0.918965	0.507151	0.807389	0.866228	0.764118	0.467966	1.11313	0.316054	1.20704	0.465083	1.32267	0.659669	1.56875	1.19308	0.754666	0.642585	0.726879	0.662523	1.77931
39		0.423475	0.551737	0.819094	0.170334	0.0982413	0.61694	0.97376	0.325342	1.03885	1.03609	0.543834	-0.0481158	0.333747	-0.176418	0.504639	0.761819	0.636435	0.639274	0.717176		0.600739	0.0794105		0.468591	0.001246	0.375337	0.214531	0.309341	1.38715	0.929441	0.521496	0.808784	0.872877	0.754033	0.465754	1.11046	0.316152	1.20393	0.457111	1.29339	0.650344	1.5296	1.19555	0.783075	0.640049	0.716962	0.653974	1.72464
39.25		0.427503	0.553236	0.827805	0.167612	0.0989282	0.607842	0.940015	0.338551	1.03708	1.02844	0.548568	-0.0464425	0.337931	-0.189121	0.497505	0.780192	0.608513	0.652508	0.714092		0.598871	0.0790592		0.464834	0.0128605	0.368955	0.213146	0.311752	1.37879	0.919207	0.476987	0.81323	0.865603	0.760736	0.453165	1.10362	0.323727	1.18569	0.460444	1.29738	0.651053	1.54039	1.17723	0.758546	0.641031	0.71486	0.655548	1.74598
39.5		0.428866	0.549677	0.819651	0.163606	0.0856397	0.599684	0.945529	0.325676	1.02935	1.01677	0.516617	-0.0597753	0.325243	-0.190374	0.487737	0.736572	0.607163	0.612676	0.720267		0.587809	0.0788751		0.453352	0.00714049	0.366528	0.200085	0.308372	1.37541	0.905379	0.5011	0.801135	0.863798	0.746947	0.448935	1.11206	0.312919	1.18011	0.458854	1.29411	0.65178	1.54836	1.18533	0.737206	0.643087	0.721652	0.660972	1.74271
39.75		0.41618	0.538683	0.81295	0.173239	0.0856122	0.59989	0.925829	0.317743	1.00475	1.01231	0.535832	-0.0665551	0.319642	-0.184466	0.48419	0.759848	0.61754	0.629251	0.695538		0.585569	0.0780774		0.456378	0.010949	0.364664	0.218409	0.303936	1.34706	0.906463	0.487392	0.797874	0.873202	0.747968	0.447077	1.0975	0.310523	1.17526	0.461746	1.29342	0.655495	1.54823	1.1707	0.721807	0.626485	0.693301	0.633979	1.72081
40		0.418581	0.527588	0.818449	0.169186	0.0780162	0.596381	0.933759	0.327367	0.998647	1.01561	0.507735	-0.0702542	0.312188	-0.1932	0.479794	0.753775	0.626452	0.636249	0.704969		0.583636	0.078722		0.449458	0.00684093	0.358503	0.208741	0.303366	1.35559	0.899655	0.492285	0.783357	0.867948	0.748501	0.450094	1.09365	0.31242	1.15856	0.448515	1.29131	0.651541	1.53081	1.14854	0.757063	0.637017	0.704481	0.648285	1.74509
40.25		0.415326	0.528359	0.82738	0.171702	0.090193	0.584732	0.917526	0.322411	0.986938	0.991195	0.531731	-0.0656698	0.310762	-0.184359	0.468119	0.736508	0.609152	0.632639	0.699297		0.580092	0.0771066		0.443326	-0.00159529	0.353528	0.206125	0.307404	1.33583	0.908014	0.483983	0.792341	0.841027	0.736871	0.440334	1.10354	0.300457	1.14554	0.452651	1.26401	0.632925	1.54316	1.15185	0.730729	0.631934	0.706431	0.673871	1.71003
40.5		0.411514	0.528234	0.824848	0.163697	0.0788474	0.582156	0.92276	0.318187	0.991224	0.996688	0.52515	-0.0624964	0.320323	-0.186504	0.459008	0.747678	0.604658	0.645811	0.716182		0.58083	0.0778611		0.434901	-0.0070422	0.351529	0.208977	0.290309	1.32089	0.902325	0.499884	0.783625	0.863015	0.726896	0.432895	1.10642	0.295116	1.13603	0.440699	1.26511	0.633313	1.52202	1.14363	0.719511	0.616306	0.696296	0.639923	1.74937
40.75		0.415304	0.52942	0.828225	0.165359	0.0815035	0.576099	0.893322	0.311252	0.986311	0.980448	0.504052	-0.0622938	0.302384	-0.188959	0.451762	0.722532	0.610957	0.623965	0.696391		0.572412	0.0767405		0.436064	0.00123205	0.358288	0.198301	0.287074	1.31443	0.887269	0.488535	0.782885	0.862189	0.725796	0.422127	1.11252	0.289432	1.12832	0.447393	1.24454	0.634528	1.50808	1.14576	0.719596	0.613701	0.697322	0.658313	1.72123
41		0.407323	0.512314	0.822056	0.168831	0.0896369	0.578295	0.908714	0.307423	0.966796	0.986038	0.494066	-0.0736546	0.304098	-0.19374	0.474921	0.733237	0.614451	0.628406	0.694784		0.5722	0.0769663		0.432126	-0.00710901	0.341421	0.19682	0.296283	1.3256	0.887615	0.479503	0.770026	0.851749	0.721215	0.429858	1.10855	0.293996	1.11666	0.444191	1.24492	0.631463	1.51908	1.14996	0.731153	0.617556	0.690217	0.641102	1.66906
41.25		0.399866	0.515833	0.822752	0.162642	0.0698215	0.570933	0.905828	0.32086	0.959298	0.962974	0.484081	-0.0602467	0.299929	-0.192882	0.434004	0.757721	0.608364	0.621861	0.715285		0.568775	0.0768027		0.420157	-0.00873406	0.338026	0.196182	0.294338	1.3126	0.865259	0.479968	0.782883	0.856524	0.708962	0.417676	1.09105	0.29032	1.10766	0.426513	1.24135	0.626842	1.49922	1.11863	0.715983	0.601978	0.697826	0.654601	1.69509
41.5		0.405179	0.51957	0.824094	0.157181	0.0815444	0.567569	0.896712	0.322455	0.956521	0.966833	0.50081	-0.0609602	0.294149	-0.195795	0.443834	0.71948	0.600752	0.622491	0.695711		0.566628	0.0761093		0.40467	-0.010532	0.339811	0.197746	0.285225	1.31368	0.895313	0.486772	0.755676	0.855094	0.70951	0.433557	1.09575	0.290032	1.09103	0.427471	1.21548	0.624582	1.49669	1.09763	0.712274	0.595084	0.684313	0.646258	1.71221
41.75		0.407062	0.508343	0.828184	0.15458	0.0741621	0.560007	0.881225	0.315306	0.950991	0.9541	0.485654	-0.0596474	0.289247	-0.194593	0.453635	0.740816	0.600938	0.647662	0.690765		0.565065	0.0760149		0.404244	-0.000445932	0.329405	0.189111	0.279968	1.28017	0.869143	0.492321	0.764571	0.862781	0.705991	0.406315	1.09841	0.273115	1.09366	0.429397	1.22665	0.61393	1.50064	1.12682	0.698819	0.59119	0.675473	0.658776	1.68527
42		0.397049	0.497355	0.819352	0.154455	0.0555259	0.560367	0.874237	0.302919	0.934071	0.938804	0.466139	-0.060945	0.286984	-0.197126	0.427699	0.746285	0.583852	0.628346	0.676448		0.554717	0.0755482		0.407281	-0.0140519	0.331484	0.187297	0.287266	1.30705	0.88123	0.491926	0.767642	0.848828	0.696119	0.41076	1.08534	0.279186	1.07404	0.415724	1.23233	0.608936	1.44963	1.10231	0.7092	0.591773	0.666473	0.645201	1.64719
42.25		0.394839	0.493421	0.822989	0.150652	0.0546157	0.562147	0.890094	0.295836	0.925123	0.937104	0.480347	-0.0641927	0.285177	-0.196531	0.454605	0.731495	0.597605	0.631838	0.686689		0.556929	0.0758134		0.407188	-0.0177329	0.327917	0.177608	0.286841	1.27838	0.874715	0.474836	0.743003	0.826921	0.688824	0.413964	1.08028	0.265837	1.0668	0.418145	1.20819	0.618042	1.46606	1.08052	0.6986	0.58141	0.647929	0.645878	1.63293
42.5		0.389787	0.502769	0.821615	0.149287	0.0437465	0.548735	0.871383	0.305255	0.917407	0.920499	0.460541	-0.0622197	0.28507	-0.200655	0.431355	0.722612	0.593456	0.611823	0.680439		0.549511	0.0750307		0.391217	-0.0164011	0.320846	0.183744	0.288773	1.27872	0.878716	0.471885	0.738234	0.82066	0.690087	0.419673	1.07545	0.274573	1.06754	0.431929	1.22438	0.612041	1.44219	1.07671	0.68018	0.580064	0.672737	0.640283	1.64956
42.75		0.385146	0.487392	0.819118	0.148621	0.0599891	0.54449	0.876414	0.306403	0.904941	0.923992	0.449566	-0.0602554	0.270562	-0.204132	0.437394	0.723823	0.589014	0.610309	0.698054		0.548349	0.0749391		0.396624	-0.0157662	0.319056	0.187012	0.270919	1.25338	0.863535	0.47542	0.750127	0.845431	0.697111	0.40881	1.08679	0.26969	1.05708	0.433828	1.22512	0.614364	1.43575	1.08943	0.702497	0.5762	0.68005	0.656148	1.66757
43		0.380928	0.486545	0.823292	0.145106	0.0449382	0.537135	0.867866	0.300879	0.898163	0.910769	0.442771	-0.0701843	0.27613	-0.201655	0.434085	0.717	0.587728	0.615386	0.682941		0.543559	0.0747709		0.383061	-0.0210162	0.310679	0.185031	0.283829	1.25587	0.854934	0.484812	0.734806	0.851617	0.665406	0.387212	1.05635	0.246351	1.03853	0.420689	1.19557	0.589824	1.46919	1.07076	0.695016	0.570285	0.662083	0.650541	1.64189
43.25		0.379889	0.487834	0.820347	0.131755	0.0431903	0.531697	0.855691	0.296899	0.887213	0.897854	0.45539	-0.0769863	0.266748	-0.201155	0.448878	0.746824	0.569819	0.607187	0.686354		0.541223	0.0747467		0.388493	-0.014832	0.308217	0.187006	0.274223	1.23807	0.84394	0.455509	0.734224	0.825693	0.670274	0.418634	1.07515	0.253756	1.0356	0.423262	1.18577	0.589594	1.43361	1.07017	0.664124	0.559293	0.650874	0.640522	1.63094
43.5		0.388911	0.483749	0.835175	0.149217	0.0522049	0.531834	0.851898	0.291825	0.882152	0.893529	0.453399	-0.0687341	0.266862	-0.199575	0.442759	0.702913	0.578319	0.605078	0.661817		0.539533	0.0735336		0.382649	-0.0208132	0.311821	0.176924	0.266933	1.24972	0.839261	0.474402	0.720191	0.825693	0.665724	0.395558	1.07717	0.249897	1.02811	0.422903	1.19174	0.596832	1.41107	1.05876	0.656283	0.556495	0.651308	0.632025	1.61402
43.75		0.375582	0.471165	0.815342	0.141002	0.0449103	0.526092	0.85467	0.301213	0.873545	0.887842	0.443749	-0.067798	0.284206	-0.199571	0.452928	0.728052	0.580591	0.59934	0.655518		0.537694	0.0732657		0.375283	-0.0303396	0.307089	0.175654	0.275334	1.2181	0.851806	0.469896	0.727691	0.830395	0.663608	0.391599	1.04521	0.252355	1.02432	0.414907	1.17983	0.584089	1.43498	1.07371	0.680854	0.561055	0.660506	0.635543	1.64678
44		0.367743	0.467473	0.806852	0.141123	0.0381001	0.513956	0.849371	0.296016	0.863248	0.881031	0.446126	-0.0753836	0.275709	-0.20657	0.413475	0.704603	0.588046	0.608165	0.671249		0.531481	0.0733393		0.363925	-0.0234241	0.31564	0.170306	0.270543	1.23206	0.855599	0.459823	0.721422	0.842847	0.655698	0.395547	1.06769	0.23672	1.00368	0.40652	1.15947	0.587707	1.41874	1.04186	0.658134	0.551882	0.667373	0.648826	1.61428
44.25		0.359435	0.463228	0.802624	0.126821	0.04168	0.514452	0.823593	0.286287	0.851014	0.866106	0.428777	-0.0824301	0.249262	-0.211283	0.426193	0.691352	0.590248	0.599835	0.663612		0.523084	0.072875		0.366556	-0.0236881	0.299128	0.169589	0.271199	1.21269	0.852148	0.450135	0.726723	0.837193	0.641339	0.371893	1.04686	0.245031	0.989155	0.401468	1.16674	0.570899	1.42312	1.02947	0.662339	0.549938	0.634143	0.637082	1.61804
44.5		0.363289	0.455651	0.814708	0.125566	0.0403009	0.508053	0.824655	0.280393	0.837484	0.846328	0.428829	-0.0808059	0.25713	-0.210489	0.423401	0.724427	0.579709	0.613299	0.666606		0.523491	0.0728559		0.354464	-0.0169909	0.301105	0.169575	0.27601	1.20202	0.833114	0.444856	0.722939	0.815468	0.636972	0.369917	1.06224	0.239509	0.984901	0.405897	1.16622	0.577143	1.43863	1.04164	0.651606	0.553749	0.626717	0.618068	1.58811
44.75		0.358669	0.450614	0.803859	0.134369	0.0242873	0.511078	0.836297	0.300125	0.829508	0.84594	0.423087	-0.0802967	0.260989	-0.203724	0.445805	0.729872	0.592155	0.607793	0.661083		0.525227	0.0726209		0.353963	-0.0330047	0.294564	0.162023	0.273268	1.21221	0.825066	0.460869	0.71679	0.820075	0.635285	0.372095	1.04642	0.231856	0.98768	0.397323	1.16648	0.557368	1.41795	1.02681	0.663927	0.552029	0.63205	0.623892	1.57749
45		0.359481	0.449731	0.811837	0.122605	0.021594	0.508833	0.837169	0.290504	0.831665	0.837921	0.416159	-0.0813963	0.260295	-0.2077	0.417034	0.696271	0.556188	0.609492	0.663906		0.518389	0.072546		0.35684	-0.0253204	0.290949	0.173144	0.28408	1.20061	0.840544	0.448904	0.707173	0.816902	0.641252	0.354768	1.04152	0.223	0.973008	0.406247	1.16109	0.573511	1.41526	1.03128	0.645923	0.543965	0.625368	0.642643	1.59938
45.25		0.356597	0.45049	0.808943	0.121987	0.0182283	0.508601	0.825105	0.283868	0.814787	0.822854	0.402978	-0.0778501	0.24904	-0.21343	0.42353	0.698036	0.579972	0.606915	0.653196		0.514824	0.0721301		0.337006	-0.0274383	0.288472	0.171815	0.267811	1.19642	0.815618	0.46372	0.701447	0.816716	0.62015	0.365348	1.0342	0.226928	0.959116	0.400701	1.1311	0.551274	1.40648	1.00783	0.652564	0.537985	0.628992	0.603938	1.5857
45.5		0.346768	0.431375	0.801485	0.121612	0.0304372	0.506888	0.82293	0.27344	0.796057	0.814636	0.401181	-0.081718	0.251673	-0.205461	0.407521	0.705625	0.574622	0.597536	0.647279		0.510089	0.0712692		0.344612	-0.0369746	0.285663	0.16686	0.257196	1.17487	0.82224	0.449872	0.695685	0.81477	0.624718	0.366694	1.04346	0.218529	0.953842	0.397693	1.11671	0.55467	1.43905	1.01017	0.660459	0.535429	0.622759	0.641448	1.57113
45.75		0.351562	0.431585	0.8073	0.106791	0.0277886	0.507481	0.820156	0.279193	0.793874	0.811963	0.403599	-0.0771843	0.232794	-0.210708	0.409902	0.701317	0.568018	0.583822	0.653038		0.507899	0.0714872		0.343915	-0.0383536	0.278951	0.167277	0.27383	1.1767	0.814132	0.460186	0.689705	0.816814	0.600101	0.356764	1.03984	0.213206	0.940387	0.38416	1.113	0.540398	1.41642	1.00869	0.64175	0.526801	0.609601	0.605308	1.55551
46		0.346646	0.427023	0.808463	0.115351	0.0272914	0.489868	0.813684	0.26717	0.777362	0.80408	0.398999	-0.0783783	0.248428	-0.200904	0.428473	0.672421	0.558007	0.592653	0.631492		0.503996	0.0701255		0.335284	-0.0315269	0.281529	0.166231	0.253298	1.1586	0.806788	0.443867	0.701339	0.822332	0.603457	0.366372	1.02937	0.197366	0.933638	0.389763	1.11932	0.545774	1.39911	1.02132	0.666251	0.528788	0.626282	0.625477	1.58713
46.25		0.332689	0.436455	0.794486	0.11553	0.0204094	0.479618	0.801996	0.281024	0.78114	0.80097	0.40834	-0.0892281	0.244923	-0.214924	0.415488	0.673665	0.5649	0.566338	0.643851		0.500288	0.0703928		0.326783	-0.0369041	0.284881	0.155647	0.252456	1.15055	0.820296	0.467373	0.687558	0.818202	0.600039	0.343817	1.00286	0.203095	0.921964	0.387185	1.11072	0.543735	1.3742	0.980195	0.636574	0.520078	0.607289	0.637403	1.56113
46.5		0.327465	0.42278	0.803805	0.125184	0.0163801	0.481218	0.793448	0.278983	0.778093	0.795169	0.387391	-0.0885226	0.222291	-0.21682	0.41513	0.686515	0.548871	0.590495	0.625749		0.496917	0.0705269		0.316721	-0.0429576	0.277296	0.163888	0.268487	1.13557	0.80992	0.438889	0.675244	0.808175	0.590789	0.362052	1.01435	0.200072	0.907992	0.373079	1.10059	0.545947	1.41546	0.970026	0.653897	0.522996	0.623581	0.624463	1.56488
46.75		0.337396	0.418402	0.79995	0.112588	0.0207083	0.478011	0.802796	0.268784	0.765331	0.782435	0.391677	-0.0984219	0.230359	-0.210058	0.409394	0.703339	0.563912	0.573691	0.639536		0.496717	0.0705848		0.327617	-0.0377425	0.277647	0.157365	0.259648	1.13427	0.810054	0.450982	0.675909	0.794314	0.580155	0.337777	1.00978	0.194142	0.914427	0.386256	1.14107	0.537345	1.3944	1.00136	0.641744	0.530232	0.619463	0.633144	1.55083
47		0.33249	0.420952	0.798609	0.110449	0.0096747	0.472431	0.777797	0.259336	0.745243	0.771915	0.355922	-0.100377	0.233759	-0.226341	0.39787	0.669799	0.549084	0.585328	0.623048		0.486042	0.0699811		0.322649	-0.0425312	0.281726	0.164788	0.251879	1.13788	0.796938	0.455912	0.666098	0.779983	0.591048	0.35439	1.01272	0.196965	0.90884	0.378229	1.08703	0.526366	1.40409	0.987728	0.65264	0.508649	0.615101	0.621207	1.53861
47.25		0.333389	0.415506	0.805078	0.106375	0.016051	0.463836	0.777494	0.270006	0.742755	0.759805	0.348012	-0.09391	0.216166	-0.210306	0.382942	0.674752	0.537897	0.582574	0.626524		0.484355	0.0693308		0.327393	-0.0372897	0.271076	0.158697	0.239945	1.12334	0.807271	0.450732	0.684855	0.806778	0.597529	0.343265	1.01387	0.192908	0.893941	0.38047	1.10133	0.518805	1.39198	0.98429	0.625818	0.51148	0.600696	0.62319	1.54999
47.5		0.322173	0.40766	0.791547	0.106184	0.00559472	0.471109	0.790617	0.273608	0.742593	0.769682	0.372261	-0.101479	0.218069	-0.213892	0.396906	0.71276	0.536062	0.575427	0.616865		0.486397	0.0701573		0.313235	-0.0472202	0.269762	0.154247	0.257286	1.12312	0.810987	0.433535	0.674708	0.796752	0.583442	0.349779	0.987654	0.186143	0.883842	0.367358	1.10102	0.526966	1.38304	0.982864	0.625906	0.511151	0.62243	0.633665	1.51087
47.75		0.315113	0.397549	0.791466	0.09501	0.00436143	0.467425	0.766099	0.259532	0.731462	0.755861	0.365854	-0.0980562	0.219007	-0.223714	0.387213	0.688014	0.547898	0.582796	0.629117		0.480516	0.0698026		0.318933	-0.040691	0.268847	0.151829	0.25076	1.10982	0.77774	0.455732	0.669636	0.788019	0.580584	0.330762	1.00593	0.187794	0.878056	0.37628	1.08634	0.530996	1.36397	0.943931	0.639337	0.504059	0.599278	0.633853	1.51285
48		0.329617	0.393843	0.797783	0.100057	0.00888204	0.462324	0.775251	0.273842	0.725541	0.739563	0.368691	-0.104478	0.207301	-0.221125	0.372055	0.654071	0.526684	0.556573	0.596179		0.474234	0.0686284		0.313543	-0.0404911	0.261749	0.152164	0.254479	1.11427	0.804697	0.441318	0.655399	0.783177	0.57715	0.350099	0.986654	0.173205	0.875598	0.376302	1.08924	0.528642	1.37659	0.952795	0.617556	0.489449	0.605456	0.624801	1.54737
48.25		0.307552	0.403282	0.796639	0.104044	0.0182879	0.459487	0.760873	0.263995	0.72329	0.733913	0.367256	-0.0932691	0.209922	-0.221798	0.386179	0.678994	0.548041	0.560928	0.603444		0.476782	0.0684376		0.309487	-0.0436191	0.252836	0.151263	0.249564	1.10445	0.791175	0.438648	0.654026	0.769405	0.555401	0.327543	0.989061	0.172259	0.866726	0.384968	1.09911	0.516013	1.37117	0.953919	0.619889	0.494921	0.588796	0.616452	1.50077
48.5		0.313755	0.385944	0.791259	0.103995	0.0109827	0.447424	0.773798	0.263955	0.700476	0.728567	0.358225	-0.100836	0.20845	-0.215269	0.383672	0.673584	0.542166	0.553191	0.611459		0.472768	0.068174		0.300618	-0.0486663	0.256322	0.155258	0.255572	1.09343	0.79235	0.428093	0.643575	0.789378	0.551855	0.330149	0.970876	0.170105	0.851979	0.367156	1.09316	0.503049	1.3704	0.959498	0.637879	0.504544	0.590421	0.598782	1.48083
48.75		0.299377	0.382472	0.783539	0.101302	-0.00596592	0.451465	0.762728	0.269458	0.694952	0.71822	0.346363	-0.100652	0.199726	-0.222575	0.38582	0.681253	0.548178	0.559758	0.617046		0.469488	0.068513		0.301931	-0.0449037	0.253678	0.149367	0.245796	1.07901	0.786047	0.452783	0.65426	0.762672	0.549331	0.324347	0.970267	0.160146	0.851312	0.363431	1.08588	0.515878	1.35393	0.946452	0.625137	0.48436	0.588485	0.606588	1.4602
49		0.311409	0.386101	0.789947	0.10179	0.000233253	0.43909	0.759296	0.269346	0.698374	0.72126	0.341416	-0.110772	0.201497	-0.230541	0.394971	0.660858	0.52687	0.528535	0.584902		0.464336	0.0680187		0.296294	-0.0532693	0.24833	0.15036	0.238731	1.0764	0.800891	0.44141	0.661641	0.762492	0.544534	0.33051	0.965158	0.155341	0.839338	0.362954	1.06684	0.503013	1.3696	0.923308	0.620127	0.494267	0.595044	0.630608	1.48771
49.25		0.297837	0.373753	0.781118	0.09463	-0.00721727	0.430926	0.753626	0.266594	0.696911	0.720769	0.347881	-0.104491	0.188328	-0.213524	0.381076	0.679446	0.537448	0.537404	0.601415		0.463775	0.0680258		0.297105	-0.0443587	0.251128	0.159424	0.250833	1.0665	0.78498	0.420957	0.638358	0.756534	0.545092	0.319905	0.968081	0.158615	0.828178	0.361409	1.03829	0.506284	1.34381	0.913921	0.616385	0.488295	0.565993	0.619351	1.48446
49.5		0.299176	0.3759	0.782326	0.0950006	0.0111983	0.433202	0.754057	0.253665	0.680753	0.699724	0.327646	-0.115119	0.192238	-0.222954	0.369454	0.661028	0.526881	0.555491	0.607187		0.459719	0.0676802		0.288917	-0.0535986	0.252152	0.154702	0.243602	1.06705	0.770707	0.423675	0.639424	0.728319	0.542275	0.313037	0.964325	0.167927	0.829418	0.353998	1.06031	0.498691	1.33605	0.907546	0.614283	0.489404	0.588027	0.604618	1.46264
49.75		0.298822	0.37031	0.780731	0.0881102	-0.00240497	0.434026	0.739949	0.25575	0.673485	0.697269	0.344072	-0.110213	0.198298	-0.2195	0.358332	0.655626	0.530014	0.549855	0.60601		0.457702	0.0672401		0.278991	-0.0477409	0.242394	0.146093	0.247658	1.05446	0.780876	0.444595	0.622138	0.740473	0.529069	0.306584	0.950962	0.153508	0.824812	0.354026	1.04311	0.499694	1.37166	0.930181	0.590946	0.473842	0.576703	0.624303	1.47219
50		0.293415	0.364519	0.784265	0.0957816	-0.0087207	0.415566	0.736488	0.244423	0.666942	0.687144	0.3257	-0.115981	0.189778	-0.235181	0.38263	0.654101	0.526492	0.563048	0.602812		0.453738	0.0677471		0.286046	-0.060229	0.240623	0.143349	0.248548	1.06587	0.761004	0.444736	0.624122	0.759717	0.52664	0.314213	0.950237	0.144975	0.810896	0.359416	1.04676	0.486657	1.33276	0.904198	0.599197	0.455299	0.591187	0.622349	1.48618
50.25		0.299091	0.366322	0.784375	0.0962664	-0.00734154	0.412562	0.723882	0.246921	0.657915	0.680602	0.339414	-0.106797	0.190248	-0.230183	0.369147	0.67352	0.514123	0.521809	0.58161		0.450594	0.0665961		0.279049	-0.0530669	0.234424	0.149326	0.240323	1.06539	0.764115	0.430874	0.622112	0.752921	0.517004	0.297326	0.947437	0.145643	0.800053	0.344346	1.05524	0.4874	1.34522	0.893742	0.613045	0.465456	0.565771	0.607547	1.45383
50.5		0.296737	0.382714	0.780279	0.0976901	-0.00869632	0.420355	0.72059	0.245004	0.660058	0.68194	0.315018	-0.102833	0.183233	-0.231113	0.360241	0.667611	0.517603	0.546329	0.584771		0.450807	0.0667547		0.267501	-0.0580345	0.237821	0.1406	0.231513	1.03981	0.756313	0.420101	0.615778	0.742126	0.510875	0.289012	0.939183	0.132439	0.799161	0.353592	1.0387	0.48225	1.34037	0.919154	0.591392	0.463847	0.571037	0.597197	1.45461
50.75		0.289669	0.378186	0.777101	0.0905227	-0.010878	0.415827	0.716268	0.236828	0.643611	0.683209	0.31829	-0.107488	0.183909	-0.224847	0.367774	0.666845	0.528609	0.538715	0.570986		0.447944	0.0664327		0.273644	-0.0738242	0.238841	0.140938	0.223617	1.03695	0.741378	0.411137	0.616743	0.735468	0.511393	0.290598	0.936215	0.13938	0.786817	0.359074	1.05203	0.483809	1.3565	0.901285	0.597755	0.478519	0.580832	0.615217	1.43001
51		0.291141	0.359459	0.772299	0.0905382	-0.00598074	0.40506	0.725939	0.244023	0.638756	0.668085	0.32884	-0.110404	0.182418	-0.240001	0.363657	0.649931	0.533122	0.575459	0.590806		0.447944	0.0668463		0.260355	-0.0594751	0.229553	0.14113	0.239583	1.03811	0.797785	0.422302	0.614869	0.734478	0.508823	0.308462	0.930535	0.138922	0.77466	0.342364	1.01063	0.465201	1.3603	0.887738	0.592346	0.454603	0.573591	0.614922	1.4567
51.25		0.281109	0.348682	0.780877	0.0853169	-0.0144886	0.40479	0.72114	0.254768	0.630096	0.663381	0.310798	-0.106208	0.17376	-0.222118	0.360474	0.653103	0.511792	0.553876	0.564739		0.442299	0.0659776		0.267026	-0.0734448	0.230833	0.143945	0.23388	1.02824	0.758447	0.416163	0.605441	0.727393	0.495381	0.291929	0.919693	0.132251	0.77456	0.355849	1.03252	0.465878	1.37033	0.901432	0.583886	0.451989	0.566501	0.613201	1.45356
51.5		0.284012	0.352102	0.792763	0.0804202	-0.014571	0.390507	0.714685	0.237521	0.614604	0.645724	0.295769	-0.11068	0.184485	-0.224871	0.351126	0.637463	0.507056	0.53541	0.600737		0.438003	0.0659097		0.263864	-0.0630317	0.227632	0.144695	0.216168	1.00926	0.739685	0.430361	0.595074	0.726046	0.49888	0.295718	0.922584	0.13747	0.764562	0.35495	1.04422	0.481323	1.35567	0.907199	0.582481	0.452615	0.566489	0.598026	1.41243
51.75		0.272114	0.356007	0.779472	0.0883532	-0.0138317	0.40621	0.710094	0.233587	0.612666	0.642628	0.296222	-0.114338	0.168948	-0.234124	0.363737	0.637637	0.500496	0.546951	0.575534		0.435587	0.0657485		0.265667	-0.0817801	0.22289	0.143637	0.235245	1.0191	0.742787	0.41605	0.611739	0.740471	0.48969	0.293042	0.904778	0.123506	0.758557	0.344365	1.01698	0.473392	1.34406	0.892757	0.590763	0.463469	0.56885	0.622506	1.43434
52		0.280403	0.353975	0.77637	0.0849148	-0.0187757	0.393398	0.702645	0.233457	0.607258	0.635109	0.31805	-0.105058	0.177355	-0.238676	0.351049	0.669045	0.505958	0.533598	0.571045		0.435733	0.0655969		0.259293	-0.0631889	0.22767	0.141214	0.234463	1.01205	0.737231	0.433837	0.603017	0.717308	0.487394	0.284082	0.913544	0.122137	0.759402	0.34388	1.02669	0.478311	1.3228	0.895452	0.597701	0.448978	0.558829	0.595164	1.41741
52.25		0.278666	0.350679	0.780187	0.0870639	-0.00570747	0.385653	0.700242	0.234901	0.600467	0.61958	0.302705	-0.118089	0.172119	-0.234805	0.335922	0.645365	0.499266	0.523305	0.547401		0.429091	0.064707		0.253022	-0.0682683	0.218289	0.129374	0.23135	0.991266	0.734579	0.423411	0.587505	0.703795	0.490245	0.276711	0.906476	0.110771	0.746629	0.342298	1.00405	0.464553	1.31845	0.882729	0.578029	0.453953	0.569072	0.626715	1.44441
52.5		0.268824	0.341672	0.771482	0.0796205	-0.0228472	0.379953	0.69281	0.235977	0.58785	0.61765	0.272895	-0.111808	0.166297	-0.23263	0.345223	0.636406	0.501514	0.533292	0.556094		0.424635	0.0646516		0.253757	-0.0800586	0.218355	0.145134	0.212955	0.98553	0.714607	0.414215	0.591108	0.723811	0.483454	0.282518	0.90354	0.119552	0.737757	0.342887	1.00943	0.453586	1.35285	0.859329	0.583063	0.454872	0.558361	0.604055	1.43534
52.75		0.265484	0.338728	0.759266	0.0804243	-0.0383213	0.37608	0.679647	0.234019	0.584958	0.6181	0.286601	-0.125315	0.160883	-0.231709	0.347768	0.659287	0.500655	0.524747	0.570248		0.423124	0.0651008		0.237119	-0.0760319	0.212114	0.136342	0.225626	0.990776	0.726172	0.419932	0.588161	0.717179	0.474467	0.276955	0.905967	0.109535	0.728255	0.34989	0.992501	0.456195	1.30907	0.859126	0.576972	0.435942	0.551446	0.605135	1.41325
53		0.266277	0.321943	0.756087	0.0698376	-0.0233542	0.371298	0.691569	0.230071	0.588529	0.619674	0.292009	-0.116892	0.163224	-0.240824	0.320062	0.634109	0.497479	0.516294	0.569136		0.419701	0.0647816		0.244637	-0.0800714	0.217167	0.133901	0.236477	0.982787	0.719061	0.419515	0.581644	0.707624	0.478199	0.274897	0.904186	0.105596	0.723611	0.331457	0.996397	0.458765	1.34744	0.860585	0.577823	0.434533	0.547297	0.592484	1.39796
53.25		0.268821	0.347952	0.75303	0.074552	-0.0276416	0.36874	0.678913	0.213441	0.578994	0.606831	0.293427	-0.113983	0.148917	-0.242415	0.342755	0.636698	0.492006	0.523934	0.571452		0.41917	0.0645211		0.24385	-0.0826637	0.216366	0.135313	0.224464	0.976813	0.720845	0.427946	0.586376	0.695151	0.473437	0.276636	0.89405	0.10892	0.719411	0.335297	0.989685	0.457887	1.33718	0.840584	0.567332	0.446481	0.535139	0.597001	1.41417
53.5		0.254613	0.336978	0.759008	0.0698666	-0.0267701	0.360668	0.670009	0.225499	0.556553	0.599825	0.27965	-0.110881	0.147246	-0.246811	0.339612	0.626906	0.487696	0.495774	0.54684		0.411583	0.0636699		0.234504	-0.084312	0.204864	0.129792	0.212178	0.950923	0.72857	0.422257	0.566949	0.699794	0.479254	0.273609	0.886593	0.109967	0.711358	0.332597	0.997078	0.451057	1.31919	0.871943	0.576145	0.435442	0.553492	0.613611	1.39515
53.75		0.257466	0.328068	0.753558	0.0693234	-0.0306763	0.367829	0.689488	0.23584	0.560961	0.578844	0.294092	-0.134048	0.158425	-0.239222	0.324073	0.639666	0.488953	0.525287	0.56313		0.414677	0.0644341		0.232174	-0.0775	0.220147	0.138162	0.220299	0.976339	0.733909	0.420799	0.57275	0.689989	0.448972	0.268983	0.887132	0.0934383	0.703695	0.333507	0.981464	0.438545	1.32533	0.851884	0.558457	0.446046	0.547212	0.583542	1.40621
54		0.256011	0.326859	0.757279	0.074461	-0.0268458	0.347503	0.664324	0.215882	0.554065	0.593199	0.283486	-0.124479	0.144364	-0.229464	0.333615	0.641742	0.494995	0.50733	0.566341		0.412025	0.0638099		0.234148	-0.0747501	0.207295	0.134434	0.213105	0.951797	0.706062	0.396986	0.572582	0.705328	0.459858	0.27738	0.866476	0.103758	0.691413	0.328824	0.986951	0.439328	1.32714	0.837686	0.576304	0.406793	0.530885	0.623834	1.38909
54.25		0.263437	0.335282	0.756301	0.0676194	-0.0282113	0.347344	0.667641	0.215845	0.54683	0.575184	0.271257	-0.129388	0.156042	-0.240167	0.335914	0.648857	0.490131	0.511081	0.553254		0.410108	0.0639203		0.229599	-0.0809128	0.200739	0.120876	0.207102	0.939083	0.693612	0.421495	0.557713	0.69135	0.452844	0.273079	0.868486	0.0955635	0.693784	0.330541	0.968522	0.430418	1.30625	0.84059	0.551501	0.435439	0.538535	0.60573	1.41469
54.5		0.24577	0.329796	0.752981	0.0684455	-0.044599	0.352172	0.666077	0.218621	0.558223	0.577239	0.271108	-0.120801	0.148094	-0.24361	0.310532	0.638181	0.487347	0.539594	0.541219		0.407589	0.064237		0.233577	-0.086345	0.196665	0.132318	0.206889	0.95077	0.708948	0.405051	0.556702	0.702057	0.460648	0.276081	0.879825	0.092108	0.679204	0.323107	0.980355	0.440411	1.30305	0.836746	0.565372	0.433296	0.538292	0.619415	1.39742
54.75		0.251631	0.329529	0.757375	0.0754887	-0.0337844	0.350078	0.6637	0.213725	0.537996	0.57171	0.28079	-0.119757	0.129885	-0.235979	0.332334	0.637205	0.494005	0.505417	0.555293		0.407602	0.0635389		0.225491	-0.0901798	0.20085	0.128282	0.214262	0.94354	0.694567	0.400016	0.556004	0.69386	0.443956	0.266106	0.860583	0.0874196	0.677077	0.32001	0.979909	0.421921	1.30788	0.841317	0.561097	0.408241	0.523906	0.609355	1.3819
55		0.240924	0.323278	0.750286	0.0775028	-0.0304224	0.346368	0.641595	0.213326	0.534274	0.55811	0.267761	-0.132421	0.136271	-0.245509	0.320626	0.616216	0.493391	0.514569	0.548217		0.401166	0.0630457		0.218038	-0.0930213	0.196845	0.128206	0.20517	0.929526	0.704922	0.403978	0.554437	0.664137	0.446595	0.271113	0.88933	0.0903928	0.667861	0.313743	0.970062	0.4254	1.2885	0.836771	0.558776	0.412908	0.550112	0.606375	1.372
55.25		0.242376	0.326411	0.746287	0.0697008	-0.0297984	0.329108	0.656966	0.201163	0.529381	0.559905	0.27034	-0.121922	0.131392	-0.239013	0.324265	0.641804	0.493611	0.519479	0.557534		0.402989	0.0634493		0.211136	-0.0951649	0.198843	0.124531	0.208609	0.929943	0.670172	0.405501	0.53975	0.674218	0.449252	0.259684	0.869279	0.084488	0.664456	0.310477	0.943489	0.416799	1.29855	0.832305	0.567982	0.414017	0.520177	0.601297	1.38761
55.5		0.238224	0.315792	0.748703	0.0658814	-0.035252	0.324565	0.649078	0.224141	0.51942	0.553248	0.258961	-0.13773	0.128387	-0.234591	0.313483	0.625953	0.483216	0.509801	0.552505		0.397452	0.0630793		0.213681	-0.0902853	0.190556	0.125584	0.20611	0.92031	0.68724	0.410832	0.53039	0.679146	0.437845	0.265013	0.8759	0.085678	0.647004	0.307265	0.941321	0.410052	1.30187	0.812734	0.601859	0.412532	0.528569	0.593373	1.37646
55.75		0.238544	0.301584	0.742001	0.0818473	-0.0405639	0.327424	0.644002	0.208792	0.517739	0.546296	0.239675	-0.128296	0.137772	-0.250741	0.330282	0.63397	0.493238	0.512247	0.54558		0.396273	0.0631161		0.215378	-0.0963617	0.193921	0.13169	0.209619	0.92872	0.686838	0.425155	0.538756	0.684703	0.436647	0.258561	0.869293	0.0832472	0.639823	0.305799	0.935241	0.407021	1.28978	0.80575	0.538465	0.41766	0.542148	0.615223	1.3633
56		0.233613	0.298497	0.747995	0.0612368	-0.0469011	0.313104	0.635045	0.203645	0.513385	0.54609	0.238198	-0.130103	0.147363	-0.252898	0.311252	0.633923	0.494015	0.513795	0.531392		0.391603	0.0633398		0.209746	-0.0882153	0.18946	0.121019	0.204121	0.911312	0.65897	0.418416	0.525914	0.645219	0.4302	0.252865	0.852605	0.0809011	0.639038	0.318375	0.93928	0.418731	1.29281	0.798834	0.552861	0.416799	0.516534	0.594288	1.36623
56.25		0.237229	0.302345	0.74758	0.0655257	-0.0443889	0.314901	0.623902	0.19915	0.504277	0.537814	0.247959	-0.129823	0.135326	-0.243792	0.311848	0.621879	0.491905	0.523604	0.536195		0.391118	0.0626851		0.20304	-0.0971746	0.180761	0.12042	0.203911	0.907486	0.666586	0.420097	0.534261	0.666347	0.423111	0.240257	0.83987	0.0644348	0.631344	0.311057	0.931996	0.416975	1.31797	0.808289	0.549227	0.417579	0.523756	0.586594	1.3859
56.5		0.232888	0.310112	0.742668	0.0721684	-0.05262	0.316612	0.642213	0.19382	0.496135	0.532788	0.260106	-0.136243	0.119345	-0.249686	0.332418	0.635338	0.482899	0.52352	0.526396		0.390983	0.0632649		0.197365	-0.104427	0.17895	0.113773	0.209	0.901141	0.674902	0.420603	0.529762	0.663164	0.419991	0.255833	0.831415	0.0699369	0.616586	0.303129	0.920758	0.396358	1.28607	0.7843	0.539497	0.404755	0.517864	0.595457	1.35893
56.75		0.228045	0.301734	0.732122	0.0642888	-0.0542444	0.305615	0.626389	0.187921	0.482711	0.51901	0.266727	-0.139731	0.123935	-0.249676	0.312906	0.631752	0.479122	0.522226	0.541244		0.385784	0.0628093		0.188121	-0.10161	0.172446	0.122726	0.209432	0.911332	0.663994	0.400777	0.522401	0.663445	0.41799	0.234677	0.849382	0.0631147	0.622344	0.304604	0.922262	0.388973	1.28631	0.792624	0.542997	0.400626	0.517469	0.583326	1.36096
57		0.224657	0.294456	0.739306	0.0630475	-0.0502051	0.306691	0.625524	0.19838	0.489981	0.521732	0.245633	-0.124527	0.128354	-0.249401	0.320386	0.613169	0.473942	0.516259	0.540423		0.385558	0.0622488		0.195231	-0.0999953	0.176994	0.117122	0.199045	0.896968	0.63324	0.411875	0.517619	0.655719	0.409403	0.241489	0.842023	0.0574407	0.607877	0.307358	0.926618	0.390278	1.29631	0.785938	0.558235	0.404175	0.5113	0.617392	1.33559
57.25		0.232505	0.296514	0.737998	0.0539003	-0.0469347	0.297012	0.61212	0.198366	0.478296	0.520732	0.243774	-0.135824	0.125879	-0.245759	0.31506	0.638712	0.465945	0.509345	0.529168		0.382874	0.0622406		0.196385	-0.0924533	0.18409	0.121528	0.191289	0.888424	0.641124	0.415849	0.514697	0.660924	0.411453	0.252147	0.832547	0.0706806	0.598736	0.302941	0.923415	0.386664	1.29469	0.781702	0.534046	0.392588	0.515712	0.599329	1.32798
57.5		0.226909	0.297058	0.73321	0.0541777	-0.0548697	0.29325	0.618518	0.195256	0.475902	0.511887	0.234245	-0.135381	0.129269	-0.248281	0.314155	0.615496	0.4713	0.494016	0.527094		0.379001	0.061878		0.185822	-0.0998629	0.173335	0.122577	0.186453	0.875323	0.644135	0.395213	0.524845	0.642725	0.416591	0.24936	0.824713	0.0620148	0.595004	0.299925	0.925994	0.386681	1.28995	0.786559	0.547954	0.396322	0.528844	0.618968	1.34744
57.75		0.22504	0.290916	0.730184	0.0639569	-0.0516615	0.277581	0.618838	0.186961	0.470543	0.507902	0.254166	-0.131661	0.112522	-0.247344	0.307631	0.595133	0.465962	0.486979	0.529001		0.375813	0.061241		0.182472	-0.105188	0.167178	0.115164	0.200174	0.880798	0.658935	0.411105	0.519663	0.638374	0.396422	0.234306	0.819661	0.0599163	0.583304	0.299185	0.904879	0.381986	1.28377	0.786919	0.543403	0.383558	0.516969	0.621298	1.34057
58		0.220967	0.265419	0.724479	0.0507201	-0.0458124	0.286488	0.5942	0.20385	0.465486	0.495285	0.234525	-0.148145	0.119631	-0.254328	0.2968	0.634203	0.478522	0.512954	0.526496		0.374186	0.0620303		0.180311	-0.104557	0.17315	0.112108	0.189499	0.864307	0.633819	0.429536	0.50462	0.638004	0.400247	0.2345	0.822036	0.0462547	0.582096	0.298378	0.892486	0.385779	1.27695	0.753978	0.517829	0.388907	0.501071	0.574181	1.3343
58.25		0.22672	0.283182	0.736647	0.0620638	-0.0497425	0.27763	0.605448	0.196833	0.466589	0.489905	0.236225	-0.137013	0.113281	-0.258382	0.30453	0.632663	0.471469	0.518425	0.529338		0.376506	0.0622577		0.176217	-0.108203	0.172062	0.115098	0.182696	0.876398	0.616699	0.409545	0.48966	0.637631	0.390523	0.240599	0.803797	0.0479587	0.581197	0.294069	0.891578	0.360731	1.28613	0.757387	0.534279	0.387205	0.510376	0.612699	1.3284
58.5		0.223012	0.283688	0.725952	0.0545446	-0.0530374	0.279792	0.595144	0.192807	0.453934	0.486315	0.23581	-0.1335	0.112372	-0.254769	0.305011	0.610465	0.457696	0.479566	0.514621		0.369328	0.0607852		0.181064	-0.117135	0.174599	0.11199	0.19639	0.864253	0.638022	0.387505	0.508201	0.636742	0.385691	0.239464	0.796107	0.0487578	0.576137	0.29416	0.895106	0.371222	1.26779	0.737704	0.529219	0.402708	0.512174	0.600301	1.35512
58.75		0.205969	0.279711	0.732839	0.057517	-0.0525281	0.277094	0.59368	0.187561	0.448525	0.483124	0.217005	-0.148727	0.107135	-0.253094	0.295547	0.623188	0.47016	0.474218	0.525021		0.366934	0.0616256		0.171846	-0.106876	0.165256	0.111416	0.192011	0.861437	0.640999	0.41152	0.50309	0.628753	0.378421	0.219778	0.797886	0.0344465	0.562073	0.298103	0.889329	0.372	1.27373	0.754549	0.529886	0.386731	0.503717	0.578604	1.32201
59		0.217009	0.267068	0.724592	0.0493427	-0.0511969	0.26548	0.574947	0.18515	0.443396	0.476606	0.210358	-0.147723	0.106754	-0.256953	0.280182	0.619668	0.458925	0.483276	0.514443		0.361533	0.0610701		0.176078	-0.113628	0.163438	0.103899	0.183356	0.847054	0.642891	0.39302	0.500885	0.633015	0.379627	0.23037	0.78615	0.0303371	0.558668	0.29146	0.882695	0.373186	1.28241	0.755759	0.52355	0.387417	0.509258	0.606925	1.3605
59.25		0.221146	0.277745	0.721184	0.0520168	-0.058842	0.268175	0.584319	0.177268	0.441823	0.475053	0.217469	-0.138223	0.108795	-0.249128	0.29356	0.614301	0.465976	0.504039	0.528632		0.365953	0.0611125		0.168823	-0.109508	0.163142	0.110482	0.196942	0.848052	0.619208	0.390751	0.491595	0.636184	0.379978	0.235972	0.784982	0.0319793	0.55986	0.292945	0.891497	0.3608	1.29435	0.743555	0.526616	0.380971	0.494336	0.590967	1.32154
59.5		0.215982	0.264627	0.726627	0.0448483	-0.051445	0.258618	0.578163	0.178372	0.440143	0.464961	0.20886	-0.132101	0.105801	-0.260623	0.290939	0.595446	0.451325	0.473712	0.498284		0.357913	0.0602166		0.166659	-0.108786	0.16805	0.119711	0.173372	0.844756	0.618807	0.400359	0.481772	0.61044	0.372592	0.234049	0.78564	0.0341947	0.543954	0.285378	0.865154	0.369907	1.26748	0.753289	0.546378	0.370536	0.487715	0.599896	1.29779
59.75		0.20857	0.271065	0.714456	0.0507338	-0.0460266	0.254976	0.57062	0.187543	0.432321	0.464567	0.241578	-0.142267	0.108013	-0.256923	0.290122	0.61957	0.456821	0.478887	0.502659		0.360794	0.0601351		0.16728	-0.111565	0.170107	0.103338	0.173375	0.840395	0.608374	0.403393	0.478237	0.611359	0.362877	0.219395	0.772369	0.0365162	0.538871	0.28645	0.875005	0.363206	1.26706	0.741377	0.522922	0.371412	0.486644	0.583347	1.32487
60		0.204484	0.253238	0.712735	0.0449525	-0.0586737	0.258575	0.588585	0.171351	0.4277	0.452917	0.209025	-0.140042	0.0977597	-0.255981	0.302447	0.617264	0.454289	0.477742	0.500646		0.356148	0.0606303		0.159786	-0.112355	0.155905	0.107995	0.1899	0.822187	0.609156	0.401414	0.499463	0.618321	0.360126	0.21516	0.785367	0.0228451	0.534171	0.276913	0.862582	0.347215	1.26279	0.72714	0.49966	0.370196	0.502579	0.609624	1.2856
60.25		0.20134	0.248552	0.710734	0.0407008	-0.0559166	0.257221	0.56251	0.160595	0.424686	0.458547	0.222886	-0.149363	0.0966591	-0.255389	0.287741	0.593686	0.462198	0.463363	0.508503		0.35195	0.0600981		0.161328	-0.110819	0.148374	0.108229	0.177967	0.834816	0.606339	0.405362	0.47781	0.628603	0.368387	0.22685	0.775404	0.0238442	0.533792	0.281602	0.876436	0.362536	1.2532	0.744987	0.505187	0.37963	0.475916	0.596547	1.28126
60.5		0.197198	0.251676	0.710548	0.0404165	-0.0671413	0.248406	0.569334	0.156463	0.423749	0.459439	0.193552	-0.143072	0.0896248	-0.258854	0.283014	0.604819	0.448811	0.487863	0.498505		0.349587	0.0607212		0.155836	-0.109483	0.158093	0.110112	0.178715	0.824704	0.615571	0.407361	0.464649	0.608073	0.340613	0.21213	0.759084	0.0216701	0.524228	0.279429	0.887528	0.349425	1.28869	0.733938	0.50665	0.375961	0.494775	0.593495	1.29649
60.75		0.195406	0.245996	0.719178	0.0431604	-0.0691588	0.244526	0.561919	0.181286	0.419028	0.45179	0.205817	-0.143727	0.0985496	-0.260904	0.308991	0.602025	0.462708	0.479392	0.509108		0.352784	0.0606739		0.166319	-0.119932	0.155152	0.110979	0.175532	0.814857	0.604836	0.387899	0.474802	0.60458	0.350758	0.216262	0.759309	0.0145604	0.512324	0.266627	0.85892	0.343728	1.25428	0.751064	0.515568	0.378541	0.487573	0.595717	1.30171
61		0.208609	0.251362	0.709382	0.03528	-0.0719196	0.239026	0.564141	0.172493	0.40632	0.438729	0.198773	-0.138889	0.0855165	-0.255257	0.291239	0.625208	0.453206	0.48299	0.506653		0.350035	0.0606178		0.155279	-0.121465	0.151101	0.105841	0.172298	0.8134	0.58902	0.388531	0.468758	0.622728	0.352363	0.223577	0.755276	0.0126249	0.515673	0.279132	0.87351	0.335194	1.28478	0.75868	0.503252	0.374688	0.479459	0.575206	1.29834
61.25		0.201802	0.249004	0.708028	0.0397946	-0.0642582	0.238656	0.562803	0.173624	0.414423	0.446768	0.2131	-0.144417	0.103664	-0.262626	0.277571	0.611789	0.446384	0.472699	0.49518		0.349041	0.0601109		0.158235	-0.104226	0.151437	0.114903	0.154389	0.796556	0.598408	0.418272	0.472267	0.595544	0.345931	0.211093	0.76536	0.0171181	0.506062	0.273757	0.834158	0.329812	1.27386	0.726042	0.513878	0.365328	0.470577	0.580111	1.24097
61.5		0.196681	0.252312	0.705246	0.0407843	-0.0699118	0.232575	0.57386	0.159206	0.406279	0.428101	0.202204	-0.149032	0.0871158	-0.254809	0.277695	0.614812	0.455702	0.45927	0.490162		0.345055	0.060203		0.154362	-0.116881	0.157819	0.098812	0.182315	0.802744	0.585633	0.386973	0.451531	0.599016	0.344485	0.220688	0.723943	0.0190915	0.502213	0.269081	0.857507	0.327449	1.26081	0.728885	0.527839	0.368805	0.481707	0.584219	1.29201
61.75		0.185762	0.249459	0.701956	0.0445917	-0.0654926	0.237774	0.566264	0.172692	0.398498	0.426928	0.208016	-0.14235	0.090218	-0.256841	0.295489	0.636154	0.443806	0.468326	0.480862		0.346838	0.0599551		0.150859	-0.119352	0.149629	0.103257	0.171733	0.803324	0.593936	0.382522	0.460948	0.601204	0.339222	0.21638	0.764321	0.0126229	0.492266	0.270337	0.865391	0.33788	1.26259	0.713426	0.52923	0.365066	0.462558	0.575301	1.26922
62		0.199637	0.250677	0.717173	0.0386053	-0.074855	0.242239	0.552034	0.179031	0.400083	0.430169	0.199441	-0.145613	0.0875644	-0.267628	0.290209	0.60514	0.449932	0.473833	0.492958		0.345707	0.060343		0.14833	-0.116679	0.151799	0.11073	0.179603	0.784467	0.578881	0.407271	0.44539	0.606457	0.325182	0.208106	0.743077	0.00542587	0.489021	0.272935	0.845192	0.334411	1.27777	0.697397	0.504256	0.356778	0.485384	0.597179	1.25171
62.25		0.191578	0.233155	0.712809	0.0366364	-0.0807885	0.231629	0.556529	0.178954	0.396	0.417561	0.205056	-0.152594	0.0865743	-0.261234	0.270924	0.616324	0.449618	0.461223	0.493058		0.341622	0.0603933		0.139753	-0.125776	0.154763	0.101008	0.179376	0.787749	0.591686	0.389213	0.434755	0.589289	0.351685	0.219455	0.73673	-0.0052066	0.479268	0.267435	0.846367	0.330549	1.25989	0.722413	0.495614	0.358642	0.492748	0.592846	1.28663
62.5		0.192643	0.237996	0.703666	0.0292969	-0.0753968	0.225339	0.550419	0.179062	0.388895	0.418413	0.186452	-0.149823	0.0895827	-0.258783	0.294666	0.595255	0.444379	0.482305	0.49947		0.341139	0.0598931		0.135264	-0.122286	0.143303	0.0995021	0.17858	0.77996	0.572509	0.397706	0.440034	0.569659	0.334698	0.21626	0.748521	0.00455017	0.479272	0.27363	0.842275	0.336488	1.25052	0.722487	0.502716	0.353709	0.470666	0.577247	1.26447
62.75		0.179434	0.230765	0.695746	0.0362175	-0.071994	0.229356	0.549397	0.174146	0.38303	0.406938	0.201516	-0.144586	0.0829616	-0.26146	0.294757	0.610376	0.454463	0.463303	0.483556		0.339248	0.0594714		0.138817	-0.11761	0.142283	0.08522	0.168058	0.765191	0.577058	0.391935	0.432875	0.593708	0.335159	0.206265	0.730393	-0.00224958	0.470534	0.26728	0.838929	0.312185	1.26635	0.690929	0.513544	0.363183	0.481564	0.601277	1.2785
63		0.182297	0.231531	0.692394	0.0265787	-0.0808087	0.216661	0.5416	0.174063	0.379437	0.418185	0.20881	-0.135884	0.0874517	-0.261041	0.270847	0.627103	0.428365	0.463814	0.487891		0.337215	0.0594709		0.142833	-0.115744	0.139805	0.104592	0.169995	0.769453	0.567969	0.391912	0.442032	0.574758	0.316606	0.21025	0.728006	-0.00847824	0.463323	0.267174	0.831523	0.330959	1.27292	0.704929	0.523812	0.359791	0.474191	0.579448	1.25898
63.25		0.185114	0.23512	0.707437	0.0280888	-0.0776159	0.2177	0.524927	0.173725	0.377254	0.407954	0.193328	-0.148391	0.0720744	-0.257962	0.275904	0.620073	0.453753	0.460676	0.499304		0.336645	0.0599478		0.133048	-0.116971	0.141674	0.106813	0.163902	0.765661	0.544274	0.379148	0.424064	0.594334	0.314528	0.198943	0.713044	-0.00200443	0.459615	0.254629	0.841057	0.319797	1.2554	0.684439	0.49932	0.351446	0.474396	0.576369	1.27766
63.5		0.177544	0.229596	0.684479	0.0312365	-0.0780674	0.210882	0.546703	0.159121	0.376451	0.411487	0.197336	-0.152737	0.0863316	-0.269779	0.274505	0.600305	0.438267	0.476704	0.476596		0.332882	0.0595399		0.13897	-0.11961	0.145446	0.102608	0.173155	0.766172	0.558845	0.392376	0.437897	0.589526	0.307755	0.197547	0.726629	-0.0160243	0.45605	0.25913	0.839362	0.308542	1.26491	0.702916	0.538666	0.359039	0.468692	0.595406	1.232
63.75		0.185078	0.219634	0.689537	0.0342953	-0.0830075	0.220976	0.52461	0.172174	0.365802	0.400583	0.182449	-0.145966	0.0712771	-0.270126	0.301772	0.603211	0.43312	0.472439	0.48993		0.332399	0.0593646		0.137283	-0.125781	0.13339	0.0973102	0.167854	0.758337	0.556689	0.390432	0.425364	0.580415	0.316215	0.202599	0.713349	-0.0181861	0.452712	0.263346	0.841672	0.311505	1.26819	0.694499	0.487554	0.350507	0.457465	0.589433	1.26578
64		0.175274	0.219729	0.687377	0.0271005	-0.082277	0.224932	0.547131	0.169656	0.366215	0.393873	0.188658	-0.148044	0.0728343	-0.260411	0.284116	0.604069	0.448653	0.467758	0.476894		0.332176	0.0593776		0.13623	-0.126017	0.13134	0.100298	0.165564	0.749835	0.536541	0.394035	0.423267	0.593689	0.311644	0.213397	0.715231	-0.0065017	0.440604	0.254135	0.831988	0.301799	1.24176	0.690008	0.497829	0.338436	0.453196	0.591794	1.26712
64.25		0.173241	0.211742	0.689389	0.0289611	-0.0855566	0.211216	0.530787	0.168777	0.352116	0.393478	0.185333	-0.151741	0.0755074	-0.264326	0.296183	0.600881	0.440174	0.46273	0.476971		0.328614	0.0591969		0.140151	-0.113362	0.136255	0.106007	0.165707	0.756237	0.542135	0.385086	0.4231	0.574242	0.313011	0.213895	0.712102	-0.0215738	0.438827	0.250661	0.817806	0.308642	1.23402	0.683388	0.503235	0.339572	0.458771	0.599244	1.26152
64.5		0.168044	0.213359	0.686237	0.0268603	-0.0747055	0.213236	0.541219	0.159651	0.359277	0.393803	0.174083	-0.162106	0.0773909	-0.257078	0.283561	0.608707	0.432451	0.48043	0.47947		0.329036	0.0595238		0.12482	-0.122096	0.13599	0.0995318	0.159403	0.747098	0.547829	0.394278	0.410417	0.565375	0.304758	0.20098	0.687684	-0.0160487	0.435335	0.250134	0.82944	0.291617	1.23537	0.67092	0.488464	0.343657	0.457505	0.576684	1.25814
64.75		0.174054	0.220459	0.687689	0.0175282	-0.082789	0.205703	0.516036	0.163709	0.356693	0.379646	0.17495	-0.147161	0.0662726	-0.263737	0.269981	0.604518	0.434128	0.440352	0.457788		0.322296	0.0585281		0.129995	-0.128208	0.125901	0.0979087	0.159331	0.747335	0.544269	0.378046	0.410443	0.585063	0.313181	0.201429	0.689969	-0.022172	0.440251	0.258864	0.826511	0.304933	1.21735	0.677671	0.483848	0.339127	0.470666	0.583666	1.24803
65		0.185137	0.219539	0.677013	0.0127263	-0.0947065	0.20358	0.527469	0.163403	0.350514	0.380097	0.167532	-0.153905	0.0597886	-0.276851	0.246826	0.610041	0.43987	0.469611	0.46754		0.321212	0.0597444		0.12454	-0.117426	0.130327	0.088237	0.159815	0.734838	0.525689	0.364489	0.394419	0.551081	0.298668	0.192304	0.703699	-0.018343	0.430475	0.249154	0.813952	0.311055	1.23423	0.676211	0.487833	0.342722	0.466164	0.571648	1.20761
65.25		0.164881	0.209002	0.675483	0.0222947	-0.0876526	0.198521	0.526468	0.154762	0.345835	0.37159	0.18668	-0.153857	0.0783833	-0.255852	0.263451	0.603505	0.429085	0.454557	0.471009		0.321366	0.0584361		0.116197	-0.129684	0.130924	0.0898951	0.156119	0.741764	0.540658	0.387308	0.408098	0.562703	0.304709	0.191415	0.696217	-0.0231365	0.417843	0.253881	0.824813	0.295418	1.23314	0.663654	0.469328	0.336361	0.462652	0.588869	1.25228
65.5		0.164208	0.201878	0.679651	0.0146044	-0.0995353	0.198055	0.521485	0.160197	0.337472	0.36405	0.166689	-0.161097	0.0648176	-0.268006	0.266808	0.597204	0.434782	0.415366	0.483678		0.315269	0.0589928		0.122168	-0.125209	0.120349	0.0887599	0.160232	0.740016	0.508811	0.389996	0.39585	0.562297	0.291202	0.200014	0.696989	-0.0217168	0.415765	0.245174	0.787867	0.299027	1.23133	0.671164	0.462045	0.336454	0.455148	0.577497	1.21916
65.75		0.160447	0.208543	0.675181	0.00991311	-0.0980321	0.197619	0.51593	0.142829	0.33551	0.366435	0.159917	-0.163437	0.0692535	-0.270831	0.252921	0.602616	0.42539	0.45656	0.469734		0.313911	0.0592662		0.12053	-0.12776	0.12148	0.0925117	0.148987	0.720615	0.515489	0.379462	0.388838	0.526241	0.294121	0.185415	0.675219	-0.0396133	0.408268	0.247208	0.791256	0.286638	1.2261	0.668063	0.493236	0.32036	0.461777	0.591632	1.24418
66		0.154768	0.207498	0.670358	0.0187814	-0.0791677	0.190893	0.500369	0.137583	0.327124	0.359218	0.172646	-0.166138	0.0639757	-0.264778	0.244035	0.589498	0.426436	0.450652	0.465043		0.3114	0.0580785		0.114357	-0.136584	0.128127	0.0981665	0.15123	0.718411	0.499186	0.384815	0.402349	0.547119	0.28147	0.20594	0.689524	-0.0329643	0.400362	0.241725	0.806653	0.292707	1.24534	0.680792	0.494294	0.33984	0.450583	0.590253	1.24801
66.25		0.155551	0.199626	0.673881	0.0176335	-0.09478	0.185655	0.506347	0.139174	0.319499	0.356312	0.151411	-0.171336	0.0504794	-0.276736	0.255321	0.603546	0.440711	0.444182	0.454762		0.30837	0.0592783		0.115121	-0.138731	0.128816	0.0876803	0.153457	0.72521	0.507618	0.357271	0.399187	0.54797	0.29317	0.189612	0.692607	-0.0263863	0.406275	0.248507	0.796945	0.286621	1.22412	0.668685	0.468537	0.318675	0.436748	0.567745	1.22599
66.5		0.163063	0.19234	0.674725	0.00950811	-0.0956078	0.189752	0.51369	0.162569	0.317345	0.346861	0.163042	-0.1679	0.0594791	-0.274918	0.256132	0.612063	0.439056	0.451199	0.465355		0.311871	0.059411		0.114476	-0.129446	0.125069	0.0892575	0.138711	0.708358	0.505087	0.382282	0.385891	0.56345	0.286514	0.182964	0.68075	-0.0421891	0.401361	0.242983	0.785573	0.283435	1.25844	0.648716	0.508786	0.329221	0.459164	0.57402	1.23511
66.75		0.155989	0.189521	0.669271	0.0205826	-0.0986007	0.191	0.496754	0.138466	0.318992	0.344596	0.157546	-0.168392	0.060577	-0.272926	0.271765	0.604172	0.416105	0.441904	0.458865		0.307578	0.058571		0.110625	-0.133857	0.118251	0.0826986	0.150362	0.704059	0.490775	0.386883	0.385164	0.542278	0.287231	0.194647	0.69266	-0.0336238	0.393757	0.249155	0.79568	0.282281	1.22838	0.647405	0.475066	0.308543	0.455581	0.60528	1.22953
67		0.145977	0.189373	0.669613	0.00351575	-0.097393	0.175377	0.480471	0.130271	0.312896	0.342862	0.139582	-0.158639	0.0453371	-0.276482	0.255074	0.597046	0.411452	0.4351	0.457696		0.300365	0.0584174		0.110453	-0.132826	0.114382	0.0869668	0.150715	0.705322	0.484554	0.405204	0.389483	0.550485	0.278262	0.199494	0.671077	-0.0297392	0.382237	0.227522	0.772923	0.285131	1.25783	0.656159	0.462915	0.313558	0.458757	0.578675	1.21283
67.25		0.151091	0.188908	0.661915	0.00968634	-0.098765	0.176745	0.480861	0.133296	0.309338	0.343251	0.161338	-0.177296	0.0608324	-0.275435	0.247803	0.572629	0.407021	0.432816	0.462101		0.299786	0.0578182		0.108297	-0.14089	0.118313	0.0885642	0.149031	0.718994	0.510292	0.399551	0.398653	0.52324	0.268678	0.19831	0.675481	-0.0354346	0.379616	0.230208	0.766743	0.265157	1.23368	0.645753	0.465153	0.315603	0.454678	0.585284	1.21854
67.5		0.149792	0.184401	0.675579	0.00968943	-0.0934745	0.175992	0.487273	0.136472	0.299813	0.330452	0.15812	-0.164405	0.0537918	-0.278172	0.245985	0.603239	0.429812	0.433804	0.4576		0.302293	0.0586293		0.115892	-0.134473	0.118367	0.0862721	0.137509	0.699044	0.478285	0.379777	0.375232	0.535545	0.28382	0.201298	0.654126	-0.0408554	0.376075	0.235321	0.788208	0.280144	1.24423	0.651688	0.478916	0.322815	0.452299	0.575469	1.21621
67.75		0.146598	0.181444	0.653808	0.00852589	-0.108893	0.167363	0.496606	0.14503	0.293685	0.337194	0.150093	-0.172636	0.0472614	-0.28463	0.260335	0.563814	0.407271	0.425348	0.452993		0.295737	0.0579099		0.105451	-0.135391	0.114384	0.0883516	0.143401	0.697225	0.498516	0.402478	0.38912	0.540863	0.270912	0.184645	0.652052	-0.0363946	0.375302	0.23255	0.784106	0.276797	1.22957	0.636091	0.449746	0.311431	0.451438	0.582791	1.23079
68		0.139791	0.16792	0.654432	0.00433929	-0.0973822	0.169624	0.483765	0.144092	0.288963	0.336359	0.163316	-0.169316	0.0486366	-0.279654	0.241236	0.593897	0.415975	0.429254	0.470703		0.297566	0.0582479		0.106298	-0.138537	0.106628	0.0865885	0.144124	0.700346	0.474493	0.392182	0.393928	0.538619	0.266323	0.185541	0.639225	-0.0432769	0.365768	0.232363	0.764718	0.26187	1.23655	0.618643	0.462903	0.314596	0.453995	0.586787	1.2339
68.25		0.143752	0.174175	0.653102	0.0123717	-0.0917161	0.176	0.479362	0.118869	0.298361	0.325973	0.151495	-0.171435	0.0457126	-0.273256	0.252175	0.603545	0.426048	0.449861	0.457001		0.298905	0.0583302		0.0972917	-0.138112	0.109581	0.0831488	0.138408	0.694282	0.476035	0.363362	0.374937	0.542976	0.268944	0.196986	0.671867	-0.0481087	0.364965	0.238101	0.754057	0.271939	1.21326	0.62931	0.453772	0.308276	0.447241	0.589626	1.24388
68.5		0.143369	0.181828	0.661277	0.00494079	-0.0974156	0.16181	0.482492	0.1232	0.28409	0.317358	0.159372	-0.16716	0.0521856	-0.270052	0.269916	0.593292	0.425709	0.431812	0.465469		0.298489	0.0581227		0.104847	-0.139002	0.111516	0.0887259	0.141772	0.683567	0.473162	0.378526	0.360457	0.522072	0.262572	0.184431	0.647229	-0.0492054	0.361115	0.231509	0.769482	0.266065	1.22123	0.6502	0.473149	0.306848	0.455388	0.57145	1.22252
68.75		0.141858	0.17361	0.65893	0.0151144	-0.0959172	0.162562	0.477922	0.138629	0.283878	0.313928	0.120059	-0.166653	0.0461143	-0.281585	0.246055	0.588993	0.415654	0.428727	0.452707		0.293073	0.0578869		0.100027	-0.143039	0.109731	0.0881492	0.142624	0.676906	0.467516	0.377999	0.35894	0.532289	0.248119	0.18008	0.647685	-0.0637598	0.352009	0.231586	0.763809	0.264333	1.24838	0.646901	0.448888	0.311323	0.448644	0.576757	1.22282
69		0.148221	0.183541	0.667793	0.00699678	-0.0983323	0.160028	0.46587	0.136204	0.284759	0.3008	0.143822	-0.173059	0.0339926	-0.282172	0.232133	0.580606	0.421996	0.445016	0.452216		0.292538	0.0581856		0.0992151	-0.145438	0.10023	0.0872685	0.141381	0.687641	0.48737	0.374837	0.349595	0.50003	0.248448	0.179147	0.63354	-0.0611971	0.350639	0.218664	0.761443	0.24916	1.2349	0.632447	0.440341	0.316668	0.449136	0.573985	1.20692
69.25		0.146307	0.175067	0.653883	0.00676885	-0.0939927	0.153666	0.4638	0.128356	0.274864	0.30571	0.132386	-0.175868	0.0291541	-0.284433	0.245466	0.601131	0.408097	0.424023	0.46715		0.289965	0.0582613		0.086559	-0.147841	0.0980872	0.0910899	0.139661	0.678439	0.472337	0.396587	0.359437	0.525657	0.252687	0.187485	0.646404	-0.0579421	0.343554	0.232828	0.763137	0.268589	1.19786	0.622353	0.461367	0.307769	0.447223	0.580699	1.21581
69.5		0.138704	0.168951	0.649223	0.00576997	-0.102986	0.158336	0.457911	0.129876	0.274465	0.305329	0.135189	-0.174449	0.0297986	-0.28129	0.241839	0.593863	0.40815	0.445281	0.441249		0.288053	0.0579065		0.0865804	-0.145954	0.102054	0.0807102	0.140076	0.692253	0.480372	0.379645	0.359908	0.513051	0.257225	0.197241	0.624095	-0.0660374	0.338544	0.223367	0.770157	0.258981	1.22138	0.623604	0.46556	0.296535	0.42567	0.568551	1.20932
69.75		0.135504	0.179967	0.65577	0.00844785	-0.103371	0.14844	0.469195	0.126989	0.2704	0.302849	0.157203	-0.170207	0.0444915	-0.281815	0.246827	0.593633	0.40979	0.435869	0.45571		0.291236	0.05799		0.0884533	-0.134404	0.104963	0.085175	0.143038	0.677447	0.458858	0.380077	0.358774	0.533004	0.236203	0.163862	0.630808	-0.0623755	0.335964	0.223958	0.750339	0.25806	1.21774	0.620658	0.472343	0.287738	0.462699	0.589726	1.21185
70		0.133655	0.163633	0.648957	0.00766127	-0.100171	0.147861	0.456581	0.10817	0.266823	0.2989	0.125415	-0.183545	0.031589	-0.295399	0.221407	0.561498	0.413882	0.392098	0.443071		0.278415	0.0573499		0.0929534	-0.134533	0.110173	0.0847434	0.138519	0.68951	0.460599	0.389071	0.344229	0.545786	0.251775	0.179072	0.618216	-0.0597154	0.330299	0.215401	0.75297	0.243712	1.23547	0.615896	0.452501	0.305631	0.431973	0.587147	1.20549
70.25		0.126647	0.167374	0.645524	0.00175936	-0.10403	0.142228	0.473193	0.125705	0.270114	0.301189	0.132213	-0.167955	0.0321895	-0.278915	0.234273	0.59784	0.384401	0.428351	0.449627		0.284712	0.0577188		0.0848184	-0.138101	0.104825	0.0807842	0.141251	0.658689	0.45313	0.399987	0.365176	0.51019	0.246864	0.175868	0.611791	-0.0666628	0.329805	0.220928	0.747599	0.249438	1.23491	0.600059	0.449027	0.300479	0.433237	0.566037	1.20662
70.5		0.135244	0.176898	0.654393	0.00088512	-0.102239	0.142571	0.445091	0.119814	0.265728	0.292844	0.13466	-0.170634	0.0340301	-0.284529	0.253056	0.593388	0.399598	0.41304	0.438745		0.283704	0.0574204		0.0763968	-0.149848	0.105041	0.0762835	0.136605	0.666723	0.435893	0.355724	0.333591	0.522066	0.240968	0.178321	0.614644	-0.0617754	0.322577	0.206665	0.746745	0.242479	1.19737	0.610659	0.464962	0.292828	0.455409	0.584938	1.19355
70.75		0.130006	0.162695	0.646694	-0.00654	-0.0987946	0.146166	0.452595	0.115664	0.260511	0.289206	0.141303	-0.180636	0.0429539	-0.282852	0.232817	0.572971	0.403971	0.400735	0.4619		0.281009	0.0572154		0.0798522	-0.147234	0.100527	0.0786293	0.13096	0.677368	0.447315	0.391045	0.340562	0.498295	0.240426	0.180099	0.621114	-0.0649222	0.319627	0.21154	0.759519	0.244735	1.19593	0.58752	0.442956	0.286825	0.428308	0.572459	1.19821
71		0.127644	0.14314	0.638514	-0.00459075	-0.0991917	0.146244	0.450387	0.119399	0.263723	0.286909	0.120983	-0.167091	0.0398942	-0.287789	0.234565	0.580499	0.397022	0.41137	0.434147		0.278083	0.0568323		0.0776656	-0.139136	0.0985918	0.0799535	0.124415	0.664459	0.45456	0.37631	0.322564	0.529909	0.237012	0.164631	0.612333	-0.0732485	0.307099	0.20001	0.734604	0.222234	1.22411	0.61274	0.443314	0.290079	0.42965	0.568711	1.18386
71.25		0.130787	0.154986	0.640501	-0.000676481	-0.09468	0.145628	0.453361	0.122405	0.246287	0.274865	0.127716	-0.181852	0.0459414	-0.269814	0.242133	0.60495	0.398909	0.402129	0.438777		0.280534	0.0568988		0.0747274	-0.147996	0.099262	0.0713368	0.126482	0.682902	0.46542	0.409618	0.333928	0.514953	0.223826	0.172621	0.602796	-0.0788674	0.303792	0.209264	0.720818	0.235554	1.21587	0.596196	0.406733	0.301293	0.442307	0.578378	1.19784
71.5		0.1331	0.153052	0.651598	0.0027904	-0.106627	0.133519	0.447515	0.115424	0.253316	0.283233	0.121419	-0.188829	0.0431868	-0.281896	0.23613	0.602445	0.393488	0.432582	0.436519		0.279461	0.0580092		0.0821453	-0.144443	0.104683	0.0852613	0.129427	0.652786	0.44462	0.390356	0.356163	0.52298	0.244304	0.16649	0.617884	-0.0771214	0.30001	0.201996	0.734271	0.229607	1.21057	0.591682	0.440387	0.289725	0.437943	0.583181	1.20273
71.75		0.121022	0.152199	0.636695	0.00165624	-0.103603	0.129584	0.442971	0.114925	0.246112	0.273691	0.123055	-0.176045	0.0451217	-0.278468	0.237322	0.592304	0.394921	0.43756	0.459966		0.278884	0.0574036		0.0768226	-0.151077	0.100653	0.0850825	0.132519	0.664586	0.44957	0.387508	0.356914	0.517058	0.218463	0.1594	0.59771	-0.0788864	0.301637	0.208086	0.739428	0.22928	1.20372	0.595011	0.450293	0.283431	0.42708	0.58789	1.18286
72		0.128501	0.144416	0.635626	0.0105379	-0.107103	0.133028	0.443686	0.11367	0.242587	0.27567	0.113545	-0.178165	0.0208702	-0.263177	0.224913	0.599337	0.408261	0.407212	0.442077		0.275963	0.0569483		0.0752875	-0.148865	0.101268	0.0839979	0.135888	0.664352	0.45742	0.382726	0.337668	0.505234	0.216803	0.165191	0.607331	-0.0825179	0.287443	0.203881	0.718713	0.2249	1.20854	0.593504	0.445	0.286138	0.437494	0.583798	1.17727
72.25		0.125305	0.149818	0.635268	-0.0114224	-0.0990906	0.130139	0.449139	0.11235	0.238664	0.272236	0.118003	-0.178367	0.0287401	-0.283317	0.241404	0.599888	0.392485	0.414724	0.44962		0.275441	0.0575562		0.0708089	-0.149727	0.0940915	0.0756918	0.126469	0.649431	0.416496	0.379342	0.321954	0.498963	0.221438	0.176687	0.600466	-0.0785816	0.290735	0.20397	0.72975	0.221671	1.20567	0.586202	0.425013	0.293304	0.422751	0.562303	1.19925
72.5		0.124787	0.149802	0.634292	-0.00581373	-0.105065	0.132495	0.440744	0.112485	0.234015	0.27038	0.124563	-0.172382	0.0363889	-0.291317	0.233523	0.609754	0.393403	0.41108	0.437256		0.274642	0.0574365		0.0635461	-0.150329	0.0876949	0.0829537	0.123493	0.655314	0.410064	0.378576	0.324191	0.520002	0.221657	0.168026	0.595785	-0.0806639	0.283158	0.189322	0.721166	0.221382	1.19932	0.594593	0.445283	0.292957	0.436335	0.578737	1.18897
72.75		0.122072	0.144514	0.641867	0.0144504	-0.093528	0.121316	0.449816	0.109362	0.232414	0.263069	0.099381	-0.18153	0.0324595	-0.286155	0.205666	0.616501	0.391563	0.408262	0.449676		0.273104	0.0578025		0.0751	-0.143438	0.0977977	0.074358	0.118006	0.650243	0.409394	0.376578	0.32424	0.493666	0.214834	0.178731	0.592273	-0.0848175	0.286053	0.201946	0.723163	0.224711	1.20316	0.60976	0.426867	0.286012	0.413956	0.576316	1.20006
73		0.129908	0.146423	0.619009	-0.0111511	-0.110084	0.133507	0.443432	0.116538	0.224894	0.265248	0.103605	-0.193424	0.0402999	-0.290105	0.24	0.604897	0.39257	0.424621	0.440392		0.27202	0.0577333		0.0706513	-0.147534	0.0890774	0.0736879	0.130807	0.63133	0.407783	0.372195	0.306744	0.500448	0.216019	0.159442	0.591317	-0.0876965	0.277756	0.192503	0.715722	0.230499	1.17228	0.572901	0.422116	0.283929	0.418054	0.564143	1.18041
73.25		0.118121	0.139849	0.628646	-0.0126743	-0.120921	0.130863	0.4324	0.104831	0.220651	0.254581	0.108886	-0.19597	0.0192316	-0.279219	0.225453	0.591104	0.408319	0.424238	0.433243		0.267339	0.0577642		0.0639423	-0.152701	0.092772	0.0741516	0.11244	0.632717	0.425806	0.380864	0.313956	0.515749	0.209849	0.154985	0.591285	-0.095151	0.274666	0.194515	0.715046	0.212558	1.22062	0.587918	0.433802	0.29175	0.435495	0.569685	1.16846
73.5		0.1281	0.131985	0.629943	-0.00553358	-0.113263	0.12742	0.42247	0.113822	0.214233	0.257124	0.0942437	-0.182756	0.0204054	-0.289127	0.220465	0.601054	0.404618	0.410568	0.441544		0.267111	0.0575856		0.055421	-0.151174	0.0869159	0.072774	0.121328	0.651401	0.425409	0.374977	0.310725	0.509627	0.212159	0.16713	0.580161	-0.0969302	0.266712	0.189111	0.723405	0.219278	1.20383	0.58886	0.428135	0.285824	0.411918	0.57558	1.17792
73.75		0.108785	0.136468	0.631182	-0.00508423	-0.109106	0.122973	0.430005	0.116101	0.222028	0.251152	0.110813	-0.180687	0.0194848	-0.286813	0.226938	0.605314	0.412196	0.401393	0.424142		0.267636	0.0573984		0.0620546	-0.149304	0.0902387	0.0715431	0.114396	0.63657	0.427979	0.379097	0.306842	0.495832	0.207992	0.164167	0.572842	-0.0969886	0.266569	0.185694	0.69823	0.197803	1.19227	0.569698	0.437323	0.290845	0.431502	0.573798	1.17489
74		0.127679	0.148749	0.631391	-0.00861749	-0.110367	0.131191	0.432956	0.114012	0.210283	0.237011	0.097888	-0.184522	0.0102261	-0.289786	0.250745	0.617072	0.396032	0.425006	0.465964		0.27109	0.0585319		0.0612561	-0.152135	0.0823387	0.0749362	0.1146	0.633872	0.414168	0.372465	0.321978	0.487293	0.206283	0.168056	0.576092	-0.0898117	0.256472	0.189274	0.694505	0.205409	1.20272	0.573194	0.456943	0.268198	0.416719	0.568136	1.19279
74.25		0.116526	0.13859	0.631162	-0.00960216	-0.115795	0.12781	0.431111	0.109706	0.20805	0.241356	0.101468	-0.181346	0.0200647	-0.289821	0.212567	0.593278	0.391333	0.408084	0.431431		0.263883	0.0572697		0.0516755	-0.15167	0.078937	0.072105	0.125912	0.611771	0.411282	0.373457	0.301587	0.491743	0.209094	0.164605	0.562652	-0.0990322	0.252461	0.18672	0.677626	0.210725	1.21823	0.597765	0.434483	0.285205	0.441162	0.594647	1.18776
74.5		0.11698	0.124659	0.614246	-0.0135859	-0.104246	0.123076	0.423373	0.11485	0.218778	0.247661	0.1083	-0.185252	0.0147402	-0.276846	0.220091	0.586218	0.391903	0.411206	0.433519		0.264077	0.0564369		0.0543336	-0.152998	0.0820887	0.0670464	0.122499	0.628984	0.39351	0.361259	0.292494	0.499775	0.213756	0.158787	0.552413	-0.104697	0.2526	0.19279	0.704051	0.202496	1.21273	0.562301	0.44718	0.283713	0.415858	0.580269	1.17853
74.75		0.113043	0.135722	0.621087	-0.0134106	-0.11445	0.123783	0.420245	0.109006	0.206708	0.238403	0.120601	-0.187129	0.0178885	-0.298116	0.219061	0.618126	0.402321	0.417415	0.435871		0.264946	0.0580287		0.0486637	-0.153402	0.0839812	0.0649845	0.115069	0.619825	0.3929	0.370281	0.293458	0.481095	0.201553	0.167593	0.563056	-0.106198	0.254548	0.187677	0.711306	0.198255	1.19257	0.564734	0.420701	0.280391	0.422661	0.578109	1.17177
75		0.113443	0.139548	0.616511	-0.0133706	-0.11379	0.116152	0.412551	0.113374	0.200033	0.245014	0.0978463	-0.19502	0.0194951	-0.289517	0.230175	0.591873	0.39771	0.412966	0.441178		0.262314	0.0572893		0.0489723	-0.159298	0.085707	0.0725392	0.112337	0.60633	0.406228	0.368165	0.306871	0.473771	0.191168	0.154032	0.562587	-0.107584	0.248353	0.186176	0.689163	0.188851	1.20995	0.586506	0.443595	0.284065	0.426287	0.556369	1.15503
75.25		0.115737	0.126651	0.619698	-0.0183096	-0.117223	0.11241	0.420151	0.112457	0.200639	0.23466	0.0805422	-0.179616	0.0112922	-0.290043	0.215234	0.594151	0.39187	0.410552	0.433813		0.259077	0.0572744		0.043699	-0.156836	0.0770448	0.0724433	0.116809	0.632274	0.409489	0.385069	0.2908	0.49473	0.201681	0.176115	0.545914	-0.102628	0.243543	0.189483	0.685143	0.205929	1.17058	0.575208	0.450908	0.289465	0.421803	0.572015	1.15307
75.5		0.115032	0.12686	0.612	-0.0148026	-0.111407	0.109633	0.409178	0.0969586	0.194363	0.226666	0.0948368	-0.189354	0.0210778	-0.292735	0.236435	0.587769	0.381404	0.391947	0.413877		0.25566	0.0563338		0.0419705	-0.145512	0.0803847	0.0660309	0.0991521	0.61285	0.376096	0.360982	0.291616	0.48503	0.201546	0.151477	0.549178	-0.11288	0.242982	0.186699	0.707035	0.198617	1.18038	0.574824	0.444454	0.280811	0.426123	0.57391	1.18529
75.75		0.111719	0.124287	0.60855	-0.0199717	-0.114983	0.114173	0.415675	0.108649	0.191551	0.224791	0.0869808	-0.183467	0.00556217	-0.294161	0.200833	0.573418	0.374924	0.398254	0.43057		0.252903	0.0563243		0.0435624	-0.15312	0.0799286	0.0692856	0.111081	0.607398	0.403303	0.362854	0.288093	0.476842	0.183784	0.159095	0.553349	-0.104313	0.231907	0.178888	0.676754	0.198002	1.21713	0.593957	0.41664	0.284822	0.41736	0.583551	1.17884
76		0.107716	0.118135	0.604357	-0.0155266	-0.114998	0.109099	0.405983	0.101043	0.195435	0.229824	0.10673	-0.188501	0.00167952	-0.298981	0.21826	0.58955	0.385867	0.416603	0.413163		0.254381	0.0568078		0.0437628	-0.155827	0.0711265	0.0632298	0.114932	0.606809	0.395575	0.356876	0.296957	0.473145	0.193548	0.160398	0.558999	-0.111038	0.22816	0.185774	0.702152	0.205749	1.19	0.589284	0.421224	0.27438	0.41708	0.565709	1.18864
76.25		0.106394	0.128683	0.602361	-0.0178974	-0.112045	0.108994	0.416402	0.102838	0.191351	0.222306	0.105745	-0.197073	0.00845979	-0.300846	0.214558	0.587817	0.385593	0.404869	0.418456		0.253935	0.0568454		0.0412129	-0.160788	0.0781812	0.0700895	0.114639	0.613008	0.375543	0.362205	0.26998	0.474696	0.188311	0.159281	0.558724	-0.102372	0.217531	0.176198	0.694458	0.186747	1.21434	0.586503	0.434955	0.276992	0.412276	0.570662	1.15263
76.5		0.102094	0.107072	0.600812	-0.0244145	-0.117271	0.112127	0.417057	0.119895	0.181172	0.219788	0.0770601	-0.194772	0.00753278	-0.299405	0.219978	0.591601	0.401979	0.408707	0.425326		0.252849	0.0574257		0.0413786	-0.153036	0.0762666	0.0689904	0.12593	0.604698	0.369253	0.354317	0.277322	0.470725	0.181739	0.169951	0.537425	-0.113673	0.22226	0.177816	0.671009	0.18786	1.23132	0.588074	0.431433	0.280207	0.420609	0.575957	1.18774
76.75		0.108382	0.108872	0.597954	-0.0300105	-0.116107	0.107924	0.411831	0.0979243	0.17821	0.218847	0.0830598	-0.193415	0.00372466	-0.294258	0.242896	0.578275	0.383695	0.397579	0.423155		0.250334	0.0566759		0.0351064	-0.156567	0.071332	0.0616269	0.123092	0.61302	0.387276	0.360708	0.287284	0.472387	0.191033	0.162187	0.549196	-0.110581	0.227329	0.174432	0.696848	0.205101	1.20851	0.567131	0.410718	0.27124	0.408575	0.553698	1.17039
77		0.108405	0.105243	0.593303	-0.0372286	-0.124585	0.0984222	0.396349	0.0978313	0.181607	0.208928	0.0921571	-0.188841	0.00794746	-0.302076	0.210756	0.606716	0.376557	0.392727	0.417218		0.246802	0.0569657		0.0368683	-0.159221	0.0755322	0.0641987	0.113642	0.603511	0.371167	0.3753	0.276583	0.484166	0.179865	0.163781	0.540467	-0.116918	0.217509	0.165689	0.681582	0.181255	1.20872	0.55252	0.430504	0.281941	0.427555	0.570845	1.17253
77.25		0.100266	0.111492	0.59283	-0.0175805	-0.128014	0.105799	0.403851	0.0939219	0.175583	0.212614	0.0817136	-0.179527	0.0115032	-0.287156	0.232395	0.604217	0.379903	0.394592	0.4294		0.250821	0.0565946		0.0296388	-0.148742	0.0698752	0.0658516	0.11134	0.60061	0.362885	0.360833	0.269835	0.468082	0.179226	0.156478	0.538238	-0.114012	0.209525	0.175523	0.677018	0.18063	1.21042	0.561781	0.413769	0.278495	0.426482	0.564124	1.14492
77.5		0.109797	0.106345	0.590988	-0.0286854	-0.11522	0.0951881	0.420322	0.0893205	0.175918	0.207447	0.0913861	-0.185223	0.00991503	-0.30272	0.225052	0.59152	0.376734	0.418163	0.417312		0.249545	0.0569543		0.0195646	-0.172104	0.0760496	0.0571143	0.0967954	0.59222	0.362298	0.345204	0.265108	0.46615	0.188144	0.156574	0.536942	-0.120162	0.208124	0.168577	0.683401	0.186095	1.20029	0.558486	0.400366	0.273715	0.411302	0.57047	1.16349
77.75		0.10351	0.105745	0.593108	-0.0204711	-0.122801	0.105725	0.394289	0.102684	0.173159	0.206813	0.0755805	-0.186337	0.0156422	-0.296656	0.240299	0.581784	0.379369	0.403079	0.410027		0.248018	0.0561332		0.0305904	-0.15601	0.069525	0.0645323	0.100817	0.604943	0.362181	0.353852	0.265448	0.47758	0.177963	0.15931	0.541421	-0.122153	0.20033	0.168832	0.675819	0.180618	1.18371	0.554795	0.428248	0.273197	0.422623	0.554208	1.14715
78		0.108099	0.101023	0.589492	-0.0215654	-0.127217	0.102737	0.404153	0.0862818	0.168677	0.20594	0.0828814	-0.199803	-0.00137229	-0.292515	0.214578	0.617628	0.390376	0.39522	0.419195		0.246927	0.0574462		0.0321866	-0.164635	0.0701303	0.0606501	0.100892	0.59809	0.366592	0.360065	0.259052	0.453795	0.180087	0.16175	0.529123	-0.11905	0.204766	0.166582	0.656618	0.169563	1.1961	0.551377	0.418899	0.26762	0.407051	0.564436	1.14515
78.25		0.103805	0.105341	0.593313	-0.034314	-0.125342	0.0946456	0.409407	0.09418	0.161253	0.19795	0.0927185	-0.192905	0.00656355	-0.302561	0.222614	0.601044	0.371554	0.414619	0.418905		0.246347	0.0573542		0.0333621	-0.163137	0.0666962	0.0653489	0.101177	0.595524	0.371076	0.355163	0.256095	0.449728	0.172114	0.139485	0.523104	-0.124373	0.196441	0.173823	0.666758	0.177866	1.16842	0.546692	0.426219	0.264536	0.422349	0.578283	1.14138
78.5		0.0961168	0.0922959	0.584368	-0.0394479	-0.133746	0.0936976	0.396363	0.0923318	0.165921	0.197166	0.0720921	-0.201886	-0.00327229	-0.29092	0.22348	0.597677	0.375654	0.400255	0.423949		0.241573	0.057193		0.0197767	-0.155863	0.0730317	0.0594539	0.103609	0.590098	0.34465	0.37385	0.261815	0.479639	0.169838	0.16535	0.507307	-0.1233	0.18951	0.164341	0.661478	0.171763	1.21839	0.558374	0.410449	0.255781	0.423944	0.573001	1.16316
78.75		0.102465	0.0874746	0.585251	-0.0250587	-0.126807	0.0872603	0.392059	0.0979579	0.163241	0.18844	0.0790753	-0.194086	0.000659887	-0.308662	0.224692	0.604311	0.373925	0.382708	0.406167		0.240467	0.0568135		0.0269364	-0.171953	0.0670544	0.0626998	0.11035	0.592452	0.343264	0.369856	0.253069	0.471519	0.165447	0.163191	0.503021	-0.133262	0.188076	0.158456	0.669178	0.162998	1.20325	0.547252	0.412882	0.276081	0.37776	0.563651	1.14782
79		0.0997803	0.0947336	0.582763	-0.0308317	-0.136863	0.0900371	0.378426	0.0845484	0.156709	0.183433	0.0753294	-0.197009	0.000974818	-0.30361	0.224594	0.608866	0.368166	0.390415	0.410764		0.23837	0.0569635		0.0215957	-0.16636	0.0685547	0.0626177	0.0990615	0.575619	0.338602	0.361211	0.267831	0.46196	0.17247	0.138901	0.520315	-0.131998	0.178992	0.156825	0.660318	0.168859	1.19538	0.540609	0.424596	0.270888	0.408286	0.554106	1.20154
79.25		0.0964867	0.101935	0.578247	-0.0444641	-0.117153	0.0886271	0.393124	0.0723367	0.154514	0.184788	0.0562713	-0.193816	0.000726235	-0.307683	0.204577	0.608542	0.376951	0.404311	0.419814		0.238207	0.0573826		0.0201555	-0.167934	0.0691817	0.0708446	0.104627	0.581215	0.361624	0.383008	0.248338	0.480243	0.169073	0.152532	0.485044	-0.134009	0.176744	0.156071	0.646875	0.169813	1.1961	0.544848	0.434933	0.260724	0.399293	0.564131	1.15121
79.5		0.094117	0.103261	0.571681	-0.0337228	-0.132502	0.0843321	0.384261	0.0831214	0.147386	0.186214	0.0758856	-0.192181	-0.00819094	-0.299091	0.211084	0.613199	0.364778	0.395739	0.415712		0.23752	0.0568142		0.0167554	-0.1639	0.0567251	0.054121	0.101333	0.581237	0.338693	0.364285	0.263275	0.453442	0.159951	0.149599	0.531835	-0.13867	0.178095	0.16092	0.650016	0.15911	1.19752	0.567949	0.394613	0.256773	0.405695	0.566753	1.15444
79.75		0.0906846	0.0957201	0.574475	-0.0308118	-0.112995	0.0907648	0.375302	0.0744777	0.145029	0.180111	0.0805746	-0.199152	0.00542039	-0.307086	0.201824	0.585596	0.379688	0.369214	0.415131		0.23483	0.0558843		0.0134715	-0.160794	0.0571376	0.0525403	0.0948505	0.590532	0.35043	0.339454	0.267082	0.45556	0.158453	0.168647	0.509634	-0.13353	0.182732	0.158784	0.668428	0.162357	1.17788	0.548997	0.400952	0.261433	0.41696	0.564502	1.15736
80		0.0966607	0.0972901	0.567929	-0.0419576	-0.125371	0.0845362	0.384396	0.0785642	0.150653	0.178907	0.0689046	-0.192441	-0.0131177	-0.297131	0.21723	0.582099	0.365483	0.381057	0.407341		0.233623	0.0557966		0.0141121	-0.166088	0.0583961	0.0627226	0.09361	0.591741	0.342814	0.358214	0.241909	0.45366	0.156008	0.142246	0.496396	-0.139835	0.169779	0.147554	0.641321	0.164274	1.18366	0.552098	0.410981	0.261412	0.406446	0.572624	1.16334
80.25		0.0986692	0.0936714	0.577725	-0.0324698	-0.134966	0.077759	0.376577	0.0749665	0.149395	0.177347	0.0609203	-0.208875	0.0112839	-0.299743	0.220521	0.598999	0.368799	0.359228	0.405333		0.232786	0.0563775		0.0147327	-0.164796	0.0546463	0.0511482	0.0994862	0.577671	0.338896	0.349694	0.238514	0.438217	0.154303	0.139466	0.492058	-0.132986	0.169854	0.150911	0.653594	0.156399	1.19476	0.532906	0.397068	0.24425	0.3996	0.562477	1.12545
80.5		0.0985839	0.0883479	0.570192	-0.040611	-0.133702	0.0886244	0.37599	0.0787196	0.146195	0.173567	0.0651498	-0.190628	-0.000996327	-0.2908	0.198916	0.600031	0.357496	0.376416	0.392126		0.231653	0.0556184		0.0189672	-0.160291	0.061857	0.0569217	0.10393	0.585328	0.326765	0.368496	0.241244	0.468578	0.161751	0.155809	0.496399	-0.140699	0.166089	0.161267	0.665627	0.153472	1.1656	0.564579	0.402181	0.259907	0.391701	0.553316	1.12899
80.75		0.0960919	0.0969884	0.574492	-0.0285019	-0.134755	0.0867002	0.385685	0.0788991	0.141583	0.16968	0.0790055	-0.195742	0.00643773	-0.294569	0.225036	0.586912	0.363197	0.372569	0.419143		0.235613	0.0559088		0.0193791	-0.155437	0.0580351	0.0665427	0.0931102	0.582977	0.320813	0.362187	0.238437	0.445382	0.153834	0.148931	0.4941	-0.141319	0.16322	0.153416	0.640938	0.155989	1.15033	0.523531	0.366864	0.257656	0.390106	0.558406	1.14634
81		0.0922335	0.080761	0.566603	-0.0255028	-0.132271	0.0749177	0.379134	0.0792975	0.140146	0.166527	0.0592431	-0.2023	-0.0127433	-0.3068	0.210069	0.602211	0.37629	0.387502	0.415455		0.231504	0.0569402		0.00779237	-0.164766	0.0623042	0.0561311	0.0994111	0.578965	0.325171	0.34747	0.229612	0.421136	0.147724	0.156763	0.48739	-0.146048	0.153832	0.1473	0.642025	0.157836	1.17417	0.536199	0.395541	0.253525	0.392537	0.546951	1.14366
81.25		0.0977146	0.0828473	0.570058	-0.0406226	-0.125174	0.0822036	0.370767	0.0833538	0.134405	0.165955	0.0692779	-0.198259	-0.0153588	-0.306279	0.21604	0.597714	0.361783	0.35932	0.415298		0.229939	0.0562199		0.00713853	-0.15812	0.0513823	0.0526195	0.0975205	0.578125	0.337725	0.347857	0.246413	0.427652	0.148768	0.144593	0.484758	-0.151975	0.158486	0.145928	0.644217	0.160721	1.15155	0.519439	0.387859	0.2396	0.383976	0.551902	1.14346
81.5		0.0855531	0.0800825	0.579787	-0.040623	-0.136865	0.0833987	0.370639	0.0758688	0.136916	0.166034	0.0579733	-0.201221	-0.00283562	-0.306609	0.228464	0.592544	0.364247	0.367223	0.427625		0.230316	0.0568919		0.00658903	-0.159853	0.0511404	0.0502976	0.0829039	0.565101	0.331764	0.345744	0.227292	0.44569	0.146913	0.14766	0.477794	-0.146254	0.151315	0.152136	0.632589	0.14121	1.16531	0.52645	0.399567	0.2509	0.407422	0.566697	1.15753
81.75		0.0963875	0.0807878	0.575045	-0.0357795	-0.13776	0.0778823	0.364462	0.0730986	0.130889	0.157763	0.0661309	-0.195506	-0.0161476	-0.308558	0.22231	0.597055	0.362855	0.383125	0.401481		0.228596	0.056593		0.00205755	-0.163474	0.054014	0.0515348	0.0909296	0.566835	0.323897	0.347279	0.226508	0.436839	0.151075	0.142187	0.483874	-0.140827	0.156496	0.147257	0.636119	0.147105	1.16004	0.532605	0.366489	0.247686	0.393051	0.559409	1.13985
82		0.0936597	0.0809996	0.567209	-0.0339259	-0.133988	0.0756302	0.382867	0.0620127	0.130967	0.160804	0.0513629	-0.21024	-0.0115022	-0.307037	0.223151	0.6128	0.359308	0.377409	0.409449		0.228355	0.0572572		0.00881916	-0.165875	0.0501673	0.0477351	0.0883838	0.556125	0.318769	0.349826	0.226955	0.451659	0.144714	0.151625	0.483461	-0.146648	0.151565	0.150951	0.659158	0.154297	1.15751	0.541882	0.382642	0.253362	0.392379	0.576889	1.14205
82.25		0.0880371	0.0778181	0.555651	-0.0365176	-0.128239	0.0718091	0.362016	0.0724375	0.124946	0.156152	0.0581572	-0.20276	-0.0137073	-0.313925	0.212713	0.591665	0.366503	0.37858	0.381972		0.223742	0.0559415		-0.00455924	-0.175317	0.0413697	0.0403969	0.106976	0.569642	0.317158	0.358218	0.214712	0.436255	0.139265	0.141194	0.476905	-0.153051	0.145805	0.148921	0.629474	0.14702	1.16074	0.529199	0.372533	0.234813	0.395022	0.541543	1.12862
82.5		0.0937223	0.0853842	0.566071	-0.0450627	-0.129153	0.0712599	0.358754	0.0663834	0.129076	0.15567	0.0475757	-0.210416	-0.006806	-0.31811	0.22239	0.58882	0.356274	0.374632	0.404588		0.22415	0.0565408		-0.00502997	-0.173882	0.0463409	0.0513316	0.0824248	0.574311	0.323534	0.359761	0.224003	0.432957	0.152336	0.140562	0.49389	-0.153248	0.138677	0.142263	0.632965	0.151953	1.16384	0.523872	0.386969	0.235538	0.391742	0.571846	1.12832
82.75		0.085211	0.0829786	0.569568	-0.0344276	-0.130783	0.0675366	0.35615	0.0572797	0.118644	0.154185	0.0660099	-0.200111	-0.00696104	-0.304146	0.215122	0.613669	0.351707	0.381411	0.395954		0.225621	0.0564792		-0.0120255	-0.170865	0.0407959	0.0518603	0.0910124	0.570308	0.305425	0.360223	0.212597	0.434805	0.131643	0.12515	0.473984	-0.159259	0.138866	0.140132	0.64783	0.14427	1.19696	0.531617	0.381078	0.227405	0.386424	0.546706	1.11473
83		0.0982375	0.0721177	0.562312	-0.0501472	-0.140531	0.076413	0.368842	0.0750528	0.116343	0.147002	0.0524311	-0.203599	0.00102099	-0.312236	0.19878	0.596091	0.358457	0.371053	0.398755		0.222852	0.0564301		-0.00909808	-0.17303	0.0411719	0.0448011	0.0835176	0.545945	0.306954	0.350894	0.213059	0.439189	0.130849	0.145342	0.482755	-0.152843	0.121261	0.127377	0.622953	0.131072	1.19346	0.543232	0.393686	0.243303	0.378172	0.555412	1.12141
83.25		0.0876631	0.0686592	0.569121	-0.0479935	-0.138634	0.0671364	0.37017	0.0670817	0.115689	0.143295	0.059742	-0.204142	-0.0109622	-0.315856	0.20136	0.581502	0.347348	0.366828	0.382612		0.218864	0.0561036		-0.000843218	-0.165252	0.0509171	0.0518205	0.0831603	0.554397	0.311524	0.353304	0.217253	0.418549	0.151204	0.148831	0.464206	-0.154211	0.121982	0.13306	0.609816	0.131689	1.16121	0.524155	0.400914	0.237803	0.392618	0.567877	1.13626
83.5		0.093226	0.0703515	0.568846	-0.0475339	-0.13756	0.062665	0.342509	0.0704546	0.110274	0.144802	0.0411374	-0.214141	-0.000570167	-0.313679	0.20183	0.596167	0.352072	0.367272	0.411403		0.219333	0.0566789		-0.00735525	-0.177033	0.0382069	0.0484345	0.102084	0.560416	0.296227	0.35684	0.212153	0.450127	0.134009	0.13728	0.464792	-0.156044	0.134472	0.138969	0.616834	0.13945	1.17251	0.51887	0.391713	0.240184	0.391846	0.564798	1.09827
83.75		0.0912512	0.0634043	0.56111	-0.0451543	-0.124358	0.0639813	0.358668	0.0645918	0.113838	0.136808	0.0379069	-0.199853	-0.0130903	-0.308558	0.21887	0.590804	0.351089	0.355205	0.391993		0.218753	0.0557767		-0.0067288	-0.170635	0.0457548	0.0429935	0.0792497	0.559037	0.311188	0.323925	0.208591	0.422421	0.133093	0.135252	0.481125	-0.157346	0.121771	0.129358	0.630389	0.128606	1.18815	0.517397	0.380869	0.251278	0.367691	0.541542	1.08938
84		0.0893301	0.0786651	0.551928	-0.0485197	-0.129906	0.0766682	0.351124	0.0742995	0.105348	0.137637	0.029717	-0.204391	-0.0168902	-0.322376	0.212943	0.588042	0.339125	0.366419	0.38845		0.216601	0.0558399		-0.0236232	-0.178727	0.0341713	0.0381442	0.087076	0.560768	0.307239	0.345894	0.219295	0.434094	0.132609	0.143433	0.458847	-0.159116	0.114319	0.135542	0.626998	0.140365	1.17337	0.502256	0.38409	0.232553	0.375087	0.544661	1.10538
84.25		0.0886761	0.0577752	0.549147	-0.0431128	-0.129567	0.0674326	0.361353	0.056698	0.113401	0.133774	0.0361838	-0.210155	-0.011443	-0.309168	0.17669	0.601382	0.357141	0.368524	0.407558		0.216847	0.0564077		-0.0156416	-0.181713	0.039347	0.0411658	0.0885755	0.552342	0.320437	0.342703	0.191968	0.424621	0.129212	0.141488	0.455922	-0.161293	0.12276	0.127766	0.633744	0.136976	1.16689	0.531395	0.374934	0.233212	0.393035	0.556308	1.08949
84.5		0.0924183	0.0703859	0.558895	-0.0657329	-0.141062	0.0743229	0.346282	0.0609565	0.102219	0.132921	0.0356405	-0.214883	-0.0134529	-0.306801	0.208016	0.586835	0.34358	0.376906	0.401868		0.215638	0.0564271		-0.0164477	-0.177176	0.040091	0.0509844	0.0761989	0.56741	0.300379	0.338476	0.200865	0.428313	0.129587	0.139833	0.47196	-0.16136	0.113868	0.1301	0.6215	0.119333	1.1652	0.529361	0.390425	0.236547	0.382197	0.539985	1.10083
84.75		0.0974115	0.0637824	0.553306	-0.0455944	-0.130314	0.0640144	0.341721	0.0568099	0.0991098	0.129553	0.0381434	-0.220122	-0.0159422	-0.306624	0.226177	0.59112	0.340186	0.369274	0.387362		0.215114	0.0559271		-0.0140329	-0.168399	0.0451139	0.0406722	0.0807	0.542901	0.301165	0.348763	0.206976	0.422887	0.132582	0.139833	0.472157	-0.156627	0.111636	0.11661	0.61929	0.13194	1.16136	0.522399	0.372888	0.235225	0.377785	0.551927	1.09814
85		0.0871515	0.0641776	0.553187	-0.0459626	-0.14171	0.0518208	0.346495	0.0481756	0.0950432	0.124794	0.0338891	-0.214744	-0.0150422	-0.315905	0.191346	0.591232	0.352625	0.358715	0.397718		0.211095	0.0564162		-0.0160326	-0.17914	0.0388786	0.0377041	0.0828184	0.558986	0.300863	0.33975	0.207751	0.40667	0.130978	0.144964	0.469016	-0.157581	0.106593	0.12649	0.623332	0.123912	1.17147	0.5058	0.376659	0.243255	0.364048	0.537497	1.11617
85.25		0.0823604	0.0651777	0.550158	-0.0642946	-0.140545	0.0683589	0.32217	0.0543094	0.099365	0.127162	0.0409417	-0.214503	-0.0208466	-0.314791	0.189112	0.594708	0.347608	0.365512	0.377635		0.209337	0.0559857		-0.0128409	-0.180844	0.0347447	0.0484047	0.0819897	0.552142	0.300604	0.328902	0.208966	0.429712	0.129367	0.152868	0.467098	-0.16034	0.10109	0.123278	0.611898	0.131585	1.15129	0.500444	0.367068	0.22417	0.383436	0.53937	1.10521
85.5		0.0852979	0.0677259	0.549152	-0.0477179	-0.144016	0.0493278	0.334807	0.0547049	0.092568	0.12347	0.0142995	-0.213561	-0.00924659	-0.315692	0.205179	0.60165	0.341268	0.373124	0.382701		0.21015	0.0564201		-0.0203253	-0.170218	0.0319849	0.0389472	0.0799127	0.554842	0.307593	0.34183	0.188419	0.409198	0.125288	0.136525	0.458282	-0.155894	0.104484	0.123203	0.605355	0.126603	1.17181	0.53094	0.379146	0.225872	0.378948	0.559479	1.112
85.75		0.0782633	0.0528442	0.54137	-0.0619311	-0.14395	0.0486753	0.33097	0.0764723	0.094827	0.125802	0.0528758	-0.201812	-0.0179002	-0.322008	0.182281	0.569906	0.341622	0.344796	0.39274		0.207034	0.0551258		-0.0319728	-0.170723	0.0305084	0.0221797	0.0834503	0.548048	0.29535	0.33846	0.195053	0.422823	0.126238	0.135265	0.44566	-0.160288	0.100309	0.132691	0.625701	0.129858	1.16799	0.498637	0.389416	0.237393	0.390027	0.57263	1.10642
86		0.0838346	0.0547749	0.535471	-0.0610122	-0.152447	0.0520218	0.326288	0.0639543	0.093932	0.121085	0.0103973	-0.215587	-0.0218654	-0.319328	0.201919	0.589872	0.340622	0.349724	0.384491		0.204524	0.0559739		-0.0334447	-0.177739	0.0293598	0.0282752	0.0866539	0.541173	0.281375	0.333493	0.179595	0.391833	0.120766	0.136495	0.436223	-0.157191	0.0953028	0.110962	0.604018	0.117002	1.18024	0.52032	0.37941	0.227593	0.39087	0.55041	1.11686
86.25		0.0811963	0.0611307	0.538139	-0.0526275	-0.140726	0.0496297	0.33585	0.0613157	0.0880842	0.121509	0.0243652	-0.204469	-0.0251634	-0.323439	0.210948	0.603986	0.346932	0.35616	0.375217		0.208202	0.0561409		-0.0308249	-0.191461	0.0298135	0.0322989	0.0712059	0.530412	0.291514	0.337416	0.175161	0.421224	0.121157	0.161413	0.434164	-0.164213	0.0963689	0.126465	0.589873	0.117821	1.18179	0.489292	0.363293	0.229448	0.374335	0.555336	1.12063
86.5		0.0758318	0.0479448	0.53086	-0.0599446	-0.13866	0.0537374	0.332362	0.0572432	0.0813931	0.121347	0.02682	-0.211174	-0.0130432	-0.325284	0.193278	0.608187	0.340308	0.344298	0.392442		0.205566	0.0561844		-0.0322234	-0.188239	0.0289429	0.0300019	0.0727908	0.544733	0.266285	0.315664	0.181506	0.415987	0.113446	0.13897	0.440171	-0.178269	0.0895201	0.115378	0.591829	0.11466	1.16632	0.509446	0.384175	0.234807	0.375043	0.549169	1.1225
86.75		0.0771273	0.0491242	0.523338	-0.0668552	-0.14308	0.054503	0.320932	0.0561941	0.0887129	0.121457	0.0235855	-0.213446	-0.0327055	-0.32693	0.198388	0.584244	0.336558	0.336022	0.397431		0.201705	0.0556344		-0.0352811	-0.175703	0.0249048	0.0372585	0.0694681	0.548186	0.263283	0.331312	0.176174	0.412953	0.124834	0.125369	0.446638	-0.172221	0.0907162	0.111725	0.606058	0.122727	1.17195	0.525252	0.379203	0.212058	0.372689	0.563509	1.09116
87		0.0790653	0.0474972	0.528217	-0.0594697	-0.151442	0.0539002	0.327073	0.0459947	0.0822801	0.110536	0.0120821	-0.212874	-0.0201484	-0.320023	0.184503	0.58712	0.344669	0.376741	0.375436		0.20205	0.0560066		-0.031113	-0.176299	0.0274701	0.0375844	0.0571304	0.521462	0.26762	0.331909	0.187406	0.432474	0.126685	0.125114	0.440751	-0.17595	0.0779442	0.119787	0.589462	0.108329	1.14211	0.510231	0.376677	0.219794	0.382434	0.548396	1.1243
87.25		0.0824097	0.0567166	0.532052	-0.0642192	-0.146478	0.0467785	0.324916	0.0508547	0.079466	0.101989	0.0413762	-0.204426	-0.0406021	-0.316474	0.188604	0.578656	0.325032	0.343337	0.380169		0.200419	0.0550472		-0.036011	-0.183222	0.030343	0.0314191	0.0634495	0.517605	0.267568	0.337653	0.18323	0.423608	0.108094	0.123084	0.435718	-0.17815	0.0837587	0.118816	0.604732	0.111633	1.15722	0.50482	0.367964	0.224837	0.385226	0.546325	1.09816
87.5		0.0857481	0.0495972	0.538835	-0.0633228	-0.142024	0.0425972	0.317801	0.0438962	0.0760108	0.10961	0.0159484	-0.216564	-0.0303364	-0.319244	0.189648	0.59194	0.332998	0.338159	0.385096		0.199694	0.0558557		-0.0313696	-0.184345	0.0174077	0.0364879	0.0561981	0.535749	0.258583	0.315504	0.179953	0.389818	0.106172	0.142059	0.448638	-0.17477	0.0796936	0.11642	0.599154	0.112094	1.15541	0.506457	0.363101	0.217248	0.370171	0.534476	1.10074
87.75		0.0712797	0.0544939	0.523315	-0.0708512	-0.153677	0.0485014	0.324494	0.051007	0.0705261	0.0975729	0.0179852	-0.220943	-0.0277169	-0.324328	0.186603	0.593435	0.333102	0.349836	0.370254		0.196984	0.0559505		-0.0458249	-0.183586	0.022402	0.0325992	0.0662283	0.515037	0.266899	0.326989	0.179122	0.402786	0.101254	0.133381	0.427348	-0.177887	0.0817209	0.119754	0.605415	0.105375	1.16915	0.520919	0.359473	0.221146	0.392841	0.541064	1.05874
88		0.0772869	0.0539498	0.529165	-0.064461	-0.150741	0.0514024	0.332953	0.0440971	0.0719124	0.101583	0.011335	-0.227081	-0.0252074	-0.321155	0.181384	0.582054	0.3453	0.329232	0.385144		0.197682	0.0559196		-0.0386517	-0.18732	0.0288989	0.0369612	0.0663863	0.514397	0.246029	0.339425	0.177095	0.412752	0.118183	0.143028	0.428723	-0.179997	0.0763291	0.110253	0.607631	0.116003	1.1541	0.525378	0.368006	0.21645	0.367578	0.546882	1.1005
88.25		0.0826274	0.0478267	0.531641	-0.0603015	-0.143346	0.0403534	0.320674	0.0482729	0.0709291	0.0960671	0.0146473	-0.223469	-0.0220093	-0.318553	0.19325	0.602094	0.346918	0.352604	0.389262		0.20091	0.0564463		-0.0303473	-0.180587	0.0155304	0.0296334	0.0671244	0.530548	0.250647	0.349602	0.175274	0.417366	0.130534	0.145604	0.434336	-0.179265	0.0742429	0.111055	0.589455	0.112537	1.14146	0.529949	0.36364	0.211519	0.356405	0.561001	1.09367
88.5		0.0799792	0.0443348	0.530148	-0.0717973	-0.145301	0.0427255	0.330144	0.056917	0.0652113	0.090347	0.0145385	-0.219999	-0.0360027	-0.318524	0.18364	0.594094	0.334616	0.339616	0.383323		0.197148	0.056104		-0.0407183	-0.175946	0.026075	0.0302626	0.059267	0.521171	0.275435	0.326663	0.175528	0.396643	0.101129	0.132416	0.427496	-0.167855	0.066745	0.108749	0.595894	0.110263	1.13825	0.478228	0.361015	0.217764	0.368503	0.5511	1.11253
88.75		0.0741649	0.038652	0.528804	-0.0733181	-0.160101	0.0457769	0.32643	0.0626245	0.0624557	0.0950756	0.00565686	-0.23192	-0.0306541	-0.326211	0.19143	0.605588	0.340019	0.344866	0.382507		0.196297	0.0570861		-0.0420278	-0.189265	0.0191261	0.026824	0.0656197	0.515886	0.26495	0.332423	0.166153	0.394859	0.112021	0.15061	0.426546	-0.172928	0.0605694	0.11315	0.600924	0.108989	1.15017	0.505074	0.332281	0.206336	0.381317	0.545349	1.0862
89		0.0775472	0.0330402	0.518477	-0.069235	-0.15026	0.0438219	0.314559	0.0371575	0.0659541	0.0896232	0.0131296	-0.225343	-0.0337308	-0.32959	0.17106	0.570877	0.329578	0.351406	0.380863		0.191407	0.0556406		-0.0465164	-0.188251	0.0191636	0.0304028	0.0640063	0.532724	0.262795	0.324742	0.158836	0.40415	0.108671	0.133188	0.421757	-0.183678	0.0608148	0.100227	0.587805	0.107867	1.14905	0.526653	0.34771	0.216014	0.372052	0.55431	1.12296
89.25		0.0859231	0.0414191	0.525607	-0.067328	-0.14755	0.0402977	0.313476	0.0272028	0.0593064	0.0951677	0.0101945	-0.231349	-0.0449925	-0.332303	0.193354	0.623221	0.347139	0.341966	0.374734		0.19491	0.0574013		-0.041253	-0.185794	0.0185846	0.0373569	0.0530748	0.517893	0.259525	0.333129	0.169942	0.386322	0.112923	0.132631	0.429005	-0.183949	0.0600909	0.104359	0.581292	0.0956337	1.15617	0.511985	0.353554	0.208522	0.374559	0.555392	1.08673
89.5		0.0775967	0.0313892	0.531948	-0.0771529	-0.159248	0.0409938	0.326833	0.0529714	0.0586739	0.0826092	0.0263579	-0.225692	-0.0466582	-0.320666	0.197177	0.600312	0.33498	0.339192	0.387843		0.195119	0.0569123		-0.0457374	-0.186925	0.0245888	0.0292768	0.0669793	0.525406	0.257386	0.329396	0.172705	0.406836	0.109045	0.132977	0.442577	-0.177861	0.0627416	0.107125	0.593794	0.0983302	1.15317	0.520535	0.330073	0.214315	0.368004	0.559986	1.10692
89.75		0.0793538	0.0405577	0.524545	-0.0800394	-0.163726	0.045707	0.308285	0.0484326	0.0575207	0.0843666	0.00863919	-0.219942	-0.033924	-0.331589	0.174914	0.593644	0.324812	0.317248	0.368		0.18919	0.055876		-0.0522086	-0.183215	0.0201813	0.0318485	0.0482268	0.5123	0.257261	0.328118	0.160046	0.405331	0.0999165	0.116239	0.40425	-0.186073	0.0513147	0.10498	0.575715	0.101672	1.13834	0.537783	0.353975	0.206788	0.384244	0.53065	1.0867
90		0.0732617	0.0545939	0.523686	-0.0714538	-0.152794	0.0411274	0.319161	0.034537	0.0460341	0.0824693	-0.00626152	-0.226602	-0.0295497	-0.32451	0.184385	0.571369	0.322685	0.34885	0.376368		0.190271	0.0557507		-0.0495918	-0.190005	0.0095594	0.020598	0.0632345	0.516187	0.226705	0.322781	0.167996	0.385494	0.100177	0.133016	0.420353	-0.179817	0.0505491	0.100212	0.570656	0.0942609	1.13634	0.492694	0.364282	0.210106	0.366055	0.540672	1.09616
90.25		0.0773948	0.0400099	0.528141	-0.0738632	-0.154057	0.0358328	0.319657	0.0312184	0.0488679	0.0756965	0.0214859	-0.22936	-0.0356443	-0.33541	0.17074	0.58987	0.33341	0.352521	0.379264		0.190714	0.0567729		-0.0494843	-0.189508	0.00799107	0.0297049	0.0566953	0.502529	0.251584	0.338698	0.160717	0.40612	0.094739	0.132268	0.407428	-0.183034	0.0540504	0.101088	0.572632	0.103792	1.1485	0.507612	0.349879	0.20629	0.389318	0.535008	1.07552
90.5		0.0697982	0.0340354	0.522255	-0.0805796	-0.137824	0.0354438	0.317276	0.0526785	0.0462697	0.0650048	0.00184568	-0.228685	-0.0478621	-0.331109	0.178272	0.582456	0.335328	0.34547	0.389797		0.189351	0.0564823		-0.0526627	-0.188423	0.0195621	0.0247621	0.0694215	0.530466	0.247601	0.324105	0.151319	0.394514	0.101102	0.137815	0.417459	-0.188951	0.0493394	0.0972774	0.607966	0.103398	1.17002	0.510924	0.33926	0.20683	0.37674	0.545579	1.09769
90.75		0.0713099	0.0310717	0.511738	-0.0773393	-0.156358	0.0412336	0.30837	0.0509917	0.0458319	0.0732284	-0.00413068	-0.223591	-0.039209	-0.333152	0.180564	0.596795	0.330374	0.349938	0.381426		0.188784	0.0565266		-0.0588196	-0.191496	0.00767912	0.0202823	0.0525672	0.509932	0.252682	0.342218	0.143835	0.385299	0.108692	0.138695	0.411765	-0.184991	0.0522926	0.0997222	0.574237	0.100086	1.14805	0.515409	0.344562	0.209225	0.357108	0.538058	1.06851
91		0.0700066	0.0346387	0.518318	-0.0804715	-0.155799	0.0394159	0.310044	0.0500947	0.0425951	0.0722605	0.00214637	-0.228419	-0.0335597	-0.340822	0.174631	0.587768	0.334333	0.351536	0.366879		0.187547	0.0565208		-0.0548782	-0.184975	0.00950159	0.025771	0.052834	0.512387	0.251053	0.33507	0.168631	0.391462	0.100316	0.126091	0.418106	-0.191009	0.0373501	0.0979712	0.567442	0.0966032	1.14502	0.531409	0.334709	0.203703	0.373824	0.532322	1.09342
91.25		0.0701149	0.032493	0.510459	-0.0752469	-0.155865	0.0435589	0.309387	0.0630581	0.0410086	0.0683743	-0.00328282	-0.233812	-0.0382859	-0.329024	0.1675	0.594271	0.334377	0.332599	0.376116		0.187137	0.0561984		-0.054399	-0.191545	0.0142378	0.03181	0.0538052	0.50219	0.249217	0.325105	0.148559	0.400145	0.0978802	0.120384	0.418948	-0.188765	0.0426282	0.0961326	0.564961	0.0865451	1.15751	0.499457	0.348693	0.207271	0.352066	0.536937	1.07185
91.5		0.0778564	0.0414948	0.504361	-0.0782043	-0.155744	0.0353305	0.301794	0.0393579	0.0412768	0.0618281	-0.00407139	-0.230492	-0.038323	-0.330825	0.158364	0.567882	0.327563	0.342256	0.382235		0.183776	0.0555206		-0.0607678	-0.182932	0.0169958	0.0265569	0.0593525	0.519133	0.266748	0.338971	0.143132	0.400165	0.105561	0.137468	0.423781	-0.182141	0.0394701	0.0948995	0.569746	0.0867328	1.14371	0.502108	0.340301	0.20023	0.3676	0.533413	1.0757
91.75		0.0757638	0.0283038	0.52246	-0.0778252	-0.155405	0.0475731	0.321397	0.0445735	0.0329888	0.061764	-0.0232716	-0.229747	-0.0359471	-0.334265	0.188325	0.605053	0.330749	0.345439	0.36366		0.187336	0.0571334		-0.0604587	-0.18603	0.0125989	0.0219113	0.0654514	0.510741	0.248409	0.341314	0.150178	0.380248	0.0993013	0.119392	0.405533	-0.187321	0.034103	0.0943284	0.56597	0.0920721	1.13817	0.51772	0.358902	0.197611	0.365162	0.558994	1.09384
92		0.0689754	0.0240195	0.501797	-0.0703319	-0.15647	0.0351681	0.309749	0.0479657	0.0361469	0.070023	-0.0117625	-0.219425	-0.0386626	-0.333615	0.1878	0.609061	0.320205	0.334541	0.369061		0.185897	0.0562362		-0.064089	-0.181923	0.00309821	0.0221745	0.0451268	0.499352	0.224183	0.327149	0.15599	0.390111	0.0869694	0.134014	0.391085	-0.192018	0.0372403	0.0984611	0.58857	0.0918082	1.11611	0.486368	0.342058	0.195103	0.369011	0.54897	1.08314
92.25		0.0694181	0.0237713	0.512144	-0.0822167	-0.149906	0.0337217	0.299123	0.0450141	0.0309023	0.0654489	-0.0216922	-0.226548	-0.0218801	-0.329011	0.179079	0.595418	0.324603	0.338002	0.383982		0.185114	0.0562878		-0.0624103	-0.18787	0.00524252	0.0232745	0.0518266	0.507919	0.226908	0.322938	0.152629	0.379378	0.101567	0.132436	0.394972	-0.18899	0.0292976	0.101281	0.569932	0.0869444	1.12712	0.511698	0.34917	0.192688	0.358824	0.532539	1.08368
92.5		0.0662038	0.0248398	0.518511	-0.092162	-0.154405	0.0273419	0.30681	0.0459948	0.0321357	0.0653413	-0.011646	-0.224708	-0.0419947	-0.33201	0.174508	0.559412	0.317015	0.34718	0.357827		0.180737	0.0555658		-0.0677619	-0.194741	0.00445209	0.016945	0.0410557	0.489519	0.230213	0.321905	0.146143	0.382336	0.0939332	0.137338	0.403645	-0.184004	0.0294898	0.0930668	0.557932	0.0923443	1.14685	0.534176	0.339894	0.193996	0.361796	0.543819	1.08779
92.75		0.0725288	0.0167129	0.502869	-0.0834743	-0.156238	0.0359356	0.30759	0.0397221	0.0346087	0.0633403	-0.0111006	-0.234689	-0.0390794	-0.331552	0.188057	0.573103	0.330654	0.333775	0.363172		0.181775	0.0557723		-0.0667632	-0.194446	0.00447538	0.0161416	0.0491513	0.500101	0.216208	0.331951	0.141942	0.371017	0.10553	0.150288	0.392423	-0.181877	0.0168783	0.0954259	0.556386	0.0810776	1.14006	0.484942	0.360129	0.195438	0.357269	0.540576	1.072
93		0.073834	0.0183674	0.500941	-0.0842216	-0.162766	0.0281953	0.302383	0.0420054	0.0326652	0.058634	-0.0142107	-0.223764	-0.0455114	-0.335324	0.182188	0.583543	0.328855	0.340363	0.376548		0.181607	0.0562471		-0.0683621	-0.198955	-0.000804383	0.0193128	0.0557967	0.503298	0.217011	0.318159	0.146318	0.391512	0.0995081	0.135187	0.401796	-0.191349	0.0176348	0.0814752	0.549979	0.0856826	1.15497	0.51069	0.349777	0.194417	0.372332	0.545717	1.0814
93.25		0.0694095	0.0183373	0.485282	-0.0853916	-0.157941	0.0251024	0.302693	0.0457593	0.0353471	0.0527393	-0.0291529	-0.238358	-0.0419857	-0.333344	0.194056	0.58887	0.321715	0.337685	0.372261		0.17952	0.0561827		-0.0721707	-0.196276	0.00576285	0.026532	0.0480507	0.494607	0.233224	0.317791	0.132478	0.360653	0.0995149	0.130525	0.39971	-0.192283	0.0135631	0.0788347	0.551433	0.0750026	1.15036	0.505481	0.322481	0.196283	0.366578	0.546036	1.06687
93.5		0.0657844	0.0240059	0.499303	-0.0849834	-0.159634	0.0269102	0.280311	0.0388412	0.0314567	0.0524949	-0.0175162	-0.229314	-0.0503597	-0.331478	0.205239	0.621311	0.326606	0.322044	0.394645		0.182288	0.0571551		-0.0791927	-0.202594	-0.000451668	0.0276263	0.0477218	0.494215	0.232054	0.318754	0.137788	0.377446	0.0919431	0.130365	0.380554	-0.19667	0.011598	0.0787456	0.566649	0.076574	1.13741	0.511247	0.341875	0.203067	0.346615	0.523803	1.06875
93.75		0.0685045	0.0102898	0.495279	-0.0886295	-0.153978	0.0369312	0.301806	0.0431899	0.0245628	0.052794	-0.0219548	-0.232556	-0.0444372	-0.333521	0.174807	0.587789	0.320573	0.329653	0.379622		0.17887	0.0561554		-0.0694263	-0.195062	-0.00167241	0.0264542	0.0440598	0.483937	0.212017	0.314106	0.133412	0.374635	0.0907039	0.130279	0.388975	-0.190664	0.0145805	0.0769795	0.552024	0.0828093	1.14885	0.505543	0.327191	0.193442	0.350509	0.541844	1.07734
94		0.0629735	0.0155433	0.490076	-0.0947621	-0.162558	0.0324512	0.306826	0.0320678	0.0179805	0.0445417	-0.0266838	-0.236699	-0.0412029	-0.32666	0.189196	0.609406	0.321395	0.322152	0.384896		0.178355	0.056908		-0.0756171	-0.192134	-0.00418261	0.0129124	0.0442567	0.469605	0.213694	0.298549	0.133888	0.379603	0.081677	0.131282	0.380446	-0.201056	0.0116777	0.0765023	0.558159	0.0774137	1.13169	0.522423	0.344508	0.194092	0.346872	0.543868	1.06282
94.25		0.0685199	0.0174802	0.48849	-0.0870782	-0.163332	0.0298255	0.295147	0.0318196	0.0109134	0.0412668	-0.0300762	-0.234574	-0.0489693	-0.330729	0.180564	0.596412	0.317482	0.331475	0.362138		0.174978	0.0562256		-0.0719096	-0.177283	-0.00337813	0.0212494	0.0434694	0.494379	0.227241	0.306815	0.133577	0.373543	0.0888678	0.128652	0.392603	-0.188502	0.00873335	0.0829612	0.560199	0.068725	1.12644	0.52112	0.340433	0.193755	0.362676	0.548613	1.05871
94.5		0.0614422	0.013552	0.494249	-0.0987694	-0.165992	0.0260325	0.289913	0.0318756	0.0178536	0.0362611	-0.0255054	-0.250078	-0.0483415	-0.333276	0.172791	0.580163	0.320199	0.321635	0.366854		0.171508	0.0562976		-0.0803272	-0.196716	-0.00343599	0.00925755	0.0374663	0.488002	0.218592	0.307685	0.137939	0.380708	0.0834167	0.119899	0.394032	-0.197774	0.00257426	0.0781269	0.559884	0.0865179	1.12791	0.498637	0.312559	0.185382	0.358865	0.537559	1.04189
94.75		0.0691989	0.0103571	0.495557	-0.0916667	-0.158655	0.0197892	0.288245	0.0211828	0.0113346	0.0399622	-0.0310761	-0.2513	-0.0439051	-0.338856	0.198602	0.595505	0.316507	0.313935	0.358625		0.172165	0.0566357		-0.0822051	-0.193267	-0.0114446	0.0149096	0.033289	0.504981	0.219124	0.309494	0.125012	0.359805	0.0811009	0.112862	0.388308	-0.196181	0.00946242	0.084443	0.560444	0.0764589	1.12063	0.506443	0.321978	0.176657	0.364008	0.537512	1.05986
95		0.0588429	0.00411395	0.484623	-0.0957869	-0.170837	0.0232422	0.280406	0.0233626	0.00843888	0.0399559	-0.0384684	-0.242035	-0.0297587	-0.339549	0.169467	0.564509	0.311041	0.324827	0.360843		0.167633	0.0555497		-0.0861916	-0.191682	-0.0134241	0.0124381	0.0551363	0.490739	0.225535	0.312858	0.126215	0.362902	0.0825268	0.129776	0.392467	-0.197134	0.00551303	0.0799283	0.560032	0.07695	1.1352	0.483184	0.326955	0.19108	0.349516	0.547872	1.05891
95.25		0.062106	0.00126822	0.480387	-0.0977952	-0.161729	0.0219891	0.283724	0.0304306	0.0132585	0.0302707	-0.016233	-0.243	-0.042811	-0.328361	0.190687	0.575702	0.303831	0.32031	0.378118		0.17105	0.0555952		-0.0829053	-0.190564	-0.00657597	0.0110032	0.049633	0.494153	0.20965	0.307587	0.110369	0.36133	0.0828689	0.128504	0.367543	-0.199534	-0.00763626	0.0720555	0.542817	0.076286	1.11165	0.515813	0.323032	0.184302	0.363834	0.531525	1.05951
95.5		0.062114	-0.00274126	0.485478	-0.0972164	-0.167556	0.0201797	0.270814	0.0339783	0.00520527	0.0336608	-0.0299115	-0.242242	-0.0401776	-0.33556	0.177394	0.59852	0.319007	0.324494	0.376287		0.170501	0.0566181		-0.0848296	-0.199922	-0.00908732	0.00750749	0.035871	0.484788	0.211646	0.315802	0.133611	0.36878	0.0838734	0.119786	0.364445	-0.196413	-0.00870837	0.0779321	0.563282	0.0653412	1.11584	0.484949	0.34908	0.18875	0.361011	0.525385	1.0684
95.75		0.0616598	-9.45694e-05	0.477232	-0.0876422	-0.163227	0.0197003	0.290726	0.0274674	0.00382467	0.0390609	-0.0296632	-0.248277	-0.0422108	-0.346328	0.172359	0.593589	0.318186	0.307643	0.368415		0.168959	0.0563904		-0.0905112	-0.19504	-0.0141921	0.00982569	0.0418352	0.485473	0.205594	0.293633	0.11204	0.373483	0.0871669	0.13898	0.371716	-0.211458	-0.00932836	0.0748339	0.538262	0.0649213	1.11507	0.485956	0.302071	0.17618	0.367591	0.536307	1.0639
96		0.0611298	0.00712278	0.48616	-0.0874237	-0.1634	0.0106845	0.275668	0.0224678	-0.00209132	0.0253774	-0.0241938	-0.250574	-0.0449293	-0.345073	0.167284	0.608297	0.301678	0.320563	0.382202		0.168355	0.0570397		-0.0840539	-0.200337	-0.0126871	0.00563838	0.0450284	0.484698	0.205183	0.32164	0.12511	0.367341	0.0833017	0.127528	0.373854	-0.196298	-0.0104327	0.0697885	0.545945	0.0619159	1.11368	0.502451	0.317316	0.174653	0.332908	0.531999	1.05125
96.25		0.0605607	-0.006932	0.479304	-0.101407	-0.162836	0.0146278	0.28287	0.0339663	-0.00349251	0.023634	-0.0336295	-0.245595	-0.0446411	-0.340938	0.174936	0.577292	0.315944	0.317321	0.360582		0.165756	0.0560361		-0.0878879	-0.195805	-0.0139443	0.00826499	0.0408666	0.478713	0.231937	0.324037	0.117703	0.365067	0.0759925	0.132553	0.387446	-0.202623	-0.0171141	0.0641088	0.545073	0.064586	1.10634	0.497585	0.308963	0.175411	0.355569	0.529359	1.04382
96.5		0.0587157	0.00136845	0.476455	-0.111053	-0.164784	0.0174309	0.276717	0.0335252	0.00198034	0.0224921	-0.0513309	-0.24166	-0.0500429	-0.338422	0.167875	0.594034	0.313798	0.313999	0.364968		0.16494	0.0564088		-0.095296	-0.195011	-0.00901397	0.00794992	0.0360445	0.490333	0.206682	0.310425	0.132531	0.36187	0.0855968	0.129231	0.380903	-0.196932	-0.0141203	0.0639893	0.530012	0.0629729	1.10301	0.501411	0.315604	0.187068	0.340599	0.525126	1.03409
96.75		0.05805	-0.00540806	0.466521	-0.096175	-0.174664	0.0274964	0.28421	0.0234613	0.000441302	0.0272702	-0.0336991	-0.234676	-0.0458495	-0.339268	0.18362	0.606928	0.318336	0.311957	0.376127		0.168551	0.0566407		-0.0941384	-0.206135	-0.0148239	0.00998555	0.0293214	0.479925	0.200876	0.310847	0.112729	0.353384	0.0802939	0.131737	0.385609	-0.189589	-0.0144611	0.0712652	0.536268	0.0639896	1.11199	0.49243	0.316389	0.175928	0.363799	0.528268	1.05392
97		0.0635836	-0.00974906	0.467321	-0.0960068	-0.177239	0.0181861	0.274255	0.0261228	-0.0137833	0.0199605	-0.0298438	-0.241093	-0.0512826	-0.340971	0.186589	0.58672	0.316918	0.317099	0.363907		0.164657	0.056239		-0.0910053	-0.194197	-0.0186947	0.0124763	0.0390253	0.478107	0.215508	0.300016	0.114642	0.361711	0.0857126	0.129984	0.359157	-0.199935	-0.0252497	0.0711635	0.51905	0.0617071	1.1111	0.49559	0.313561	0.174046	0.337594	0.524755	1.04163
97.25		0.0596302	-0.00415193	0.467115	-0.0956647	-0.168261	0.0195118	0.276675	0.0236965	-0.00996298	0.0174454	-0.0374377	-0.235498	-0.0520007	-0.349131	0.180214	0.566078	0.296326	0.305665	0.371257		0.162069	0.0554219		-0.0908819	-0.20021	-0.0200231	0.0165325	0.0328228	0.485868	0.216134	0.286407	0.10093	0.364759	0.0826729	0.12804	0.366919	-0.197138	-0.0238596	0.059816	0.545044	0.0598199	1.11262	0.500786	0.279899	0.170211	0.346457	0.524625	1.05829
97.5		0.0616936	0.00277094	0.462778	-0.110172	-0.167127	0.0153474	0.28497	0.0206296	-0.0118207	0.0156058	-0.0400743	-0.2475	-0.0470758	-0.338731	0.156677	0.58632	0.30832	0.315348	0.348632		0.161284	0.0558543		-0.0984711	-0.193624	-0.0213726	0.00448914	0.0199309	0.479367	0.203218	0.294761	0.0944736	0.363223	0.0922736	0.137506	0.362676	-0.205967	-0.029639	0.0655378	0.541728	0.0506866	1.09129	0.506878	0.29202	0.168005	0.337875	0.525843	1.03516
97.75		0.0527055	-0.0121261	0.454509	-0.103376	-0.17348	0.0134738	0.26443	0.0195612	-0.00770055	0.0196601	-0.050476	-0.245485	-0.0678959	-0.354941	0.154383	0.590563	0.302018	0.319382	0.367499		0.157395	0.0564608		-0.100559	-0.1866	-0.0152501	0.000200038	0.0259884	0.479488	0.206185	0.277299	0.101653	0.353584	0.0693032	0.124829	0.363693	-0.199078	-0.0252553	0.052278	0.526563	0.0627964	1.09946	0.496839	0.310059	0.17459	0.34543	0.509719	1.05699
98		0.0589907	-0.0136524	0.461773	-0.107991	-0.166714	0.0186683	0.277037	0.0277453	-0.0151244	0.0111972	-0.0415819	-0.242454	-0.0524387	-0.344269	0.158093	0.590459	0.30482	0.329032	0.349939		0.160596	0.0561509		-0.0954443	-0.191869	-0.0255104	0.00386135	0.022601	0.485645	0.206255	0.297814	0.111546	0.35208	0.074082	0.114277	0.35132	-0.203222	-0.033831	0.054451	0.512528	0.0543934	1.11169	0.492767	0.308327	0.158826	0.350739	0.518986	1.03752
98.25		0.0528479	-0.00786387	0.45828	-0.11675	-0.168345	0.00663899	0.265873	0.0201877	-0.0208622	0.011957	-0.0560964	-0.246132	-0.0502286	-0.342661	0.171553	0.589935	0.311772	0.313066	0.359437		0.157916	0.0563307		-0.107775	-0.202937	-0.0213605	0.00786454	0.0280835	0.46808	0.201645	0.298683	0.0903656	0.329569	0.0807439	0.11311	0.375797	-0.198393	-0.037586	0.0522653	0.539034	0.0539341	1.0957	0.496099	0.314144	0.165401	0.330589	0.537413	1.04799
98.5		0.0498977	-0.0133283	0.462257	-0.111168	-0.169508	0.00866814	0.264929	0.0130256	-0.0209496	0.00754542	-0.0344074	-0.240507	-0.0381583	-0.334614	0.171139	0.589846	0.29893	0.294397	0.363707		0.158395	0.0556192		-0.104512	-0.191121	-0.018102	-0.00374975	0.0287258	0.48222	0.218528	0.29238	0.11193	0.353012	0.0703535	0.133262	0.366432	-0.191407	-0.0412004	0.047464	0.510348	0.0498912	1.09591	0.459835	0.277688	0.166551	0.344351	0.544916	1.0583
98.75		0.0537538	-0.0122751	0.461893	-0.101159	-0.162194	0.00438494	0.262334	0.0196427	-0.016801	0.00950073	-0.0368895	-0.242578	-0.0530727	-0.350353	0.17436	0.623453	0.325322	0.318972	0.354836		0.162154	0.0572391		-0.102249	-0.20701	-0.0191832	0.00195955	0.0265297	0.472917	0.1924	0.285196	0.0923729	0.354406	0.0743288	0.115892	0.355322	-0.204647	-0.0410415	0.0582839	0.507634	0.0492076	1.10332	0.511331	0.306131	0.165934	0.349408	0.546172	1.06071
99		0.0520551	-0.0144473	0.459835	-0.11508	-0.167001	0.00246687	0.26852	0.0216955	-0.0209859	0.00407783	-0.0576771	-0.254134	-0.0366037	-0.34688	0.158198	0.595809	0.312973	0.297518	0.353133		0.155856	0.0564221		-0.107396	-0.205884	-0.0273343	-0.00452165	0.0286662	0.469075	0.212812	0.310345	0.0919756	0.370894	0.0578218	0.13781	0.347953	-0.205608	-0.0464479	0.0540039	0.509205	0.0528767	1.10131	0.498103	0.311754	0.179415	0.34193	0.528918	1.05631
99.25		0.0416385	-0.00497204	0.452049	-0.104725	-0.175158	0.00330682	0.262727	0.016483	-0.0280947	-0.00425054	-0.0498155	-0.249197	-0.0536946	-0.348298	0.162847	0.591518	0.315097	0.31377	0.374258		0.155963	0.0567127		-0.111789	-0.202856	-0.026179	-0.00306817	0.0291686	0.48224	0.197632	0.29979	0.0774463	0.331327	0.0823482	0.118991	0.351387	-0.202639	-0.041034	0.0441865	0.521069	0.0410803	1.10054	0.506697	0.279913	0.164873	0.313665	0.520235	1.02886
99.5		0.0506105	-0.0273186	0.453442	-0.119478	-0.175197	0.00527532	0.264136	0.0117613	-0.0266936	0.000520982	-0.0457651	-0.248766	-0.0495912	-0.350046	0.16692	0.607761	0.309349	0.293325	0.369965		0.154632	0.0570337		-0.112094	-0.210782	-0.0235504	-0.00560308	0.0356042	0.480585	0.192504	0.294118	0.0954382	0.351916	0.0755358	0.121554	0.356778	-0.205572	-0.049991	0.0502838	0.510868	0.0397084	1.10098	0.523281	0.31022	0.160517	0.335546	0.523233	1.05591
99.75		0.0517555	-0.0164086	0.450856	-0.109565	-0.170728	0.0037379	0.257091	0.0189315	-0.0252685	-0.00553894	-0.0650344	-0.257442	-0.0536603	-0.355356	0.150771	0.568948	0.298324	0.318276	0.356908		0.150758	0.056004		-0.10667	-0.194892	-0.0249383	-0.000739749	0.0236395	0.478025	0.204168	0.305932	0.0956677	0.342151	0.066376	0.122916	0.339928	-0.207031	-0.0427339	0.0636372	0.528825	0.049475	1.10414	0.508154	0.307726	0.173791	0.354731	0.537614	1.06351
100		0.0482618	-0.0273683	0.447258	-0.116906	-0.172346	0.00239924	0.265082	0.0244395	-0.0292105	-0.00761966	-0.0592338	-0.257493	-0.0540796	-0.337192	0.165209	0.581564	0.305123	0.304637	0.353598		0.151785	0.0560023		-0.110166	-0.200068	-0.0224284	0.0100735	0.0287879	0.472218	0.203304	0.29532	0.104434	0.335062	0.0733567	0.117983	0.344871	-0.213706	-0.046211	0.0491027	0.525436	0.0379529	1.0915	0.479374	0.319402	0.163889	0.363349	0.537522	1.02672
100.25		0.0580912	-0.0299678	0.450708	-0.112974	-0.178626	0.00673601	0.265874	0.015601	-0.0342598	-0.00477258	-0.0657942	-0.245048	-0.0470408	-0.348345	0.17332	0.583092	0.30169	0.310236	0.354346		0.152667	0.0562979		-0.109166	-0.194223	-0.0288883	-0.00663103	0.0252529	0.447982	0.195092	0.315661	0.100275	0.34719	0.0585977	0.106293	0.35444	-0.206231	-0.050579	0.0538382	0.515462	0.0409461	1.11202	0.488557	0.297179	0.165622	0.364401	0.541063	1.02629
100.5		0.0445756	-0.0224383	0.444226	-0.117253	-0.168442	0.00166946	0.261642	0.0209001	-0.0361429	-0.00651357	-0.067726	-0.253395	-0.0645484	-0.349909	0.155536	0.590286	0.29893	0.309112	0.362361		0.150035	0.0565286		-0.110006	-0.193423	-0.0314417	-0.0071562	0.0278919	0.461849	0.192979	0.309538	0.100642	0.335702	0.062389	0.120763	0.341011	-0.213594	-0.0565652	0.0462091	0.505297	0.0436238	1.09704	0.492505	0.306147	0.157314	0.332848	0.517218	1.03824
100.75		0.0515981	-0.0246245	0.451342	-0.107094	-0.178492	0.00600845	0.261241	0.00565683	-0.0422616	-0.00805432	-0.069622	-0.248113	-0.0588955	-0.355856	0.145665	0.608853	0.296956	0.293984	0.361424		0.149343	0.0570342		-0.117024	-0.199861	-0.0324885	-0.000682387	0.0310151	0.469873	0.209801	0.306669	0.0982942	0.344954	0.0630081	0.131151	0.327691	-0.204771	-0.0543686	0.049948	0.507941	0.0503371	1.09001	0.515867	0.270024	0.151608	0.322917	0.512257	1.04023
101		0.0481111	-0.0251372	0.444937	-0.1191	-0.172082	0.00339114	0.242829	0.0102324	-0.0411381	-0.0100785	-0.0702197	-0.248502	-0.0690845	-0.352714	0.165483	0.599124	0.297141	0.310675	0.356703		0.148335	0.0567381		-0.11864	-0.207638	-0.0407913	-0.00558561	0.0291117	0.461824	0.183194	0.296274	0.0942035	0.33115	0.0644224	0.10989	0.33468	-0.222125	-0.0627932	0.0478794	0.506895	0.0351983	1.082	0.471501	0.281468	0.1604	0.33096	0.519373	1.03164
101.25		0.0454467	-0.0148822	0.441597	-0.119082	-0.175095	0.00178021	0.244632	0.000110543	-0.0393717	-0.0118994	-0.0532305	-0.245836	-0.0654191	-0.342805	0.157992	0.60743	0.304634	0.299768	0.365068		0.149928	0.0565925		-0.119567	-0.200984	-0.0390812	-0.00105102	0.0243309	0.446663	0.186935	0.300008	0.100107	0.353984	0.0587434	0.12243	0.343648	-0.21227	-0.0632063	0.0466244	0.501507	0.043545	1.07189	0.489954	0.283537	0.141804	0.338446	0.531514	1.04545
101.5		0.0379067	-0.020688	0.44233	-0.120172	-0.177411	-0.00324913	0.251085	0.00503273	-0.0466394	-0.0126493	-0.0555254	-0.249849	-0.0557037	-0.344634	0.155312	0.611548	0.282121	0.314842	0.358084		0.148397	0.0567712		-0.119728	-0.205992	-0.0391403	-0.00295265	0.0201899	0.478544	0.202872	0.299694	0.0941426	0.324984	0.067569	0.108743	0.348513	-0.216104	-0.06067	0.0466119	0.517637	0.0496825	1.0983	0.515625	0.295862	0.168609	0.338159	0.534217	1.04691
101.75		0.0446213	-0.0236398	0.440739	-0.129036	-0.181627	0.00010088	0.263935	0.0169347	-0.0444593	-0.0168818	-0.0572624	-0.252673	-0.0615295	-0.358173	0.146209	0.595482	0.283271	0.296795	0.345586		0.145063	0.0564931		-0.124156	-0.202319	-0.0339564	-0.00898904	0.0206638	0.441679	0.177621	0.294571	0.0909467	0.330438	0.0735608	0.141994	0.349044	-0.219836	-0.063758	0.0403265	0.502688	0.0404063	1.10035	0.492841	0.298902	0.155478	0.341226	0.531053	1.05124
102		0.0481096	-0.0275607	0.431528	-0.125341	-0.177945	-0.0065407	0.249311	0.0110803	-0.048993	-0.019715	-0.0543808	-0.254848	-0.0530537	-0.352954	0.151403	0.587432	0.293484	0.290016	0.351675		0.144237	0.0559615		-0.119201	-0.207297	-0.0342782	-0.0131575	0.0262448	0.475753	0.206613	0.30731	0.0856408	0.350176	0.0573445	0.113801	0.339714	-0.213302	-0.0662621	0.04915	0.505746	0.0374097	1.08674	0.495771	0.27974	0.148301	0.346	0.52352	1.0288
102.25		0.0473056	-0.0346053	0.443636	-0.116914	-0.18528	-0.00500941	0.261959	0.0156539	-0.0540573	-0.0228774	-0.0664469	-0.255826	-0.0515461	-0.356313	0.148575	0.586806	0.28654	0.289462	0.349292		0.143587	0.0564054		-0.125485	-0.202234	-0.0436919	-0.000845632	0.0119673	0.460347	0.170061	0.299484	0.0868205	0.344885	0.0576266	0.108843	0.332908	-0.214477	-0.0773533	0.0426937	0.506586	0.0416216	1.07054	0.490777	0.298037	0.147339	0.323838	0.522085	1.01461
102.5		0.0455633	-0.0328463	0.446068	-0.123971	-0.187827	-0.0061348	0.232229	0.0037403	-0.0511404	-0.031175	-0.0728437	-0.25048	-0.0553326	-0.353521	0.160611	0.59195	0.307277	0.295236	0.355767		0.143209	0.056854		-0.131265	-0.207724	-0.0497814	-0.0212507	-0.00531163	0.456276	0.174451	0.302512	0.101171	0.345131	0.0688063	0.107033	0.332139	-0.212057	-0.0747289	0.0401184	0.501204	0.0429784	1.07057	0.502639	0.270937	0.150274	0.321654	0.512026	1.0096
102.75		0.0506346	-0.0311659	0.437014	-0.12371	-0.178652	8.59324e-05	0.241021	0.0178767	-0.0464464	-0.024918	-0.0859379	-0.246899	-0.0547398	-0.350159	0.1734	0.583216	0.28078	0.280685	0.349675		0.143135	0.0557211		-0.129455	-0.209563	-0.0513008	-0.0178461	0.028977	0.458419	0.186996	0.289729	0.0786568	0.36718	0.051017	0.113783	0.330784	-0.219108	-0.0747089	0.0484641	0.49275	0.0341833	1.08672	0.485525	0.295049	0.147469	0.327884	0.515647	0.995369
103		0.0483735	-0.0332317	0.435899	-0.126488	-0.190567	-0.00558874	0.251272	0.0102625	-0.0579841	-0.0334175	-0.0774662	-0.255895	-0.0503288	-0.348839	0.141247	0.585848	0.299043	0.288935	0.351875		0.141092	0.0564317		-0.124258	-0.198113	-0.0486581	-0.0120329	0.0213035	0.455027	0.16445	0.279669	0.0918614	0.338208	0.055433	0.113063	0.343638	-0.215392	-0.07188	0.0434059	0.50392	0.0473482	1.0826	0.504272	0.277617	0.152675	0.341178	0.518205	1.0197
103.25		0.0385252	-0.0332509	0.430294	-0.126573	-0.185195	-0.00728342	0.253294	0.00830751	-0.0599243	-0.0311721	-0.0765014	-0.249617	-0.0541489	-0.353825	0.18199	0.568566	0.28944	0.289993	0.34138		0.140637	0.0558061		-0.129434	-0.19807	-0.0419024	-0.0155138	0.0144406	0.458179	0.196098	0.283943	0.0729358	0.344233	0.0511211	0.109624	0.314062	-0.216914	-0.0759738	0.039724	0.509417	0.0410019	1.09725	0.483153	0.308982	0.146835	0.33398	0.501263	1.00536
103.5		0.0472707	-0.0455986	0.438163	-0.125124	-0.18989	-0.00477065	0.24313	0.000697247	-0.0601424	-0.0283082	-0.0729209	-0.264426	-0.0670184	-0.354088	0.142378	0.599227	0.295484	0.288864	0.348751		0.13892	0.0570641		-0.135821	-0.19923	-0.0427668	-0.0141084	0.016502	0.455337	0.184642	0.292816	0.0623375	0.34532	0.0601465	0.112005	0.324277	-0.207382	-0.0815805	0.0296753	0.483006	0.036099	1.08397	0.493959	0.273919	0.143813	0.327459	0.525301	0.991674
103.75		0.0498656	-0.0263395	0.436281	-0.142385	-0.181056	-0.00040145	0.236835	0.00366996	-0.0585241	-0.034561	-0.0740602	-0.253951	-0.0605449	-0.357657	0.153855	0.569563	0.300771	0.286315	0.349235		0.139195	0.0560894		-0.135068	-0.202588	-0.0398766	-0.0215015	0.0263406	0.452899	0.186866	0.30172	0.077628	0.336326	0.061605	0.118338	0.319325	-0.210563	-0.0823495	0.0381895	0.486816	0.0277817	1.08064	0.507414	0.290609	0.15137	0.339258	0.516855	1.01145
104		0.0419125	-0.0373202	0.426899	-0.130943	-0.186536	-0.00546546	0.23596	0.00570071	-0.06381	-0.0388744	-0.0787492	-0.260054	-0.057665	-0.357879	0.141721	0.596278	0.286515	0.277412	0.350621		0.136501	0.0565172		-0.131214	-0.202334	-0.0440063	-0.0077075	0.00502675	0.453344	0.190158	0.275616	0.086342	0.328964	0.0453392	0.104929	0.326144	-0.214798	-0.0920965	0.0363675	0.501195	0.0368172	1.08407	0.514019	0.263897	0.136095	0.323689	0.508693	1.01058
104.25		0.0456132	-0.0367222	0.437801	-0.137103	-0.204409	-0.00365486	0.244853	0.000881696	-0.06679	-0.0401446	-0.0817282	-0.252657	-0.0431082	-0.357839	0.140719	0.587557	0.285234	0.275851	0.362306		0.137077	0.0568539		-0.132558	-0.210239	-0.0474291	-0.0145635	-0.00428608	0.438155	0.168835	0.274783	0.0734135	0.311346	0.0611823	0.122061	0.303832	-0.204992	-0.0904565	0.0363974	0.486032	0.0348336	1.07261	0.507749	0.278381	0.141985	0.320404	0.505807	0.983137
104.5		0.0496955	-0.030842	0.433665	-0.130096	-0.185797	-0.00824504	0.232595	0.00361528	-0.0681672	-0.0450081	-0.0693749	-0.261056	-0.0653386	-0.355361	0.157923	0.600521	0.291728	0.289352	0.344271		0.13852	0.0568785		-0.14202	-0.196353	-0.0459191	-0.0165277	0.0175613	0.427826	0.174261	0.286186	0.0761643	0.322459	0.0484859	0.126228	0.321314	-0.222172	-0.0916096	0.0406747	0.484314	0.0289915	1.07156	0.494828	0.281152	0.135988	0.335831	0.512336	1.0253
104.75		0.0405222	-0.047072	0.425871	-0.120182	-0.188326	-0.0138551	0.212448	-0.00222321	-0.0670581	-0.0438236	-0.082923	-0.260218	-0.0601801	-0.355974	0.151775	0.606899	0.292889	0.283959	0.350795		0.135322	0.0568736		-0.137347	-0.202938	-0.0445441	-0.0133811	0.00849446	0.451661	0.173548	0.29041	0.0684076	0.31581	0.0543709	0.108617	0.313847	-0.211258	-0.0926172	0.0372655	0.497296	0.0407436	1.04564	0.501439	0.270555	0.148751	0.323166	0.509168	1.01275
105		0.047355	-0.0383174	0.421716	-0.133913	-0.190715	-0.00860169	0.218201	-0.00390148	-0.0712819	-0.0443539	-0.071773	-0.263078	-0.0666124	-0.35876	0.142513	0.576025	0.282594	0.300242	0.337264		0.132758	0.0560181		-0.137358	-0.202362	-0.0443851	-0.0165284	0.00450103	0.436726	0.171224	0.289993	0.0770857	0.325517	0.0472591	0.129721	0.314282	-0.217397	-0.0946128	0.0302133	0.491061	0.0202013	1.06351	0.495846	0.284189	0.140493	0.319193	0.510072	0.994887
105.25		0.0473979	-0.0379633	0.422676	-0.133426	-0.184765	-0.0139438	0.220583	-0.00987085	-0.0691383	-0.0495156	-0.0784378	-0.26234	-0.0688056	-0.359036	0.150745	0.574791	0.29747	0.279182	0.354249		0.133034	0.0562663		-0.135089	-0.199334	-0.0489237	-0.0174232	0.000828728	0.451052	0.15428	0.280098	0.0606514	0.323124	0.0561134	0.129079	0.305149	-0.212903	-0.0917744	0.0245998	0.491162	0.0254291	1.04963	0.48924	0.263644	0.144724	0.345304	0.515312	1.01028
105.5		0.0461639	-0.0455816	0.42777	-0.133773	-0.18612	-0.00265631	0.23442	0.0193819	-0.0764959	-0.0527422	-0.0974551	-0.262736	-0.0486256	-0.353732	0.140043	0.590329	0.296027	0.291194	0.343837		0.135634	0.056748		-0.145101	-0.205096	-0.043555	-0.014827	0.00945527	0.445941	0.178779	0.272962	0.0755007	0.342028	0.0472824	0.107963	0.293472	-0.219671	-0.0941462	0.0276358	0.497181	0.0260523	1.05764	0.488146	0.250228	0.143911	0.330988	0.503618	1.01226
105.75		0.0472941	-0.0434834	0.414916	-0.128541	-0.185744	-0.0128507	0.213062	0.00307008	-0.0731891	-0.0550423	-0.0786473	-0.260572	-0.052623	-0.357495	0.160542	0.603708	0.294174	0.281286	0.338168		0.134518	0.056495		-0.145295	-0.202483	-0.0544265	-0.0149957	0.00709598	0.443103	0.160881	0.273709	0.0752805	0.330125	0.0453687	0.104577	0.299635	-0.211596	-0.0978298	0.0317459	0.481197	0.0256553	1.06707	0.474742	0.272076	0.138482	0.340083	0.50994	1.00322
106		0.0371301	-0.0541365	0.418026	-0.133742	-0.192036	-0.0158643	0.231836	-0.00480226	-0.0785911	-0.0548114	-0.0940198	-0.261565	-0.0649127	-0.358743	0.163377	0.599481	0.283708	0.266036	0.327309		0.129552	0.0566505		-0.149739	-0.209643	-0.0544467	-0.0194868	-0.00401156	0.447475	0.148332	0.292443	0.0744051	0.326333	0.037604	0.120941	0.302728	-0.219025	-0.102829	0.0328789	0.480922	0.0194774	1.06869	0.47349	0.264446	0.126477	0.335503	0.483376	0.988992
106.25		0.0423614	-0.0453496	0.420005	-0.134732	-0.18523	-0.0192462	0.220659	-0.00605785	-0.0859136	-0.0568035	-0.0970462	-0.26601	-0.0751979	-0.363969	0.135887	0.579202	0.274543	0.280481	0.346216		0.126926	0.0564467		-0.139597	-0.203601	-0.0568364	-0.0195094	0.006231	0.446063	0.175578	0.300823	0.0778774	0.325589	0.0537212	0.114327	0.314499	-0.218017	-0.100653	0.0259169	0.480596	0.0241484	1.06979	0.479738	0.249343	0.139188	0.333837	0.505839	1.00259
106.5		0.0357013	-0.0544568	0.407566	-0.134188	-0.194938	-0.015595	0.224524	-0.00400482	-0.0843147	-0.0644824	-0.102181	-0.259634	-0.0603045	-0.363631	0.15726	0.585991	0.282778	0.274327	0.33546		0.127036	0.056423		-0.138797	-0.207955	-0.0540499	-0.02249	0.00115504	0.432858	0.200133	0.272615	0.0888743	0.31966	0.055236	0.114056	0.293322	-0.221779	-0.101173	0.0267412	0.478901	0.0241995	1.0551	0.492867	0.275125	0.125629	0.317034	0.497792	0.984912
106.75		0.0353021	-0.0545589	0.409477	-0.133081	-0.185913	-0.0173118	0.215647	-0.0149749	-0.0860434	-0.0667381	-0.0986506	-0.262743	-0.0523961	-0.357122	0.124936	0.593984	0.285686	0.266719	0.327118		0.125112	0.0560605		-0.139339	-0.198247	-0.0473381	-0.0109595	-3.36671e-05	0.436289	0.190167	0.276669	0.0688641	0.33076	0.0424463	0.119617	0.31143	-0.23054	-0.109486	0.0189892	0.466491	0.0234669	1.04655	0.492342	0.244599	0.126684	0.310083	0.496554	0.983249
107		0.0411848	-0.0502359	0.404653	-0.130387	-0.179501	-0.024984	0.211037	-0.00384864	-0.089064	-0.0676473	-0.0965122	-0.267414	-0.0575986	-0.36297	0.154487	0.598708	0.29001	0.266944	0.33338		0.127265	0.0564557		-0.143213	-0.20258	-0.0528775	-0.017143	0.00723065	0.432537	0.160398	0.25072	0.0660875	0.307996	0.049406	0.111229	0.309573	-0.227436	-0.108716	0.0216181	0.474077	0.0217771	1.03725	0.478891	0.241767	0.133394	0.305819	0.4963	0.961663
107.25		0.0389526	-0.0455793	0.413791	-0.14473	-0.18697	-0.0225418	0.23176	-0.00199577	-0.0875169	-0.066452	-0.0888108	-0.261964	-0.0669342	-0.358816	0.141511	0.567528	0.288489	0.292851	0.33507		0.127655	0.0561908		-0.146848	-0.199483	-0.0571811	-0.00943506	-0.00261049	0.450252	0.160726	0.255397	0.0661708	0.317799	0.0463174	0.111338	0.292646	-0.225232	-0.116306	0.0133703	0.46159	0.0170039	1.03904	0.479408	0.248812	0.127743	0.315949	0.486187	1.0194
107.5		0.0305778	-0.0549285	0.403379	-0.140017	-0.196004	-0.0223142	0.213192	-0.0107105	-0.0884806	-0.0669282	-0.0964751	-0.267669	-0.0686831	-0.35948	0.146692	0.584319	0.281934	0.290176	0.345821		0.124853	0.0566927		-0.148589	-0.198851	-0.0583104	-0.015825	0.00480662	0.443633	0.171958	0.271157	0.0618852	0.327697	0.0560361	0.113477	0.304394	-0.22457	-0.116067	0.00727837	0.464921	0.00839223	1.02977	0.488375	0.230941	0.125771	0.325227	0.478014	0.958015
107.75		0.0387435	-0.0544038	0.413369	-0.130739	-0.186265	-0.0198248	0.232476	-0.00152452	-0.0963478	-0.0659703	-0.110631	-0.264902	-0.0713426	-0.365721	0.118807	0.586082	0.267892	0.271934	0.320102		0.122607	0.0562295		-0.141626	-0.205709	-0.0630234	-0.0189857	0.00577002	0.430597	0.175103	0.275449	0.0476945	0.318647	0.0539654	0.128373	0.305357	-0.221845	-0.11806	0.0214612	0.458827	0.0170031	1.05024	0.489183	0.239937	0.131671	0.319004	0.496175	0.973774
108		0.0387164	-0.0438449	0.404541	-0.125827	-0.190502	-0.00929497	0.202475	-0.0194156	-0.0941672	-0.074728	-0.107517	-0.268521	-0.0555484	-0.35988	0.132838	0.588409	0.275929	0.273603	0.345907		0.124262	0.0562472		-0.155598	-0.215215	-0.0601422	-0.0227783	0.00103332	0.441453	0.191307	0.282716	0.0509373	0.302612	0.045939	0.103323	0.306299	-0.224814	-0.119493	0.0073184	0.467247	0.00934614	1.05942	0.495373	0.266384	0.125747	0.325451	0.488808	0.982939
108.25		0.034857	-0.0653395	0.403778	-0.150225	-0.190022	-0.0178259	0.221869	-0.0228724	-0.0967679	-0.072405	-0.0936454	-0.26145	-0.0730369	-0.365238	0.118906	0.593268	0.284491	0.279935	0.348384		0.12234	0.0570743		-0.150725	-0.205467	-0.0654075	-0.0260298	-0.00345994	0.432018	0.145865	0.283483	0.0599764	0.317695	0.0439943	0.11052	0.314352	-0.231593	-0.118722	0.00993259	0.475596	0.0125763	1.04203	0.493836	0.2501	0.116856	0.314002	0.48509	0.985011
108.5		0.04244	-0.0525732	0.41095	-0.14169	-0.187285	-0.0232229	0.21014	-0.0189828	-0.097837	-0.0727605	-0.0883661	-0.2712	-0.0728186	-0.370481	0.13275	0.605175	0.281282	0.276587	0.33714		0.123529	0.0573035		-0.154416	-0.211415	-0.0632145	-0.0235152	0.013169	0.427149	0.159642	0.286185	0.048774	0.294433	0.0316064	0.100548	0.289207	-0.230191	-0.12545	0.0163813	0.469187	0.0156146	1.05383	0.497496	0.262519	0.129848	0.320112	0.501803	0.965944
108.75		0.0329859	-0.054887	0.401495	-0.143719	-0.193015	-0.0199467	0.219176	-0.00993541	-0.0966358	-0.0821722	-0.0833096	-0.267792	-0.0743784	-0.369743	0.13598	0.609747	0.275445	0.288286	0.33082		0.123484	0.0573527		-0.164279	-0.213515	-0.0690465	-0.0343598	0.00702865	0.431843	0.164934	0.272242	0.0473872	0.317834	0.0411454	0.107302	0.29577	-0.235208	-0.124178	0.0147541	0.469769	0.0094796	1.06762	0.496582	0.245155	0.132256	0.310307	0.496744	0.974372
109		0.0340931	-0.0589628	0.39945	-0.143705	-0.198258	-0.0269372	0.209415	-0.0203887	-0.107271	-0.0774355	-0.0976395	-0.2689	-0.0706967	-0.368061	0.121683	0.570868	0.277229	0.279383	0.340483		0.118008	0.0563845		-0.156921	-0.203987	-0.0622193	-0.0302706	-0.00441039	0.428424	0.16937	0.260838	0.0525718	0.297626	0.0399766	0.106282	0.294532	-0.225503	-0.122329	0.0199305	0.482333	0.0087211	1.03097	0.486847	0.226774	0.122468	0.317385	0.504662	0.980909
109.25		0.0212944	-0.0641802	0.394971	-0.143486	-0.193782	-0.0164684	0.215223	0.00219101	-0.0959898	-0.0865913	-0.11789	-0.27577	-0.0736827	-0.366077	0.133307	0.608262	0.28291	0.275538	0.343404		0.120578	0.0576243		-0.160224	-0.20749	-0.0622548	-0.0350783	-0.0126277	0.409646	0.138227	0.275264	0.0541151	0.301783	0.040274	0.111978	0.288081	-0.228937	-0.123754	0.013287	0.475137	0.0242786	1.04122	0.497463	0.224142	0.108815	0.307286	0.510684	0.96448
109.5		0.0296359	-0.0742304	0.389628	-0.144595	-0.19755	-0.0219146	0.211895	-0.00404465	-0.100684	-0.0817764	-0.114572	-0.267134	-0.0808194	-0.369031	0.12806	0.597196	0.287342	0.280426	0.316075		0.117458	0.0569539		-0.160746	-0.216325	-0.0663661	-0.0287882	-0.00523134	0.440453	0.180442	0.261265	0.059254	0.291693	0.0422616	0.112631	0.305868	-0.231956	-0.127856	0.00928098	0.465808	0.0156303	1.05812	0.498573	0.250427	0.119556	0.3082	0.487233	0.980738
109.75		0.0397008	-0.0654317	0.400203	-0.153463	-0.195507	-0.0332082	0.202608	-0.0252789	-0.107202	-0.0839857	-0.0979394	-0.272666	-0.077458	-0.382017	0.125813	0.570779	0.287481	0.272759	0.329451		0.114865	0.056811		-0.165931	-0.203737	-0.0696205	-0.0381099	-0.0106647	0.429396	0.169772	0.258213	0.0591957	0.309007	0.0453038	0.11699	0.29774	-0.237618	-0.127203	0.00636541	0.458006	0.0180536	1.05222	0.486661	0.238863	0.111316	0.308619	0.503516	0.955769
110		0.0267115	-0.0631576	0.390068	-0.150596	-0.199603	-0.0211495	0.208326	-0.0203323	-0.111478	-0.0919654	-0.125015	-0.280163	-0.0576462	-0.373234	0.135283	0.579636	0.270456	0.264093	0.329431					-0.160807	-0.212605	-0.0658179	-0.0338055	-0.00420838	0.424471	0.166027	0.272379	0.0457016	0.292757	0.0326072	0.108203	0.275984	-0.237218	-0.126103	0.0113156	0.465468	0.0125799	1.02437	0.495568	0.237339	0.111061	0.309409	0.491812	0.981721
[truncated: 5 more columns]

## Sheet: Foglio3
Panel (a)
Averages after bleaching subtraction
SECOND ORDER		2 mM Ca	n = 26																													0 mM Ca	n = 35
Time (s)		dF/F0 traces																											average	s.e.m.		dF/F0 traces
0		0.0103294	0.0185058	0.00655906	-0.00315266	-0.00349374	-0.00389047	0.00237342	-0.0117385	-0.0189528	0.0018085	-0.00140405	-0.00499403	-0.00247523	-0.00333048	-0.0178643	-0.00626306	-0.0149597	-0.00512082	0.002091	-0.00318823	0.0051718	0.00783107	0.0208187	0.00828076	0.0117888	0.0155137		-0.0114617	0.00202602		-0.00843173	0.00321945	-0.005583	-0.00920999	-0.000284898	-0.00529715	-0.0067202	0.00103132	-0.0142998	0.00389039	-0.0764651	-0.110889	-0.11864	-0.099097	-0.138449	-0.109869	-0.0124308	-0.0173309
0.25		0.0017062	0.00559947	0.00337618	0.00853416	0.000562974	-0.00838914	-0.00494627	0.00128208	-0.00902617	-0.00792282	-0.003581	-0.00329844	-0.0121526	-0.00431851	0.00239987	0.000750056	-0.000883832	-0.00914504	0.000302221	0.00180626	0.00266016	0.00604838	-0.00746131	0.00457803	0.0100417	-0.0017542		-0.0108104	0.0011416		-0.0124402	-0.018412	-0.00537739	-0.00924758	-0.00700237	-0.00773111	0.0110211	3.63997e-05	0.00482306	-0.0138775	0.0275054	0.0310455	0.0411979	0.0318127	0.0445655	0.031579	-0.0110936	-0.000863067
0.5		-0.00850323	-0.0152992	-0.00168169	-0.00410978	-0.00107811	-0.00316903	0.0026356	-0.00213703	0.0152041	-0.00105252	-0.00158536	0.00415159	-0.00575712	0.00615306	-0.00346164	0.00422434	0.00920157	-0.00574976	-0.00181329	0.00414901	-0.00453313	-0.00372786	-0.00237573	0.00939109	-0.0104981	-0.00114857		-0.00884626	0.00127708		0.00889296	0.00450561	0.00366807	0.00875777	0.00412998	0.00104024	-0.0109294	0.0013751	0.00983249	0.00460189	0.0238977	0.0344062	0.025932	0.0278874	0.0456733	0.0340349	0.00745921	0.0055278
0.75		-0.00353236	-0.00880608	-0.00825356	-0.00127172	0.00400888	0.0154486	-6.2751e-05	0.0125934	0.012775	0.00716683	0.00657041	0.00414088	0.020385	0.00149593	0.0189261	0.00128866	0.00664197	0.0200156	-0.000579923	-0.00276704	-0.00329884	-0.0101516	-0.0109816	-0.0222499	-0.0113325	-0.0126109		-0.00467175	0.00216503		0.011979	0.010687	0.00729232	0.0096998	0.00315728	0.011988	0.00662849	-0.00244282	-0.0003558	0.00538519	0.025062	0.045437	0.0515098	0.0393969	0.0482103	0.0442552	0.0160651	0.0126662
1		-0.000299764	-0.02891	-0.00772045	-0.0046546	0.00857898	0.00382012	0.00175075	0.00705988	0.010975	0.00341285	-0.0062442	-0.000427878	0.0183533	0.00582094	0.022476	0.00563741	0.00152928	0.00326766	-0.00319242	-0.0033668	-0.00522759	-0.00461226	0.0171669	-0.00491243	-0.0195305	-0.00295645		-0.00341624	0.00211848		0.0174686	0.0199877	0.00625664	0.0117413	0.0205728	0.0118146	0.00186268	-0.0218681	-0.0137689	0.0177156	0.0161931	0.0493724	0.0444573	0.0276809	0.0468018	0.026478	0.0328171	0.0239442
1.25		-0.00550979	0.00694371	-0.00608797	-0.00373635	0.015727	0.0129923	0.00169901	0.0200242	0.00928339	0.00324364	0.0047292	0.00944393	0.0192243	-0.00267974	0.0263797	0.000685908	0.0196026	0.0152205	0.00145297	-0.0193857	-0.00935214	-0.00375572	0.0392292	0.0036837	-0.0314442	-0.00851512		0.00241886	0.00288085		0.0260535	0.0239026	0.0153666	0.018219	0.0153761	0.0116463	0.0196483	0.0152757	0.00683361	0.0300657	0.0178307	0.0382481	0.0313915	0.0469914	0.0519404	0.0398595	0.0188781	0.0314649
1.5		-0.00175135	-0.0223242	-0.00289839	0.00755305	0.0155557	-7.17211e-05	-0.011572	0.020121	0.00453879	0.0149063	0.0175221	0.00810033	0.0183386	0.00721159	0.0471239	0.00658303	0.0220951	0.0208485	-0.00798614	-0.0102416	-0.0170797	-0.0190184	0.0436033	-0.0280501	-0.0307919	-0.0144352		0.00315694	0.00390421		0.0253877	0.0225528	0.0173864	0.0195753	0.0312138	0.00819737	0.00818441	-0.00590484	-0.00993415	-0.00315278	-0.00479614	0.0374136	0.0372557	0.0329698	0.0415525	0.0316956	0.0210772	0.0212476
1.75		-0.00923032	0.00947338	0.00604141	0.00363759	0.00833515	0.0112593	-0.0130303	-0.00249041	0.00560152	0.0166572	0.0262817	0.0115556	0.0206194	0.0165964	0.0331316	-0.00720685	0.0300408	0.0281766	-0.0047471	-0.0150919	-0.0188789	-0.0194705	-0.0201929	-0.00971608	-0.0303675	-0.00637727		0.00443137	0.00340491		0.0279579	0.0195226	0.0149177	0.0249701	0.0353098	0.00452791	0.0126877	-0.0106934	0.00334903	0.00481077	-0.00361391	0.0266026	0.0327861	0.0123889	0.0394116	0.0374414	0.0287487	0.0131071
2		-0.00151503	0.00240445	-0.00725036	0.00797781	0.00642377	0.0108227	-0.0103381	0.00678008	-0.011659	0.0215596	0.0135548	0.00549769	0.0157012	0.00929108	0.0286863	-0.00974674	0.0155994	0.0121299	-0.0132453	-0.0270327	-0.0231438	-0.024873	0.00423287	-0.0116834	-0.0258387	0.001804		0.00350597	0.00298115		0.0300774	0.0301302	0.0131275	0.0274848	0.0245908	0.00815697	0.0150532	-0.0177954	0.00999062	0.0122521	-0.0072412	0.0378951	0.0283401	0.0207911	0.0396129	0.0333328	0.0235771	0.0249497
2.25		-0.0025878	0.00143504	0.000788379	0.0128498	-0.0145525	0.00987329	-0.00782669	0.0110998	-0.00233383	0.0271374	0.00925656	0.0162316	0.00663168	0.000118995	0.0234851	-0.0122291	0.0199268	0.0242635	-0.0119162	-0.0290816	-0.0310187	-0.0331726	0.00186838	-0.0134211	-0.0307837	-0.00367645		0.00453038	0.00343194		0.0241007	0.0189588	0.017395	0.0175937	0.0296256	-0.00483594	0.0207362	-0.0210916	-0.0128201	0.00651445	0.00391742	0.0264407	0.032822	0.0302528	0.0403374	0.0216406	0.025669	0.0182837
2.5		-0.0286651	-0.016422	-0.00860211	0.00721852	-0.0200999	-0.00671854	-0.0241393	0.021291	-0.00223286	0.0154753	0.0150409	0.0097008	0.0112007	0.00179217	0.00353755	-0.0163522	0.0176729	0.0377269	-0.0079922	-0.0235676	-0.0286462	-0.0223092	0.0390735	-0.0132329	-0.0368968	-0.0454206		0.00285632	0.00428003		0.0193448	0.0257597	0.0201801	0.0204167	0.0246795	0.0122489	0.00401947	-0.0152919	0.002372	-0.00968681	-0.0227916	0.021225	0.0255034	0.0213265	0.0470282	0.0120519	0.0061949	0.00962534
2.75		0.000526157	-0.0109329	-0.00789836	-0.00215772	-0.0258585	0.00184494	-0.0324019	0.0115755	-0.00695223	0.0151445	0.00708487	0.00407814	-0.000804277	0.0162197	0.0190997	-0.0160155	0.0235129	-0.00169047	-0.0342404	-0.0239575	-0.0386668	-0.0241904	0.00300672	-0.0108848	-0.00467148	-0.027431		0.00306071	0.00339416		0.0147326	0.0226341	0.0133435	0.0179787	0.0206148	0.00560013	0.0163846	-0.0319306	-0.000621237	-0.0287863	-0.00355665	0.0226175	0.0152349	0.0263178	0.0258533	0.010433	0.0125937	0.00560485
3		-0.0290885	-0.00848922	-0.00695417	-0.0143773	-0.043475	0.00496691	-0.0345097	0.0283299	-0.0154406	0.0106259	0.0161862	0.00497373	-0.00278256	0.0141826	0.00986347	-0.0173392	0.0148122	-0.0120892	-0.0166798	-0.030494	-0.0454763	-0.0105912	0.00337696	0.0297373	-0.0228413	-0.00374372		0.00458964	0.0039812		0.00737872	0.0123677	0.00514855	0.0111923	0.0225768	-0.000328231	-0.00487333	0.00266526	-0.0123118	-0.00240212	0.00840726	0.0230099	0.018242	0.026327	0.0517865	0.0152409	0.00148252	0.0141376
3.25		-0.0236862	-0.0267447	-0.00555419	-0.0132921	-0.0466956	-0.00591413	-0.0313018	0.0309589	-0.0101481	0.00870112	0.0147282	0.00810075	-0.00749308	0.00551072	0.0180425	-0.0236002	-0.000680917	0.00829334	-0.0217324	-0.0325093	-0.0517357	-0.0380867	-0.000239694	-0.0119944	-0.0593926	-0.0038934		0.00102676	0.00439101		0.00131249	0.0190431	0.0113898	0.0129931	0.0176684	0.00539141	0.000268808	-0.0270935	0.0044842	-0.0224677	-0.0117199	0.0255406	0.0174605	0.0111812	0.042724	0.0177923	-0.00759367	0.0168233
3.5		-0.0261884	-0.0164838	-0.00886028	-0.0107768	-0.0536651	-0.00414955	-0.0247381	0.0108778	-0.0188484	0.00832538	-9.78835e-05	-0.00170553	0.00418308	0.00488815	0.0224475	-0.0263913	-0.00789974	0.0154775	-0.0114723	-0.0367567	-0.0544518	-0.0408697	0.0214409	-0.0431863	-0.0366087	-0.0153196		0.0017936	0.00430289		0.0159699	0.0259931	0.0101913	0.0113657	0.0241616	-0.00466089	-0.00959802	-0.00907161	-0.012436	-0.00902101	0.00109171	0.0156951	0.00880088	0.0225128	0.0329718	0.00312467	0.0044327	0.00553201
3.75		-0.0381896	-0.0270441	-0.00509419	-0.00910156	-0.0487344	-0.0169917	-0.0411647	0.0148966	-0.0202702	0.00216129	-0.00086501	-0.000144067	-0.00378003	0.00680922	0.0112908	-0.0259482	-0.0009824	0.00910088	-0.0124899	-0.0379073	-0.059355	-0.0423821	0.00294756	-0.0167374	-0.0264821	-0.00498935		0.00217018	0.00397572		-0.00215869	0.0372252	0.00621975	0.00993946	0.0175982	-0.00829836	-0.00493341	-0.0185719	-0.00408322	-0.0234664	-0.00933582	0.0174534	0.00319175	0.00615161	0.0309852	0.00299553	-0.0070327	0.00468887
4		-0.0186506	-0.0135671	-0.00843988	-0.00414727	-0.0420167	0.00299864	-0.0293096	0.0254905	-0.0194411	-0.00120684	-0.00335104	-0.00668468	-0.0130055	-0.00365394	0.00068496	-0.0234565	0.0165355	0.00369298	-0.0174085	-0.0343604	-0.0600553	-0.0390452	-0.0243771	-0.0396806	-0.0454384	-0.0254279		0.00288299	0.00391479		-0.00621227	0.0214105	-0.00121347	0.00268596	0.0173539	-0.00587787	-0.00415545	-0.0297749	-0.0147346	-0.0172391	0.00271238	0.0110677	-0.00115778	0.0153049	0.0309637	0.00635495	-0.0181042	-0.00475644
4.25		-0.0238311	-0.0176253	-0.00992676	-0.0112291	-0.0281684	0.00816267	-0.0325293	0.00462027	-0.0217241	-0.00977026	-0.0110733	-0.0035334	0.00390152	-0.000947202	-0.00318124	-0.0270431	0.0149353	0.00903382	-0.019601	-0.0311971	-0.0609731	-0.0405685	-0.0244788	-0.0509359	-0.0288017	-0.0256246		0.00409913	0.00365653		-0.0186056	0.01671	0.000766341	0.00939339	0.00663015	-0.0105573	-0.00507889	-0.0274453	-0.0129048	-0.039041	-0.00425539	0.0127643	-0.00704319	0.00363521	0.0325713	0.0055464	-0.0110098	-0.00653048
4.5		-0.0303952	-0.0124996	-0.0191656	-0.0184442	-0.0264338	-0.0104577	-0.0219465	-0.0030156	-0.0209926	-0.0179971	-0.0165593	-0.00990074	-0.0184812	-0.0111308	-0.00980065	-0.0312587	0.030347	-0.0192203	-0.0247525	-0.0356716	-0.0586175	-0.0457002	-0.000218436	-0.0523445	-0.0451529	-0.000847425		0.00263222	0.00359717		-0.0148285	0.00701723	0.00256355	0.00426998	-0.00119142	-0.0104681	-0.00541727	-0.0192069	-0.00225904	2.611e-05	-0.0256067	0.00365312	-0.00661107	0.011427	0.0306375	0.00745498	-0.0263749	0.00205931
4.75		-0.0331079	-0.013118	-0.0182694	-0.0166924	-0.0198815	0.00899127	-0.0312965	0.00476724	-0.0209643	-0.010849	-0.0253075	-0.0133062	-0.0327248	-0.016727	-0.00801562	-0.0362733	0.026784	-0.0287164	-0.0139275	-0.0287457	-0.0638492	-0.0409223	-0.013343	-0.033788	-0.0336355	-0.00857455		0.00492346	0.00347359		-0.0140358	-0.00872817	-0.0114903	-0.000390127	0.000668866	-0.0192411	-0.0313114	-0.0104548	-0.0385845	0.00073108	-0.00872456	-0.0017261	-0.0131553	0.0215875	0.0245793	-0.010571	-0.0119984	-0.0224515
5		-0.0451645	-0.0225611	-0.0220602	-0.0161526	-0.0025763	0.00551458	-0.0449081	0.0192643	-0.0227103	-0.0143722	-0.024779	-0.0240786	-0.0158921	-0.0228898	-0.0114429	-0.0400693	0.006257	-0.0260267	-0.0140104	-0.0340029	-0.0646232	-0.0342996	-0.00753615	-0.00740572	-0.022361	-0.0122847		0.0068746	0.00348352		-0.0278314	0.00172215	-0.00738511	-0.00462335	0.00102787	-0.0183944	-0.0382719	-0.034337	-0.0163611	-0.0432186	-0.0173485	0.00615386	-0.0187746	-0.0134015	0.0225936	-0.004014	-0.0345268	-0.0220731
5.25		-0.0426824	-0.0173468	-0.0248657	-0.0165569	-0.00662647	-0.00846914	-0.0397257	0.00556848	-0.0341186	-0.00890127	-0.0391276	-0.0237591	-0.0191227	-0.0199549	-0.0198681	-0.049447	-0.00867079	-0.0558246	-0.0152808	-0.0450047	-0.0633801	-0.0417494	0.0109696	-0.0357806	-0.0268604	-0.0359904		0.00260549	0.00359286		-0.0252918	-0.00321718	-0.0055253	-0.0101341	-0.0225474	-0.0213569	-0.0225988	-0.0378961	-0.00282945	-0.0273959	-0.00312882	-0.00798133	-0.00796188	0.00377001	0.0248562	-0.0125107	-0.0418037	-0.025276
5.5		-0.0367995	-0.0202276	-0.0269868	-0.0252392	-0.0111485	-0.00305469	-0.0383071	-0.000603568	-0.0333695	-0.0178875	-0.0475353	-0.0289167	-0.0215703	-0.0305349	-0.02397	-0.0493015	-0.000999134	-0.0491534	-0.0207816	-0.0515715	-0.0725963	-0.0580045	-0.0262581	-0.0223122	-0.0368663	-0.018832		0.00107305	0.00344963		-0.029419	-0.011943	-0.00903728	-0.0104456	-0.0237476	-0.0327003	-0.0332341	-0.0370508	-0.0295031	-0.0399222	-0.021806	-0.0143402	-0.0155129	-0.00384873	0.0212932	-0.0125447	-0.0537758	-0.0314635
5.75		-0.0362902	-0.0347123	-0.0307566	-0.0238778	0.0110692	-0.00132844	-0.0541252	0.00281614	-0.0362763	-0.0233532	-0.0614636	-0.0289642	-0.0324763	-0.0259448	-0.0373344	-0.0532779	-0.0284465	-0.0326299	-0.0109472	-0.0468216	-0.0730032	-0.0480914	-0.0279523	-0.0496925	-0.0256212	-0.0193034		0.000858842	0.00376751		-0.0344478	-0.0171311	-0.017195	-0.0149194	-0.0122398	-0.0345333	-0.0543118	-0.0257305	-0.0306835	-0.020529	-0.00481152	-0.010594	-0.0332643	-0.00613705	0.0148556	-0.0230846	-0.0498158	-0.0363416
6		-0.044261	-0.0324657	-0.0148324	-0.0216234	-0.00089163	0.000427948	-0.0433031	-0.00510057	-0.0382653	-0.0280119	-0.0382991	-0.0329368	-0.0576306	-0.0227849	-0.0224734	-0.0587402	-0.0246586	-0.0402232	-0.0180489	-0.0526282	-0.0864809	-0.0612471	-0.0392511	-0.0511072	-0.0382032	-0.0294537		-3.65808e-05	0.00390339		-0.0428581	-0.0273735	-0.0279237	-0.0237114	-0.0398081	-0.0381826	-0.0535402	-0.0437848	-0.0413913	-0.0167169	-0.0223399	-0.0123145	-0.0341666	-0.0267546	0.0170809	-0.0228527	-0.0467703	-0.0303379
6.25		-0.035552	-0.0350853	-0.0241407	-0.0146784	0.00174047	-0.0139018	-0.0325476	-0.00501535	-0.0431956	-0.0280975	-0.0523802	-0.0394895	-0.036268	-0.0497977	-0.0300197	-0.0672985	-0.041161	-0.0419889	-0.0269497	-0.0610166	-0.0851002	-0.0506741	-0.0445785	-0.0329429	-0.036523	-0.0104808		0.000569531	0.00376466		-0.0491737	-0.0174407	-0.032487	-0.0328833	-0.0370887	-0.05163	-0.0642577	-0.0258478	-0.0215626	-0.0375331	-0.0319229	-0.0252272	-0.0454128	-0.0275234	-0.00311945	-0.0314927	-0.0733245	-0.0455777
6.5		-0.0411902	-0.037139	-0.0208221	-0.0204354	-0.00475262	-0.0109866	-0.0417115	-0.0086785	-0.0367208	-0.0368936	-0.0557305	-0.0410518	-0.0510058	-0.0307407	-0.0378387	-0.06095	-0.0305804	-0.0269319	-0.0183952	-0.0596567	-0.0831113	-0.0517102	-0.0326355	-0.0197278	-0.0450161	-0.0260523		0.00276513	0.00352562		-0.0457927	-0.0237334	-0.0324136	-0.0239221	-0.0527711	-0.0565619	-0.0618732	-0.0605084	-0.0520484	-0.022794	-0.0343844	-0.0270896	-0.0494497	-0.0256864	-0.0117546	-0.0308243	-0.0736425	-0.0550925
6.75		-0.046222	-0.0378062	-0.0365152	-0.0232323	-0.00392538	-0.00562225	-0.0296052	-0.0010036	-0.0338015	-0.0349873	-0.0632141	-0.0520466	-0.0533638	-0.0423732	-0.0396853	-0.0689655	-0.0356481	-0.0331957	-0.031724	-0.0642391	-0.0928504	-0.0691379	-0.0195564	-0.00922306	-0.0536468	-0.0120289		0.00227489	0.00444352		-0.0507036	-0.0252364	-0.031876	-0.0223429	-0.0520525	-0.0597432	-0.0821319	-0.051457	-0.0237764	-0.0254964	-0.0221045	-0.0272669	-0.0530302	-0.0283349	-0.00219847	-0.0316901	-0.0862587	-0.0551975
7		-0.0421503	-0.0222677	-0.0353915	-0.0253839	-0.00703322	-0.00359216	-0.0396914	-0.0218567	-0.0415537	-0.026276	-0.0497526	-0.0501694	-0.0702546	-0.0500362	-0.0554036	-0.0763622	-0.0474455	-0.0504011	-0.0380259	-0.057118	-0.0900988	-0.0729565	-0.0534973	-0.03036	-0.0397938	-0.00693286		-2.42425e-05	0.00421151		-0.0614423	-0.0230141	-0.0333222	-0.0296673	-0.0572422	-0.068161	-0.0724706	-0.048452	-0.0216134	-0.0251635	-0.0243417	-0.035983	-0.0584516	-0.0305429	-0.0145272	-0.0393678	-0.0742974	-0.057164
7.25		-0.0464462	-0.0359305	-0.0324793	-0.026563	-0.0170856	-0.0157164	-0.0310822	-0.0069504	-0.0467953	-0.0390024	-0.0605202	-0.0554256	-0.0866458	-0.0543641	-0.0491488	-0.0840985	-0.0459626	-0.0508586	-0.0354233	-0.0693211	-0.0990554	-0.0726535	-0.00939816	-0.0467169	-0.0422328	-0.0138059		-0.000773066	0.00468579		-0.0631992	-0.0440691	-0.0320768	-0.0249247	-0.0517847	-0.065722	-0.0784887	-0.0546763	-0.0179481	-0.0294912	-0.0308234	-0.0468403	-0.0620494	-0.0469887	-0.0321119	-0.0474	-0.0837093	-0.0705666
7.5		-0.0673039	-0.0547697	-0.0317688	-0.0439622	-0.0265118	-0.0278995	-0.044515	-0.00996346	-0.0500095	-0.0437643	-0.0580131	-0.050905	-0.0507503	-0.0630581	-0.0566581	-0.0807962	-0.0605061	-0.044708	-0.0404192	-0.0704267	-0.102261	-0.0942611	-0.0232131	-0.0330034	-0.0444025	-0.00770849		-0.00298339	0.00443462		-0.0573553	-0.0233231	-0.0366934	-0.030643	-0.0407681	-0.0676695	-0.0883334	-0.0693211	-0.053737	-0.0555556	-0.040628	-0.0395521	-0.070481	-0.0468776	-0.0181298	-0.0529338	-0.0945267	-0.0511519
7.75		-0.0483241	-0.0320358	-0.0236014	-0.0241267	-0.0196956	-0.0166786	-0.0363919	-0.0113923	-0.0490454	-0.0413161	-0.0692939	-0.0600548	-0.0805967	-0.0618159	-0.0534865	-0.0855563	-0.0409807	-0.0551046	-0.0442066	-0.0668642	-0.109572	-0.0965359	0.00810957	-0.0512015	-0.0419193	-0.00660829		0.0013886	0.00547826		-0.0628683	-0.0354232	-0.038005	-0.0379842	-0.0520996	-0.0731906	-0.102261	-0.0813088	-0.0373815	-0.034067	-0.0311446	-0.0454057	-0.0897125	-0.0438377	-0.0326201	-0.0547276	-0.105062	-0.0682723
8		-0.0524613	-0.0312565	-0.0328082	-0.025451	-0.0272537	-0.026493	-0.0393606	-0.0205931	-0.0550199	-0.0494814	-0.0640051	-0.0619796	-0.0664589	-0.0624945	-0.0682116	-0.0978173	-0.0400134	-0.0699789	-0.047207	-0.073878	-0.112414	-0.0714593	-0.0508969	-0.0420512	-0.048985	-0.00548172		-0.00148862	0.00466092		-0.0675758	-0.0363017	-0.0405345	-0.0408342	-0.0680543	-0.0807988	-0.0959992	-0.062478	-0.0618244	-0.0261818	-0.0537826	-0.0546131	-0.0950702	-0.055606	-0.0355329	-0.0685436	-0.0951819	-0.0614596
8.25		-0.0657101	-0.0485196	-0.0298104	-0.034475	-0.031776	0.00229597	-0.0369966	-0.0195048	-0.052021	-0.0479224	-0.0701466	-0.0603276	-0.0785084	-0.0737241	-0.0690067	-0.0963529	-0.0331749	-0.0753784	-0.053071	-0.0718317	-0.11566	-0.0865763	-0.0930331	-0.0476821	-0.0543184	0.00431106		-0.00321949	0.00563173		-0.0661247	-0.0547637	-0.0496764	-0.043956	-0.0789944	-0.0819703	-0.0962648	-0.0662312	-0.0591361	-0.0350592	-0.0452212	-0.0575472	-0.0758001	-0.046656	-0.0340827	-0.0614595	-0.113956	-0.0743716
8.5		-0.0545758	-0.0345174	-0.0377925	-0.0272082	-0.0249799	-0.01371	-0.0591438	-0.00419441	-0.0556567	-0.0451452	-0.075362	-0.0556169	-0.0847516	-0.0774411	-0.0761645	-0.0988254	-0.0310722	-0.0532863	-0.0484646	-0.0790821	-0.120512	-0.0822623	-0.0611583	-0.0846524	-0.0660297	-0.0318194		-0.0029924	0.00535827		-0.0731022	-0.0456976	-0.0497842	-0.056133	-0.0607573	-0.0908124	-0.0889185	-0.0917474	-0.0623045	-0.0224285	-0.0565807	-0.0624131	-0.0894154	-0.058681	-0.0389412	-0.0719558	-0.126993	-0.0782602
8.75		-0.0568605	-0.0493234	-0.0344217	-0.0323327	-0.0290138	-0.0241003	-0.045998	-0.0282334	-0.0444055	-0.0445901	-0.0743197	-0.057251	-0.0853483	-0.0776621	-0.0747257	-0.103965	-0.0482326	-0.0770862	-0.0499418	-0.0840288	-0.120818	-0.0944914	-0.0915112	-0.0838416	-0.064684	-0.0354535		-0.00602346	0.00509478		-0.0742162	-0.0622003	-0.0564859	-0.05212	-0.0753299	-0.0901071	-0.0880109	-0.0779196	-0.0612032	-0.0362211	-0.0438799	-0.0691747	-0.082738	-0.0505625	-0.0452465	-0.0756138	-0.12596	-0.0806321
9		-0.0527565	-0.0573251	-0.038218	-0.0313364	-0.0264481	-0.00474671	-0.0547077	-0.0229555	-0.0518335	-0.0398838	-0.0677229	-0.0637492	-0.0806273	-0.0809344	-0.0757006	-0.113945	-0.0570042	-0.0679445	-0.0621278	-0.0901604	-0.131605	-0.11176	-0.0386141	-0.0674098	-0.0728261	-0.0285701		-0.00324901	0.00580722		-0.0833182	-0.0593144	-0.063419	-0.051611	-0.0700625	-0.0948976	-0.115505	-0.0943479	-0.0540985	-0.0510646	-0.0595236	-0.0697846	-0.101414	-0.0649227	-0.0537894	-0.0763543	-0.114618	-0.0907162
9.25		-0.0486897	-0.0514809	-0.0352043	-0.018855	-0.00769951	0.0265249	-0.0581913	-0.0339485	-0.054115	-0.039398	-0.0794888	-0.0697926	-0.0898604	-0.0815732	-0.0763977	-0.112475	-0.0596637	-0.0574904	-0.0675021	-0.089541	-0.127253	-0.12051	-0.0447893	-0.0715995	-0.0754931	-0.0276344		-0.000587495	0.00673613		-0.0777954	-0.0440336	-0.0659908	-0.0581628	-0.0761759	-0.0999877	-0.119515	-0.0959819	-0.0748817	-0.0961305	-0.0548742	-0.0830418	-0.116735	-0.0587112	-0.0513737	-0.0784404	-0.126521	-0.0924735
9.5		-0.0507578	-0.0505967	-0.0364297	-0.0237216	-0.00632293	-0.0178298	-0.051893	-0.0293204	-0.0550817	-0.0447709	-0.0728544	-0.0660315	-0.0850404	-0.0751933	-0.0854372	-0.117689	-0.0605338	-0.0639807	-0.0658332	-0.089811	-0.139264	-0.106808	-0.065298	-0.0917299	-0.101936	-0.0305308		-0.00297853	0.0062609		-0.0765446	-0.0496466	-0.0748489	-0.054248	-0.0675344	-0.0956281	-0.116473	-0.103238	-0.0731535	-0.0619395	-0.0770048	-0.0865431	-0.107811	-0.0532891	-0.0527668	-0.0897515	-0.118251	-0.0859827
9.75		-0.0539418	-0.0545399	-0.0415899	-0.0412452	-0.0280082	-0.0173358	-0.0307778	-0.0257659	-0.0483996	-0.0537955	-0.0844261	-0.0642238	-0.0899673	-0.0820588	-0.0880491	-0.123384	-0.0658222	-0.0874463	-0.0711028	-0.0956199	-0.14616	-0.126397	-0.0927263	-0.0568414	-0.079367	0.0152534		-0.00292598	0.00707897		-0.078629	-0.0544161	-0.069103	-0.058559	-0.0773768	-0.0950912	-0.10924	-0.0897171	-0.0752601	-0.0746615	-0.0596683	-0.0862557	-0.097971	-0.0898187	-0.0467658	-0.0907708	-0.130531	-0.091068
10		-0.0455911	-0.0526858	-0.0426177	-0.0499188	-0.0488307	-0.0161643	-0.0215289	-0.022164	-0.0438999	-0.0429027	-0.0844527	-0.0683298	-0.0751805	-0.0685548	-0.0866566	-0.12303	-0.0694894	-0.0750584	-0.0719439	-0.0961635	-0.141109	-0.118591	-0.0930751	-0.068257	-0.081129	-0.0221433		-0.00311799	0.00626892		-0.0875536	-0.0622881	-0.0650495	-0.0582232	-0.0729017	-0.0939836	-0.126008	-0.079873	-0.0805349	-0.0793483	-0.0694772	-0.0868868	-0.114497	-0.0702606	-0.0479426	-0.0947644	-0.143718	-0.0972938
10.25		-0.0347492	-0.0463585	-0.0521136	-0.0432335	-0.0506598	-0.0101802	-0.0356515	-0.0126807	-0.0323068	-0.0460686	-0.0882008	-0.0638453	-0.039889	-0.0602714	-0.0822156	-0.127793	-0.0365933	-0.0912873	-0.0673022	-0.0825618	-0.146434	-0.112638	-0.0917664	-0.0731125	-0.0800707	0.00902733		0.00190168	0.00706609		-0.100197	-0.0523632	-0.0725354	-0.0588354	-0.0728502	-0.0982052	-0.117722	-0.0961477	-0.0786148	-0.0788	-0.0723973	-0.0869393	-0.118043	-0.0638621	-0.0597495	-0.0915772	-0.133411	-0.0789186
10.5		-0.0455421	-0.0577167	-0.0543414	-0.0469794	-0.041376	0.00679777	-0.0311712	-0.00216228	-0.0446661	-0.0431406	-0.0829323	-0.0603899	-0.0205786	-0.0334566	-0.0493713	-0.135662	-0.0286174	-0.104904	-0.0727529	-0.0589506	-0.146983	-0.111244	-0.0893941	-0.0735229	-0.0623631	-0.0187106		0.00531801	0.00729185		-0.0852333	-0.0555159	-0.0662214	-0.0569297	-0.0757313	-0.0922415	-0.116954	-0.0741663	-0.0758192	-0.0686497	-0.0755798	-0.0899696	-0.123922	-0.0751193	-0.0587947	-0.100799	-0.143557	-0.0871638
10.75		-0.0420926	-0.0374912	-0.0445319	-0.0410341	-0.0244529	0.0135096	-0.0260567	-0.00272541	-0.0186841	-0.043575	-0.0979067	-0.0691812	0.0451309	-0.00279916	-0.0413447	-0.133016	-0.0170276	-0.115613	-0.0525884	-0.0286037	-0.140572	-0.124569	-0.0508762	-0.0960134	-0.0722261	-0.0357118		0.013398	0.00896057		-0.0881014	-0.049095	-0.0582401	-0.0503788	-0.0475421	-0.0836468	-0.11529	-0.0980041	-0.0767793	-0.0521874	-0.0577503	-0.0795223	-0.128767	-0.0835948	-0.0513298	-0.0959551	-0.14016	-0.0916502
11		-0.041893	-0.0390041	-0.0529045	-0.0278785	-0.016219	0.0138905	-0.01646	-0.00909886	0.00508727	-0.0528062	-0.0958969	-0.0709375	0.105221	0.0370224	-0.000604586	-0.133014	0.012051	-0.112389	-0.0586998	0.00343879	-0.148722	-0.112917	-0.0606854	-0.0883446	-0.0838413	-0.0385704		0.0217009	0.0111451		-0.0977705	-0.0602699	-0.0645501	-0.0509495	-0.070306	-0.0765739	-0.0897439	-0.0801359	-0.080631	-0.0594851	-0.0699883	-0.0712801	-0.137615	-0.0787065	-0.0671705	-0.0980488	-0.140373	-0.0831646
11.25		-0.0352658	-0.017704	-0.0412901	-0.0213733	0.0151769	0.03666	-0.0261117	0.0118517	0.0303098	-0.0451132	-0.108973	-0.0656739	0.187992	0.086443	0.0263666	-0.130728	0.042746	-0.128537	-0.0531577	0.0321064	-0.15299	-0.115762	-0.0263152	-0.0405885	-0.0730907	-0.0171961		0.0391608	0.0145481		-0.0954556	-0.0381579	-0.0654214	-0.0388146	-0.0374461	-0.0702398	-0.121751	-0.0894583	-0.090599	-0.0698834	-0.0600856	-0.0718648	-0.121198	-0.0898925	-0.0605197	-0.101982	-0.142529	-0.0848305
11.5		-0.0161508	-0.0151175	-0.0414523	-0.0193646	0.0360485	0.0156629	-0.0193371	0.0198659	0.0608404	-0.0530392	-0.0987684	-0.0614275	0.280697	0.134132	0.102526	-0.127459	0.0841216	-0.125269	-0.0462283	0.0777871	-0.152254	-0.120207	-0.034882	-0.0730421	-0.0601701	-0.0212095		0.0528732	0.0185972		-0.105532	-0.0438586	-0.0687775	-0.0420993	-0.0393449	-0.0711522	-0.11695	-0.0873147	-0.0969356	-0.0545177	-0.0617948	-0.0666613	-0.119748	-0.0817502	-0.0679377	-0.0956686	-0.148828	-0.07939
11.75		-0.0188939	-0.0136636	-0.0250452	-0.0185343	0.0613987	0.053839	0.00336552	0.0250151	0.0993917	-0.0487767	-0.10752	-0.0567047	0.365508	0.181483	0.138382	-0.130481	0.0994145	-0.141228	-0.0402877	0.115829	-0.153432	-0.111845	-0.00258617	-0.041035	-0.0779185	0.00514529		0.0695854	0.0224044		-0.100612	-0.0618141	-0.0675433	-0.0540343	-0.0440843	-0.0538199	-0.103741	-0.0910153	-0.0456722	-0.0451377	-0.0624962	-0.0697017	-0.125802	-0.0827062	-0.0727834	-0.103798	-0.141374	-0.0992323
12		-0.0108995	0.00513897	-0.0262286	-0.00808895	0.0661135	0.0804025	0.00372797	0.0532987	0.138556	-0.056436	-0.1031	-0.064354	0.463236	0.225651	0.237612	-0.126687	0.136835	-0.13653	-0.0264994	0.150995	-0.152799	-0.104086	-0.0514649	-0.0313459	-0.0800729	0.000920044		0.0858575	0.0272237		-0.095535	-0.0516253	-0.0687928	-0.0433505	-0.0224754	-0.0379335	-0.0904396	-0.0822875	-0.045435	-0.0536104	-0.0474372	-0.0668343	-0.12498	-0.0808164	-0.06633	-0.105999	-0.153459	-0.0871133
12.25		-0.00656702	0.0249142	-0.028764	-0.0205989	0.0986809	0.077536	0.00483511	0.0635859	0.184372	-0.0543093	-0.11371	-0.058859	0.521008	0.26358	0.311682	-0.116263	0.170478	-0.144838	-0.0129582	0.196178	-0.156568	-0.0815449	0.0131444	-0.000660265	-0.0757415	0.0081059		0.104428	0.0306022		-0.101803	-0.0412384	-0.0777004	-0.0447992	-0.031233	-0.0281589	-0.0922137	-0.0904613	-0.0561034	-0.0442695	-0.0659602	-0.074924	-0.142076	-0.0831559	-0.0715125	-0.108565	-0.159999	-0.0885024
12.5		0.00864516	0.0463387	-0.0260937	0.00981517	0.12586	0.0740805	0.0233201	0.0911712	0.21752	-0.0462321	-0.110617	-0.0493052	0.612978	0.293694	0.399181	-0.112537	0.1919	-0.145899	-0.0105076	0.218308	-0.153163	-0.0859957	0.0428004	-0.00129268	-0.0644294	0.0145034		0.123556	0.0346445		-0.0927348	-0.0106084	-0.0674491	-0.0361468	-0.0151145	-0.015777	-0.108115	-0.0801399	-0.0472705	-0.0563584	-0.0629494	-0.065699	-0.135943	-0.0836255	-0.0808085	-0.113021	-0.167103	-0.0766875
12.75		0.0159466	0.0776894	-0.0211407	0.0191603	0.157644	0.105358	0.028483	0.0985244	0.272228	-0.0293825	-0.10688	-0.0443019	0.671186	0.330421	0.468572	-0.0973181	0.221078	-0.165948	0.0187081	0.257274	-0.149748	-0.0662762	0.0428892	0.0155721	-0.078785	0.0109014		0.142317	0.0381673		-0.110555	-0.027613	-0.05681	-0.0355482	-0.0185382	0.00893463	-0.119193	-0.0895189	-0.0568884	-0.0766655	-0.0522876	-0.0728483	-0.155629	-0.0765562	-0.0872988	-0.111985	-0.175525	-0.0978148
13		0.0189099	0.0945192	-0.0237679	0.0249891	0.181287	0.122359	0.0552913	0.12581	0.311229	-0.0310004	-0.110892	-0.0500753	0.722944	0.360063	0.56368	-0.0923219	0.246417	-0.122443	0.0265778	0.279924	-0.156075	-0.0683132	0.0559163	0.0183253	-0.0667375	0.0372028		0.16047	0.0414451		-0.10233	-0.0203369	-0.0584549	-0.0366103	-0.00402887	0.0206617	-0.123029	-0.0699319	-0.0625417	-0.0636431	-0.0604058	-0.0662682	-0.146547	-0.0830739	-0.0886343	-0.113394	-0.171351	-0.0785838
13.25		0.0574496	0.11554	-0.012252	0.0255475	0.200004	0.129982	0.0972309	0.166169	0.367094	-0.0256729	-0.112282	-0.0366847	0.755919	0.381962	0.626068	-0.0814153	0.264194	-0.109006	0.0322575	0.313616	-0.148276	-0.0494592	0.0693051	0.0507986	-0.0686281	0.0145964		0.17971	0.0437259		-0.106139	-0.0131441	-0.0661961	-0.0241313	0.00238147	0.0459036	-0.118804	-0.0979192	-0.0612992	-0.10038	-0.0587416	-0.0583869	-0.143851	-0.0877843	-0.087705	-0.114096	-0.174947	-0.0917998
13.5		0.0550904	0.137672	-0.0129329	0.0259662	0.223381	0.136116	0.107202	0.186094	0.419904	-0.0261622	-0.11696	-0.0318856	0.797915	0.416729	0.712375	-0.0637096	0.293304	-0.114441	0.0512622	0.333974	-0.149022	-0.0459355	0.0739925	0.0522126	-0.0785656	0.0360384		0.194924	0.0473037		-0.117478	-0.0256843	-0.0614546	-0.0201026	0.0125124	0.0710848	-0.121498	-0.0814665	-0.0589272	-0.0678468	-0.0462757	-0.054104	-0.132146	-0.0824388	-0.0855558	-0.122189	-0.170912	-0.0930261
13.75		0.0516892	0.147254	-0.0147017	0.0399497	0.22946	0.164333	0.130117	0.215031	0.490064	-0.0381046	-0.111285	-0.0352956	0.851812	0.419615	0.765489	-0.0492653	0.314769	-0.105071	0.0625921	0.351067	-0.144977	-0.0341979	0.1335	0.105421	-0.0763313	-0.0061941		0.211736	0.0501763		-0.1145	-0.0274306	-0.0651638	-0.0265042	0.0219454	0.0831065	-0.122542	-0.0763786	-0.0585996	-0.0769984	-0.0426823	-0.0535177	-0.142792	-0.0902284	-0.0752567	-0.117509	-0.164402	-0.0838948
14		0.0750657	0.167424	-0.00835491	0.0486955	0.249554	0.16631	0.153221	0.251397	0.550003	-0.0233302	-0.112241	-0.0298044	0.848918	0.445424	0.820099	-0.0387033	0.34547	-0.0798802	0.0793146	0.366022	-0.147161	-0.0285562	0.133774	0.0923957	-0.0686083	0.0686116		0.229748	0.0515487		-0.105415	-0.0249163	-0.0604082	-0.0169149	0.0292293	0.104041	-0.102995	-0.0804514	-0.0479765	-0.0616653	-0.05044	-0.0457089	-0.157816	-0.081727	-0.0905145	-0.126445	-0.177943	-0.0889201
14.25		0.0955439	0.175677	-0.00233971	0.0622734	0.279772	0.161726	0.177866	0.268671	0.595813	-0.0276231	-0.102724	-0.0266497	0.885501	0.469137	0.867889	-0.0258286	0.371833	-0.0812049	0.0897785	0.396036	-0.146755	-0.000563756	0.187507	0.144535	-0.066616	0.0543153		0.248153	0.0538445		-0.100122	-0.0110859	-0.0637352	-0.0189679	0.0359776	0.146911	-0.109076	-0.0663242	-0.0363367	-0.0636431	-0.0636439	-0.0425511	-0.153103	-0.0715666	-0.0762959	-0.116134	-0.173701	-0.0862265
14.5		0.0931157	0.201082	0.00266183	0.0480887	0.289103	0.195046	0.198771	0.302304	0.644193	-0.0187783	-0.0883768	-0.00114222	0.9121	0.47799	0.919273	-0.0146484	0.397396	-0.0710654	0.123093	0.414066	-0.136495	0.00300495	0.206234	0.144896	-0.0619946	0.0483447		0.264487	0.0557379		-0.110272	-0.00707483	-0.0609288	-0.0315527	0.041014	0.165573	-0.110635	-0.0768761	-0.0148815	-0.0812739	-0.0477103	-0.0335512	-0.159266	-0.0674256	-0.0953726	-0.125544	-0.162527	-0.0749466
14.75		0.0968291	0.239031	0.0141238	0.0466485	0.316695	0.218786	0.212566	0.336036	0.699929	-0.0014801	-0.1022	0.00345726	0.926438	0.49696	0.961292	-0.00189889	0.431031	-0.0306979	0.12715	0.420294	-0.141595	0.0215743	0.215404	0.205665	-0.052088	0.100768		0.284966	0.0572458		-0.103296	-0.00165121	-0.055454	-0.0223816	0.0674285	0.175372	-0.128582	-0.0912216	-0.0415099	-0.0598572	-0.034123	-0.0345301	-0.151019	-0.0783016	-0.0957225	-0.128686	-0.165522	-0.0712619
15		0.104192	0.252891	0.00994322	0.0509285	0.338578	0.237939	0.209773	0.337552	0.744137	-0.000348233	-0.0926105	0.0177509	0.931584	0.497417	0.988373	0.0260011	0.44992	-0.00140862	0.122014	0.432336	-0.132176	0.0263225	0.250628	0.235195	-0.053702	0.0705478		0.296238	0.0581907		-0.104128	0.00199358	-0.0485548	-0.0164602	0.0884397	0.197462	-0.097261	-0.0698833	-0.011058	-0.0417368	-0.0515703	-0.020381	-0.156756	-0.088956	-0.0994526	-0.13491	-0.154868	-0.0829968
15.25		0.116848	0.277243	0.0228959	0.0635723	0.36701	0.251758	0.237682	0.380563	0.797779	0.00248381	-0.0930306	0.0194449	0.930591	0.524386	1.00268	0.0424334	0.457965	-0.0199838	0.15083	0.440567	-0.136372	0.0453096	0.286341	0.255612	-0.0436624	0.0951973		0.312482	0.0592381		-0.107063	0.0167457	-0.0478375	-0.00872557	0.111954	0.214391	-0.108997	-0.0594771	0.0050772	-0.0450724	-0.0514319	-0.0184075	-0.16119	-0.0717095	-0.096975	-0.126124	-0.141497	-0.0524663
15.5		0.138601	0.290657	0.0192113	0.0705117	0.37809	0.265868	0.262628	0.38312	0.818901	0.000945397	-0.0939754	0.0283273	0.970525	0.539043	1.02571	0.0698504	0.486826	0.0134087	0.169558	0.451523	-0.130794	0.0636459	0.317105	0.248908	-0.0313899	0.0795196		0.326335	0.0604008		-0.117438	0.0273253	-0.0483658	-0.0173195	0.123765	0.223586	-0.115957	-0.0627166	-0.0392961	-0.051972	-0.0425238	-0.00662622	-0.147364	-0.0512591	-0.0924018	-0.130149	-0.137839	-0.0498964
15.75		0.166424	0.318034	0.0438397	0.0750256	0.401869	0.305885	0.296164	0.424872	0.877355	0.0278679	-0.0732689	0.0318461	0.992349	0.546581	1.04124	0.0919544	0.51148	0.0406123	0.171177	0.441636	-0.126211	0.0770476	0.353721	0.317697	-0.0407647	0.092914		0.348298	0.0613718		-0.10572	0.0160164	-0.0477608	0.00775799	0.136818	0.255101	-0.111419	-0.0460092	-0.0127128	-0.0575399	-0.037595	-0.00557947	-0.160482	-0.0652257	-0.0989202	-0.129758	-0.115663	-0.0531444
16		0.156494	0.340159	0.0511008	0.0880207	0.417709	0.318585	0.317404	0.45241	0.906489	0.0479992	-0.0810304	0.0591915	0.980072	0.543729	1.04914	0.112117	0.514212	0.0439167	0.192187	0.460239	-0.116173	0.0857456	0.356953	0.283361	-0.0455436	0.104002		0.357188	0.0613683		-0.103561	0.0234888	-0.0351766	0.0108892	0.168893	0.268699	-0.116498	-0.0554488	0.0003558	-0.0294325	-0.0344082	0.00668793	-0.167262	-0.050136	-0.107367	-0.140152	-0.120568	-0.0499601
16.25		0.181992	0.370049	0.0681266	0.0748872	0.429963	0.306877	0.329339	0.463191	0.928581	0.0566653	-0.0790833	0.0582174	0.990558	0.539062	1.05881	0.139996	0.525232	0.0620905	0.187957	0.466341	-0.118433	0.110205	0.383384	0.338985	-0.0424908	0.133846		0.369721	0.0616518		-0.109896	0.0149355	-0.0380401	0.0104247	0.200795	0.280185	-0.106846	-0.0422802	0.0179989	0.0123435	-0.0270174	0.0133308	-0.157968	-0.0707378	-0.093743	-0.129738	-0.0953692	-0.0260243
16.5		0.187666	0.383212	0.0631717	0.0799306	0.445686	0.336393	0.3482	0.485481	0.961477	0.0719509	-0.0705908	0.0719789	0.990962	0.553784	1.07289	0.170992	0.554582	0.105783	0.197931	0.477901	-0.104669	0.133626	0.442281	0.308927	-0.0187491	0.118428		0.385293	0.0619743		-0.0997737	0.00921977	-0.0368306	0.0269806	0.219396	0.300845	-0.115126	-0.0476917	0.0127467	-0.0223697	-0.0201843	0.015609	-0.166872	-0.046669	-0.104101	-0.123466	-0.0836831	-0.0341432
16.75		0.213174	0.402694	0.0668259	0.0908322	0.449673	0.357162	0.374265	0.485178	0.968206	0.0802561	-0.0706498	0.0846479	0.968003	0.562762	1.06571	0.198428	0.559745	0.122968	0.208601	0.472009	-0.0980425	0.148536	0.481163	0.36024	-0.0313317	0.145866		0.396743	0.0611597		-0.107823	0.00964282	-0.0277538	0.0369286	0.229786	0.311786	-0.118895	-0.0403794	0.0109168	-0.0317432	-0.0350911	0.0244123	-0.171695	-0.0387391	-0.0945141	-0.124713	-0.0681007	-0.0199917
17		0.233913	0.424305	0.0717866	0.0929974	0.458538	0.379777	0.393565	0.51265	0.982739	0.0686647	-0.07202	0.0961878	1.00062	0.554602	1.06577	0.227573	0.562849	0.127096	0.211389	0.469659	-0.0990467	0.147142	0.466695	0.390525	-0.0239413	0.173262		0.406373	0.0616983		-0.0959	0.0275318	-0.0254022	0.0397017	0.257141	0.32932	-0.0958569	-0.0568765	0.0335129	0.0164624	-0.00968731	0.025109	-0.189629	-0.0337419	-0.0989132	-0.135021	-0.0609733	0.00134659
17.25		0.242053	0.448552	0.071945	0.105852	0.478177	0.399145	0.40908	0.534573	1.02672	0.0962704	-0.0584188	0.104126	0.9737	0.560042	1.09536	0.270988	0.575348	0.168995	0.211617	0.473133	-0.094837	0.14996	0.528772	0.42412	-0.0391679	0.171042		0.422136	0.0624363		-0.10378	0.0101511	-0.0198634	0.0602409	0.279971	0.333175	-0.0931435	-0.0539888	0.0158359	-0.0136555	-0.0192152	0.0438393	-0.159267	-0.0373663	-0.0968787	-0.132484	-0.0387349	-0.0230626
17.5		0.248966	0.459163	0.0843173	0.101084	0.473646	0.409979	0.425322	0.543224	1.02105	0.107378	-0.0535595	0.134817	0.98836	0.5714	1.09	0.293618	0.58811	0.172391	0.227672	0.47354	-0.0919707	0.160598	0.58586	0.401589	-0.0379579	0.192928		0.431536	0.0622254		-0.100104	0.0112876	-0.0134695	0.0585686	0.302285	0.346293	-0.0852975	-0.0333421	0.0553748	3.26375e-05	-0.0106347	0.040063	-0.168427	-0.0271029	-0.101721	-0.131815	-0.0329248	-0.00446263
17.75		0.255059	0.483395	0.0995606	0.0925157	0.478075	0.398253	0.443997	0.572234	1.04061	0.121992	-0.0584483	0.141846	0.99095	0.566349	1.08184	0.323592	0.591389	0.21629	0.214242	0.46626	-0.0867513	0.195351	0.570319	0.42049	-0.0213076	0.171663		0.43916	0.0619487		-0.0963851	0.0205852	-0.0125164	0.0792703	0.333458	0.367379	-0.0994557	-0.0300135	0.0616493	-0.0244129	0.00317892	0.0491701	-0.162348	-0.0093738	-0.0996302	-0.137826	-0.020694	0.00925253
18		0.292452	0.493004	0.10737	0.10547	0.484522	0.398747	0.467554	0.571592	1.05784	0.120423	-0.0417912	0.156345	1.01586	0.566685	1.08292	0.35398	0.601203	0.214296	0.228578	0.466552	-0.0843346	0.217784	0.618402	0.456202	-0.0132323	0.214032		0.453879	0.0620818		-0.0965989	0.024514	-0.0126416	0.0909738	0.356456	0.37181	-0.106309	-0.0264504	0.0499531	-0.0354509	0.00375943	0.0458071	-0.166401	-0.0173969	-0.105952	-0.138736	-0.0124071	0.000329609
18.25		0.290139	0.505013	0.122066	0.114563	0.483644	0.452735	0.488384	0.573073	1.06634	0.119919	-0.0487561	0.175197	1.00263	0.551908	1.06946	0.392219	0.609535	0.243022	0.230191	0.459014	-0.0777861	0.215986	0.639726	0.422704	-0.0292591	0.19482		0.458265	0.0618295		-0.0838709	0.0447001	-0.0004469	0.0983398	0.393994	0.372283	-0.0760473	-0.00780975	0.057504	-0.0335644	-0.00166666	0.0582387	-0.158049	-0.0164048	-0.0880092	-0.140673	0.00201154	0.0238339
18.5		0.303061	0.50522	0.133245	0.106879	0.486265	0.44893	0.498309	0.597534	1.06013	0.157199	-0.0349948	0.191059	0.993415	0.576911	1.07563	0.438308	0.615028	0.248381	0.230279	0.4576	-0.0768179	0.219283	0.710886	0.503201	-0.0133244	0.198465		0.472249	0.0618078		-0.0793292	0.0320589	0.0086696	0.106528	0.419581	0.393265	-0.0799782	-0.0342723	0.080823	-0.0112077	0.0141742	0.0561788	-0.155778	-0.0061845	-0.0976674	-0.140031	0.0156804	0.0248028
18.75		0.314891	0.525465	0.145075	0.0978758	0.481862	0.451685	0.523186	0.599163	1.07339	0.161247	-0.0151321	0.20262	0.981411	0.56515	1.07037	0.45676	0.608163	0.262985	0.234251	0.455894	-0.0665032	0.218859	0.694114	0.5012	-0.0298435	0.230823		0.476668	0.0611661		-0.0806691	0.0349378	0.00797617	0.103048	0.441537	0.405617	-0.0727742	-0.00970658	0.118221	0.0288059	0.0127264	0.0699741	-0.159189	-0.0165671	-0.0936476	-0.136373	0.029989	0.0364763
19		0.321932	0.526237	0.160017	0.116686	0.490397	0.474533	0.541372	0.613417	1.05984	0.181278	-0.0209784	0.219187	0.989975	0.559544	1.0686	0.491492	0.625795	0.281813	0.222225	0.453058	-0.0589247	0.227242	0.724564	0.510111	-0.00472418	0.244348		0.487209	0.0606604		-0.0649073	0.0481977	0.0159756	0.104207	0.474402	0.409971	-0.0753959	-0.0097268	0.100482	0.0036554	0.0133493	0.0662067	-0.165222	-0.0107169	-0.101022	-0.143019	0.0468694	0.0549341
19.25		0.35831	0.563273	0.174308	0.135266	0.49871	0.495019	0.557301	0.618097	1.07436	0.189613	-0.0122156	0.236527	1.01173	0.5559	1.06783	0.526318	0.613152	0.291774	0.233732	0.452015	-0.0553805	0.247328	0.752363	0.525836	-0.00813589	0.224239		0.499064	0.0610071		-0.0709549	0.0686457	0.0230723	0.13551	0.477641	0.412378	-0.0664841	0.0109563	0.129793	-0.00228463	0.0224255	0.0658846	-0.163475	-0.0115688	-0.126422	-0.159307	0.0327853	0.0537224
19.5		0.359368	0.545122	0.178544	0.114562	0.506073	0.525516	0.571334	0.617656	1.0731	0.214509	-0.0228202	0.246428	0.99125	0.563968	1.05376	0.562069	0.63111	0.301133	0.238381	0.44898	-0.0460055	0.245989	0.778551	0.541217	-0.0050275	0.257036		0.505392	0.0606777		-0.0661403	0.063826	0.0224976	0.135969	0.509126	0.412277	-0.0516965	-0.000432752	0.136232	0.0150524	0.0453169	0.0772438	-0.136953	0.00342277	-0.0998355	-0.147895	0.051772	0.0694045
19.75		0.375984	0.555905	0.190591	0.139538	0.502031	0.5224	0.600447	0.619801	1.06289	0.229622	-0.00654924	0.269831	0.993812	0.558864	1.03497	0.583484	0.622873	0.321165	0.227175	0.442262	-0.044798	0.260774	0.793115	0.534234	-0.00283555	0.258247		0.511317	0.0596895		-0.0571827	0.0703877	0.0320619	0.133023	0.533402	0.418675	-0.0483285	-0.0104103	0.139016	0.0235447	0.0618152	0.0748325	-0.164726	0.00913548	-0.112652	-0.14657	0.0627575	0.0778459
20		0.387498	0.563636	0.201691	0.130007	0.521507	0.539626	0.606581	0.636387	1.07666	0.23974	0.00750087	0.27897	0.999022	0.557235	1.04256	0.617163	0.629775	0.332619	0.223323	0.439433	-0.0346617	0.255339	0.826192	0.548552	0.00424013	0.277031		0.521386	0.0602025		-0.056749	0.0702289	0.0417291	0.145367	0.549505	0.425135	-0.0345719	0.0153202	0.144923	0.0173958	0.0560498	0.0825305	-0.149662	0.0316197	-0.101003	-0.148164	0.0767369	0.103722
20.25		0.396592	0.559113	0.225239	0.126055	0.521263	0.564119	0.627615	0.639443	1.06876	0.250381	0.00747632	0.298064	0.988371	0.564709	1.04782	0.651311	0.627203	0.375003	0.231105	0.433113	-0.0357087	0.271458	0.811444	0.540844	-0.00522287	0.270839		0.527108	0.0598029		-0.0474023	0.0741921	0.0477513	0.155637	0.585604	0.431015	-0.0324056	0.0155022	0.158619	0.0219977	0.0865886	0.0849247	-0.144845	0.0379708	-0.0933298	-0.147712	0.0870617	0.119466
20.5		0.426998	0.573454	0.234241	0.146286	0.528716	0.565007	0.653422	0.644361	1.06816	0.263378	0.0106394	0.310526	0.968005	0.558566	1.03326	0.671461	0.619516	0.372095	0.224775	0.428424	-0.0305058	0.28043	0.875112	0.535086	0.00880658	0.331941		0.53656	0.0592281		-0.0343423	0.0902678	0.048608	0.168024	0.616035	0.436415	-0.0305587	0.035336	0.174748	0.0339299	0.0739297	0.0837809	-0.137165	0.0484159	-0.105585	-0.155935	0.0949267	0.132559
20.75		0.42538	0.562751	0.250276	0.132584	0.528351	0.588428	0.658729	0.659892	1.06036	0.28518	0.0251668	0.336584	0.982793	0.556341	1.03303	0.703774	0.627444	0.399359	0.23318	0.425614	-0.0300109	0.274093	0.940266	0.567504	0.00872831	0.33556		0.546914	0.0599387		-0.0267674	0.0954707	0.0591847	0.176002	0.638988	0.44203	-0.0117358	0.0495399	0.198152	0.0687868	0.102557	0.0748044	-0.132229	0.0472966	-0.102442	-0.159006	0.106024	0.137144
21		0.446655	0.579195	0.262987	0.150261	0.541433	0.601157	0.694811	0.662995	1.05841	0.287652	0.0294763	0.34395	0.994669	0.547576	1.03578	0.727744	0.620139	0.410959	0.223685	0.422132	-0.0185124	0.296387	0.928127	0.561443	0.00551528	0.33702		0.553848	0.059788		-0.0213242	0.108419	0.0706418	0.19525	0.649531	0.445545	-0.00213465	0.065847	0.216224	0.0412669	0.100015	0.0790458	-0.138414	0.0474071	-0.120871	-0.154365	0.117056	0.163691
21.25		0.470207	0.590694	0.279922	0.162485	0.545134	0.622538	0.705079	0.652461	1.05267	0.318132	0.0336839	0.36056	0.966714	0.546537	1.02566	0.757174	0.621634	0.423768	0.217974	0.417821	-0.0101289	0.295785	0.959933	0.587108	0.013733	0.355136		0.562339	0.0591875		-0.0182334	0.11533	0.0816328	0.208047	0.67967	0.440657	-0.0219316	0.0467412	0.234003	0.110354	0.113259	0.0838676	-0.126502	0.0527483	-0.111142	-0.161265	0.127033	0.166396
21.5		0.488065	0.580117	0.294577	0.147261	0.548884	0.624759	0.702518	0.659195	1.04907	0.341295	0.0488653	0.376296	0.978944	0.543305	1.00093	0.774835	0.606145	0.448737	0.220378	0.416479	-0.0100865	0.312627	0.936502	0.579012	0.00824623	0.348959		0.564397	0.0583947		-0.00451755	0.128041	0.0890004	0.206359	0.696658	0.448224	0.0120711	0.0756021	0.260547	0.105654	0.126687	0.082731	-0.13251	0.0733475	-0.0981496	-0.155905	0.136023	0.191888
21.75		0.474001	0.584725	0.302104	0.147108	0.53622	0.638659	0.734862	0.687384	1.0438	0.367233	0.0613825	0.389807	0.956568	0.535348	1.00841	0.800686	0.613644	0.439219	0.2111	0.400816	-0.00419127	0.310462	1.01169	0.594541	0.0187826	0.388415		0.573122	0.0591114		0.00216628	0.160711	0.0974836	0.226462	0.709482	0.463456	0.0102906	0.0726295	0.279077	0.0937023	0.130341	0.0833319	-0.125684	0.0850307	-0.120089	-0.16352	0.143579	0.200329
22		0.493902	0.583327	0.316021	0.161351	0.539482	0.621089	0.744585	0.66789	1.04153	0.37938	0.0645773	0.410405	0.94655	0.523406	0.987406	0.818896	0.593806	0.44696	0.212446	0.398483	-0.00103039	0.303082	0.978002	0.617306	0.0214632	0.389831		0.573406	0.0579068		0.00118147	0.164579	0.111992	0.243752	0.722532	0.46062	0.0194079	0.113846	0.299877	0.0768548	0.168878	0.0816344	-0.108599	0.0995963	-0.113731	-0.154831	0.157178	0.218267
22.25		0.519787	0.589765	0.341943	0.165106	0.554549	0.670717	0.753694	0.677487	1.02762	0.394606	0.0662244	0.419384	0.950021	0.52042	0.991862	0.84115	0.598854	0.476918	0.211742	0.39895	0.00310705	0.295258	1.03177	0.637532	0.0339549	0.430684		0.586596	0.0584558		0.0215163	0.161851	0.111237	0.249973	0.733211	0.454223	0.0317794	0.0999494	0.338823	0.0993094	0.161337	0.0859766	-0.121792	0.104625	-0.100849	-0.16417	0.158931	0.231711
22.5		0.518328	0.571421	0.345316	0.170632	0.556223	0.651487	0.752921	0.66703	1.03771	0.407911	0.0720256	0.42589	0.937367	0.537774	0.987787	0.859513	0.608174	0.468652	0.201787	0.387988	0.00895771	0.316677	1.05546	0.600652	0.0306273	0.394368		0.585426	0.0585517		0.0345058	0.152736	0.132815	0.274848	0.763594	0.45162	0.0256474	0.0918323	0.356404	0.151275	0.189061	0.0913759	-0.0963028	0.122497	-0.0967741	-0.163615	0.158635	0.250967
22.75		0.522302	0.57537	0.362901	0.176005	0.569619	0.676426	0.785561	0.678565	1.02775	0.437145	0.0877868	0.448437	0.957153	0.531811	0.993751	0.874562	0.602796	0.482712	0.211212	0.390415	0.0133762	0.304686	1.04968	0.621621	0.030959	0.442952		0.596306	0.0584644		0.0426306	0.17291	0.140729	0.297493	0.775875	0.463337	0.0324941	0.138978	0.363232	0.143944	0.165014	0.0854385	-0.102948	0.141107	-0.105405	-0.161383	0.185684	0.266962
23		0.52798	0.567522	0.376774	0.160996	0.566675	0.672972	0.790844	0.670298	1.01108	0.441017	0.0943388	0.461636	0.917109	0.520937	0.975595	0.887843	0.591664	0.49898	0.209698	0.381432	0.0143545	0.331315	1.06511	0.60454	0.0365101	0.445249		0.595033	0.0576232		0.0516923	0.202542	0.15524	0.305192	0.78318	0.451867	0.045808	0.129166	0.367016	0.137404	0.20339	0.0832056	-0.0987808	0.140979	-0.113401	-0.176345	0.166033	0.299141
23.25		0.547465	0.571258	0.395435	0.175504	0.58361	0.70801	0.809291	0.67368	1.0024	0.465397	0.0975426	0.477658	0.929296	0.523016	0.978538	0.90713	0.593239	0.498776	0.214171	0.378637	0.00509752	0.318999	1.04575	0.590949	0.0514245	0.460035		0.60195	0.0574912		0.0579924	0.221548	0.169856	0.321644	0.800224	0.458864	0.0494796	0.146464	0.4141	0.147907	0.194423	0.0840187	-0.0875307	0.148142	-0.106	-0.15458	0.194418	0.319141
23.5		0.553627	0.569121	0.413733	0.170117	0.583518	0.70332	0.812319	0.687476	1.0042	0.485413	0.0974396	0.486183	0.93882	0.503493	0.958219	0.910251	0.584519	0.517311	0.208329	0.3819	0.0288009	0.33246	1.09452	0.6236	0.0464589	0.461731		0.607895	0.057825		0.083678	0.223396	0.188875	0.350827	0.822375	0.477979	0.0563991	0.145202	0.418211	0.185374	0.241681	0.0791006	-0.0666924	0.169395	-0.109455	-0.157086	0.197506	0.342515
23.75		0.565334	0.579082	0.431098	0.18487	0.600096	0.724742	0.82571	0.675247	1.00038	0.494406	0.114464	0.510615	0.920574	0.49816	0.964902	0.927403	0.587545	0.510998	0.201066	0.369151	0.0210898	0.318354	1.06611	0.635812	0.048943	0.485417		0.611922	0.0574423		0.0906943	0.230509	0.195966	0.370136	0.823482	0.462465	0.065023	0.163511	0.419177	0.169363	0.245826	0.074121	-0.071289	0.175902	-0.0935113	-0.173837	0.199782	0.353341
24		0.583542	0.553163	0.451567	0.191228	0.59903	0.705946	0.825136	0.678763	0.990006	0.511657	0.115941	0.513557	0.89857	0.507094	0.959411	0.933502	0.576516	0.516087	0.205186	0.358206	0.0262872	0.333006	1.11552	0.609864	0.0453091	0.489386		0.613149	0.0574063		0.100911	0.231213	0.207627	0.386638	0.826228	0.477206	0.0700134	0.205306	0.45156	0.21593	0.261232	0.0711389	-0.0713284	0.185317	-0.0911436	-0.173815	0.223891	0.390178
24.25		0.585231	0.568638	0.468919	0.197086	0.601178	0.751743	0.848751	0.679209	0.982418	0.537385	0.125669	0.532982	0.925393	0.506244	0.958314	0.939645	0.571902	0.540523	0.19199	0.361525	0.0337631	0.326659	1.0682	0.615233	0.070801	0.490066		0.620302	0.0567892		0.109794	0.241328	0.214613	0.401762	0.845373	0.46588	0.0733624	0.21949	0.444258	0.199683	0.269638	0.0720748	-0.066611	0.219747	-0.0996148	-0.157384	0.213573	0.414909
24.5		0.58885	0.563966	0.485626	0.204258	0.610295	0.754106	0.845423	0.661151	0.980189	0.548071	0.131498	0.542303	0.913266	0.497342	0.937325	0.950203	0.56568	0.527625	0.197169	0.350851	0.0344578	0.340261	1.09859	0.646984	0.0583077	0.515291		0.62298	0.0568548		0.142708	0.25158	0.241621	0.425788	0.866593	0.464875	0.0833526	0.225326	0.497679	0.21905	0.278188	0.0695468	-0.0520881	0.204704	-0.0988556	-0.168153	0.22956	0.445167
24.75		0.611041	0.547446	0.502393	0.199571	0.611957	0.769463	0.868736	0.667343	0.965445	0.573591	0.136873	0.557741	0.893923	0.488509	0.936558	0.962374	0.558364	0.538066	0.181183	0.34026	0.0301885	0.329594	1.13232	0.639772	0.0670991	0.527106		0.626358	0.0576076		0.153018	0.264115	0.251721	0.44013	0.847114	0.480223	0.0888236	0.250199	0.499317	0.226765	0.292073	0.0671235	-0.0389089	0.231632	-0.105959	-0.179893	0.228251	0.457064
25		0.61749	0.544312	0.513672	0.190662	0.612	0.743736	0.860121	0.658297	0.948797	0.583416	0.140613	0.556791	0.889216	0.49265	0.917175	0.96516	0.553582	0.531398	0.189447	0.336475	0.0232117	0.323825	1.08705	0.612763	0.0675882	0.518921		0.62026	0.0563926		0.169486	0.275558	0.282177	0.458044	0.881568	0.484343	0.0822331	0.261038	0.534716	0.260395	0.299888	0.0739182	-0.0486205	0.252763	-0.0992152	-0.165557	0.236414	0.48331
25.25		0.619842	0.537701	0.533858	0.212677	0.621425	0.778137	0.888043	0.671866	0.947773	0.616555	0.146571	0.568075	0.893689	0.491056	0.911129	0.970695	0.549931	0.536829	0.173922	0.339391	0.0322536	0.332961	1.10117	0.617761	0.0626678	0.54075		0.628659	0.0568549		0.178691	0.283493	0.290886	0.487919	0.875455	0.487949	0.0963439	0.280864	0.558176	0.259729	0.320038	0.0685027	-0.043625	0.260653	-0.114598	-0.173195	0.228112	0.510937
25.5		0.601499	0.544486	0.552826	0.202035	0.62627	0.79467	0.886576	0.662734	0.931943	0.633755	0.154537	0.585311	0.879294	0.468441	0.909636	0.977204	0.544578	0.531068	0.17977	0.326498	0.0395874	0.317676	1.1087	0.640986	0.060774	0.532514		0.62853	0.0569606		0.18574	0.288084	0.303564	0.50888	0.87637	0.481207	0.106068	0.30841	0.586612	0.312204	0.326126	0.0575235	-0.0350433	0.263502	-0.0848111	-0.173794	0.254637	0.54165
25.75		0.623384	0.544451	0.566132	0.20229	0.623075	0.788797	0.89256	0.639127	0.930062	0.643855	0.164707	0.591417	0.851315	0.47291	0.91653	0.979313	0.537241	0.520515	0.174027	0.323858	0.0359371	0.325943	1.13839	0.639665	0.0584275	0.539302		0.629678	0.0572464		0.211777	0.284325	0.313898	0.531029	0.882338	0.469512	0.100743	0.315351	0.595738	0.306434	0.363245	0.0620718	-0.0340949	0.28431	-0.096629	-0.171051	0.255218	0.561181
26		0.633569	0.541994	0.58466	0.210036	0.627509	0.807144	0.882454	0.661337	0.930378	0.658741	0.173755	0.594036	0.854547	0.463907	0.901905	0.977815	0.55142	0.55042	0.169443	0.31486	0.0406776	0.319711	1.12919	0.642747	0.0668092	0.556338		0.634377	0.0569022		0.224415	0.303043	0.327747	0.543335	0.874969	0.486121	0.112896	0.319601	0.612427	0.297811	0.353764	0.0522882	-0.0236833	0.295803	-0.0865	-0.178001	0.264948	0.590479
26.25		0.645763	0.525328	0.60597	0.231868	0.627897	0.793781	0.884399	0.656514	0.92189	0.665958	0.176186	0.601862	0.860256	0.465539	0.88561	0.982468	0.528788	0.546183	0.170957	0.317542	0.0404401	0.321149	1.11657	0.643771	0.0815714	0.579806		0.635633	0.0561244		0.246122	0.315473	0.347898	0.561804	0.886713	0.488124	0.11628	0.35431	0.621158	0.340148	0.366316	0.0488703	-0.0263283	0.298837	-0.100171	-0.17887	0.265701	0.607018
26.5		0.65181	0.528011	0.626128	0.227251	0.64186	0.797785	0.888601	0.654693	0.910902	0.70097	0.176346	0.607781	0.88572	0.476113	0.890202	0.983857	0.53656	0.551698	0.165403	0.304225	0.0354804	0.314969	1.09362	0.660059	0.0779077	0.56388		0.638471	0.0565308		0.260363	0.340798	0.35573	0.580491	0.89382	0.491485	0.116549	0.371851	0.635418	0.369685	0.389549	0.0463414	-0.0244586	0.321145	-0.104469	-0.188085	0.268073	0.629135
26.75		0.661783	0.532066	0.646685	0.230709	0.63968	0.811335	0.903174	0.650122	0.90934	0.716375	0.186121	0.625459	0.8586	0.454381	0.877287	0.991054	0.515557	0.535306	0.164958	0.314882	0.047168	0.326539	1.13033	0.61943	0.0709332	0.596622		0.640934	0.0568049		0.270004	0.353	0.374395	0.596467	0.879958	0.482386	0.126055	0.371196	0.660483	0.39633	0.383482	0.051214	-0.00105639	0.338133	-0.0902011	-0.18526	0.264161	0.656883
27		0.650239	0.512935	0.643372	0.234231	0.645821	0.824118	0.900388	0.659281	0.896953	0.73645	0.195507	0.621365	0.868107	0.456895	0.877957	0.988442	0.526222	0.530219	0.153342	0.288784	0.0422006	0.306282	1.13003	0.684546	0.082133	0.58616		0.641938	0.0572685		0.29551	0.365247	0.395419	0.620783	0.916234	0.486569	0.123389	0.390031	0.688297	0.375423	0.393368	0.0501662	-0.0149816	0.358257	-0.0841903	-0.181751	0.276928	0.672632
27.25		0.65729	0.516079	0.668842	0.23276	0.644083	0.812786	0.903414	0.644783	0.891279	0.762301	0.202091	0.63167	0.845552	0.454323	0.868903	0.982422	0.511265	0.535647	0.153159	0.302821	0.0474628	0.317607	1.1208	0.633878	0.0618017	0.603046		0.640556	0.0567767		0.30693	0.364641	0.417314	0.654486	0.921031	0.481874	0.134821	0.41274	0.699541	0.42338	0.415632	0.0443873	-0.0170426	0.350059	-0.104832	-0.183968	0.283709	0.710878
27.5		0.65297	0.506346	0.670068	0.234551	0.645891	0.811461	0.904768	0.659948	0.870565	0.762346	0.201047	0.636668	0.823474	0.452202	0.861716	0.986465	0.508112	0.524059	0.1461	0.285313	0.0452529	0.305632	1.10711	0.621932	0.0797267	0.602141		0.636703	0.0563848		0.31727	0.403156	0.426731	0.666026	0.905836	0.485436	0.155656	0.441471	0.711492	0.393484	0.406514	0.0356086	-0.0139868	0.367894	-0.0960391	-0.187934	0.295522	0.73212
27.75		0.663554	0.510564	0.699977	0.238269	0.657393	0.836586	0.899101	0.638135	0.86743	0.797312	0.201137	0.662097	0.820514	0.438622	0.879283	0.986182	0.497276	0.523361	0.151873	0.281494	0.0484487	0.300546	1.12342	0.667373	0.083871	0.582812		0.642501	0.0571729		0.334213	0.414119	0.448456	0.699866	0.914848	0.491846	0.138224	0.42421	0.718879	0.444712	0.426427	0.0275863	-0.0198819	0.375394	-0.104365	-0.196911	0.298352	0.749904
28		0.655328	0.51202	0.707673	0.236941	0.644209	0.821854	0.910333	0.646765	0.872279	0.813673	0.217757	0.655028	0.825483	0.449541	0.850215	0.984011	0.495035	0.528369	0.142568	0.277486	0.0402551	0.305465	1.08757	0.697703	0.0878745	0.631053		0.644034	0.056658		0.348878	0.441094	0.462923	0.719044	0.899903	0.48211	0.143347	0.465188	0.750076	0.447401	0.430293	0.0244312	-0.0156679	0.379986	-0.102423	-0.192312	0.291272	0.77168
28.25		0.655124	0.494082	0.72163	0.233916	0.651602	0.794571	0.913125	0.638708	0.870396	0.834872	0.205844	0.668279	0.799495	0.433894	0.854399	0.989168	0.500177	0.515376	0.153649	0.267326	0.0454337	0.303874	1.09851	0.618922	0.0747152	0.630518		0.639077	0.0569427		0.367278	0.451884	0.482084	0.746694	0.924844	0.486638	0.157344	0.488427	0.774395	0.475979	0.44764	0.0205445	0.0103301	0.38086	-0.0873357	-0.192673	0.299291	0.784639
28.5		0.67205	0.507194	0.741788	0.24069	0.660619	0.815152	0.909271	0.642144	0.863443	0.850465	0.221606	0.652454	0.816549	0.437257	0.866322	0.975308	0.486732	0.525635	0.13779	0.275885	0.0568317	0.317101	1.11486	0.603517	0.073321	0.611738		0.643236	0.0570802		0.375734	0.481326	0.497586	0.757677	0.90681	0.489506	0.158318	0.495108	0.788469	0.49376	0.466232	0.0222159	-0.000696438	0.411295	-0.0810186	-0.188707	0.295501	0.797172
28.75		0.682795	0.495538	0.758987	0.251983	0.665788	0.843183	0.9246	0.63023	0.836366	0.872317	0.221519	0.661312	0.81993	0.426662	0.841286	0.982041	0.479871	0.536857	0.134661	0.268472	0.049476	0.299284	1.13299	0.66214	0.0888822	0.621038		0.647562	0.057846		0.402326	0.479643	0.516873	0.790439	0.921328	0.474749	0.162762	0.485891	0.772932	0.49139	0.471582	0.0238863	-0.0033901	0.400708	-0.0809236	-0.184187	0.307299	0.82549
29		0.675689	0.513209	0.774986	0.249977	0.674332	0.829575	0.932473	0.639281	0.840688	0.898906	0.235179	0.673379	0.80919	0.422924	0.837719	0.969904	0.475785	0.514844	0.140612	0.264409	0.0474029	0.303453	1.11118	0.634291	0.0967198	0.66835		0.649341	0.0574572		0.416038	0.514219	0.527819	0.814757	0.920752	0.475479	0.156177	0.507496	0.797228	0.500672	0.471336	0.0178915	-0.00351805	0.427121	-0.0905791	-0.191863	0.295142	0.824013
29.25		0.676863	0.476425	0.784561	0.25829	0.667396	0.865622	0.93222	0.640191	0.834888	0.904912	0.2332	0.669058	0.794907	0.414082	0.83523	0.972278	0.47355	0.535147	0.128117	0.248398	0.0473985	0.307125	1.13833	0.648636	0.0814426	0.658403		0.649041	0.0585698		0.422156	0.524885	0.542192	0.838815	0.921125	0.476568	0.164169	0.528022	0.838812	0.521684	0.470074	0.00884629	-0.0111913	0.434491	-0.080328	-0.192682	0.312288	0.846006
29.5		0.676211	0.482492	0.797812	0.247273	0.6724	0.826647	0.910104	0.611388	0.824971	0.934668	0.23424	0.681703	0.785569	0.423566	0.81651	0.970488	0.473617	0.515176	0.128659	0.248943	0.0476522	0.297529	1.13547	0.651169	0.0987616	0.650931		0.64586	0.0580341		0.42288	0.543606	0.541715	0.844402	0.900363	0.466146	0.173315	0.543115	0.825461	0.521632	0.494895	0.0134741	0.00161292	0.43775	-0.0868803	-0.193206	0.306867	0.862071
29.75		0.678169	0.486943	0.822304	0.256629	0.687492	0.850965	0.927226	0.621976	0.829737	0.930254	0.240981	0.677898	0.7878	0.409365	0.813805	0.961696	0.463626	0.518902	0.128391	0.251723	0.042391	0.289243	1.11749	0.613453	0.106346	0.656209		0.646901	0.0580915		0.459648	0.580012	0.567167	0.869424	0.928452	0.470744	0.161095	0.560717	0.825754	0.560562	0.511643	0.0120865	0.0116809	0.45291	-0.0808291	-0.179255	0.313368	0.879717
30		0.674869	0.46017	0.826525	0.266562	0.679226	0.831015	0.922586	0.596142	0.820308	0.948633	0.246755	0.680144	0.76598	0.419004	0.79336	0.956802	0.449348	0.5106	0.122159	0.243457	0.0413524	0.295614	1.13122	0.678849	0.0969756	0.680511		0.645637	0.0582867		0.458403	0.582677	0.585842	0.892337	0.911014	0.460741	0.178264	0.582447	0.889713	0.53566	0.518446	-0.00160154	-0.000358623	0.468806	-0.0819141	-0.188985	0.314837	0.912913
30.25		0.669044	0.4735	0.842112	0.254037	0.68868	0.854974	0.932225	0.634408	0.809118	0.947052	0.230285	0.678018	0.755284	0.392409	0.793572	0.960871	0.446349	0.497504	0.123175	0.238844	0.0425671	0.279694	1.14216	0.630844	0.0990978	0.665986		0.64347	0.0591013		0.472179	0.599205	0.597657	0.916828	0.913331	0.46181	0.174757	0.58419	0.876041	0.567821	0.522754	0.00587726	-0.00513938	0.455287	-0.0684063	-0.196624	0.325384	0.943105
30.5		0.68435	0.456392	0.855537	0.253015	0.69011	0.840238	0.91054	0.605299	0.810127	0.962461	0.233596	0.678378	0.774114	0.392584	0.800567	0.95358	0.441016	0.516044	0.107342	0.235464	0.0463611	0.258554	1.14489	0.685905	0.0999346	0.699254		0.645541	0.0597067		0.493976	0.623238	0.603071	0.924257	0.912169	0.46084	0.170911	0.588186	0.905024	0.589283	0.530131	0.00195541	0.0141705	0.466254	-0.074115	-0.191444	0.329008	0.960629
30.75		0.680881	0.461639	0.869766	0.267204	0.693461	0.848011	0.920326	0.615633	0.796492	0.983783	0.241546	0.677726	0.735039	0.39657	0.802716	0.952119	0.441675	0.49239	0.106218	0.231325	0.0374273	0.285562	1.13655	0.662683	0.113117	0.697846		0.646004	0.0593525		0.508267	0.630318	0.625652	0.956023	0.924021	0.464018	0.167407	0.621318	0.886952	0.58675	0.546715	-0.00884359	0.0158011	0.49036	-0.0598902	-0.183901	0.332344	0.971552
31		0.673437	0.456483	0.898731	0.284547	0.701668	0.86843	0.910378	0.609067	0.795447	0.993818	0.252603	0.694442	0.743733	0.403912	0.778593	0.936262	0.435494	0.48901	0.108592	0.221433	0.0365031	0.275838	1.08863	0.658592	0.112276	0.693559		0.644995	0.0587997		0.522443	0.676379	0.625859	0.99239	0.917052	0.461244	0.160551	0.608619	0.935883	0.634636	0.539258	-0.00232639	0.0209405	0.485201	-0.0815703	-0.193858	0.331977	0.982708
31.25		0.654624	0.443349	0.905551	0.268555	0.696935	0.84353	0.906708	0.609957	0.788651	1.00369	0.253272	0.69588	0.754125	0.402732	0.782807	0.951177	0.420045	0.505498	0.105167	0.212074	0.0370227	0.278958	1.14189	0.655892	0.121664	0.676268		0.644786	0.0597437		0.525522	0.681796	0.646613	0.990412	0.90619	0.449643	0.170418	0.646329	0.895242	0.626412	0.544951	-0.0148416	0.0269348	0.497192	-0.0650569	-0.173981	0.333703	1.02581
31.5		0.682111	0.427646	0.906161	0.278377	0.704261	0.872564	0.898116	0.600749	0.776677	1.01125	0.262622	0.694716	0.733763	0.385818	0.772546	0.946145	0.431385	0.512149	0.093405	0.21322	0.0370323	0.269942	1.11643	0.648905	0.0952207	0.705679		0.64328	0.0599608		0.53675	0.702785	0.659582	1.01147	0.903891	0.448058	0.164137	0.64205	0.94563	0.624179	0.552222	-0.0118201	0.00510263	0.504964	-0.0649299	-0.181643	0.325519	1.03843
31.75		0.669428	0.442708	0.921695	0.271137	0.699416	0.843315	0.899422	0.597493	0.772308	1.01667	0.255921	0.69031	0.728841	0.383448	0.779892	0.937409	0.428013	0.482	0.102009	0.203437	0.0417912	0.289592	1.10221	0.653631	0.124364	0.716224		0.642349	0.0592195		0.546974	0.727948	0.668842	1.02463	0.900868	0.449078	0.188165	0.66118	0.968571	0.660407	0.562836	-0.0163595	0.00741465	0.499072	-0.0684261	-0.186696	0.327851	1.03988
32		0.675009	0.443652	0.930287	0.27645	0.703926	0.867764	0.913482	0.562728	0.766981	1.02617	0.253231	0.684804	0.709625	0.378298	0.773076	0.938789	0.43241	0.497273	0.0886851	0.201646	0.0348278	0.260143	1.0914	0.649658	0.131834	0.742592		0.641659	0.0599193		0.556456	0.765881	0.67721	1.0476	0.909534	0.445407	0.181344	0.684294	0.966781	0.687711	0.555076	-0.0207436	0.00156466	0.514782	-0.0694429	-0.185496	0.317646	1.07147
32.25		0.686005	0.417274	0.950383	0.272617	0.716104	0.843315	0.906974	0.578531	0.76338	1.05719	0.259739	0.69945	0.728006	0.374081	0.752444	0.924565	0.414443	0.483787	0.0880696	0.192435	0.0306106	0.271019	1.07969	0.623514	0.11632	0.684342		0.637027	0.0602263		0.57752	0.773125	0.694658	1.07618	0.905236	0.449303	0.174763	0.682672	0.960269	0.671386	0.552952	-0.0254417	-0.00413878	0.517582	-0.0618298	-0.182949	0.322838	1.07167
32.5		0.679989	0.423094	0.961111	0.291953	0.711272	0.864265	0.894171	0.593815	0.754022	1.05387	0.269968	0.697738	0.721937	0.361744	0.759654	0.917991	0.407273	0.465915	0.0935888	0.197872	0.0352136	0.265678	1.07752	0.637719	0.0996335	0.724022		0.638824	0.0602782		0.580527	0.796847	0.707152	1.09394	0.90714	0.441875	0.168207	0.68943	1.0038	0.66963	0.563669	-0.0300107	-0.00280346	0.518723	-0.0483268	-0.187076	0.327567	1.07895
32.75		0.658232	0.411676	0.96634	0.2822	0.710547	0.844678	0.895963	0.548609	0.737451	1.05783	0.257187	0.689003	0.722622	0.36975	0.745874	0.930896	0.408876	0.47562	0.0945543	0.19992	0.0356372	0.279913	1.08914	0.637607	0.121948	0.730254		0.636567	0.0600654		0.594254	0.827487	0.715637	1.11601	0.898398	0.432998	0.174817	0.702477	1.005	0.692881	0.582596	-0.0264968	-0.0034233	0.514126	-0.0539977	-0.18586	0.326477	1.10327
33		0.667455	0.410866	0.970986	0.286583	0.718166	0.860434	0.892013	0.567715	0.748402	1.0719	0.259371	0.711934	0.727259	0.356111	0.747731	0.926306	0.408215	0.464385	0.0836454	0.186448	0.032822	0.266839	1.11519	0.603676	0.123464	0.73836		0.638257	0.061297		0.598346	0.823495	0.720673	1.12877	0.880126	0.440744	0.170117	0.710881	0.994917	0.712868	0.585474	-0.0310175	-0.000819964	0.527865	-0.0524459	-0.189773	0.331816	1.10126
33.25		0.675954	0.403547	0.986483	0.2856	0.719722	0.841948	0.90095	0.566261	0.731013	1.07884	0.258761	0.695845	0.697892	0.360909	0.734751	0.922666	0.396156	0.481697	0.079083	0.180355	0.025412	0.25157	1.08119	0.639907	0.108917	0.74768		0.634673	0.0613624		0.606659	0.857519	0.737676	1.14958	0.893618	0.424164	0.170035	0.739492	1.00494	0.707372	0.588452	-0.02576	0.00918209	0.546867	-0.0501419	-0.183848	0.318362	1.11788
33.5		0.685229	0.414191	1.00516	0.297087	0.728833	0.858013	0.896327	0.566921	0.729194	1.08918	0.262278	0.690885	0.714113	0.359083	0.752433	0.907381	0.38966	0.439781	0.076691	0.175209	0.0298626	0.255648	1.03551	0.577365	0.131053	0.735596		0.632734	0.0608748		0.605256	0.872347	0.749881	1.15862	0.882887	0.42376	0.170971	0.739378	1.05601	0.743691	0.596611	-0.0246583	0.0172361	0.552469	-0.0499371	-0.191026	0.329406	1.12532
33.75		0.681262	0.418928	1.01942	0.302845	0.732343	0.859661	0.895759	0.577325	0.722907	1.09082	0.251	0.688536	0.677915	0.369581	0.726817	0.901338	0.389837	0.458004	0.0798686	0.176671	0.0243641	0.257022	1.04937	0.632839	0.134123	0.748192		0.635198	0.060924		0.628434	0.888468	0.756485	1.17859	0.879227	0.414107	0.175604	0.752147	1.03519	0.766205	0.587392	-0.0379909	0.00970275	0.536326	-0.0612745	-0.182195	0.340029	1.14402
34		0.674809	0.393103	1.01307	0.285393	0.720551	0.851286	0.879524	0.55348	0.710586	1.10507	0.252362	0.684448	0.681548	0.347881	0.729421	0.903312	0.386905	0.447167	0.0800372	0.173661	0.0242807	0.249964	1.05922	0.633323	0.121706	0.72664		0.628352	0.0613939		0.632553	0.909108	0.766032	1.19253	0.885424	0.417485	0.165001	0.759989	1.05714	0.769932	0.596738	-0.0381814	-0.000334715	0.551452	-0.0581955	-0.173992	0.334259	1.15344
34.25		0.69442	0.393778	1.0093	0.287122	0.732064	0.834125	0.876536	0.557456	0.701744	1.1101	0.256186	0.68753	0.680204	0.329374	0.713474	0.893831	0.386755	0.459425	0.0689919	0.167177	0.0284399	0.254789	1.08835	0.623318	0.131277	0.740979		0.629044	0.0616568		0.645401	0.935282	0.761332	1.21006	0.87126	0.421318	0.170291	0.756612	1.05428	0.791061	0.574312	-0.0425626	-0.00984266	0.562304	-0.0528214	-0.185115	0.320985	1.15786
34.5		0.671927	0.404852	1.03912	0.290826	0.728854	0.840571	0.870091	0.546328	0.705316	1.12136	0.257683	0.686993	0.660624	0.343104	0.721107	0.893434	0.374188	0.435206	0.0683845	0.171658	0.0288907	0.258347	1.08541	0.622008	0.142018	0.753475		0.629622	0.0618552		0.644398	0.940303	0.774377	1.22821	0.881393	0.414688	0.163793	0.762779	1.04947	0.757543	0.582239	-0.0301451	-0.000156732	0.566605	-0.0426106	-0.178827	0.329288	1.16849
34.75		0.659668	0.383299	1.0283	0.286116	0.728097	0.834117	0.869753	0.55154	0.693526	1.11605	0.25485	0.686697	0.675833	0.33524	0.706248	0.876801	0.377785	0.416836	0.0701636	0.159504	0.0212758	0.248679	1.06774	0.644223	0.13566	0.776649		0.625117	0.0618901		0.658626	0.962165	0.78934	1.2391	0.882664	0.407621	0.157765	0.783802	1.06078	0.810011	0.582913	-0.0472539	-0.00623518	0.554026	-0.0458325	-0.181645	0.325352	1.17094
35		0.671776	0.380364	1.04644	0.292574	0.733258	0.840719	0.859016	0.557919	0.689556	1.13412	0.26301	0.677147	0.673345	0.33581	0.696836	0.87604	0.35161	0.415382	0.0591864	0.155721	0.0218301	0.246491	1.08104	0.61497	0.138969	0.734564		0.622927	0.0623874		0.651282	0.990153	0.791184	1.24907	0.880749	0.410124	0.176256	0.791531	1.06407	0.784416	0.592352	-0.0495337	0.00451423	0.550092	-0.0362583	-0.18133	0.314301	1.18722
35.25		0.678319	0.376139	1.0508	0.297748	0.731715	0.844752	0.866227	0.517157	0.690635	1.15478	0.255995	0.677552	0.668811	0.337407	0.7154	0.87067	0.355392	0.415353	0.0672506	0.156089	0.0139568	0.230339	1.0391	0.632223	0.14104	0.728856		0.62162	0.0624753		0.671348	0.995945	0.800064	1.26832	0.867865	0.399799	0.175743	0.793173	1.08694	0.803176	0.598803	-0.0464605	-0.00861626	0.593533	-0.0405365	-0.173078	0.313888	1.16941
35.5		0.667354	0.380485	1.06595	0.298404	0.743045	0.860617	0.867115	0.524988	0.679581	1.13831	0.248533	0.682958	0.640807	0.32377	0.701596	0.877197	0.347996	0.439295	0.0728414	0.159968	0.0185199	0.23758	1.04102	0.607549	0.139562	0.784289		0.62299	0.0625876		0.666557	1.01168	0.794635	1.26885	0.856598	0.396546	0.154957	0.848577	1.09462	0.823483	0.618116	-0.0536562	0.00507784	0.576403	-0.0148943	-0.180658	0.308257	1.2
35.75		0.667835	0.376015	1.05905	0.303668	0.736034	0.84325	0.87798	0.515913	0.672198	1.13503	0.250176	0.675112	0.660802	0.330744	0.694755	0.862647	0.353359	0.433105	0.0682384	0.14895	0.0242566	0.247798	1.06179	0.650668	0.141514	0.74992		0.622662	0.0623237		0.668626	1.03855	0.818179	1.30089	0.872677	0.386487	0.143167	0.789933	1.11262	0.818392	0.588959	-0.0481427	-0.0100078	0.577038	-0.029873	-0.189826	0.30683	1.2069
36		0.648601	0.367919	1.06691	0.298891	0.743584	0.850134	0.860255	0.524104	0.65515	1.14136	0.250505	0.676038	0.643194	0.340745	0.67225	0.862592	0.351436	0.393693	0.067015	0.145462	0.0117531	0.227239	1.03565	0.648407	0.114053	0.782845		0.616469	0.0629202		0.681272	1.05007	0.810725	1.3129	0.853831	0.387247	0.151478	0.805755	1.11152	0.8474	0.610637	-0.0528865	-0.013034	0.598236	-0.0171288	-0.176601	0.313442	1.19687
36.25		0.665862	0.364586	1.06815	0.309149	0.746807	0.838096	0.848138	0.541594	0.649979	1.14503	0.251057	0.672848	0.652556	0.317333	0.688967	0.856437	0.351821	0.413416	0.0574363	0.138648	0.0191493	0.240143	1.03104	0.620546	0.152411	0.798073		0.618756	0.0624398		0.685738	1.06932	0.832358	1.3251	0.846774	0.389229	0.152885	0.836626	1.13034	0.874874	0.603992	-0.0601022	-0.0361935	0.601332	-0.0208365	-0.181407	0.297808	1.20419
36.5		0.666296	0.346553	1.07589	0.301001	0.745587	0.833896	0.847161	0.512152	0.655372	1.1476	0.254726	0.668299	0.648615	0.326802	0.68992	0.855902	0.33803	0.405806	0.0527553	0.139136	0.0113891	0.23384	1.04229	0.626576	0.153114	0.802835		0.616536	0.063068		0.686374	1.08306	0.825084	1.33717	0.846397	0.38482	0.146045	0.827037	1.11277	0.894672	0.621306	-0.0536524	-0.018369	0.591725	-0.0311962	-0.177196	0.296234	1.20201
36.75		0.65418	0.345743	1.0716	0.298368	0.735882	0.828051	0.842994	0.490938	0.651019	1.14826	0.247349	0.65902	0.655332	0.327791	0.677562	0.849432	0.345225	0.397694	0.050447	0.138391	0.0096612	0.217539	1.02607	0.635177	0.149882	0.788393		0.611169	0.0628117		0.691164	1.0995	0.822684	1.35005	0.847953	0.388762	0.15631	0.825379	1.10316	0.887583	0.609536	-0.0632145	-0.021679	0.59984	-0.0154038	-0.174942	0.305766	1.21088
37		0.644591	0.34509	1.08186	0.301556	0.737523	0.821275	0.833626	0.502953	0.651397	1.15329	0.244181	0.660567	0.652553	0.315396	0.678017	0.843914	0.325884	0.369752	0.0602713	0.132483	0.00946602	0.221333	1.02768	0.627966	0.139773	0.774774		0.607906	0.0630582		0.691473	1.12135	0.830668	1.36064	0.847569	0.379806	0.139736	0.83898	1.1505	0.861023	0.609327	-0.0556222	-0.0182561	0.596797	-0.0186872	-0.178195	0.299931	1.23092
37.25		0.643708	0.346948	1.08059	0.30448	0.744665	0.831237	0.830333	0.486154	0.63892	1.14874	0.242979	0.659175	0.651388	0.309513	0.658928	0.834381	0.332966	0.380875	0.0521443	0.126004	0.0150725	0.220827	0.98363	0.633497	0.135863	0.784946		0.60486	0.0625431		0.685919	1.13445	0.838897	1.37469	0.843427	0.376867	0.158894	0.856606	1.11656	0.908504	0.618665	-0.0682838	-0.0239835	0.603625	0.000782499	-0.178341	0.284003	1.22282
37.5		0.642043	0.340346	1.0784	0.308374	0.738311	0.804529	0.819047	0.497698	0.631669	1.16489	0.240213	0.656245	0.620254	0.295532	0.679355	0.828802	0.320482	0.386323	0.0505556	0.127439	0.0156277	0.238474	0.960018	0.605874	0.139469	0.781867		0.600778	0.06203		0.685339	1.15766	0.838551	1.38209	0.833253	0.377214	0.140469	0.845839	1.12055	0.893948	0.639475	-0.0558551	-0.0219681	0.611727	-0.0023708	-0.165871	0.295038	1.23419
37.75		0.633849	0.326339	1.08766	0.297824	0.736666	0.814865	0.817344	0.48312	0.621885	1.15819	0.24487	0.64583	0.643256	0.305124	0.670229	0.819964	0.319548	0.363335	0.0466876	0.122062	0.0129492	0.217594	0.990997	0.588378	0.15399	0.777779		0.598029	0.0625836		0.693161	1.17021	0.835909	1.39651	0.841518	0.379525	0.145545	0.870579	1.14131	0.909333	0.625131	-0.0654409	-0.032807	0.61783	-0.0128031	-0.173081	0.295668	1.23148
38		0.623994	0.338813	1.0921	0.314772	0.749894	0.832291	0.830367	0.488194	0.628369	1.15687	0.230709	0.647703	0.61415	0.296505	0.655481	0.819808	0.321863	0.37141	0.0378073	0.122061	0.0124112	0.212177	0.981625	0.625044	0.14958	0.769635		0.598924	0.062845		0.707562	1.19406	0.836845	1.40713	0.835989	0.360459	0.134126	0.847789	1.15212	0.933335	0.613047	-0.0729798	-0.0454557	0.628388	-0.00783291	-0.181256	0.283628	1.24583
38.25		0.633812	0.33028	1.08812	0.305679	0.744088	0.828975	0.813737	0.477099	0.611649	1.16176	0.232176	0.643411	0.594821	0.291987	0.665989	0.822108	0.303597	0.358023	0.037811	0.119573	0.00763005	0.22571	0.969519	0.571274	0.146687	0.766882		0.592338	0.0627316		0.716896	1.20655	0.843254	1.41541	0.828302	0.365818	0.139008	0.869742	1.16434	0.944484	0.630091	-0.0718988	-0.0411616	0.6215	0.00412395	-0.168296	0.27081	1.23318
38.5		0.645991	0.316178	1.09391	0.312221	0.740163	0.816905	0.807993	0.478032	0.61315	1.16489	0.226984	0.644965	0.601711	0.297917	0.648679	0.819283	0.311656	0.357199	0.0433382	0.11966	0.0115098	0.220221	0.989001	0.59064	0.140283	0.797892		0.594568	0.0631042		0.709759	1.22257	0.849791	1.405	0.836285	0.358796	0.142006	0.865341	1.17342	0.955841	0.610598	-0.0692001	-0.0378162	0.610018	0.00448926	-0.172843	0.25812	1.24059
38.75		0.639244	0.321879	1.0961	0.304928	0.7541	0.809942	0.811957	0.479781	0.599794	1.16558	0.230249	0.638981	0.608863	0.286178	0.64372	0.807714	0.305497	0.362871	0.0481558	0.118624	0.00228994	0.2103	0.97893	0.59642	0.138448	0.804012		0.592806	0.0632216		0.710624	1.22363	0.847833	1.42512	0.820687	0.359141	0.138366	0.862854	1.17639	0.938589	0.614626	-0.0738124	-0.0460627	0.629725	-0.000940318	-0.170628	0.269818	1.24141
39		0.611085	0.325363	1.09387	0.306489	0.754685	0.797217	0.813108	0.4712	0.594489	1.14956	0.226263	0.639847	0.609167	0.288571	0.646069	0.79045	0.30098	0.372417	0.0395809	0.11176	0.0112803	0.218065	0.925134	0.612916	0.14402	0.765048		0.587194	0.0618357		0.706582	1.23502	0.850893	1.42685	0.818477	0.352383	0.129464	0.886607	1.17644	0.948935	0.624872	-0.0707541	-0.0511091	0.621355	0.00867695	-0.166288	0.26863	1.25403
39.25		0.624792	0.332375	1.11034	0.30975	0.757158	0.809111	0.808001	0.463257	0.59534	1.16844	0.215433	0.629327	0.580304	0.287128	0.650067	0.796526	0.29923	0.362952	0.0414951	0.1064	0.00735276	0.21061	0.98308	0.617305	0.150366	0.806495		0.591194	0.0634884		0.720265	1.27593	0.855101	1.44307	0.836328	0.359915	0.130195	0.887024	1.19046	0.959869	0.619714	-0.0943731	-0.0515213	0.623104	-0.00298625	-0.171002	0.268022	1.24276
39.5		0.620682	0.307201	1.1051	0.312623	0.760785	0.812613	0.786243	0.46426	0.594872	1.16091	0.219374	0.632242	0.589497	0.283372	0.649798	0.791854	0.296683	0.346755	0.0319408	0.110509	-4.85914e-05	0.209746	0.91308	0.595462	0.132213	0.783109		0.583049	0.0627765		0.703769	1.28318	0.851094	1.44628	0.814086	0.361859	0.128901	0.888945	1.17875	1.00153	0.603788	-0.0811992	-0.0478975	0.603092	-0.00111352	-0.17362	0.255815	1.27232
39.75		0.618913	0.306418	1.09642	0.310622	0.759884	0.805077	0.782161	0.460175	0.583613	1.16476	0.228935	0.630004	0.593127	0.271646	0.640784	0.784441	0.296708	0.337284	0.0378162	0.0973486	-0.00381485	0.202836	0.996384	0.619805	0.147941	0.791309		0.584962	0.0635971		0.712735	1.29863	0.863609	1.45495	0.813796	0.343295	0.122472	0.875578	1.15503	0.987219	0.613414	-0.0792772	-0.0689575	0.613503	0.000428616	-0.167357	0.259999	1.2405
40		0.616397	0.29891	1.09706	0.30678	0.759429	0.80615	0.782864	0.459441	0.577313	1.17056	0.219938	0.631323	0.570875	0.268455	0.641678	0.779861	0.291249	0.339175	0.0233613	0.101806	-0.00034325	0.210334	0.940821	0.619446	0.143293	0.767039		0.579678	0.0631058		0.719962	1.30435	0.847063	1.46659	0.811878	0.34213	0.130226	0.875885	1.1707	0.967532	0.612661	-0.0883931	-0.0624248	0.628225	0.0140586	-0.165401	0.263287	1.26532
40.25		0.605062	0.301767	1.0992	0.312672	0.757881	0.790879	0.783743	0.461817	0.578383	1.16561	0.216282	0.610025	0.581656	0.273846	0.645958	0.770548	0.280874	0.330982	0.0234573	0.100158	0.00204428	0.21857	0.95148	0.645872	0.139093	0.763418		0.579218	0.0630092		0.71904	1.31567	0.848465	1.46434	0.817776	0.332769	0.121305	0.908722	1.15986	0.966429	0.602101	-0.0812346	-0.0669939	0.611783	0.00688424	-0.172798	0.249591	1.25954
40.5		0.616545	0.300949	1.10961	0.320135	0.767958	0.809391	0.765213	0.460592	0.577311	1.16578	0.214386	0.624853	0.579588	0.2798	0.618254	0.774926	0.290248	0.339939	0.0301862	0.0913694	0.00112388	0.209047	0.980211	0.584113	0.143058	0.805131		0.581081	0.0635888		0.708	1.34525	0.863281	1.46614	0.816097	0.324352	0.116862	0.892071	1.16335	1.01287	0.621414	-0.0820106	-0.0547941	0.620979	0.0158544	-0.159602	0.260815	1.25887
40.75		0.608782	0.301475	1.11293	0.321064	0.777278	0.808419	0.766298	0.452732	0.576107	1.16752	0.220616	0.627702	0.558307	0.259512	0.612218	0.773697	0.275529	0.321945	0.0277279	0.0914012	-0.00517806	0.186957	0.889004	0.594142	0.14187	0.798864		0.573666	0.063232		0.706978	1.35079	0.855221	1.48755	0.807378	0.322242	0.104032	0.892277	1.17512	0.98827	0.612971	-0.0895286	-0.0696044	0.619172	0.00862244	-0.173346	0.257844	1.27855
41		0.612311	0.292412	1.1102	0.301276	0.768193	0.78599	0.769958	0.45731	0.561972	1.16686	0.217274	0.615847	0.575862	0.25654	0.612304	0.766298	0.281062	0.325867	0.0237678	0.0914948	-0.00143414	0.205179	0.951376	0.593499	0.139421	0.807055		0.574473	0.063613		0.709389	1.36213	0.846702	1.4788	0.802083	0.327117	0.129091	0.883202	1.19253	1.01177	0.604053	-0.0990333	-0.0802174	0.603443	-0.00018991	-0.160693	0.255094	1.26969
41.25		0.606007	0.298706	1.11696	0.317426	0.76533	0.810663	0.753718	0.44334	0.56835	1.15496	0.201636	0.605131	0.576209	0.271212	0.612049	0.756518	0.273325	0.315513	0.0186793	0.0905091	-0.0187531	0.215585	0.918045	0.618476	0.148929	0.809018		0.572921	0.0633719		0.709905	1.3689	0.844103	1.47988	0.791764	0.325638	0.111625	0.879323	1.18691	1.02047	0.604195	-0.0997615	-0.0790477	0.611796	0.01938	-0.164158	0.246898	1.27532
41.5		0.605162	0.299715	1.1174	0.314114	0.773624	0.803941	0.772932	0.45241	0.554558	1.14585	0.206642	0.608192	0.581659	0.259119	0.61102	0.760818	0.284648	0.356101	0.0103889	0.0875973	-0.0155098	0.198736	0.910889	0.624142	0.143047	0.792641		0.573394	0.0632688		0.699607	1.39236	0.841657	1.4889	0.788226	0.332022	0.113386	0.892059	1.14644	1.02387	0.58791	-0.0957448	-0.0743404	0.627908	0.0133166	-0.158294	0.251063	1.26725
41.75		0.588587	0.293005	1.11411	0.306601	0.775885	0.788921	0.755666	0.448116	0.559129	1.16059	0.207689	0.607183	0.557712	0.270816	0.602254	0.750757	0.277492	0.30378	0.0161129	0.0866323	-0.0135922	0.184361	0.937328	0.620893	0.148921	0.805552		0.569342	0.0636926		0.700961	1.39367	0.84514	1.476	0.785755	0.307019	0.108447	0.900625	1.16748	1.02532	0.587575	-0.0999133	-0.0968566	0.615302	0.019875	-0.163772	0.236822	1.26462
42		0.588739	0.273396	1.09818	0.303788	0.767307	0.777093	0.737873	0.434227	0.551243	1.14967	0.20257	0.589925	0.546796	0.260893	0.610729	0.743353	0.259566	0.309306	0.015169	0.0812504	-0.0155036	0.195218	0.925109	0.604405	0.16074	0.793446		0.562034	0.0629136		0.692498	1.40549	0.842909	1.48606	0.782788	0.315425	0.123342	0.892949	1.17802	1.00593	0.601182	-0.0941097	-0.0917142	0.613503	0.0223874	-0.156952	0.226374	1.25833
42.25		0.574524	0.277235	1.10634	0.314604	0.779426	0.781109	0.749724	0.434054	0.54571	1.1548	0.20508	0.590553	0.554281	0.240096	0.602041	0.743	0.251628	0.310448	0.0210131	0.081692	-0.0176545	0.193062	0.897673	0.580345	0.154925	0.799205		0.560512	0.063053		0.692068	1.41205	0.839679	1.49774	0.786218	0.293981	0.0947152	0.898853	1.17732	1.01818	0.590756	-0.108186	-0.102933	0.630089	0.0141931	-0.164982	0.231445	1.26942
42.5		0.581803	0.274701	1.10717	0.319265	0.777176	0.772404	0.731059	0.428494	0.540733	1.14432	0.191797	0.587824	0.557959	0.24546	0.618243	0.739242	0.254386	0.301396	0.0136646	0.080984	-0.0215881	0.173614	0.873212	0.617219	0.1723	0.775866		0.557966	0.062676		0.691951	1.40775	0.835936	1.50195	0.769639	0.309342	0.103981	0.918081	1.17613	1.05629	0.581408	-0.101751	-0.102992	0.600712	0.0248611	-0.163297	0.217129	1.2612
42.75		0.609349	0.269847	1.10392	0.308149	0.773591	0.778447	0.729028	0.425167	0.539569	1.14144	0.194989	0.580194	0.541208	0.238949	0.602455	0.734486	0.268388	0.316193	0.0102287	0.0722857	-0.0228539	0.179335	0.873957	0.620981	0.156098	0.810226		0.557847	0.0629937		0.700458	1.44212	0.841814	1.50703	0.780502	0.297778	0.0914895	0.895666	1.16444	1.03956	0.574057	-0.111981	-0.1056	0.598992	0.0204035	-0.159119	0.222179	1.24565
43		0.598733	0.263894	1.10302	0.314578	0.776454	0.765695	0.71906	0.429392	0.526946	1.13855	0.184836	0.574405	0.535868	0.252039	0.588949	0.729239	0.259251	0.272341	0.00550955	0.0747063	-0.0225732	0.190152	0.906291	0.605377	0.154586	0.776458		0.552775	0.0629203		0.683408	1.42855	0.828721	1.50466	0.773771	0.298736	0.0876345	0.902902	1.19063	1.05688	0.583363	-0.104203	-0.0934785	0.616976	0.027933	-0.160255	0.224531	1.26371
43.25		0.568196	0.26591	1.09747	0.317032	0.779468	0.772582	0.728609	0.425431	0.520123	1.13335	0.184152	0.578499	0.531988	0.231546	0.593755	0.721027	0.247292	0.291041	0.0166896	0.0677827	-0.0230365	0.17612	0.919798	0.594578	0.150198	0.788198		0.551008	0.0631397		0.690712	1.45662	0.832407	1.50935	0.766842	0.288904	0.0972325	0.893418	1.17296	1.04583	0.586663	-0.113241	-0.124039	0.605127	0.0188112	-0.163248	0.217497	1.25601
43.5		0.580127	0.271712	1.10264	0.310961	0.78017	0.785586	0.718629	0.410527	0.533044	1.13016	0.187378	0.572766	0.53067	0.240946	0.595296	0.715492	0.238806	0.273705	0.0120573	0.0688158	-0.0238609	0.179079	0.89058	0.577786	0.15787	0.761695		0.548117	0.0627207		0.694028	1.46742	0.828494	1.51148	0.779827	0.296258	0.0926818	0.895784	1.15756	1.05717	0.588108	-0.117403	-0.121737	0.601717	0.04133	-0.154981	0.225352	1.2631
43.75		0.568207	0.265762	1.10189	0.312081	0.785012	0.769701	0.725508	0.416738	0.520087	1.13205	0.177625	0.569627	0.544997	0.231239	0.582055	0.710964	0.248239	0.261407	0.00674372	0.0641737	-0.0257933	0.172187	0.845129	0.603617	0.165616	0.803111		0.546399	0.0628371		0.698305	1.479	0.833396	1.5034	0.75466	0.282988	0.0933269	0.894166	1.14583	1.01779	0.562975	-0.115496	-0.106189	0.59938	0.035216	-0.157061	0.200949	1.25048
44		0.564749	0.267532	1.10049	0.306373	0.777839	0.750802	0.70357	0.408256	0.506199	1.12094	0.182238	0.563074	0.534951	0.220912	0.577924	0.717655	0.242543	0.281948	0.0198549	0.0685745	-0.0248813	0.177135	0.874886	0.606965	0.161931	0.790596		0.544287	0.0622754		0.68266	1.47627	0.835132	1.51314	0.773084	0.274043	0.0945603	0.89639	1.16936	1.06334	0.557259	-0.118088	-0.103546	0.59931	0.0239924	-0.157592	0.198824	1.24936
44.25		0.560643	0.245849	1.09201	0.305374	0.78087	0.747734	0.702103	0.401085	0.511329	1.1027	0.178483	0.55042	0.518803	0.218832	0.572908	0.704183	0.240204	0.268288	-0.00237655	0.0671306	-0.0270022	0.178053	0.862713	0.605997	0.137842	0.785107		0.536834	0.062295		0.676527	1.50705	0.822082	1.49276	0.748726	0.279586	0.0993071	0.926776	1.18339	1.08439	0.562211	-0.111073	-0.120131	0.610062	0.0254391	-0.152687	0.205626	1.25247
44.5		0.559873	0.262855	1.09511	0.323345	0.784034	0.770791	0.696966	0.409083	0.507321	1.11587	0.172032	0.549984	0.502996	0.226548	0.559422	0.698685	0.235775	0.254875	-0.00706544	0.0588837	-0.0341412	0.183023	0.806872	0.610793	0.163272	0.786483		0.536234	0.0620614		0.678222	1.49139	0.818997	1.51012	0.750613	0.2793	0.0820971	0.895238	1.16131	1.07394	0.569778	-0.123012	-0.122844	0.589922	0.0166571	-0.164993	0.191877	1.24436
44.75		0.558629	0.247705	1.08319	0.295734	0.771076	0.737564	0.685748	0.390596	0.495558	1.09911	0.169965	0.546094	0.531497	0.221852	0.564178	0.691693	0.213717	0.249477	2.36358e-05	0.0601852	-0.0345898	0.180186	0.84938	0.614527	0.140775	0.79319		0.530979	0.0621857		0.677335	1.50765	0.820364	1.51443	0.751874	0.284573	0.0871855	0.890647	1.17666	1.07363	0.55467	-0.123107	-0.118238	0.607056	0.0381767	-0.160562	0.179848	1.2443
45		0.570531	0.24421	1.08862	0.29677	0.778379	0.767457	0.686121	0.397546	0.485021	1.09335	0.171316	0.534793	0.508899	0.228621	0.557771	0.681694	0.220911	0.24628	0.00668884	0.053323	-0.0343965	0.174929	0.864931	0.569034	0.142147	0.793603		0.529882	0.062306		0.689348	1.5379	0.825283	1.52624	0.754382	0.277381	0.0888394	0.89286	1.17548	1.10365	0.557837	-0.126131	-0.120652	0.593926	0.0305052	-0.155844	0.183557	1.24334
45.25		0.546435	0.246604	1.09313	0.31545	0.789721	0.757278	0.692022	0.398145	0.484644	1.10497	0.163601	0.544112	0.498291	0.219713	0.552406	0.679001	0.220092	0.232357	-0.00194554	0.0490275	-0.0434186	0.1832	0.831941	0.609137	0.164085	0.784887		0.529357	0.0624034		0.674092	1.53941	0.821508	1.49866	0.737508	0.262148	0.065684	0.887481	1.16586	1.07278	0.551742	-0.128546	-0.126084	0.607907	0.044981	-0.161169	0.179809	1.25164
45.5		0.546432	0.230074	1.07109	0.297873	0.773502	0.733978	0.682521	0.390669	0.492253	1.08083	0.166789	0.532037	0.522217	0.228959	0.547419	0.671547	0.209385	0.246909	0.00172991	0.0536928	-0.0461633	0.179763	0.836133	0.593465	0.163005	0.763792		0.523781	0.0611785		0.656244	1.54088	0.804548	1.51599	0.727063	0.261213	0.0855853	0.868605	1.15383	1.04064	0.555025	-0.122495	-0.131313	0.614709	0.0377455	-0.152048	0.168607	1.22775
45.75		0.544827	0.246566	1.07833	0.303715	0.788886	0.742408	0.669028	0.379466	0.485743	1.07926	0.163	0.5375	0.516821	0.22526	0.571385	0.671272	0.213916	0.226668	-0.00304808	0.0485318	-0.0438521	0.167949	0.818038	0.605518	0.155771	0.775871		0.52374	0.0616556		0.657198	1.54653	0.810663	1.52113	0.734162	0.265548	0.0742352	0.88198	1.16356	1.04988	0.559598	-0.125445	-0.138573	0.589422	0.0517478	-0.151002	0.178638	1.22098
46		0.540359	0.226184	1.0749	0.300029	0.796354	0.742803	0.666664	0.375725	0.48511	1.07555	0.160199	0.531908	0.517378	0.224022	0.553824	0.65893	0.209747	0.248554	-0.00626706	0.0536828	-0.0409502	0.162414	0.835272	0.583151	0.14989	0.785505		0.521513	0.0617321		0.665549	1.56177	0.809165	1.5055	0.72202	0.253011	0.0598651	0.864266	1.11736	1.04753	0.54486	-0.128948	-0.127914	0.596984	0.0301851	-0.151988	0.168985	1.22293
46.25		0.529561	0.236461	1.06249	0.294863	0.77596	0.743118	0.668878	0.363886	0.479856	1.07949	0.159126	0.524563	0.505424	0.20638	0.551706	0.663433	0.206093	0.235594	-0.0114012	0.0477225	-0.0435323	0.175726	0.778085	0.59446	0.152613	0.761175		0.515005	0.0609787		0.652663	1.56633	0.799887	1.51385	0.736787	0.24831	0.0798739	0.880973	1.1549	1.08279	0.556601	-0.127659	-0.128391	0.58566	0.0506035	-0.146434	0.149176	1.21843
46.5		0.537979	0.230167	1.07505	0.295692	0.783697	0.750317	0.659117	0.387675	0.478646	1.07092	0.157522	0.521037	0.516572	0.22324	0.54509	0.654333	0.201848	0.211913	-0.00604979	0.0474635	-0.0466903	0.17141	0.824637	0.566922	0.137216	0.776961		0.516196	0.0617		0.652646	1.57002	0.792501	1.51597	0.716018	0.245647	0.0728975	0.876079	1.15602	1.06806	0.536875	-0.128027	-0.146791	0.59536	0.0308173	-0.153691	0.149188	1.21903
46.75		0.527153	0.227319	1.06374	0.306799	0.791805	0.746498	0.650359	0.387591	0.481262	1.06663	0.158589	0.523354	0.509231	0.203609	0.559916	0.652189	0.195773	0.222576	-0.00804925	0.0418033	-0.0511388	0.145131	0.766687	0.581886	0.148466	0.760789		0.51186	0.0611706		0.649651	1.5757	0.791504	1.50687	0.719644	0.2472	0.0668731	0.877758	1.1491	1.0657	0.538504	-0.123883	-0.148209	0.588067	0.0287613	-0.155273	0.153008	1.22138
47		0.517871	0.229197	1.06279	0.299734	0.797248	0.723	0.642963	0.370183	0.466411	1.06459	0.145628	0.505521	0.471302	0.194663	0.550217	0.643651	0.189734	0.202864	-0.011565	0.0369538	-0.0528752	0.156088	0.784705	0.551821	0.149644	0.756816		0.503752	0.0611823		0.645634	1.59927	0.804787	1.51659	0.735826	0.243262	0.0740202	0.884569	1.17336	1.06173	0.52539	-0.130322	-0.139912	0.593062	0.0383069	-0.143532	0.155415	1.20478
47.25		0.520044	0.216191	1.05769	0.300596	0.787078	0.738456	0.658285	0.395114	0.470996	1.06034	0.147386	0.505885	0.495375	0.202823	0.537332	0.635361	0.191888	0.205519	-0.01713	0.0257658	-0.0569757	0.144422	0.774095	0.580255	0.151113	0.755712		0.505077	0.0613335		0.651242	1.59969	0.79812	1.51849	0.7468	0.243605	0.0701114	0.853135	1.14341	1.05813	0.541468	-0.127213	-0.151844	0.57384	0.0448574	-0.148433	0.145544	1.19385
47.5		0.506113	0.221062	1.06158	0.295847	0.781869	0.703125	0.635842	0.363954	0.459143	1.04586	0.136757	0.502566	0.511701	0.211894	0.537261	0.640578	0.192869	0.20664	-0.0164619	0.0287772	-0.0593804	0.140009	0.783338	0.597967	0.161886	0.752767		0.501998	0.0608931		0.625359	1.6116	0.789014	1.50977	0.713138	0.237565	0.0632173	0.849997	1.14416	1.07962	0.538641	-0.136551	-0.156141	0.567919	0.0508005	-0.150297	0.147602	1.2107
47.75		0.511086	0.207723	1.05491	0.290096	0.787102	0.710449	0.634875	0.376385	0.453442	1.04523	0.148553	0.495984	0.485303	0.2003	0.526231	0.636912	0.172826	0.198901	-0.00834962	0.0291352	-0.0610105	0.159228	0.801283	0.545525	0.142006	0.759333		0.498148	0.0609718		0.635784	1.62334	0.773332	1.49852	0.707727	0.223918	0.0766261	0.845208	1.14167	1.0769	0.554692	-0.129517	-0.150208	0.57559	0.0424594	-0.143507	0.136334	1.19618
48		0.508723	0.217811	1.04478	0.298836	0.78815	0.712802	0.637462	0.354486	0.448385	1.02749	0.126476	0.49839	0.463506	0.195361	0.523513	0.621644	0.177464	0.186265	-0.0153735	0.0340651	-0.0625089	0.140615	0.767541	0.560318	0.141275	0.739437		0.491743	0.0604308		0.633394	1.59699	0.77688	1.50912	0.704375	0.230011	0.0610921	0.841876	1.15859	1.08298	0.53107	-0.143834	-0.170655	0.573631	0.0443791	-0.1436	0.136287	1.19015
48.25		0.512565	0.206617	1.04138	0.297373	0.783495	0.711547	0.626409	0.367157	0.447173	1.04242	0.134464	0.488183	0.486753	0.195345	0.538292	0.617811	0.175583	0.204679	-0.0262614	0.0354436	-0.0618914	0.170102	0.796081	0.571809	0.151764	0.771173		0.497456	0.0607969		0.624031	1.61552	0.765783	1.49435	0.702997	0.217956	0.0613894	0.846818	1.14868	1.06817	0.513549	-0.13961	-0.150377	0.568186	0.0383025	-0.149305	0.116662	1.17538
48.5		0.49021	0.195682	1.03475	0.289862	0.788157	0.700849	0.624043	0.361456	0.464293	1.0296	0.138206	0.493766	0.485908	0.192494	0.530188	0.609428	0.177992	0.187357	-0.0297496	0.0302507	-0.0619706	0.144197	0.767717	0.555272	0.135223	0.748073		0.489679	0.0604378		0.615913	1.60602	0.765226	1.49549	0.705288	0.21939	0.056203	0.84842	1.13477	1.09989	0.531694	-0.14416	-0.16906	0.564372	0.0506449	-0.145495	0.11409	1.17852
48.75		0.480911	0.203043	1.0321	0.307416	0.783334	0.711041	0.620014	0.340461	0.449579	1.01684	0.121207	0.482898	0.490199	0.198246	0.52542	0.610281	0.167548	0.194392	-0.0232469	0.0297068	-0.0604082	0.152056	0.764298	0.529803	0.12799	0.762193		0.487143	0.0601476		0.614534	1.61282	0.762245	1.4978	0.703107	0.217473	0.0502607	0.813124	1.13098	1.06809	0.518428	-0.141372	-0.168295	0.565478	0.0449638	-0.132247	0.118079	1.16627
49		0.498725	0.208042	1.02211	0.299006	0.791364	0.713938	0.613192	0.342632	0.445725	1.02086	0.12632	0.475711	0.463652	0.188337	0.52758	0.608129	0.171217	0.169224	-0.0278732	0.0234952	-0.0619081	0.167364	0.745852	0.543239	0.122359	0.755799		0.484711	0.0601387		0.611298	1.63322	0.753106	1.4928	0.694254	0.223478	0.0487934	0.839186	1.16507	1.07666	0.512312	-0.14419	-0.16809	0.55152	0.0449915	-0.136511	0.111655	1.172
49.25		0.47119	0.200207	1.02021	0.285618	0.792506	0.695975	0.6021	0.349	0.436372	1.01866	0.125754	0.474026	0.466472	0.191575	0.519659	0.604978	0.16709	0.170824	-0.0349522	0.017901	-0.0692366	0.13482	0.715777	0.557846	0.120688	0.743379		0.477956	0.060055		0.611793	1.63151	0.771281	1.49945	0.710911	0.210896	0.0685681	0.822333	1.12547	1.10139	0.511367	-0.138842	-0.170341	0.560399	0.047219	-0.143003	0.115946	1.16911
49.5		0.483812	0.190596	1.01969	0.287703	0.78004	0.694438	0.607074	0.364541	0.438458	1.00688	0.13118	0.47693	0.463334	0.189059	0.514135	0.591054	0.1725	0.166813	-0.0316262	0.0274428	-0.0710095	0.150014	0.740489	0.558629	0.122947	0.723149		0.478718	0.0594916		0.601413	1.63911	0.756999	1.48849	0.686481	0.215926	0.0523385	0.844836	1.12857	1.06964	0.506898	-0.151339	-0.184754	0.543965	0.0413485	-0.133083	0.117946	1.15481
49.75		0.478369	0.20077	1.01703	0.295194	0.785925	0.690544	0.613398	0.336795	0.434722	0.998678	0.11712	0.469325	0.46104	0.195878	0.524346	0.592899	0.161541	0.18499	-0.0353533	0.0184716	-0.0660795	0.149934	0.754018	0.551843	0.127317	0.762166		0.479588	0.0598458		0.602226	1.62742	0.743337	1.48017	0.68336	0.209641	0.0483348	0.839118	1.13043	1.0484	0.488995	-0.142102	-0.183136	0.557879	0.0467029	-0.133899	0.0901674	1.14444
50		0.473668	0.190763	1.0132	0.286945	0.794965	0.686225	0.593814	0.351056	0.434018	0.990707	0.118234	0.469468	0.473029	0.193716	0.516637	0.583021	0.160693	0.150837	-0.0371021	0.0193095	-0.0742173	0.152134	0.715608	0.555155	0.139769	0.743348		0.474746	0.0593915		0.602181	1.63866	0.745949	1.49002	0.686452	0.214556	0.0547989	0.822357	1.14676	1.07308	0.494531	-0.145506	-0.191308	0.574414	0.0491172	-0.130222	0.0952068	1.1502
50.25		0.482729	0.195126	1.01721	0.278067	0.795478	0.673202	0.583937	0.346662	0.420592	0.991239	0.110271	0.45663	0.467295	0.17924	0.514739	0.595413	0.155443	0.177804	-0.036868	0.00957783	-0.0639033	0.158283	0.73485	0.547674	0.131375	0.749553		0.473847	0.0595578		0.59139	1.64304	0.742014	1.47827	0.673865	0.195643	0.0435279	0.828408	1.11765	1.05676	0.487146	-0.152174	-0.192207	0.537935	0.0575884	-0.138373	0.0857138	1.13265
50.5		0.46166	0.195169	1.01525	0.277894	0.783481	0.71635	0.597075	0.338071	0.429983	0.977739	0.107328	0.463636	0.457094	0.176173	0.523298	0.577853	0.162299	0.163729	-0.0370863	0.0133678	-0.0857095	0.138081	0.735661	0.561133	0.129049	0.719652		0.471024	0.0597903		0.589463	1.64456	0.732421	1.48005	0.676813	0.199834	0.0468358	0.82167	1.10722	1.06659	0.481362	-0.146078	-0.196716	0.549833	0.0441321	-0.135199	0.0816841	1.12673
50.75		0.474488	0.177246	1.00609	0.278046	0.791777	0.700818	0.586569	0.334289	0.428301	0.987142	0.103694	0.444572	0.464165	0.180592	0.508819	0.577806	0.157245	0.150876	-0.040556	0.0107235	-0.0788875	0.144918	0.727874	0.552324	0.149365	0.751616		0.469935	0.0598536		0.585429	1.64622	0.728256	1.46912	0.68225	0.198715	0.0476296	0.798645	1.1081	1.07632	0.497628	-0.146881	-0.17991	0.538864	0.038058	-0.128184	0.0907073	1.13706
51		0.448531	0.181337	1.0043	0.285946	0.789677	0.679989	0.583659	0.326644	0.418783	0.965422	0.0943021	0.453336	0.451982	0.174438	0.49329	0.571866	0.156938	0.155452	-0.0317089	0.00839459	-0.0811324	0.149226	0.749154	0.541114	0.128317	0.730938		0.464561	0.0592775		0.590067	1.64763	0.726311	1.47109	0.682721	0.202305	0.0558045	0.810556	1.1292	1.09774	0.487193	-0.16095	-0.184154	0.533724	0.0445053	-0.141035	0.0771532	1.1164
51.25		0.459809	0.177756	0.984582	0.286465	0.793871	0.686896	0.581304	0.328568	0.413053	0.980876	0.101577	0.457127	0.463996	0.183165	0.509652	0.568451	0.155813	0.148023	-0.0437247	0.00756264	-0.0886965	0.150458	0.728411	0.556735	0.122517	0.774627		0.466818	0.0598589		0.572237	1.64351	0.72323	1.46298	0.678443	0.189098	0.0414027	0.807603	1.1012	1.0878	0.479529	-0.160146	-0.202342	0.522546	0.0349966	-0.139599	0.0818884	1.12012
51.5		0.442596	0.178954	0.989709	0.290036	0.79241	0.692248	0.570331	0.333721	0.407098	0.973511	0.101262	0.434628	0.464546	0.162119	0.500014	0.562438	0.139934	0.13182	-0.0394127	0.00748448	-0.0891868	0.138679	0.698492	0.560911	0.13059	0.737241		0.460022	0.0594226		0.554142	1.66229	0.723485	1.47469	0.671576	0.186259	0.0467821	0.788939	1.10604	1.08068	0.497435	-0.152572	-0.187587	0.542482	0.0593174	-0.135064	0.0648567	1.10631
51.75		0.447159	0.169302	0.983803	0.284354	0.787319	0.669868	0.561357	0.338099	0.41283	0.954488	0.101812	0.447596	0.453867	0.181444	0.50307	0.551814	0.1552	0.149828	-0.0361438	0.0039966	-0.0810124	0.162902	0.716919	0.548646	0.117804	0.711		0.459451	0.0581923		0.561825	1.6439	0.710933	1.45282	0.652388	0.186329	0.0577431	0.80582	1.07935	1.06672	0.4845	-0.156559	-0.190941	0.544505	0.0372057	-0.130985	0.0621691	1.09718
52		0.443557	0.18895	0.990035	0.281999	0.798378	0.679959	0.567726	0.324438	0.405948	0.957415	0.093648	0.440311	0.449368	0.153483	0.487941	0.548629	0.139167	0.144073	-0.0500466	-0.00427027	-0.08624	0.141219	0.704592	0.535134	0.108931	0.716024		0.454183	0.0591609		0.560382	1.64305	0.714184	1.46158	0.66937	0.188561	0.0506529	0.78436	1.08329	1.11535	0.482706	-0.153171	-0.18479	0.530657	0.0473351	-0.125635	0.0676172	1.10178
52.25		0.438576	0.165828	0.971131	0.286805	0.783951	0.657343	0.554798	0.330712	0.403778	0.95321	0.103159	0.430518	0.413169	0.166353	0.490375	0.530861	0.14306	0.11661	-0.0343702	-0.00830733	-0.0998874	0.130571	0.704757	0.568073	0.117527	0.719765		0.449491	0.0586414		0.563694	1.6518	0.703375	1.44019	0.649204	0.169787	0.0376299	0.78055	1.07456	1.06492	0.477364	-0.160655	-0.204603	0.530764	0.0489941	-0.137418	0.0555218	1.08973
52.5		0.426755	0.167345	0.968353	0.281807	0.795211	0.673208	0.565447	0.331713	0.413367	0.945371	0.0982466	0.430563	0.441756	0.164947	0.488697	0.542663	0.133011	0.118001	-0.0404784	-0.00137856	-0.0927946	0.13996	0.677839	0.560399	0.109019	0.702387		0.449608	0.0584413		0.546565	1.6482	0.698842	1.43542	0.648519	0.17094	0.0225799	0.790051	1.06614	1.07921	0.467848	-0.163206	-0.198604	0.517069	0.0393997	-0.132079	0.0440626	1.09184
52.75		0.44425	0.171971	0.963095	0.295447	0.789576	0.673757	0.551849	0.30478	0.406512	0.924478	0.0870599	0.423665	0.438461	0.165419	0.484173	0.531099	0.145643	0.117002	-0.0519218	-0.00471495	-0.0955621	0.1477	0.7096	0.528648	0.10397	0.702072		0.446401	0.0581908		0.545054	1.64458	0.691008	1.44467	0.651229	0.176785	0.037573	0.770739	1.07355	1.0852	0.457843	-0.164923	-0.196522	0.531925	0.0529409	-0.12949	0.0470822	1.07687
53		0.447469	0.17647	0.957619	0.280555	0.791193	0.667469	0.541828	0.317463	0.4043	0.928224	0.0790175	0.419521	0.416547	0.154255	0.469544	0.535333	0.13274	0.134485	-0.0529625	-0.011906	-0.0957659	0.136644	0.687815	0.543212	0.113905	0.716227		0.443831	0.0582084		0.536402	1.64025	0.688641	1.4411	0.651985	0.173948	0.033835	0.779272	1.07117	1.05265	0.450053	-0.169567	-0.193365	0.527197	0.0474265	-0.138586	0.0433096	1.06993
53.25		0.428778	0.164021	0.960064	0.274339	0.795901	0.685679	0.560962	0.31739	0.405405	0.924798	0.085099	0.419172	0.430583	0.162061	0.486007	0.524928	0.130474	0.114642	-0.0516175	-0.00941476	-0.102585	0.150053	0.674062	0.558254	0.10483	0.7203		0.444715	0.0586266		0.542066	1.66123	0.687406	1.43734	0.643389	0.166967	0.0274627	0.773825	1.09664	1.08814	0.449454	-0.167338	-0.203882	0.540499	0.0447207	-0.130882	0.0467158	1.07796
53.5		0.434058	0.176558	0.951063	0.277582	0.79312	0.644424	0.534047	0.340195	0.396046	0.914	0.0826189	0.41349	0.400517	0.152463	0.469941	0.522064	0.117115	0.0988222	-0.0528513	-0.00793874	-0.0950516	0.147917	0.668598	0.525238	0.106141	0.676554		0.435966	0.0572942		0.538956	1.64002	0.673926	1.42575	0.644352	0.169492	0.0194174	0.747779	1.06829	1.04138	0.459787	-0.159727	-0.198297	0.50639	0.0464528	-0.13097	0.0310415	1.07892
53.75		0.417908	0.161041	0.952107	0.27706	0.790119	0.675321	0.550315	0.316591	0.400501	0.91702	0.0717259	0.41149	0.420693	0.139731	0.472505	0.511543	0.122432	0.115847	-0.0649948	-0.0177805	-0.10176	0.138361	0.691582	0.55459	0.112257	0.704659		0.438049	0.0586064		0.524991	1.6434	0.681628	1.42395	0.640638	0.171034	0.030448	0.779568	1.06354	1.07639	0.448269	-0.170376	-0.221486	0.495214	0.022219	-0.136211	0.0370388	1.06303
54		0.421206	0.160344	0.95464	0.274129	0.791121	0.635587	0.524653	0.325019	0.38991	0.914913	0.0851948	0.412764	0.416807	0.15061	0.465989	0.504938	0.122421	0.111797	-0.0657044	-0.0132084	-0.103296	0.14346	0.674163	0.573005	0.100336	0.677732		0.434497	0.0577861		0.518965	1.65956	0.674802	1.42486	0.636014	0.157329	0.0271148	0.760001	1.05101	1.08557	0.446839	-0.167363	-0.215286	0.504706	0.0463547	-0.130525	0.038926	1.06633
54.25		0.416453	0.152629	0.949966	0.276224	0.798175	0.668256	0.552897	0.304308	0.393095	0.889355	0.0784993	0.406353	0.420825	0.139999	0.463933	0.504318	0.127614	0.107745	-0.0633142	-0.0144076	-0.102716	0.141391	0.663569	0.565861	0.103648	0.686597		0.433834	0.0578861		0.520453	1.65529	0.672082	1.42204	0.640129	0.150626	0.00908254	0.764636	1.04863	1.04159	0.448798	-0.166637	-0.231039	0.504758	0.051936	-0.136277	0.0193706	1.06417
54.5		0.415063	0.152889	0.931144	0.276926	0.790717	0.656959	0.527949	0.309955	0.385601	0.899623	0.0715334	0.403583	0.439423	0.155699	0.463138	0.499944	0.127172	0.0925827	-0.058113	-0.0222458	-0.111407	0.140627	0.718632	0.563366	0.111782	0.69635		0.434127	0.0581431		0.511108	1.64373	0.671077	1.41559	0.628011	0.150104	0.0175895	0.74426	1.08165	1.05737	0.443249	-0.169823	-0.211389	0.485257	0.0434331	-0.130354	0.0212323	1.05912
54.75		0.404566	0.166373	0.932941	0.272231	0.79036	0.644463	0.534168	0.31836	0.392562	0.901624	0.0710329	0.402759	0.43243	0.133667	0.463759	0.50451	0.104577	0.0802504	-0.0622007	-0.0194302	-0.105342	0.150464	0.691056	0.563549	0.0983327	0.668324		0.430146	0.0579265		0.512158	1.63654	0.664396	1.4276	0.641589	0.15493	0.00782073	0.744353	1.06325	1.06272	0.423236	-0.17448	-0.217797	0.474702	0.0322451	-0.122269	0.0312256	1.04234
55		0.396424	0.149167	0.918177	0.266859	0.786371	0.648708	0.514731	0.315472	0.391224	0.887567	0.0752929	0.402303	0.398325	0.144192	0.465219	0.489954	0.1236	0.0929634	-0.0644025	-0.0135124	-0.114829	0.128864	0.644065	0.54039	0.0982232	0.66582		0.42306	0.0567888		0.501347	1.63474	0.648602	1.41165	0.628061	0.14694	0.0215869	0.727953	1.04609	1.05155	0.423656	-0.175653	-0.231138	0.490577	0.0293956	-0.144792	0.0141275	1.04479
55.25		0.389165	0.157503	0.92066	0.268507	0.792744	0.653937	0.520885	0.30838	0.38457	0.884714	0.0737905	0.403324	0.415315	0.145537	0.457854	0.494815	0.108082	0.105973	-0.0708751	-0.0218464	-0.115882	0.130345	0.660268	0.596709	0.104799	0.684196		0.426995	0.0576201		0.506853	1.62577	0.644413	1.40103	0.636866	0.151323	0.0217007	0.717664	1.03348	1.0493	0.428773	-0.174188	-0.225714	0.49473	0.0480907	-0.127303	0.00981061	1.02564
55.5		0.405337	0.151083	0.909728	0.269506	0.782528	0.638255	0.515872	0.306747	0.39033	0.871314	0.0613313	0.402619	0.442226	0.14544	0.454667	0.482459	0.117231	0.0811037	-0.0704884	-0.022686	-0.112729	0.124791	0.621359	0.56008	0.0999856	0.675248		0.421221	0.0567289		0.506521	1.63946	0.64716	1.39306	0.636763	0.139909	0.0129565	0.735196	1.00917	1.04431	0.42716	-0.173578	-0.234754	0.466696	0.0275528	-0.131379	0.00578805	1.04818
55.75		0.383379	0.13453	0.896663	0.277073	0.780028	0.639644	0.510797	0.309761	0.386269	0.859934	0.0566817	0.397894	0.396464	0.129223	0.447084	0.482623	0.105635	0.0822895	-0.0684878	-0.0301487	-0.113422	0.135128	0.66902	0.58588	0.0978601	0.72082		0.420039	0.0574442		0.491914	1.62705	0.641978	1.39126	0.623224	0.151192	0.0266657	0.732426	1.06237	1.03208	0.427819	-0.179172	-0.229677	0.480616	0.0377596	-0.125212	0.00384264	1.039
56		0.400386	0.145573	0.909864	0.269016	0.782369	0.636543	0.504607	0.30992	0.375957	0.862158	0.0538782	0.388929	0.404714	0.135624	0.450222	0.472809	0.108671	0.0582633	-0.0636324	-0.02506	-0.119923	0.133547	0.664972	0.565824	0.0983589	0.666256		0.416856	0.0570663		0.497567	1.62356	0.639327	1.38882	0.615336	0.14069	0.0115524	0.733449	1.01193	1.04768	0.421201	-0.173103	-0.242619	0.487353	0.0263157	-0.12886	0.0116165	1.02076
56.25		0.391539	0.151901	0.89816	0.263119	0.780876	0.628399	0.50358	0.301259	0.375628	0.860615	0.0514695	0.378858	0.402399	0.120736	0.45188	0.469282	0.0906607	0.0746663	-0.0652477	-0.0255345	-0.116925	0.136892	0.665389	0.562057	0.0979852	0.675466		0.414366	0.0568829		0.472321	1.62308	0.62006	1.37294	0.611418	0.123661	0.00643874	0.708063	0.994776	1.04647	0.427018	-0.179253	-0.229515	0.486461	0.0507451	-0.128933	0.0149951	1.0139
56.5		0.372921	0.13876	0.889678	0.265399	0.780855	0.619074	0.507871	0.281181	0.37859	0.849715	0.0491382	0.378642	0.401641	0.126539	0.443133	0.468659	0.0960676	0.0454513	-0.070679	-0.0277469	-0.121652	0.138602	0.649058	0.539575	0.0939308	0.67541		0.408393	0.0566868		0.469773	1.61566	0.617458	1.37157	0.610761	0.143114	-0.00274184	0.694542	0.999526	1.03191	0.437902	-0.170979	-0.245418	0.460084	0.0340537	-0.125605	0.0105424	1.01914
56.75		0.377111	0.130046	0.87327	0.255316	0.781801	0.610112	0.479489	0.302909	0.371285	0.844572	0.0548889	0.389141	0.40233	0.13199	0.449289	0.464092	0.10462	0.0678518	-0.0733463	-0.0285214	-0.129508	0.12824	0.636237	0.555213	0.103478	0.676035		0.407936	0.056071		0.463505	1.6061	0.614768	1.36418	0.590123	0.14118	0.00774167	0.715828	1.007	1.03169	0.406973	-0.182031	-0.248912	0.469822	0.0161551	-0.129034	-0.00393046	1.00133
57		0.384286	0.130275	0.888092	0.258331	0.786449	0.631139	0.48461	0.282849	0.378915	0.841391	0.0491528	0.37238	0.396922	0.127228	0.434819	0.454481	0.100753	0.0639131	-0.0699999	-0.0350878	-0.133098	0.143752	0.643672	0.542989	0.092127	0.679941		0.406872	0.0566383		0.453523	1.6044	0.612146	1.36315	0.609475	0.131533	0.00470888	0.694607	1.01767	1.01992	0.408186	-0.176347	-0.230266	0.467659	0.0305689	-0.128828	-0.00670479	0.993199
57.25		0.368727	0.12934	0.887464	0.271294	0.77387	0.613886	0.487609	0.294919	0.372486	0.834501	0.0482584	0.368113	0.372093	0.113199	0.441189	0.455578	0.0940914	0.0504445	-0.0742088	-0.0274539	-0.128273	0.125587	0.609554	0.514534	0.093523	0.663227		0.400075	0.0558637		0.456226	1.61468	0.608772	1.36385	0.604791	0.132	0.0151608	0.69034	1.01839	1.02455	0.422016	-0.178473	-0.238585	0.466761	0.0275624	-0.130295	-0.0144832	0.998964
57.5		0.366927	0.12178	0.874326	0.260887	0.779772	0.634053	0.47988	0.283978	0.365185	0.813192	0.0342963	0.365343	0.390336	0.12683	0.424918	0.450775	0.0952307	0.0383697	-0.0747519	-0.0346232	-0.133279	0.127621	0.583694	0.571555	0.0925758	0.67176		0.398424	0.0560875		0.459472	1.57255	0.61	1.3658	0.604985	0.128096	0.00446221	0.69819	1.01108	1.0437	0.410066	-0.17824	-0.235681	0.456765	0.0256546	-0.128502	-0.016362	1.00163
57.75		0.384538	0.149532	0.866703	0.260143	0.782572	0.61223	0.493273	0.275159	0.368137	0.824893	0.0428855	0.367385	0.373227	0.105142	0.427779	0.438659	0.088461	0.0486921	-0.0773786	-0.0330915	-0.125498	0.1367	0.616064	0.548923	0.0888049	0.643923		0.398318	0.0556442		0.456777	1.58275	0.608117	1.33532	0.599686	0.113442	-6.00865e-05	0.668318	1.01706	1.00311	0.400717	-0.184217	-0.242548	0.446407	0.0220674	-0.132027	-0.0126028	0.978716
58		0.366064	0.12944	0.863778	0.254749	0.772933	0.620235	0.477801	0.273857	0.361346	0.808512	0.0424647	0.367604	0.372045	0.114636	0.426013	0.442632	0.0854817	0.0442392	-0.0699107	-0.0357969	-0.130825	0.128202	0.622554	0.575741	0.0814576	0.666168		0.396532	0.05589		0.441485	1.58657	0.598374	1.35283	0.596547	0.119525	0.0158217	0.670268	0.992398	1.03628	0.414414	-0.184152	-0.257939	0.470663	0.0308314	-0.13305	-0.021729	0.970765
58.25		0.385715	0.121271	0.866839	0.253257	0.780511	0.613624	0.477872	0.286908	0.358923	0.793686	0.0334821	0.357331	0.399067	0.115147	0.421851	0.432929	0.0918432	0.0296684	-0.0800139	-0.0416538	-0.142429	0.129241	0.594994	0.507535	0.10635	0.643695		0.391771	0.0553187		0.442789	1.59075	0.590613	1.32967	0.591415	0.113932	-0.00573035	0.659352	0.971824	0.998636	0.383628	-0.183346	-0.244909	0.44438	0.0323942	-0.142767	-0.0303253	0.960018
58.5		0.37127	0.129013	0.858239	0.255381	0.769944	0.612273	0.47903	0.293049	0.354528	0.794412	0.0435231	0.357722	0.382021	0.110575	0.433111	0.430114	0.0876286	0.0342864	-0.084779	-0.0401933	-0.140705	0.137833	0.574592	0.560103	0.0783602	0.643299		0.39127	0.0552203		0.436692	1.57316	0.590868	1.33465	0.573966	0.129222	0.00880425	0.648836	0.947765	0.994589	0.404166	-0.179564	-0.260155	0.440291	0.0195317	-0.128483	-0.0233712	0.960381
58.75		0.357251	0.119828	0.839455	0.245295	0.777015	0.604873	0.465606	0.272233	0.359664	0.800025	0.0401127	0.352833	0.370582	0.10429	0.432884	0.421042	0.0793417	0.0197112	-0.0795956	-0.044018	-0.130228	0.131126	0.596207	0.55087	0.0681697	0.661237		0.387085	0.0554919		0.433026	1.5605	0.581643	1.31659	0.574494	0.11837	0.00702379	0.681163	0.976122	1.04937	0.381481	-0.185108	-0.275492	0.431143	0.00842462	-0.129134	-0.0352756	0.966569
59		0.347213	0.115804	0.837516	0.250209	0.784418	0.611844	0.461692	0.291694	0.349139	0.79178	0.0373124	0.351176	0.370115	0.106475	0.413827	0.423389	0.0809272	0.0245598	-0.0887982	-0.0435578	-0.135778	0.134868	0.648663	0.514387	0.0829823	0.6378		0.386464	0.0554318		0.423747	1.58117	0.576476	1.31768	0.596702	0.114038	0.00407007	0.678	0.991314	1.02516	0.380689	-0.185202	-0.261598	0.442955	0.0397606	-0.131008	-0.0249042	0.946159
59.25		0.342481	0.114309	0.831757	0.252737	0.773399	0.582491	0.451593	0.274629	0.355201	0.777297	0.0246899	0.347612	0.395638	0.110412	0.413563	0.423148	0.0739776	0.0223952	-0.0785139	-0.0495709	-0.141516	0.12655	0.598905	0.529576	0.0762034	0.655171		0.382021	0.0548957		0.416678	1.5585	0.572252	1.30264	0.573135	0.10613	0.0131083	0.665778	0.962613	0.999504	0.375359	-0.190525	-0.265507	0.437804	0.0216911	-0.127193	-0.043762	0.951202
59.5		0.341555	0.118183	0.830071	0.235715	0.773579	0.592763	0.451737	0.273514	0.351577	0.781194	0.0291641	0.352423	0.378199	0.10854	0.41187	0.413511	0.0749154	0.0195598	-0.0863121	-0.0456845	-0.146317	0.118908	0.597943	0.546095	0.0766679	0.620644		0.379554	0.0548755		0.424174	1.56907	0.574245	1.31939	0.578328	0.110215	0.00734952	0.652897	0.961545	0.990463	0.365558	-0.190494	-0.270073	0.422672	0.00399119	-0.136437	-0.0509764	0.948783
59.75		0.347748	0.126721	0.82249	0.266923	0.776353	0.58322	0.447705	0.275918	0.351475	0.772125	0.0184481	0.352172	0.367826	0.0971782	0.417689	0.410898	0.0753173	0.00145152	-0.0907533	-0.0417492	-0.146605	0.133059	0.623425	0.574792	0.0667152	0.636255		0.381354	0.055345		0.420026	1.53998	0.573457	1.30485	0.574564	0.106224	-0.00102147	0.663125	0.955429	0.977258	0.382978	-0.191922	-0.265774	0.420184	0.0198324	-0.130004	-0.0413164	0.939893
60		0.352523	0.102378	0.82246	0.23849	0.767229	0.603078	0.446173	0.270434	0.346516	0.764912	0.0218563	0.335324	0.361442	0.102887	0.422744	0.409786	0.0644037	-0.000649867	-0.0856653	-0.0422788	-0.146502	0.128511	0.606457	0.536768	0.0769234	0.628753		0.376283	0.0549362		0.401331	1.55807	0.556518	1.30062	0.582612	0.0978971	-0.0141994	0.63155	0.954283	0.9828	0.390331	-0.184468	-0.265765	0.430803	0.0189506	-0.134704	-0.0475273	0.936042
60.25		0.331778	0.119565	0.81321	0.256992	0.75981	0.565318	0.44256	0.279027	0.344164	0.76681	0.0243825	0.342378	0.370641	0.0957996	0.418283	0.401597	0.0715213	-0.00106546	-0.081167	-0.0550523	-0.152439	0.112999	0.591724	0.545556	0.0664138	0.649782		0.374192	0.054676		0.405804	1.53454	0.564532	1.28357	0.574061	0.0999641	-0.0127573	0.631195	0.945969	0.989145	0.373192	-0.187509	-0.261118	0.428092	0.0342036	-0.123079	-0.0546867	0.932555
60.5		0.332676	0.10217	0.817013	0.241414	0.765724	0.58104	0.431372	0.270193	0.338805	0.759484	0.0182897	0.33683	0.36133	0.0913565	0.408278	0.405722	0.0680841	0.00776012	-0.0864732	-0.0549841	-0.151199	0.119458	0.602117	0.546644	0.0639158	0.629259		0.371334	0.0548266		0.399564	1.54637	0.557879	1.2832	0.57515	0.101777	-0.0199645	0.616412	0.943874	0.980248	0.3875	-0.186076	-0.279608	0.423151	0.0092502	-0.143381	-0.0564466	0.905436
60.75		0.323332	0.124674	0.80426	0.230599	0.769425	0.575986	0.441521	0.253161	0.331541	0.753289	0.003527	0.323794	0.385619	0.0900955	0.410042	0.397759	0.0659195	0.0192799	-0.0898403	-0.0461291	-0.14972	0.127927	0.613786	0.558023	0.0573324	0.641635		0.37174	0.0548169		0.390645	1.52839	0.551174	1.2826	0.570227	0.0924771	-0.0123905	0.614079	0.955005	0.996717	0.357239	-0.192131	-0.277374	0.410424	0.0169965	-0.141748	-0.0437989	0.911057
61		0.326428	0.116595	0.804088	0.251142	0.766786	0.570366	0.423629	0.250971	0.335795	0.749623	0.0191451	0.325119	0.379303	0.090785	0.418353	0.392235	0.0756855	-0.0215667	-0.10112	-0.051446	-0.160023	0.118584	0.561621	0.521335	0.0615366	0.624117		0.365288	0.0543062		0.386498	1.52544	0.541123	1.27028	0.557842	0.102703	-0.00757406	0.605436	0.952131	0.96389	0.372283	-0.185469	-0.28635	0.411099	0.00433672	-0.139996	-0.0528724	0.90719
61.25		0.331002	0.117574	0.800415	0.246971	0.767698	0.590209	0.440141	0.267497	0.337986	0.73422	0.00419438	0.318843	0.364654	0.0810255	0.398806	0.385491	0.0731185	0.00778424	-0.0942942	-0.0463296	-0.150094	0.130663	0.554535	0.529677	0.0731497	0.618137		0.366595	0.0536607		0.39353	1.52249	0.549644	1.27113	0.574344	0.0876294	-0.00504094	0.611118	0.935713	0.984106	0.381508	-0.189517	-0.266681	0.432896	0.0189207	-0.128056	-0.0627729	0.916653
61.5		0.329756	0.101399	0.789836	0.238637	0.767839	0.575619	0.430994	0.26389	0.33863	0.738558	0.00873208	0.323145	0.362405	0.0920755	0.408602	0.388213	0.0745881	-0.00428783	-0.0975225	-0.0564618	-0.160855	0.127866	0.559555	0.511181	0.0779948	0.623771		0.363945	0.0537775		0.379247	1.50634	0.540456	1.24885	0.554166	0.0914722	0.000888647	0.599385	0.910248	0.950313	0.356588	-0.195358	-0.260939	0.402321	0.00711459	-0.140991	-0.0734803	0.902368
61.75		0.316182	0.102579	0.78855	0.242287	0.769884	0.5732	0.43869	0.262049	0.343894	0.737884	0.00517039	0.321814	0.37075	0.0972962	0.397056	0.380499	0.0634819	-0.0283155	-0.0964512	-0.0521026	-0.159552	0.123408	0.595159	0.541504	0.0644118	0.641972		0.364988	0.0547089		0.379076	1.51215	0.534431	1.26291	0.55521	0.0862171	-0.0067455	0.58946	0.913693	0.939412	0.362221	-0.190763	-0.265476	0.407552	0.0213807	-0.132102	-0.0689706	0.899075
62		0.320118	0.117011	0.781932	0.226388	0.766735	0.566456	0.422877	0.250917	0.328707	0.726359	-0.00422515	0.327021	0.363269	0.0901298	0.404416	0.377722	0.0654223	-0.0236852	-0.103348	-0.054061	-0.160957	0.119579	0.544672	0.556254	0.0646288	0.607794		0.358867	0.0538775		0.374203	1.49779	0.533323	1.24694	0.559804	0.0924569	-0.0119983	0.591171	0.901511	0.955202	0.351084	-0.186108	-0.287539	0.406294	0.0061668	-0.135849	-0.0667829	0.903081
62.25		0.320296	0.114739	0.785476	0.244347	0.763967	0.566376	0.423905	0.232876	0.332849	0.705696	0.00185914	0.318247	0.35651	0.0823641	0.397067	0.366834	0.0635038	-0.0243728	-0.100218	-0.0661345	-0.160447	0.132725	0.555578	0.553118	0.0503201	0.596281		0.356237	0.0536725		0.354273	1.47506	0.518519	1.24	0.545084	0.0878246	-0.000562915	0.585849	0.901963	0.946742	0.344213	-0.205251	-0.281323	0.390733	-0.00017892	-0.136446	-0.0633102	0.889724
62.5		0.300201	0.100707	0.777991	0.225864	0.760209	0.580933	0.410871	0.262633	0.327082	0.706624	0.0027243	0.306887	0.366313	0.0872576	0.388942	0.36828	0.0458258	-0.043269	-0.0895215	-0.0608287	-0.156704	0.120666	0.565132	0.569541	0.060052	0.596387		0.354969	0.0538722		0.36118	1.47277	0.501436	1.23051	0.536122	0.0765688	-0.01283	0.58396	0.915026	0.964765	0.354175	-0.203051	-0.27959	0.387883	-0.00855782	-0.137652	-0.07422	0.887316
62.75		0.288697	0.105845	0.761003	0.232744	0.75575	0.556728	0.397958	0.257567	0.319516	0.693635	-0.00217642	0.308211	0.352052	0.0764918	0.399848	0.360691	0.0505844	-0.0268363	-0.104164	-0.0576815	-0.162451	0.122323	0.562151	0.544941	0.064932	0.616044		0.350877	0.0531824		0.355483	1.48026	0.517265	1.22512	0.550517	0.0759107	-0.0211504	0.601484	0.909587	0.934248	0.354685	-0.199923	-0.282772	0.378252	-0.00134256	-0.131165	-0.0791197	0.885043
63		0.298515	0.101139	0.766488	0.223022	0.755993	0.556724	0.40348	0.260445	0.327994	0.68255	-0.00752869	0.304591	0.362919	0.0884895	0.39113	0.363646	0.0508859	-0.0397155	-0.0983965	-0.0669814	-0.16357	0.125032	0.545997	0.549569	0.0559753	0.628519		0.350589	0.0534119		0.365515	1.46383	0.517801	1.2186	0.537482	0.0808527	-0.014484	0.562367	0.894971	0.938531	0.342857	-0.196096	-0.2971	0.374378	0.00559839	-0.14252	-0.0963686	0.873059
63.25		0.301293	0.109954	0.754311	0.235785	0.756791	0.542532	0.397315	0.255989	0.321646	0.691932	-0.00795249	0.296164	0.376792	0.086867	0.406622	0.357444	0.0500574	-0.0496017	-0.0912711	-0.059551	-0.156238	0.135852	0.589016	0.543521	0.0616581	0.600191		0.352135	0.0530466		0.360087	1.46807	0.515707	1.2262	0.552387	0.076212	-0.0205338	0.57922	0.883286	0.915338	0.325344	-0.197387	-0.280755	0.382798	-0.00558256	-0.13649	-0.0851445	0.866433
63.5		0.291402	0.092381	0.751185	0.239597	0.758521	0.544821	0.381273	0.238359	0.326592	0.687158	-0.0129999	0.295157	0.364784	0.0776706	0.387612	0.349744	0.0490891	-0.0250432	-0.104486	-0.0597622	-0.172241	0.122586	0.556741	0.568537	0.0619706	0.609347		0.347246	0.0532495		0.349221	1.44991	0.50843	1.21531	0.560199	0.0734397	-0.0159387	0.56921	0.870641	0.948713	0.326233	-0.19282	-0.289831	0.376449	-0.00268072	-0.137777	-0.0873145	0.870237
63.75		0.289892	0.0944349	0.738345	0.222882	0.754213	0.575906	0.393204	0.247341	0.317391	0.679401	-0.0111885	0.292515	0.348002	0.0813514	0.38231	0.348772	0.0496776	-0.0635384	-0.10168	-0.0651069	-0.165208	0.124437	0.563166	0.548569	0.0681738	0.588943		0.344254	0.0530632		0.346501	1.45147	0.498554	1.20203	0.546815	0.0700749	-0.0346952	0.576429	0.886799	0.931644	0.324999	-0.19915	-0.298443	0.375141	-0.0158148	-0.14496	-0.105409	0.834219
64		0.287886	0.0830084	0.739214	0.229163	0.759209	0.551107	0.384806	0.231641	0.301944	0.658472	-0.0237249	0.291002	0.367098	0.0720856	0.397537	0.339115	0.0442401	-0.0556953	-0.114158	-0.0672561	-0.166921	0.116661	0.553573	0.550567	0.043902	0.596262		0.339198	0.0533061		0.354988	1.44875	0.507327	1.20412	0.542085	0.0717379	-0.0319755	0.558699	0.891137	0.911539	0.333423	-0.19623	-0.282255	0.371536	0.00192943	-0.140689	-0.0936181	0.85348
64.25		0.281042	0.0980565	0.732839	0.222518	0.748537	0.552911	0.381414	0.237517	0.311112	0.661931	-0.0175613	0.28396	0.35481	0.0928308	0.397711	0.336738	0.0469368	-0.0625784	-0.110011	-0.0700837	-0.169606	0.126567	0.572791	0.569386	0.0650861	0.5749		0.341083	0.052845		0.332356	1.43389	0.504269	1.20527	0.531106	0.0712178	-0.0125992	0.566977	0.877215	0.932577	0.33882	-0.195243	-0.301069	0.367158	-0.00875037	-0.132708	-0.0936156	0.852803
64.5		0.279646	0.0850772	0.731189	0.223044	0.756081	0.554629	0.393405	0.23378	0.304809	0.658744	-0.0204514	0.292577	0.347337	0.0813422	0.387668	0.335676	0.0456752	-0.0562915	-0.101594	-0.0691981	-0.165195	0.133021	0.555235	0.560377	0.0524305	0.575644		0.339348	0.0526754		0.32981	1.42165	0.49764	1.19143	0.527518	0.0590009	-0.0281647	0.535374	0.88179	0.912721	0.328386	-0.206231	-0.303717	0.351438	-0.00759904	-0.148276	-0.101201	0.841981
64.75		0.285797	0.0856793	0.729689	0.235169	0.746078	0.542645	0.390394	0.234271	0.309674	0.650216	-0.0295592	0.293504	0.33926	0.0796335	0.378067	0.330565	0.044389	-0.067307	-0.108776	-0.0767005	-0.164999	0.14365	0.529291	0.541438	0.0448494	0.576149		0.335056	0.0522584		0.325644	1.40625	0.492086	1.17957	0.520825	0.0587989	-0.00793774	0.537753	0.882919	0.908517	0.327066	-0.202816	-0.293795	0.357954	-0.0103532	-0.134537	-0.106665	0.842077
65		0.26975	0.0749636	0.724974	0.21529	0.753057	0.528784	0.378216	0.218683	0.311037	0.646508	-0.0247554	0.279231	0.336065	0.0794663	0.367994	0.328584	0.0456821	-0.0613224	-0.116427	-0.068328	-0.176165	0.122137	0.531211	0.574612	0.0476907	0.579564		0.331342	0.0525909		0.326738	1.40451	0.495706	1.16884	0.513072	0.0730711	-0.0256885	0.535225	0.867213	0.913419	0.312839	-0.206856	-0.286638	0.360145	-0.021062	-0.148205	-0.109524	0.828015
65.25		0.275609	0.0815217	0.712318	0.215794	0.744778	0.533429	0.383238	0.22845	0.303231	0.63385	-0.0224678	0.282068	0.329042	0.0698033	0.385791	0.3215	0.0273004	-0.0589021	-0.110961	-0.0703085	-0.168845	0.116476	0.538919	0.541652	0.0379346	0.581295		0.329266	0.0520783		0.324578	1.39553	0.497155	1.17573	0.528524	0.0630406	-0.0160842	0.543997	0.886715	0.891154	0.308127	-0.199454	-0.293052	0.376921	-0.00169205	-0.131785	-0.104506	0.84759
65.5		0.274207	0.0772952	0.709276	0.20798	0.743312	0.535268	0.371801	0.229047	0.29703	0.622384	-0.0326002	0.27665	0.341894	0.0665842	0.363253	0.317998	0.031361	-0.0729481	-0.123934	-0.0709439	-0.178927	0.118107	0.534225	0.538734	0.0432846	0.57501		0.324759	0.0521769		0.311379	1.39182	0.481549	1.16499	0.527744	0.063209	-0.0255209	0.536669	0.839817	0.918857	0.327491	-0.206713	-0.29831	0.370059	-0.0101874	-0.142849	-0.113837	0.819189
65.75		0.271743	0.0836395	0.712922	0.224198	0.749822	0.513884	0.380016	0.230511	0.297802	0.623023	-0.0313401	0.268066	0.347393	0.0681452	0.377526	0.315199	0.0299418	-0.0887857	-0.118451	-0.07468	-0.177353	0.123126	0.554251	0.554214	0.0365379	0.599211		0.327652	0.0528318		0.300327	1.38487	0.481074	1.15843	0.519519	0.0668212	-0.0462982	0.528119	0.825031	0.912995	0.298537	-0.206153	-0.293867	0.343362	-0.0219095	-0.143363	-0.111975	0.806045
66		0.267345	0.0780356	0.699565	0.205437	0.739309	0.498199	0.367359	0.235897	0.293695	0.635144	-0.0252391	0.274031	0.342078	0.0652878	0.372406	0.303574	0.03238	-0.093192	-0.127879	-0.0753341	-0.180579	0.116293	0.511607	0.514816	0.0267509	0.558826		0.318624	0.0516812		0.311828	1.37978	0.471947	1.15342	0.522275	0.0472451	-0.0357293	0.529097	0.840653	0.915802	0.312461	-0.202923	-0.306899	0.329337	-0.0216612	-0.145463	-0.113034	0.808844
66.25		0.273845	0.0716552	0.695717	0.201928	0.738198	0.509548	0.358377	0.231015	0.290229	0.620218	-0.0332119	0.26459	0.339153	0.0662343	0.382269	0.305946	0.0189645	-0.0936248	-0.120469	-0.0717538	-0.178333	0.108602	0.524736	0.55686	0.0399696	0.581403		0.320402	0.052192		0.297783	1.39353	0.465275	1.1413	0.520433	0.0485648	-0.0388032	0.500334	0.852942	0.875436	0.307739	-0.206157	-0.310079	0.329077	-0.0407871	-0.142053	-0.108037	0.799279
66.5		0.25499	0.071715	0.690022	0.211075	0.737573	0.542513	0.364769	0.239674	0.287495	0.62273	-0.0328623	0.270579	0.329473	0.0710343	0.36554	0.299552	0.0314369	-0.0786858	-0.128351	-0.0775798	-0.178939	0.110605	0.502595	0.557194	0.0417743	0.581108		0.320593	0.0520049		0.301059	1.35926	0.474606	1.14875	0.498992	0.0454912	-0.0345719	0.501782	0.803909	0.878478	0.308334	-0.207301	-0.314176	0.323616	-0.0302493	-0.141865	-0.128431	0.809166
66.75		0.257203	0.0626308	0.683514	0.200646	0.736056	0.520437	0.354263	0.23337	0.290432	0.60827	-0.0331124	0.273287	0.342858	0.0694645	0.362068	0.298328	0.0279703	-0.0999914	-0.122781	-0.0815199	-0.18075	0.114895	0.528518	0.544773	0.0249358	0.565846		0.316539	0.0519162		0.297849	1.35215	0.463136	1.13759	0.502642	0.046183	-0.0246829	0.504997	0.820937	0.837165	0.296991	-0.207638	-0.316952	0.331383	-0.0547332	-0.14636	-0.123791	0.801179
67		0.257085	0.0798867	0.672904	0.19509	0.740068	0.499126	0.365845	0.202567	0.29062	0.610418	-0.0422174	0.263249	0.332098	0.0656042	0.361427	0.293306	0.0261573	-0.0907095	-0.124472	-0.0811497	-0.186034	0.123038	0.502329	0.549433	0.0145073	0.55456		0.312428	0.0515117		0.299648	1.35804	0.468716	1.12955	0.507769	0.0425001	-0.0427215	0.487913	0.833972	0.848288	0.285721	-0.209797	-0.301704	0.329518	-0.044868	-0.147709	-0.13196	0.788306
67.25		0.250918	0.0773731	0.674283	0.216644	0.729985	0.503074	0.363932	0.21378	0.281665	0.593729	-0.0469963	0.262175	0.312156	0.0618653	0.350841	0.289083	0.0261702	-0.106987	-0.119932	-0.083729	-0.180842	0.1176	0.512949	0.51033	0.0235581	0.559827		0.309302	0.051002		0.280803	1.33149	0.460056	1.1301	0.502071	0.0395005	-0.0406406	0.5013	0.799736	0.875116	0.295261	-0.208463	-0.306432	0.32872	-0.0335279	-0.143279	-0.119057	0.774589
67.5		0.246856	0.0692385	0.67231	0.215993	0.735409	0.502832	0.345617	0.207088	0.293056	0.590762	-0.0387409	0.255418	0.317411	0.0606873	0.357307	0.288702	0.0135539	-0.113581	-0.121397	-0.0860026	-0.188288	0.122133	0.49559	0.559823	0.0124296	0.565561		0.308776	0.0516889		0.278963	1.33624	0.462767	1.12242	0.514563	0.0382196	-0.0344833	0.479165	0.802328	0.856754	0.289424	-0.214018	-0.309391	0.323161	-0.0343785	-0.144066	-0.136917	0.783399
67.75		0.243883	0.0730172	0.65826	0.195252	0.733052	0.519387	0.341243	0.199949	0.295974	0.59032	-0.0424545	0.25478	0.324004	0.0645527	0.365406	0.28405	0.0118882	-0.131929	-0.137337	-0.0832023	-0.193811	0.118454	0.529342	0.56127	0.0237502	0.556787		0.307857	0.0522262		0.287717	1.33288	0.448292	1.11819	0.513449	0.0397934	-0.0455424	0.485293	0.812736	0.869254	0.302681	-0.209714	-0.317126	0.31602	-0.0373986	-0.148593	-0.132435	0.769666
68		0.236665	0.0532194	0.659822	0.203462	0.714161	0.487853	0.346247	0.219774	0.283534	0.590016	-0.0406528	0.250558	0.321721	0.0449306	0.356557	0.281877	0.0173345	-0.126399	-0.12065	-0.0848143	-0.18642	0.128964	0.51361	0.557858	0.0206611	0.559445		0.305297	0.0513407		0.279892	1.31217	0.453595	1.10232	0.484575	0.0328905	-0.0252426	0.470745	0.783996	0.843843	0.275365	-0.208813	-0.319649	0.326925	-0.0356837	-0.151096	-0.134815	0.764837
68.25		0.232296	0.0751902	0.653458	0.201185	0.714561	0.486047	0.344788	0.20335	0.280419	0.580472	-0.0511086	0.245705	0.328762	0.0513983	0.347555	0.274835	0.0189375	-0.107428	-0.127649	-0.0841972	-0.191433	0.127052	0.497165	0.550085	0.0337858	0.553721		0.30336	0.0506614		0.268753	1.29217	0.441324	1.09904	0.496349	0.0371878	-0.0316529	0.482947	0.806976	0.888079	0.283978	-0.213792	-0.318766	0.317568	-0.040741	-0.148581	-0.152161	0.755353
68.5		0.224229	0.0689039	0.654957	0.19787	0.72832	0.506009	0.338737	0.222266	0.288496	0.580141	-0.056616	0.2559	0.330518	0.0502548	0.335459	0.269041	0.0154298	-0.114659	-0.125906	-0.0844512	-0.185645	0.101946	0.450782	0.548969	0.021843	0.531588		0.300107	0.0507032		0.27036	1.30051	0.449019	1.10381	0.497112	0.0394753	-0.0507319	0.478559	0.794274	0.850396	0.276657	-0.212825	-0.326695	0.321675	-0.0391294	-0.147061	-0.144857	0.759201
68.75		0.231239	0.0639548	0.652078	0.200545	0.723166	0.507838	0.333665	0.216586	0.287366	0.580495	-0.0581277	0.248321	0.327277	0.0425676	0.338727	0.259428	0.0171929	-0.13919	-0.127069	-0.0860716	-0.195071	0.112675	0.475793	0.51967	0.0183448	0.563518		0.298589	0.0512578		0.259143	1.2943	0.435918	1.09115	0.486597	0.0265968	-0.0301096	0.451303	0.769544	0.840429	0.266246	-0.215475	-0.317857	0.303834	-0.0424875	-0.146084	-0.145041	0.754697
69		0.242429	0.0730125	0.658805	0.214367	0.728312	0.49066	0.344952	0.228505	0.285517	0.571619	-0.0574976	0.239112	0.323991	0.0453144	0.337253	0.256456	0.0103725	-0.135471	-0.13498	-0.0969999	-0.193071	0.110902	0.488255	0.546524	0.00956943	0.541957		0.299164	0.0514872		0.261408	1.29078	0.434	1.07803	0.488959	0.0327171	-0.026125	0.46101	0.777428	0.843719	0.281019	-0.212093	-0.325365	0.31313	-0.048162	-0.150327	-0.149818	0.746827
69.25		0.249312	0.0659653	0.633808	0.205229	0.729847	0.493182	0.328429	0.217053	0.280666	0.567742	-0.0558873	0.247444	0.30967	0.0415647	0.333651	0.260063	0.00760617	-0.142355	-0.140242	-0.0945098	-0.194602	0.123309	0.496616	0.54916	0.0219988	0.532271		0.296746	0.0511641		0.263912	1.27525	0.433803	1.08517	0.490981	0.0332692	-0.0201543	0.456286	0.796404	0.868889	0.285545	-0.210665	-0.323523	0.306086	-0.0474318	-0.147998	-0.147017	0.746296
69.5		0.227468	0.0540777	0.633274	0.194078	0.720756	0.487958	0.322368	0.215307	0.279962	0.547882	-0.0582446	0.239171	0.315152	0.0556127	0.344626	0.250375	0.00728441	-0.125124	-0.135599	-0.0934061	-0.189818	0.113941	0.520591	0.540631	0.0067543	0.524214		0.294142	0.0506867		0.24935	1.25588	0.431564	1.07491	0.496672	0.0351073	-0.0321969	0.47214	0.766516	0.829671	0.284982	-0.215291	-0.323362	0.299502	-0.0555144	-0.148792	-0.152041	0.740032
69.75		0.233082	0.05788	0.633162	0.180843	0.721595	0.492802	0.338219	0.233758	0.281958	0.557897	-0.0587745	0.24123	0.318323	0.0477165	0.320768	0.252048	-0.0042386	-0.128675	-0.139667	-0.0932067	-0.192631	0.108502	0.440618	0.532106	0.0113385	0.564441		0.292288	0.0507453		0.255429	1.23893	0.42436	1.06704	0.499241	0.0238229	-0.0274658	0.436161	0.757254	0.86411	0.255144	-0.207268	-0.324107	0.319852	-0.055375	-0.14867	-0.16168	0.747759
70		0.232602	0.0639417	0.629878	0.193773	0.718479	0.4979	0.324814	0.198577	0.266974	0.537433	-0.0646056	0.24214	0.312262	0.0470095	0.327762	0.243257	0.00229919	-0.130945	-0.134843	-0.106861	-0.200245	0.10159	0.508002	0.586263	0.00269726	0.520546		0.291119	0.0513275		0.247554	1.24326	0.427395	1.06952	0.481344	0.0239626	-0.0335915	0.437095	0.76877	0.839273	0.267808	-0.211725	-0.315191	0.306421	-0.0545666	-0.148104	-0.141843	0.744671
70.25		0.226065	0.0518715	0.622347	0.175479	0.716242	0.487059	0.322835	0.199855	0.275464	0.533099	-0.0679995	0.236184	0.306377	0.0452153	0.33807	0.238575	-0.00097106	-0.147288	-0.143138	-0.107583	-0.201734	0.124006	0.471681	0.573929	-0.00117405	0.533797		0.286795	0.0511862		0.254943	1.23115	0.422577	1.06914	0.486859	0.0222844	-0.0394515	0.444954	0.724125	0.823392	0.264936	-0.213025	-0.318099	0.297312	-0.0619274	-0.154206	-0.157704	0.724559
70.5		0.226757	0.0648591	0.618865	0.193707	0.714817	0.487272	0.32428	0.193487	0.278598	0.533353	-0.0696087	0.227956	0.289277	0.0444295	0.325029	0.237126	0.00357268	-0.140386	-0.138993	-0.0931035	-0.2023	0.116843	0.474121	0.532081	-0.0122858	0.522231		0.28463	0.050293		0.230198	1.23737	0.419265	1.0509	0.494276	0.0209748	-0.037067	0.43388	0.766765	0.82612	0.262656	-0.216071	-0.329444	0.293349	-0.0447497	-0.162467	-0.167478	0.734974
70.75		0.220018	0.0474736	0.614145	0.179799	0.716083	0.48168	0.328584	0.191826	0.273841	0.529603	-0.059016	0.22954	0.31446	0.0334212	0.33346	0.239963	0.00134935	-0.149278	-0.128944	-0.0950527	-0.197578	0.113836	0.505005	0.565648	0.00497804	0.553839		0.288349	0.0510832		0.239172	1.21898	0.412208	1.05184	0.476366	0.0237151	-0.0445304	0.42165	0.746185	0.814032	0.248152	-0.213871	-0.333444	0.278921	-0.0779655	-0.158777	-0.151579	0.724644
71		0.225927	0.0649052	0.607929	0.188108	0.702949	0.473209	0.303894	0.211922	0.263275	0.518203	-0.0738068	0.226877	0.294993	0.0330779	0.337158	0.230045	0.00301962	-0.157027	-0.14501	-0.0977618	-0.197459	0.133543	0.519428	0.564674	-0.00970564	0.529864		0.28464	0.0507481		0.245274	1.21379	0.411155	1.04102	0.470087	0.0235418	-0.0510672	0.418904	0.745468	0.833699	0.251795	-0.216018	-0.325786	0.279862	-0.0706918	-0.164339	-0.166224	0.713889
71.25		0.211554	0.048135	0.606738	0.168368	0.707845	0.480548	0.31978	0.201258	0.273078	0.523015	-0.0624496	0.232682	0.306567	0.0344549	0.324514	0.22551	-0.00694253	-0.155768	-0.13677	-0.0965987	-0.19699	0.127734	0.535686	0.548701	-0.00325053	0.559516		0.285589	0.0511526		0.230761	1.21365	0.408735	1.04046	0.483874	0.014597	-0.0310742	0.423538	0.746405	0.816505	0.257697	-0.208391	-0.329811	0.293603	-0.0534443	-0.155004	-0.185705	0.700452
71.5		0.21436	0.0631669	0.603582	0.174152	0.712426	0.488584	0.324947	0.201495	0.27126	0.520107	-0.0711961	0.233253	0.301768	0.0465122	0.320969	0.223854	0.00251282	-0.171327	-0.133197	-0.0948824	-0.198758	0.130252	0.540225	0.565953	-0.0027371	0.544554		0.286932	0.0512775		0.240247	1.20367	0.403879	1.03956	0.479587	0.0117844	-0.044796	0.397124	0.738934	0.807948	0.255473	-0.215063	-0.320456	0.295897	-0.0649817	-0.152703	-0.177544	0.712718
71.75		0.208412	0.0548074	0.593866	0.1741	0.705159	0.481962	0.303129	0.197092	0.270555	0.51376	-0.0738677	0.218157	0.278819	0.0284539	0.320902	0.212193	-0.00559008	-0.172595	-0.14095	-0.100982	-0.198179	0.136537	0.526446	0.592994	0.00493497	0.521137		0.280756	0.0510853		0.224694	1.1866	0.40455	1.02532	0.47931	0.0149993	-0.0454855	0.399656	0.737454	0.801982	0.279239	-0.206136	-0.334235	0.292987	-0.0779708	-0.154336	-0.163779	0.702693
72		0.21709	0.0431845	0.589092	0.182188	0.699629	0.465303	0.305885	0.200192	0.266079	0.513663	-0.0720344	0.229166	0.307347	0.0250051	0.318753	0.219649	-0.0100213	-0.167792	-0.131472	-0.110302	-0.202973	0.12488	0.500602	0.553996	-0.00321412	0.538018		0.278858	0.0505454		0.21282	1.18288	0.403826	1.02415	0.475484	0.00767557	-0.0423451	0.404918	0.731225	0.811388	0.261554	-0.218403	-0.350875	0.274758	-0.0664571	-0.153998	-0.177822	0.707862
72.25		0.202785	0.057229	0.57896	0.180776	0.696371	0.468749	0.312539	0.209685	0.270064	0.508134	-0.0716287	0.223679	0.311534	0.0394897	0.309448	0.215018	0.00107234	-0.178515	-0.133783	-0.103616	-0.198256	0.116229	0.491771	0.561486	-0.000761446	0.526933		0.278607	0.0500675		0.214892	1.15284	0.391626	1.01026	0.46948	0.0177262	-0.0426645	0.395709	0.728757	0.800807	0.228061	-0.22105	-0.330531	0.281214	-0.0751837	-0.160756	-0.178108	0.693607
72.5		0.193415	0.0474932	0.580752	0.175112	0.699605	0.480044	0.293721	0.19224	0.261469	0.498909	-0.0709484	0.215869	0.299618	0.0340594	0.303591	0.211177	-0.00968634	-0.167227	-0.136744	-0.107292	-0.207811	0.12281	0.514964	0.545139	-0.0157033	0.515494		0.273787	0.0502513		0.197549	1.14865	0.387037	1.01254	0.464695	0.00841282	-0.03695	0.375175	0.738329	0.815448	0.249183	-0.221869	-0.335217	0.267959	-0.0848366	-0.162457	-0.181565	0.686632
72.75		0.197099	0.050699	0.585039	0.16878	0.696043	0.461135	0.302735	0.22205	0.269231	0.508483	-0.0729113	0.200931	0.307176	0.0183879	0.310538	0.203327	-0.0154584	-0.179711	-0.138488	-0.101173	-0.207587	0.126854	0.495449	0.569766	-0.00827385	0.522156		0.274641	0.0505844		0.208335	1.15295	0.39885	1.01011	0.460175	0.00597718	-0.0359728	0.361914	0.706595	0.77454	0.225904	-0.217614	-0.335952	0.27437	-0.0873907	-0.154193	-0.180592	0.68756
73		0.1977	0.0451169	0.565242	0.17874	0.696709	0.463321	0.294178	0.182313	0.245554	0.478127	-0.0840589	0.200792	0.299837	0.0333106	0.305136	0.200508	-0.0141477	-0.192184	-0.147462	-0.101968	-0.200856	0.135967	0.453145	0.566128	-0.0179283	0.516261		0.267226	0.049825		0.201754	1.13234	0.388087	1.00271	0.468227	0.00263595	-0.041972	0.388085	0.712192	0.785787	0.246544	-0.21322	-0.338041	0.266879	-0.072452	-0.168497	-0.178181	0.690946
[truncated: 148 more rows]
[truncated: 20 more columns]

## Sheet: Foglio4
Panel (a)
Averages after bleaching subtraction
THIRD ORDER		2 mM Ca	n = 25																												0 mM Ca	n = 34
Time (s)		dF/F0 traces																										average	s.e.m.		dF/F0 traces
[truncated: 441 more rows]
[truncated: 18 more columns]

## Sheet: Foglio5
Panel (a)
Averages after bleaching subtraction
[truncated: 443 more rows]
[truncated: 23 more columns]

## Sheet: Foglio6
Panel (a)
[truncated: 444 more rows]
[truncated: 6 more columns]

## Sheet: Foglio7
Panel (b)
[truncated: 8 more rows]

[truncated: 1 more sheets: Foglio8]
