# Supplementary material for: Photosensitizer Activation Drives Apoptosis by Interorganellar Ca2+ Transfer and Superoxide Production in Bystander Cancer Cells
Source: Cells. 2019 Sep 29;8(10):1175. doi: 10.3390/cells8101175 (PMC6829494; doi:10.3390/cells8101175)
Supplement: Supplementary file 1 [file cells-08-01175-s001.zip › SupplementaryFilesRevised/FigureDataSourceWithDescriptions/Data_Figure3.xlsx]

## Sheet: Foglio1
Panel (a)
Time (s)		dF/F0 traces
		ROI 1	ROI 2	ROI 3	ROI 4	ROI 5	ROI 6	ROI 7	ROI 8	ROI 9	ROI 10	ROI 11	ROI 12
0		-0.0159384	-0.105819	0.00881291	-0.126517	-0.0742559	0.0541577	-0.141951	-0.0794997	0.0965144	-0.0372282	-0.00969423	0.0571723
0.385		0.0276593	0.0366282	0.0633897	0.0136766	0.00132885	-0.0526727	0.0844657	-0.0273134	-0.0256708	0.0467385	0.0382324	-0.108744
0.77		0.0023307	0.0187884	0.018928	-0.0109733	0.0766131	-0.0149796	0.0609856	0.0722537	-0.0338709	0.0231295	-0.0097071	-0.0239907
1.155		-0.0140516	0.0504026	-0.0911307	0.123814	-0.00368601	0.0134946	-0.00350003	0.0345594	-0.0369726	-0.0326398	-0.0188311	0.0755622
1.54		0.128214	-0.0917418	0.116179	-0.0819114	0.00605569	-0.0606204	-0.126333	-0.113603	-0.140448	0.0706879	0.137055	0.00384719
1.925		0.0424791	-0.0783421	0.0676948	-0.00188784	0.210794	0.0504842	-0.0743785	0.0735677	0.14728	0.0696841	0.071962	0.0163913
2.31		0.0368116	-0.218667	-0.022874	0.0244969	0.0959111	-0.0872054	0.0543005	0.0905803	-0.206721	0.0560245	-0.119227	-0.142492
2.695		0.00454116	-0.0609042	-0.0686449	0.119257	0.123374	0.0118584	-0.0793499	0.171135	0.126971	0.0721871	0.0868291	0.0715662
3.08		0.0912615	-0.123023	-0.168066	0.169893	-0.0528697	0.00521957	-0.0900079	-0.00538451	-0.0494477	-0.0454185	0.0313375	0.235506
3.465		0.144695	-0.188619	-0.0445831	0.1854	-0.0200264	-0.159692	-0.0981511	0.0934706	-0.00364864	-0.0733496	-0.0513195	-0.0471582
3.85		-0.0228562	-0.176733	0.00816424	-0.00603586	-0.0175319	-0.165683	-0.0562011	0.00365575	-0.123415	-0.0595452	-0.0245358	0.0697598
4.235		-0.109706	-0.122057	-0.0829393	0.108839	0.0336324	0.130457	-0.0141646	0.0326291	-0.074126	-0.0479491	0.0417444	0.0650981
4.62		0.0778913	-0.147009	0.119704	-0.0559078	0.0487961	-0.130831	0.0349054	0.101655	-0.016472	-0.0296455	0.0156158	-0.0523795
5.005		0.046647	-0.0533612	-0.039359	-0.0692685	0.0394207	-0.0248644	-0.0279662	0.182581	-0.066422	-0.139511	0.0474327	-0.045365
5.39		-0.0273651	-0.205668	0.0830966	0.10948	0.103932	-0.0718975	-0.0736824	0.106777	-0.0183136	-0.0260643	0.0619255	0.107556
5.775		-0.0327907	-0.0931655	-0.0739416	0.154465	0.107668	-0.0131739	-0.0254325	0.129109	0.0361276	0.0971078	0.0854293	0.120658
6.16		0.0462405	-0.028583	0.0523547	0.00590479	-0.0794809	-0.0844687	-0.193108	0.0596861	0.0226284	0.058501	-0.0647242	0.199249
6.545		0.00615229	-0.172789	-0.176162	-0.0158095	-0.0791091	-0.074987	-0.0385796	-0.00228586	-0.230749	0.0453553	0.0901741	0.00308549
6.93		0.0279818	-0.15031	-0.0280396	-0.0473517	0.0999124	-0.0751713	-0.071636	0.167499	0.0263687	0.169069	0.0201759	-0.0313041
7.315		-0.254758	-0.0625927	-0.0857641	-0.0835876	-0.151935	-0.136804	-0.200957	0.0641867	-0.104157	-0.106575	-0.0213483	0.0187839
7.7		0.108924	-0.1423	-0.0233392	0.0148972	0.0267315	-0.027032	-0.0888335	0.0377561	-0.0915014	-0.060452	-0.0572595	0.0162537
8.085		0.0472922	-0.104555	-0.0388633	-0.00708059	-0.0581292	-0.0171992	0.0138381	0.0639948	-0.00264584	0.00178286	0.199433	0.0378393
8.47		0.0849097	-0.116594	-0.0898786	0.223801	0.00937617	0.0135482	0.0198732	0.21526	-0.00857322	-0.0354327	-0.0721277	-0.0178963
8.855		0.164447	-0.0496329	0.0147602	0.161251	0.0967574	-0.195711	-0.182455	-0.0419514	-0.081007	-0.216183	0.166179	0.0959723
9.24		-0.096103	-0.182425	-0.116176	0.0911249	-0.0308684	-0.0523413	-0.135966	0.0165627	0.0613048	-0.0784758	-0.0379313	0.00762804
9.625		-0.182583	-0.336502	-0.101205	-0.113884	-0.159669	-0.05562	-0.246868	-0.0753266	-0.0804193	-0.0710817	0.00134164	0.0900304
10.01		-0.17718	-0.326979	-0.146288	-0.0609487	-0.165955	-0.0268171	-0.228115	-0.03446	-0.181349	-0.149709	-0.00696317	-0.0854977
10.395		-0.310109	-0.256941	-0.156226	-0.120614	-0.216362	-0.127849	-0.341035	-0.00416979	-0.0949324	-0.0890336	0.0164513	-0.19893
10.78		-0.356704	-0.326916	-0.233631	-0.204569	-0.140568	-0.0762282	-0.295488	-0.125606	-0.136644	-0.142338	-0.173893	-0.160048
11.165		-0.231932	-0.417212	-0.290306	-0.174125	-0.246274	-0.244256	-0.357384	-0.0533293	-0.251468	-0.271704	-0.175118	-0.0735217
11.55		-0.40071	-0.37503	-0.290125	-0.329281	-0.333319	-0.182397	-0.283082	-0.310243	-0.297364	-0.28167	-0.291894	-0.225841
11.935		-0.476103	-0.514346	-0.359974	-0.269825	-0.41962	-0.337192	-0.300244	0.0135096	-0.169289	-0.235188	-0.25527	-0.410357
12.32		-0.335461	-0.47789	-0.424222	-0.368771	-0.437601	-0.244295	-0.306128	-0.321148	-0.340402	-0.211661	-0.18177	-0.2685
12.705		-0.486225	-0.52713	-0.498552	-0.425272	-0.40009	-0.355588	-0.397549	-0.251594	-0.29526	-0.440608	-0.422248	-0.369811
13.09		-0.422641	-0.598136	-0.475908	-0.599802	-0.416385	-0.442781	-0.499525	-0.349331	-0.276818	-0.320272	-0.360398	-0.318522
13.475		-0.571777	-0.582147	-0.462762	-0.542923	-0.501684	-0.388419	-0.449924	-0.3629	-0.412493	-0.373504	-0.458811	-0.398225
13.86		-0.521714	-0.560273	-0.497707	-0.557545	-0.629456	-0.468157	-0.404994	-0.366258	-0.357235	-0.348244	-0.482367	-0.429402
14.245		-0.624236	-0.57563	-0.652414	-0.561759	-0.49269	-0.558038	-0.559517	-0.390521	-0.446053	-0.524621	-0.357564	-0.389452
14.63		-0.573862	-0.650946	-0.632346	-0.632864	-0.523328	-0.510756	-0.550867	-0.469793	-0.585904	-0.551993	-0.411502	-0.499419
15.015		-0.658432	-0.685085	-0.628092	-0.660452	-0.575435	-0.556045	-0.645875	-0.432338	-0.568288	-0.542848	-0.523716	-0.562436
15.4		-0.643444	-0.781556	-0.560376	-0.645539	-0.588732	-0.60502	-0.591498	-0.459455	-0.665416	-0.461225	-0.635601	-0.588494
15.785		-0.654172	-0.754783	-0.584767	-0.735932	-0.646823	-0.578025	-0.67577	-0.588426	-0.559122	-0.621739	-0.636286	-0.599688
16.17		-0.784457	-0.762912	-0.790321	-0.709282	-0.749034	-0.639754	-0.673045	-0.595824	-0.730522	-0.681179	-0.57753	-0.617558
16.555		-0.817832	-0.813357	-0.809491	-0.800926	-0.73304	-0.655523	-0.61306	-0.654733	-0.626597	-0.613168	-0.627495	-0.719883
16.94		-0.767545	-0.800034	-0.754555	-0.733519	-0.611378	-0.747056	-0.693365	-0.705049	-0.761148	-0.654411	-0.690725	-0.662101
17.325		-0.824511	-0.814338	-0.800446	-0.824839	-0.742629	-0.738392	-0.761651	-0.77061	-0.7849	-0.774118	-0.711052	-0.731393
17.71		-0.858419	-0.830204	-0.851915	-0.824806	-0.761066	-0.773476	-0.793653	-0.727872	-0.768819	-0.7145	-0.739938	-0.744396
18.095		-0.768942	-0.790393	-0.852211	-0.775952	-0.819875	-0.852328	-0.836176	-0.758964	-0.832989	-0.832213	-0.776976	-0.751892
18.48		-0.803971	-0.885591	-0.934202	-0.794726	-0.804578	-0.824896	-0.826205	-0.796139	-0.813816	-0.81146	-0.779058	-0.778546
18.865		-0.808512	-0.888221	-0.866029	-0.802195	-0.844445	-0.873931	-0.823365	-0.711581	-0.755445	-0.790397	-0.813402	-0.750524
19.25		-0.889119	-0.879519	-0.859896	-0.821048	-0.898895	-0.885258	-0.841295	-0.846813	-0.815761	-0.77605	-0.846786	-0.804736
19.635		-0.852083	-0.923442	-0.902265	-0.905526	-0.845957	-0.863311	-0.868072	-0.900571	-0.890971	-0.778875	-0.806529	-0.854093
20.02		-0.859663	-0.873068	-0.851715	-0.915994	-0.813991	-0.89878	-0.876036	-0.844014	-0.883765	-0.813907	-0.860306	-0.90452
20.405		-0.876511	-0.90474	-0.907004	-0.871796	-0.875113	-0.931091	-0.909224	-0.832312	-0.888779	-0.886192	-0.870791	-0.906409
20.79		-0.899206	-0.923718	-0.869204	-0.797944	-0.865836	-0.890848	-0.889257	-0.868289	-0.860674	-0.863718	-0.874029	-0.907892
21.175		-0.858266	-0.945589	-0.879355	-0.886806	-0.865219	-0.91575	-0.905276	-0.885766	-0.88203	-0.902149	-0.854941	-0.909074
21.56		-0.788887	-0.872252	-0.901434	-0.881973	-0.888673	-0.863249	-0.859924	-0.809883	-0.908187	-0.875048	-0.885352	-0.84367
21.945		-0.890584	-0.908083	-0.877443	-0.841742	-0.88023	-0.895442	-0.92468	-0.948503	-0.960161	-0.815286	-0.928429	-0.894588
22.33		-0.924604	-0.935394	-0.888227	-0.91605	-0.90928	-0.868533	-0.923996	-0.882095	-0.904806	-0.855719	-0.912323	-0.890442
22.715		-0.833867	-0.880386	-0.884291	-0.916252	-0.849884	-0.915842	-0.914214	-0.924304	-0.912117	-0.909886	-0.952042	-0.873977
23.1		-0.866833	-0.932324	-0.910383	-0.91835	-0.897435	-0.886649	-0.91454	-0.831975	-0.889897	-0.875134	-0.868307	-0.934485
23.485		-0.908919	-0.927937	-0.870012	-0.909183	-0.909901	-0.896389	-0.933607	-0.891233	-0.903277	-0.893587	-0.918577	-0.895289
23.87		-0.899397	-0.895876	-0.887447	-0.905752	-0.923317	-0.933512	-0.925817	-0.924017	-0.925467	-0.941476	-0.936423	-0.854951
24.255		-0.968059	-0.875242	-0.907559	-0.959449	-0.949658	-0.912398	-0.920742	-0.948429	-0.901771	-0.878285	-0.916438	-0.877714
24.64		-0.824537	-0.933946	-0.890575	-0.947326	-0.918895	-0.950789	-0.929042	-0.913239	-0.922496	-0.815568	-0.885967	-0.897272
25.025		-0.907057	-0.904464	-0.891877	-0.916054	-0.869826	-0.90419	-0.921577	-0.937242	-0.868885	-0.900456	-0.938242	-0.895155
25.41		-0.850694	-0.923158	-0.87563	-0.934926	-0.881408	-0.880195	-0.933548	-0.909822	-0.9569	-0.915388	-0.952953	-0.874916
25.795		-0.931973	-0.920371	-0.85864	-0.848998	-0.899924	-0.914533	-0.863891	-0.864045	-0.899085	-0.903844	-0.923616	-0.896054
26.18		-0.904871	-0.897545	-0.919908	-0.916932	-0.868945	-0.910978	-0.936826	-0.815367	-0.876807	-0.853047	-0.842771	-0.919919
26.565		-0.832779	-0.872451	-0.901765	-0.903453	-0.907072	-0.87365	-0.963052	-0.890014	-0.914764	-0.877386	-0.88976	-0.9173
26.95		-0.906437	-0.893345	-0.873291	-0.930953	-0.91558	-0.917373	-0.922593	-0.864009	-0.894068	-0.869842	-0.857683	-0.865634
27.335		-0.928496	-0.899079	-0.898681	-0.897486	-0.859332	-0.887753	-0.946425	-0.860591	-0.872019	-0.833276	-0.915682	-0.881716
27.72		-0.769199	-0.935431	-0.896202	-0.86941	-0.867284	-0.923872	-0.94816	-0.837907	-0.928953	-0.878527	-0.872563	-0.864699
28.105		-0.859573	-0.880232	-0.826206	-0.933583	-0.935865	-0.90799	-0.876011	-0.914131	-0.90719	-0.941353	-0.873789	-0.864468
28.49		-0.826373	-0.876645	-0.90302	-0.900142	-0.884054	-0.888577	-0.911924	-0.8463	-0.911433	-0.917536	-0.931474	-0.881996
28.875		-0.876965	-0.920393	-0.877972	-0.839174	-0.895036	-0.914602	-0.944776	-0.901395	-0.871048	-0.826963	-0.850697	-0.881025
29.26		-0.842295	-0.914523	-0.89647	-0.881499	-0.915787	-0.931796	-0.884488	-0.906851	-0.906411	-0.884034	-0.919888	-0.863563
29.645		-0.844427	-0.854553	-0.920751	-0.876131	-0.914341	-0.925332	-0.869299	-0.884721	-0.897883	-0.865751	-0.856543	-0.935833
30.03		-0.852918	-0.907369	-0.921988	-0.878216	-0.876612	-0.904542	-0.927377	-0.911513	-0.923395	-0.85924	-0.912599	-0.902642
30.415		-0.822013	-0.917243	-0.888032	-0.915955	-0.93134	-0.91435	-0.938072	-0.901617	-0.908642	-0.886969	-0.925517	-0.885814
30.8		-0.893646	-0.925158	-0.901476	-0.86577	-0.899441	-0.901767	-0.869451	-0.917923	-0.899663	-0.904924	-0.939987	-0.843997
31.185		-0.801492	-0.902345	-0.969752	-0.884321	-0.882921	-0.901409	-0.840388	-0.793925	-0.952873	-0.847755	-0.946413	-0.908671
31.57		-0.886288	-0.886268	-0.899789	-0.846471	-0.881062	-0.89716	-0.860014	-0.860003	-0.887643	-0.92974	-0.858993	-0.847704
31.955		-0.88935	-0.921514	-0.86688	-0.850663	-0.842054	-0.894888	-0.862116	-0.914124	-0.956292	-0.90833	-0.913727	-0.858713
32.34		-0.923259	-0.910166	-0.84064	-0.845827	-0.930473	-0.871035	-0.934009	-0.895111	-0.90636	-0.8958	-0.91432	-0.875713
32.725		-0.883431	-0.859911	-0.941167	-0.918375	-0.922619	-0.839189	-0.880324	-0.943505	-0.843022	-0.88194	-0.897808	-0.90702
33.11		-0.843989	-0.889621	-0.896414	-0.849757	-0.864651	-0.875073	-0.881835	-0.867463	-0.916427	-0.84063	-0.909366	-0.889337
33.495		-0.917374	-0.920172	-0.854318	-0.87575	-0.873633	-0.857609	-0.934212	-0.885735	-0.878005	-0.836592	-0.89914	-0.85128
33.88		-0.864499	-0.866521	-0.8842	-0.900168	-0.866356	-0.862038	-0.905433	-0.866973	-0.872233	-0.887681	-0.854366	-0.869918
34.265		-0.859084	-0.851961	-0.837234	-0.87839	-0.857049	-0.890391	-0.830953	-0.917273	-0.936381	-0.919884	-0.848349	-0.901045
34.65		-0.839766	-0.897394	-0.848181	-0.868664	-0.891846	-0.900492	-0.868157	-0.905482	-0.914729	-0.925103	-0.907128	-0.856261
35.035		-0.89464	-0.868628	-0.857032	-0.902315	-0.846993	-0.89814	-0.887983	-0.868054	-0.874957	-0.881171	-0.896347	-0.891977
35.42		-0.846136	-0.820956	-0.92195	-0.900459	-0.836366	-0.891495	-0.862729	-0.925434	-0.896327	-0.894001	-0.891206	-0.899527
35.805		-0.922893	-0.887644	-0.893548	-0.755153	-0.930573	-0.867124	-0.844163	-0.919926	-0.887857	-0.881843	-0.894112	-0.886939
36.19		-0.863482	-0.888511	-0.845941	-0.877768	-0.886823	-0.908441	-0.917242	-0.86969	-0.906997	-0.884283	-0.833413	-0.888829
36.575		-0.848425	-0.850766	-0.859534	-0.856011	-0.897484	-0.822753	-0.900758	-0.847748	-0.869415	-0.865324	-0.847669	-0.860345
36.96		-0.860088	-0.854303	-0.889516	-0.769076	-0.848879	-0.894594	-0.877271	-0.889856	-0.87298	-0.809699	-0.891069	-0.858796
37.345		-0.798357	-0.854117	-0.860749	-0.898225	-0.904398	-0.880614	-0.937812	-0.881174	-0.883508	-0.898527	-0.843356	-0.905973
37.73		-0.873145	-0.800319	-0.859029	-0.88202	-0.884045	-0.896436	-0.834878	-0.884695	-0.921735	-0.900764	-0.878873	-0.850884
38.115		-0.843818	-0.868542	-0.866686	-0.864738	-0.873098	-0.881585	-0.923673	-0.912423	-0.904665	-0.882851	-0.864962	-0.912947
38.5		-0.813196	-0.868216	-0.841553	-0.839807	-0.842142	-0.856177	-0.837609	-0.867943	-0.879018	-0.908877	-0.912051	-0.853389
38.885		-0.798676	-0.784358	-0.869083	-0.917212	-0.928282	-0.868254	-0.857074	-0.817389	-0.938982	-0.871856	-0.86952	-0.852653
39.27		-0.893508	-0.894004	-0.892583	-0.761714	-0.850492	-0.895752	-0.878804	-0.869368	-0.911516	-0.802832	-0.873261	-0.848419
39.655		-0.764492	-0.861777	-0.918903	-0.882349	-0.874036	-0.886765	-0.848032	-0.93659	-0.853105	-0.880996	-0.916646	-0.844223
40.04		-0.755404	-0.895135	-0.859232	-0.852867	-0.850976	-0.831255	-0.864418	-0.891731	-0.907833	-0.821653	-0.902589	-0.910554
40.425		-0.755646	-0.861834	-0.870902	-0.830011	-0.868247	-0.898423	-0.854565	-0.914043	-0.874873	-0.865712	-0.87767	-0.824038
40.81		-0.820842	-0.884994	-0.832843	-0.835251	-0.846908	-0.830483	-0.859144	-0.8162	-0.901572	-0.892903	-0.854278	-0.851802
41.195		-0.8242	-0.825617	-0.829278	-0.796807	-0.919664	-0.853627	-0.830231	-0.860116	-0.890503	-0.886563	-0.825695	-0.852454
41.58		-0.775975	-0.858597	-0.884779	-0.837736	-0.895118	-0.8697	-0.832623	-0.862901	-0.893443	-0.890848	-0.821579	-0.863976
41.965		-0.749075	-0.841362	-0.857838	-0.877107	-0.847428	-0.846559	-0.763616	-0.848932	-0.886387	-0.839172	-0.859817	-0.84263
42.35		-0.893862	-0.872443	-0.834774	-0.79946	-0.85187	-0.769998	-0.814569	-0.86166	-0.876853	-0.908766	-0.87325	-0.857605
42.735		-0.786806	-0.853531	-0.881609	-0.834478	-0.917656	-0.874344	-0.86116	-0.897148	-0.87405	-0.854249	-0.877552	-0.880464
43.12		-0.809926	-0.820909	-0.904911	-0.877847	-0.90267	-0.885306	-0.83823	-0.90305	-0.901737	-0.853635	-0.870945	-0.808189
43.505		-0.847604	-0.867778	-0.853681	-0.766666	-0.820831	-0.885038	-0.840066	-0.860353	-0.911111	-0.836375	-0.846698	-0.848604
43.89		-0.771766	-0.883072	-0.835484	-0.823333	-0.85557	-0.927646	-0.889481	-0.849512	-0.881163	-0.871911	-0.825867	-0.871269
44.275		-0.822607	-0.877466	-0.822324	-0.876206	-0.800693	-0.785136	-0.860859	-0.767717	-0.85274	-0.889475	-0.851037	-0.874354
44.66		-0.835766	-0.871092	-0.868374	-0.875908	-0.833707	-0.85145	-0.912656	-0.869165	-0.87064	-0.809604	-0.869591	-0.836143
45.045		-0.759971	-0.826071	-0.876811	-0.815209	-0.794231	-0.924241	-0.821711	-0.829515	-0.909748	-0.824718	-0.884551	-0.837054
45.43		-0.802859	-0.848396	-0.820355	-0.834693	-0.843927	-0.886918	-0.856988	-0.837805	-0.867859	-0.864087	-0.885231	-0.82026
45.815		-0.810008	-0.859294	-0.821423	-0.847808	-0.848786	-0.843847	-0.841048	-0.867614	-0.868183	-0.827308	-0.861118	-0.818009
46.2		-0.828409	-0.825272	-0.838968	-0.803325	-0.897172	-0.825196	-0.843087	-0.880494	-0.845672	-0.89911	-0.862206	-0.845654
46.585		-0.757315	-0.906597	-0.839804	-0.86397	-0.802448	-0.88543	-0.914981	-0.8191	-0.881431	-0.840951	-0.840356	-0.855866
46.97		-0.814501	-0.868949	-0.851995	-0.729934	-0.816052	-0.865378	-0.854423	-0.860783	-0.918254	-0.938382	-0.854483	-0.885932
47.355		-0.830381	-0.832677	-0.862922	-0.83297	-0.807747	-0.88933	-0.846815	-0.785229	-0.875252	-0.846767	-0.861314	-0.911047
47.74		-0.76115	-0.866693	-0.812115	-0.770136	-0.832213	-0.83662	-0.802347	-0.837227	-0.853639	-0.867786	-0.909006	-0.882297
48.125		-0.872914	-0.871322	-0.863844	-0.864169	-0.89423	-0.91923	-0.829937	-0.78122	-0.841845	-0.825436	-0.854632	-0.77725
48.51		-0.804033	-0.851743	-0.853661	-0.81253	-0.809592	-0.914395	-0.872234	-0.896936	-0.877802	-0.909952	-0.869073	-0.885649
48.895		-0.797546	-0.769294	-0.802681	-0.881824	-0.806411	-0.87901	-0.883534	-0.823642	-0.908402	-0.80714	-0.888185	-0.797871
49.28		-0.804804	-0.813779	-0.826826	-0.783061	-0.870471	-0.802049	-0.75997	-0.87947	-0.890685	-0.881846	-0.811517	-0.7886
49.665		-0.801784	-0.805057	-0.814022	-0.880179	-0.839779	-0.84146	-0.863255	-0.834369	-0.864912	-0.81052	-0.836654	-0.912382
50.05		-0.861361	-0.862367	-0.824242	-0.832143	-0.869667	-0.834784	-0.807656	-0.709092	-0.870618	-0.793826	-0.864813	-0.837322
50.435		-0.734369	-0.838215	-0.879745	-0.846956	-0.878078	-0.814704	-0.88434	-0.856469	-0.813811	-0.840211	-0.876913	-0.878962
50.82		-0.803978	-0.845704	-0.859586	-0.779641	-0.904543	-0.858053	-0.8415	-0.787682	-0.79899	-0.852611	-0.87564	-0.880945
51.205		-0.825908	-0.832122	-0.854248	-0.902199	-0.795133	-0.849985	-0.852675	-0.831962	-0.873644	-0.818114	-0.916657	-0.842648
51.59		-0.831722	-0.825068	-0.841507	-0.831487	-0.825809	-0.873546	-0.886271	-0.911475	-0.824822	-0.780224	-0.843051	-0.796822
51.975		-0.775164	-0.858502	-0.798348	-0.849424	-0.82567	-0.862867	-0.855004	-0.850189	-0.857931	-0.887358	-0.813768	-0.886687
52.36		-0.790197	-0.836773	-0.816705	-0.787258	-0.827893	-0.861221	-0.832007	-0.769066	-0.883582	-0.818566	-0.870298	-0.798245
52.745		-0.76125	-0.838111	-0.776784	-0.816559	-0.748564	-0.759656	-0.853468	-0.793666	-0.866663	-0.823929	-0.861532	-0.811806
53.13		-0.728379	-0.873249	-0.829199	-0.833161	-0.838474	-0.776733	-0.815812	-0.854228	-0.888251	-0.853387	-0.902213	-0.898403
53.515		-0.766366	-0.873678	-0.850317	-0.885283	-0.770882	-0.864192	-0.871376	-0.765047	-0.838068	-0.838596	-0.836409	-0.886474
53.9		-0.7317	-0.811565	-0.841871	-0.724826	-0.825287	-0.838323	-0.765979	-0.826996	-0.864959	-0.850377	-0.91887	-0.827018
54.285		-0.799597	-0.8491	-0.809784	-0.845205	-0.806636	-0.862026	-0.816756	-0.86202	-0.818311	-0.732559	-0.903427	-0.788318
54.67		-0.852938	-0.844545	-0.778598	-0.793044	-0.86437	-0.785499	-0.882014	-0.705583	-0.880706	-0.812171	-0.844854	-0.802457
55.055		-0.788645	-0.857379	-0.806776	-0.887272	-0.860979	-0.853837	-0.8364	-0.794689	-0.883187	-0.867258	-0.835044	-0.87428
55.44		-0.823077	-0.87796	-0.78189	-0.833683	-0.828422	-0.80445	-0.819606	-0.816941	-0.855316	-0.890299	-0.825155	-0.828068
55.825		-0.716935	-0.820126	-0.788859	-0.809684	-0.824918	-0.873593	-0.780222	-0.830239	-0.872567	-0.840599	-0.810148	-0.818508
56.21		-0.843865	-0.789637	-0.832177	-0.858933	-0.78896	-0.826866	-0.764369	-0.792506	-0.918873	-0.870842	-0.835802	-0.859438
56.595		-0.766773	-0.842857	-0.881069	-0.875036	-0.776325	-0.847123	-0.917816	-0.790032	-0.908911	-0.775738	-0.848566	-0.857764
56.98		-0.738508	-0.77549	-0.813135	-0.761559	-0.850863	-0.809641	-0.877862	-0.789891	-0.892377	-0.794394	-0.854644	-0.784928
57.365		-0.774305	-0.871769	-0.771913	-0.786897	-0.838323	-0.802198	-0.833683	-0.77959	-0.831891	-0.73718	-0.815811	-0.799896
57.75		-0.75469	-0.881541	-0.839121	-0.824428	-0.838585	-0.801801	-0.764145	-0.842316	-0.903517	-0.844375	-0.876736	-0.762621
58.135		-0.779359	-0.868584	-0.76928	-0.866893	-0.826443	-0.84252	-0.894226	-0.874849	-0.843221	-0.867323	-0.841804	-0.804147
58.52		-0.767119	-0.813516	-0.813643	-0.822348	-0.808966	-0.84688	-0.870317	-0.861054	-0.862378	-0.855487	-0.863909	-0.806384
58.905		-0.73184	-0.822057	-0.864196	-0.783548	-0.833441	-0.845885	-0.838024	-0.83394	-0.872883	-0.818945	-0.836763	-0.855671
59.29		-0.873019	-0.843884	-0.801398	-0.78438	-0.747899	-0.789607	-0.832237	-0.801848	-0.838819	-0.816507	-0.901599	-0.832263
59.675		-0.665062	-0.813187	-0.843388	-0.877862	-0.813393	-0.850936	-0.778327	-0.783803	-0.844872	-0.791931	-0.841427	-0.783945
60.06		-0.796169	-0.83997	-0.772278	-0.79235	-0.836116	-0.874349	-0.857721	-0.792127	-0.828479	-0.78822	-0.807561	-0.855173
60.445		-0.795797	-0.825768	-0.87483	-0.795979	-0.815018	-0.788984	-0.826493	-0.817	-0.856065	-0.922359	-0.757771	-0.775279
60.83		-0.759811	-0.83082	-0.816625	-0.766569	-0.845272	-0.789283	-0.830291	-0.889555	-0.820591	-0.799907	-0.876106	-0.793763
61.215		-0.760023	-0.823023	-0.796435	-0.794626	-0.845394	-0.861386	-0.76491	-0.754742	-0.887471	-0.852683	-0.858344	-0.815417
61.6		-0.708652	-0.792977	-0.744685	-0.854932	-0.784694	-0.793852	-0.853142	-0.845984	-0.896888	-0.792085	-0.816403	-0.802276
61.985		-0.682619	-0.81805	-0.748604	-0.76668	-0.801337	-0.819743	-0.848261	-0.844723	-0.839744	-0.791207	-0.805482	-0.849767
62.37		-0.734973	-0.771062	-0.858885	-0.823664	-0.871322	-0.863313	-0.814457	-0.844727	-0.849776	-0.810102	-0.84443	-0.726625
62.755		-0.797655	-0.809515	-0.806791	-0.768529	-0.843426	-0.744162	-0.823768	-0.766242	-0.873834	-0.716317	-0.803248	-0.823321
63.14		-0.803718	-0.803562	-0.828595	-0.828906	-0.776876	-0.820478	-0.818231	-0.809019	-0.885658	-0.869639	-0.880478	-0.823767
63.525		-0.827043	-0.847655	-0.880619	-0.79887	-0.797692	-0.791664	-0.821482	-0.836039	-0.91887	-0.821789	-0.847735	-0.810593
63.91		-0.730642	-0.809482	-0.785689	-0.799959	-0.805171	-0.848814	-0.823134	-0.85519	-0.816356	-0.867682	-0.887995	-0.790096
64.295		-0.794669	-0.821439	-0.888756	-0.730965	-0.87247	-0.765407	-0.828676	-0.830437	-0.776663	-0.801196	-0.849381	-0.828314
64.68		-0.748682	-0.832638	-0.814995	-0.69721	-0.729927	-0.795287	-0.841759	-0.750032	-0.853597	-0.781185	-0.827509	-0.758994
65.065		-0.782085	-0.793178	-0.791017	-0.768924	-0.799174	-0.822355	-0.853344	-0.754213	-0.835668	-0.785793	-0.831037	-0.755062
65.45		-0.82414	-0.853086	-0.783837	-0.739582	-0.790323	-0.819202	-0.869045	-0.760155	-0.862631	-0.802087	-0.846428	-0.844022
65.835		-0.706239	-0.845569	-0.823791	-0.828847	-0.782388	-0.75704	-0.813011	-0.800237	-0.774827	-0.795759	-0.715382	-0.804495
66.22		-0.845615	-0.82254	-0.817571	-0.834578	-0.803533	-0.860547	-0.805853	-0.701303	-0.802608	-0.809831	-0.820948	-0.813587
66.605		-0.745904	-0.830803	-0.827936	-0.867198	-0.898855	-0.771074	-0.847712	-0.800724	-0.819301	-0.789065	-0.851027	-0.847237
66.99		-0.834955	-0.786311	-0.78928	-0.796428	-0.844563	-0.837976	-0.829039	-0.828239	-0.867002	-0.838739	-0.842759	-0.761442
67.375		-0.804615	-0.819775	-0.805881	-0.71856	-0.849472	-0.770302	-0.804539	-0.811626	-0.849577	-0.815189	-0.829773	-0.796316
67.76		-0.814795	-0.826978	-0.815427	-0.762324	-0.77455	-0.868098	-0.80957	-0.751896	-0.793052	-0.870599	-0.848197	-0.839324
68.145		-0.79778	-0.809854	-0.795679	-0.766683	-0.8269	-0.817972	-0.832598	-0.764769	-0.842384	-0.850854	-0.816612	-0.808594
68.53		-0.785586	-0.783553	-0.763179	-0.729515	-0.778291	-0.799036	-0.745637	-0.728132	-0.842601	-0.826896	-0.842556	-0.817333
68.915		-0.81918	-0.800132	-0.83614	-0.797048	-0.82789	-0.815741	-0.847722	-0.823498	-0.831222	-0.801913	-0.855933	-0.812039
69.3		-0.735324	-0.841791	-0.787129	-0.764635	-0.746484	-0.866167	-0.834846	-0.850609	-0.868409	-0.791813	-0.859016	-0.833932
69.685		-0.716146	-0.832215	-0.837866	-0.837039	-0.815095	-0.814523	-0.806659	-0.81351	-0.878362	-0.870426	-0.793556	-0.756146
70.07		-0.757321	-0.800449	-0.834617	-0.753158	-0.741306	-0.840458	-0.819702	-0.855077	-0.829551	-0.847011	-0.872268	-0.77768
70.455		-0.744113	-0.796352	-0.83037	-0.835334	-0.724284	-0.850419	-0.859486	-0.791152	-0.802762	-0.802504	-0.909312	-0.719531
70.84		-0.75773	-0.877599	-0.779336	-0.879911	-0.83048	-0.820889	-0.783509	-0.76824	-0.830949	-0.763357	-0.8762	-0.847039
71.225		-0.788446	-0.871356	-0.80595	-0.753833	-0.828855	-0.806075	-0.787507	-0.768577	-0.869192	-0.82139	-0.817391	-0.862166
71.61		-0.753839	-0.821328	-0.788449	-0.785687	-0.830201	-0.878298	-0.824066	-0.79077	-0.825881	-0.821677	-0.846308	-0.826581
71.995		-0.770955	-0.811433	-0.815261	-0.741697	-0.812029	-0.824811	-0.795473	-0.851546	-0.833549	-0.816904	-0.771883	-0.795801
72.38		-0.794066	-0.842701	-0.838815	-0.746188	-0.768894	-0.886928	-0.788363	-0.806016	-0.839996	-0.802381	-0.831461	-0.874371
72.765		-0.866921	-0.787186	-0.806088	-0.783967	-0.822561	-0.819499	-0.814811	-0.811357	-0.838315	-0.806041	-0.845122	-0.876084
73.15		-0.835017	-0.797426	-0.74444	-0.837763	-0.791656	-0.808008	-0.821072	-0.777522	-0.86479	-0.828762	-0.838005	-0.798732
73.535		-0.780926	-0.890711	-0.799086	-0.813956	-0.765724	-0.75114	-0.793807	-0.724593	-0.899939	-0.848859	-0.831467	-0.838239
73.92		-0.710066	-0.819182	-0.807039	-0.828205	-0.74549	-0.792857	-0.77579	-0.778153	-0.796889	-0.775836	-0.823114	-0.759189
74.305		-0.684851	-0.858174	-0.782524	-0.805518	-0.88792	-0.82595	-0.828315	-0.787944	-0.844099	-0.806706	-0.853437	-0.835776
74.69		-0.71038	-0.781832	-0.778938	-0.74875	-0.769618	-0.870356	-0.831892	-0.749821	-0.862482	-0.786494	-0.839478	-0.877415
75.075		-0.775173	-0.775555	-0.787669	-0.876105	-0.767805	-0.829448	-0.835416	-0.802301	-0.849415	-0.746272	-0.888716	-0.831445
75.46		-0.775937	-0.761631	-0.832917	-0.797473	-0.815973	-0.852936	-0.822092	-0.805218	-0.855888	-0.831673	-0.796727	-0.82074
75.845		-0.769512	-0.790702	-0.776231	-0.865475	-0.822025	-0.833743	-0.795711	-0.830157	-0.827024	-0.804034	-0.755878	-0.79889
76.23		-0.817013	-0.833286	-0.76163	-0.799608	-0.795111	-0.778248	-0.849637	-0.816738	-0.860346	-0.842249	-0.830996	-0.807416
76.615		-0.728884	-0.853568	-0.747939	-0.844634	-0.850696	-0.80303	-0.796392	-0.765631	-0.848149	-0.792356	-0.829709	-0.814093
77		-0.691735	-0.791472	-0.775554	-0.797668	-0.772255	-0.836618	-0.786786	-0.829145	-0.786684	-0.756623	-0.795023	-0.809141
77.385		-0.751806	-0.852799	-0.790583	-0.70473	-0.784924	-0.820667	-0.799289	-0.76408	-0.821067	-0.737241	-0.848911	-0.815616
77.77		-0.73042	-0.872632	-0.770129	-0.820064	-0.738732	-0.712582	-0.819763	-0.720242	-0.888834	-0.794549	-0.848118	-0.899027
78.155		-0.802787	-0.759393	-0.741693	-0.747642	-0.825306	-0.796547	-0.838783	-0.820802	-0.842519	-0.740528	-0.808427	-0.814336
78.54		-0.785285	-0.780472	-0.762238	-0.844341	-0.849021	-0.773436	-0.809325	-0.811171	-0.783421	-0.771853	-0.870805	-0.864975
78.925		-0.739768	-0.843002	-0.836847	-0.800712	-0.765725	-0.814217	-0.811195	-0.855269	-0.836706	-0.851775	-0.844782	-0.787207
79.31		-0.774252	-0.878789	-0.784834	-0.80249	-0.769192	-0.78365	-0.783033	-0.781715	-0.782413	-0.795206	-0.837357	-0.751334
79.695		-0.788251	-0.809482	-0.840699	-0.868396	-0.721888	-0.850133	-0.710138	-0.846598	-0.820358	-0.776253	-0.836354	-0.833299
80.08		-0.798153	-0.809944	-0.799503	-0.775438	-0.736575	-0.772409	-0.754439	-0.817675	-0.74601	-0.780285	-0.829979	-0.794966
80.465		-0.756278	-0.817984	-0.842682	-0.86231	-0.793219	-0.821901	-0.821691	-0.739851	-0.769612	-0.806535	-0.751342	-0.824494
80.85		-0.790982	-0.837189	-0.852528	-0.717518	-0.828978	-0.767168	-0.787855	-0.765273	-0.865683	-0.796471	-0.814322	-0.855566
81.235		-0.775325	-0.823834	-0.866387	-0.766365	-0.777309	-0.748885	-0.781178	-0.831763	-0.857724	-0.80286	-0.875044	-0.795059
81.62		-0.768606	-0.850843	-0.814558	-0.827234	-0.836726	-0.850441	-0.804765	-0.705008	-0.880001	-0.861223	-0.813567	-0.856722
82.005		-0.758825	-0.799502	-0.820739	-0.828778	-0.798562	-0.855128	-0.80606	-0.864862	-0.818655	-0.828994	-0.855653	-0.828034
82.39		-0.773684	-0.824517	-0.738994	-0.779742	-0.835734	-0.758761	-0.825115	-0.810999	-0.837769	-0.804831	-0.759264	-0.825129
82.775		-0.780374	-0.827028	-0.796597	-0.869579	-0.720111	-0.827313	-0.799566	-0.78698	-0.861518	-0.798912	-0.930183	-0.84667
83.16		-0.801364	-0.79116	-0.799052	-0.772142	-0.745335	-0.786075	-0.842214	-0.760577	-0.88361	-0.836762	-0.844839	-0.830584
83.545		-0.717079	-0.750457	-0.805008	-0.776996	-0.763491	-0.800755	-0.755531	-0.773131	-0.891793	-0.811021	-0.859095	-0.780636
83.93		-0.69211	-0.808634	-0.771397	-0.746795	-0.811173	-0.829665	-0.775434	-0.839925	-0.792576	-0.86168	-0.82803	-0.828696
84.315		-0.764864	-0.851131	-0.758852	-0.808187	-0.818253	-0.835925	-0.850889	-0.75193	-0.894023	-0.754872	-0.813462	-0.832509
84.7		-0.702677	-0.79785	-0.719253	-0.748322	-0.82506	-0.821152	-0.82538	-0.800158	-0.885743	-0.818281	-0.825738	-0.871066
85.085		-0.726254	-0.755994	-0.84277	-0.742871	-0.800816	-0.768013	-0.804952	-0.870402	-0.795557	-0.864332	-0.84854	-0.774833
85.47		-0.666713	-0.838287	-0.793054	-0.822421	-0.842179	-0.772351	-0.778003	-0.789381	-0.865729	-0.754988	-0.821217	-0.841712
85.855		-0.710263	-0.765946	-0.796449	-0.813065	-0.82129	-0.834478	-0.826405	-0.836644	-0.83047	-0.781173	-0.812615	-0.808427
86.24		-0.812588	-0.862091	-0.851339	-0.795828	-0.751019	-0.821025	-0.850101	-0.840759	-0.854255	-0.793796	-0.869638	-0.801099
86.625		-0.750083	-0.803942	-0.785212	-0.691476	-0.795636	-0.79742	-0.797073	-0.725213	-0.845966	-0.802034	-0.805489	-0.756361
87.01		-0.838568	-0.788935	-0.781431	-0.804811	-0.804564	-0.782726	-0.822045	-0.837286	-0.843135	-0.820189	-0.798493	-0.796217
87.395		-0.755299	-0.796686	-0.799643	-0.761594	-0.816099	-0.837408	-0.797197	-0.774155	-0.879173	-0.800873	-0.835746	-0.840373
87.78		-0.673369	-0.842042	-0.858142	-0.70913	-0.816015	-0.83674	-0.766851	-0.81457	-0.825231	-0.841027	-0.801856	-0.79308
88.165		-0.728067	-0.838424	-0.821643	-0.740386	-0.757518	-0.798148	-0.816022	-0.757401	-0.831747	-0.804108	-0.779478	-0.837126
88.55		-0.80027	-0.784995	-0.83995	-0.801408	-0.757103	-0.852204	-0.778912	-0.896709	-0.833425	-0.822138	-0.832005	-0.841268
88.935		-0.794872	-0.749487	-0.817582	-0.781865	-0.818188	-0.85392	-0.804091	-0.81308	-0.811377	-0.747567	-0.72367	-0.802322
89.32		-0.648296	-0.8783	-0.728254	-0.803317	-0.864408	-0.787762	-0.826445	-0.881255	-0.857672	-0.84938	-0.839755	-0.826154
89.705		-0.796931	-0.849371	-0.827051	-0.796567	-0.792214	-0.844991	-0.867005	-0.817163	-0.782736	-0.77255	-0.851901	-0.806465
90.09		-0.762347	-0.857379	-0.825957	-0.768262	-0.815268	-0.780209	-0.785797	-0.867977	-0.787703	-0.819273	-0.813598	-0.828778
90.475		-0.694723	-0.838204	-0.835236	-0.73415	-0.820938	-0.791771	-0.747696	-0.76912	-0.903726	-0.863235	-0.849226	-0.84018
90.86		-0.824494	-0.823412	-0.782927	-0.816691	-0.767531	-0.83902	-0.802442	-0.825928	-0.925335	-0.736881	-0.82754	-0.795059
91.245		-0.69416	-0.855943	-0.79678	-0.824812	-0.811547	-0.859341	-0.829727	-0.777828	-0.822028	-0.863223	-0.84641	-0.787877
91.63		-0.80492	-0.765177	-0.797084	-0.787427	-0.733728	-0.8231	-0.880927	-0.810599	-0.904333	-0.873263	-0.787261	-0.856929
92.015		-0.782714	-0.798641	-0.804332	-0.679807	-0.76385	-0.831327	-0.854328	-0.752628	-0.818543	-0.776616	-0.840276	-0.819143
92.4		-0.788598	-0.79903	-0.767524	-0.814292	-0.795377	-0.841341	-0.801045	-0.816184	-0.876654	-0.794341	-0.844756	-0.828298
92.785		-0.810142	-0.816072	-0.780151	-0.803898	-0.862543	-0.845583	-0.84488	-0.835758	-0.855809	-0.784883	-0.833594	-0.872173
93.17		-0.805617	-0.83623	-0.826452	-0.732628	-0.808197	-0.777095	-0.827062	-0.762214	-0.862495	-0.856412	-0.825273	-0.810518
93.555		-0.830925	-0.826419	-0.758132	-0.844852	-0.837571	-0.788002	-0.761645	-0.756689	-0.883439	-0.79048	-0.736677	-0.789647
93.94		-0.723047	-0.787838	-0.818636	-0.809187	-0.831169	-0.794825	-0.799114	-0.764962	-0.884099	-0.780896	-0.819798	-0.847689
94.325		-0.735736	-0.790478	-0.784286	-0.822092	-0.813921	-0.803305	-0.749506	-0.772238	-0.816794	-0.796507	-0.823054	-0.876791
94.71		-0.778541	-0.806533	-0.857272	-0.828678	-0.780118	-0.812761	-0.836981	-0.806217	-0.877715	-0.736802	-0.795947	-0.888615
95.095		-0.708512	-0.799092	-0.829935	-0.810501	-0.80086	-0.823626	-0.824433	-0.80775	-0.890565	-0.827273	-0.813727	-0.807078
95.48		-0.686164	-0.822316	-0.796662	-0.828462	-0.82228	-0.83202	-0.861125	-0.825228	-0.853726	-0.776686	-0.817701	-0.804318
95.865		-0.82663	-0.819774	-0.788588	-0.777756	-0.764649	-0.826874	-0.81089	-0.838939	-0.769346	-0.773257	-0.838093	-0.799271
96.25		-0.784697	-0.735695	-0.837949	-0.821389	-0.749974	-0.835712	-0.828027	-0.795424	-0.856042	-0.795139	-0.881095	-0.813745
96.635		-0.807506	-0.821773	-0.824215	-0.779252	-0.819408	-0.76513	-0.807622	-0.826647	-0.798881	-0.819913	-0.845382	-0.831648
97.02		-0.749187	-0.784983	-0.773341	-0.84913	-0.837295	-0.842322	-0.908419	-0.715681	-0.844994	-0.766233	-0.866038	-0.868192
97.405		-0.740141	-0.801382	-0.831788	-0.810389	-0.842262	-0.827454	-0.822613	-0.705683	-0.830919	-0.848921	-0.834991	-0.834357
97.79		-0.707676	-0.778062	-0.794505	-0.749353	-0.840433	-0.797856	-0.830211	-0.752885	-0.825889	-0.809689	-0.86895	-0.804578
98.175		-0.769788	-0.786244	-0.833881	-0.844194	-0.76681	-0.778193	-0.840043	-0.815442	-0.787263	-0.79089	-0.824139	-0.860573
98.56		-0.697945	-0.806243	-0.810034	-0.791788	-0.734611	-0.851877	-0.78407	-0.860214	-0.867128	-0.774704	-0.78882	-0.890374
98.945		-0.782155	-0.810468	-0.809346	-0.804353	-0.734262	-0.813266	-0.8442	-0.862841	-0.886289	-0.782382	-0.80432	-0.767007
99.33		-0.77182	-0.856191	-0.741677	-0.790492	-0.835264	-0.878935	-0.81007	-0.824497	-0.820608	-0.84169	-0.835894	-0.749704
99.715		-0.810296	-0.776964	-0.725249	-0.739313	-0.838151	-0.794809	-0.858205	-0.767762	-0.842086	-0.806607	-0.791727	-0.777638
100.1		-0.761293	-0.841479	-0.782994	-0.695991	-0.848311	-0.805301	-0.806725	-0.852124	-0.849794	-0.693749	-0.873073	-0.835061
100.485		-0.653244	-0.824078	-0.756914	-0.75323	-0.754467	-0.833553	-0.827463	-0.759871	-0.855737	-0.841134	-0.817829	-0.862068
100.87		-0.797812	-0.869249	-0.704089	-0.84156	-0.83869	-0.811812	-0.841886	-0.797633	-0.827248	-0.796005	-0.841031	-0.875589
101.255		-0.608986	-0.875393	-0.784518	-0.737849	-0.821784	-0.830747	-0.840938	-0.764251	-0.846947	-0.777695	-0.805528	-0.833557
101.64		-0.738393	-0.79485	-0.764094	-0.834439	-0.821835	-0.76558	-0.840616	-0.849146	-0.822982	-0.797429	-0.815515	-0.824798
102.025		-0.798854	-0.833627	-0.849426	-0.832753	-0.79844	-0.787165	-0.883232	-0.79616	-0.861244	-0.72403	-0.797761	-0.814593
102.41		-0.800547	-0.749478	-0.802555	-0.811913	-0.800906	-0.774735	-0.826852	-0.803449	-0.851106	-0.855745	-0.843728	-0.826622
102.795		-0.707242	-0.795426	-0.76455	-0.836572	-0.855665	-0.844647	-0.825953	-0.784297	-0.859266	-0.831826	-0.834375	-0.800082
103.18		-0.753396	-0.789666	-0.828602	-0.752531	-0.791277	-0.826806	-0.821469	-0.818582	-0.83119	-0.852886	-0.832078	-0.815726
103.565		-0.765989	-0.777999	-0.734497	-0.811662	-0.821251	-0.848222	-0.809944	-0.80556	-0.809763	-0.76947	-0.823467	-0.838171
103.95		-0.714825	-0.75938	-0.81999	-0.795362	-0.791342	-0.807538	-0.87365	-0.767626	-0.806251	-0.783394	-0.819396	-0.793074
104.335		-0.749333	-0.832624	-0.799876	-0.830552	-0.820589	-0.806913	-0.740803	-0.800729	-0.835313	-0.7949	-0.806332	-0.789255
104.72		-0.824465	-0.782612	-0.772565	-0.826641	-0.777186	-0.803754	-0.80387	-0.779154	-0.86387	-0.738704	-0.879063	-0.723193
105.105		-0.736938	-0.811719	-0.847906	-0.798785	-0.817924	-0.855542	-0.781303	-0.805814	-0.834857	-0.756855	-0.824274	-0.776623
105.49		-0.731921	-0.873795	-0.832929	-0.749073	-0.809584	-0.738983	-0.834111	-0.781511	-0.801709	-0.755003	-0.872918	-0.756581
105.875		-0.65623	-0.840171	-0.799259	-0.841492	-0.764434	-0.842049	-0.813672	-0.84828	-0.827855	-0.808611	-0.797041	-0.786386
106.26		-0.805868	-0.831501	-0.822937	-0.78678	-0.841554	-0.842678	-0.778186	-0.777096	-0.803788	-0.856474	-0.850433	-0.722422
106.645		-0.686268	-0.810303	-0.783905	-0.879818	-0.703495	-0.800991	-0.791503	-0.826363	-0.797684	-0.787264	-0.870184	-0.748888
107.03		-0.671213	-0.790814	-0.817324	-0.762336	-0.807763	-0.835455	-0.762369	-0.806923	-0.774322	-0.793084	-0.782823	-0.840211
107.415		-0.712033	-0.840487	-0.838928	-0.808503	-0.834539	-0.839933	-0.766163	-0.834076	-0.777923	-0.771248	-0.760924	-0.851462
107.8		-0.714406	-0.787614	-0.784639	-0.764263	-0.782962	-0.817914	-0.852986	-0.88786	-0.845807	-0.774321	-0.859204	-0.89
108.185		-0.795416	-0.803192	-0.729141	-0.790544	-0.864787	-0.880019	-0.768017	-0.84539	-0.863588	-0.800199	-0.784722	-0.882205
108.57		-0.678774	-0.79418	-0.851035	-0.817754	-0.807597	-0.843897	-0.819467	-0.804399	-0.848367	-0.756122	-0.782616	-0.82601
108.955		-0.776227	-0.823444	-0.818446	-0.8707	-0.802808	-0.767383	-0.847757	-0.820527	-0.825273	-0.707775	-0.812788	-0.814649
109.34		-0.747404	-0.741703	-0.788052	-0.796761	-0.776537	-0.800157	-0.862437	-0.81839	-0.8036	-0.763869	-0.874304	-0.82739
109.725		-0.762351	-0.813011	-0.75327	-0.794754	-0.743403	-0.880989	-0.790646	-0.764685	-0.839356	-0.828246	-0.827296	-0.805839
110.11		-0.771343	-0.786009	-0.809183	-0.824508	-0.816513	-0.827964	-0.821224	-0.85875	-0.831824	-0.771462	-0.868382	-0.797627
110.495		-0.738022	-0.856755	-0.813823	-0.87546	-0.803368	-0.765622	-0.845995	-0.742703	-0.811773	-0.792715	-0.851745	-0.823206
110.88		-0.693207	-0.814717	-0.82765	-0.784613	-0.83683	-0.825252	-0.856989	-0.760991	-0.846813	-0.738184	-0.784328	-0.833292
111.265		-0.785956	-0.837519	-0.832567	-0.752803	-0.872843	-0.708448	-0.8462	-0.849642	-0.819768	-0.787884	-0.84137	-0.847999
111.65		-0.72306	-0.819752	-0.775606	-0.753699	-0.75822	-0.863732	-0.810753	-0.754844	-0.806234	-0.791894	-0.851049	-0.81096
112.035		-0.757053	-0.773768	-0.828378	-0.793605	-0.783971	-0.813745	-0.82781	-0.825878	-0.868941	-0.773947	-0.852705	-0.865104
112.42		-0.780831	-0.789438	-0.805499	-0.79033	-0.748872	-0.851074	-0.748988	-0.842089	-0.870439	-0.773321	-0.752506	-0.758649
112.805		-0.665609	-0.820748	-0.779922	-0.78053	-0.809519	-0.859938	-0.874523	-0.852984	-0.904617	-0.813172	-0.862061	-0.78887
113.19		-0.775309	-0.677568	-0.820805	-0.79721	-0.798092	-0.846148	-0.817179	-0.792249	-0.805074	-0.774257	-0.874509	-0.857138
113.575		-0.707425	-0.794073	-0.750003	-0.749901	-0.754911	-0.775567	-0.777072	-0.811676	-0.848672	-0.722515	-0.788583	-0.770185
113.96		-0.713418	-0.843895	-0.807717	-0.817291	-0.877602	-0.81163	-0.881401	-0.779359	-0.826166	-0.794548	-0.819015	-0.799589
114.345		-0.750524	-0.805599	-0.860442	-0.793005	-0.85327	-0.793883	-0.845211	-0.800951	-0.800588	-0.76858	-0.82956	-0.750404
114.73		-0.745893	-0.822725	-0.816987	-0.789695	-0.800723	-0.864703	-0.816318	-0.819564	-0.88149	-0.821625	-0.774366	-0.840712
115.115		-0.763442	-0.822005	-0.790595	-0.876548	-0.82107	-0.827956	-0.820783	-0.801159	-0.80832	-0.799255	-0.873223	-0.875205
115.5		-0.718126	-0.781522	-0.903148	-0.767025	-0.770197	-0.805536	-0.816047	-0.86996	-0.773386	-0.768257	-0.886918	-0.805228
115.885		-0.78218	-0.833262	-0.757271	-0.83142	-0.761481	-0.85476	-0.728104	-0.772395	-0.808104	-0.784311	-0.80396	-0.81067

## Sheet: Foglio4
Panel (b)
Time (s)		High fluency n = 9										Medium fluency n = 7								Low fluency n = 7								High fluency Control n = 4
		dF/F0 traces										dF/F0 traces								dF/F0 traces								dF/F0 traces
0		-0.00344633	0.0685322	-0.0449814	0.0557721	0.0484906	0.0888189	-0.0643808	0.0530784	0.0212003		0.0246807	-0.0911135	-0.0694575	0.0465943	-0.000292099	0.0498188	0.0375653		-0.0228773	0.0377681	0.0112537	-0.0126273	-0.00304904	0.0154795	0.222252		0.0306182	0.0395664	0.0212561	0.00292029
0.385		-6.8812e-05	-0.0194953	0.0388346	0.0216386	-0.00519215	0.0226552	-0.0138518	0.00878748	0.0248811		-0.0555007	0.0167561	0.0386163	0.0133701	0.0167582	-0.0451584	0.0277529		0.0146878	-0.0258604	0.0154058	0.0197974	-0.00312529	-0.0278287	-0.0541135		0.00403881	0.000985206	-0.0148933	-0.00876484
0.77		0.00515395	-0.0241409	0.0468214	0.0130485	-0.0200193	-0.0508636	0.0625421	-0.0199871	0.0188218		0.0493727	0.0805399	0.00999381	-0.0337023	8.85158e-05	0.0218834	-0.0214345		-0.00870878	-0.0227332	-0.0229505	0.0354196	-0.00111239	0.00434036	-0.0904833		-0.021562	-0.0146998	0.00606668	0.0152041
1.155		-0.00163881	-0.024896	-0.0406746	-0.0904592	-0.0232792	-0.0606105	0.0156905	-0.0418788	-0.0649031		-0.0185527	-0.00618244	0.0208474	-0.0262621	-0.0165546	-0.0265438	-0.0438837		-0.023442	-0.0236956	-0.0168002	0.0180675	-0.0209855	-0.0105796	-0.0737151		-0.013095	-0.0258518	-0.0124295	-0.00935954
1.54		-0.00250684	-0.0344022	0.0140784	-0.0292454	-0.0058485	0.00239202	-0.0931771	-0.0432646	0.0123664		-0.000559701	0.0736664	0.0662178	-0.0385768	-0.0349103	-0.00649228	-0.0262049		-0.0113946	-0.0369892	-0.0431363	-0.0201612	-0.0185486	-0.044892	-0.0386419		-0.0711712	-0.0394804	0.00856877	-0.0013103
1.925		0.0120891	-0.0155279	0.0579478	0.010622	-0.00389667	0.0121309	-0.0155812	-0.0574648	-0.0140129		-0.00178371	-0.0122494	0.0605411	-0.0517436	0.0325741	-0.00375609	-0.048039		-0.0137729	-0.0517549	-0.0343123	-0.0104835	-0.0275526	-0.00113197	-0.0774616		-0.0553004	-0.0515771	-0.0130047	0.00973111
2.31		-0.00799664	-0.0344012	0.0311531	-0.0445219	-0.00807751	-0.134521	0.0925141	-0.0185987	-0.0126723		-0.0504121	0.0234631	0.0236835	-0.0253633	-0.0458627	-0.00386996	-0.019258		-0.00115389	-0.0506719	-0.00848398	0.00620044	-0.0039035	-0.0330607	-0.0521053		-0.0835609	-0.0633124	-0.00338384	-0.0212179
2.695		0.025009	-0.0251138	0.0167149	0.0106514	-0.0318719	-0.0413239	0.0366915	-0.080359	0.0190092		-0.00533118	-0.0436004	0.0435707	-0.0513213	-0.0183054	-0.00740922	-0.0130871		-0.0271321	-0.00824715	-0.0169645	0.00702446	-0.00806248	-0.0190288	-0.085573		-0.0700801	-0.0626145	0.00593768	-0.0383982
3.08		0.00847516	-0.0169991	0.0491005	-0.107054	-0.0605782	-0.0915066	0.0112626	-0.0230224	0.0241672		-0.00740499	0.0149568	0.0388667	-0.0131014	0.00693979	-0.00603518	-0.0152134		-0.0448423	-0.0321783	-0.00679344	-0.0185529	-0.0295095	0.00339431	-0.079715		-0.0941228	-0.0728434	-0.0078108	-0.0260924
3.465		-0.012039	-0.0541779	-0.00843558	-0.0658547	-0.026808	-0.0825087	0.0455231	-0.0209394	0.0348999		-0.0167868	0.0903398	0.0907281	-0.0224965	-0.000752278	-0.0319237	-0.0353622		-0.0275062	-0.0258746	-0.0359836	-0.0280934	-0.0264469	-0.0363127	-0.109503		-0.0665565	-0.0744413	0.00246015	-0.0297782
3.85		-0.0285192	-0.0260639	-0.00860125	-0.0790855	0.00492352	-0.0914586	0.0269077	-0.014864	-0.00515397		-0.0314643	-0.0200313	0.0405673	-0.0113463	-0.0264867	-0.0552868	-0.00553532		-0.00330043	-0.0285414	-0.0155756	-0.0227046	-0.0223977	0.00152184	-0.0267162		-0.128208	-0.0747875	0.002787	-0.00904363
4.235		-0.00532177	-0.0563099	-0.0117906	-0.0512357	-0.0210427	-0.0722835	-0.0459578	-0.0465899	0.00904464		-0.0239153	-0.127075	0.00175371	-0.034481	-0.0141868	-0.0123457	0.0385398		-0.00864864	-0.0240283	-0.0168161	0.01411	-0.00483375	-0.0184658	-0.0723684		-0.120232	-0.085167	-0.00727541	-0.0121885
4.62		-0.00865678	-0.0236311	0.0242607	-0.0120127	-0.00312787	-0.0910207	0.0585679	-0.0487775	-0.0179134		0.000493891	-0.0756299	0.0512024	-0.00623373	-0.0184163	-0.0268705	0.0254487		-0.0210077	-0.0367857	-0.0386479	-0.0046487	-0.0069768	-0.0192044	-0.0908834		-0.10378	-0.0834699	-0.00633872	-0.027226
5.005		-0.0225944	-0.0309783	-0.0108068	-0.039338	-0.0303446	-0.0409468	0.0991224	-0.0196746	-0.0153843		-0.016971	-0.089876	-0.0205685	-0.0430252	-0.0424481	0.0136635	-0.0284851		-0.0637504	-0.040639	-0.0215369	-0.0265605	-0.0261446	-0.00714961	-0.060429		-0.115731	-0.0903693	-0.00394779	-0.0129462
5.39		-0.0174784	-0.0431608	-0.033915	-0.0169651	0.0228047	-0.0533934	0.0809622	-0.00278762	0.0699114		-0.0454176	0.0196221	-0.0092868	-0.0411424	-0.00153029	-0.0615389	-0.0519615		-0.0386452	-0.0450899	-0.0298134	-0.0352221	-0.0111512	-0.0391163	-0.0694737		-0.112481	-0.0830234	-0.000202049	-0.00767044
5.775		-0.0117586	-0.0408759	-0.00872161	-0.066326	-0.0632909	-0.0371204	0.033113	-0.0410489	0.0510565		-0.0240509	-0.0221861	0.134534	-0.0416217	0.00238514	0.000957639	0.00322376		-0.0482325	-0.0108724	-0.0310268	-0.0230883	-0.0094695	-0.0292653	-0.0289958		-0.100363	-0.0866202	-0.0113057	-0.0112223
6.16		0.00886814	-0.0291151	-0.00269451	-0.0454583	-0.00676793	-0.0144412	0.105923	-0.0471221	0.0149212		0.0298936	0.0342955	0.090692	-0.012493	-0.00573328	-0.0363948	0.0369739		-0.0506782	-0.0586241	-0.00251235	-0.0120732	-0.0100732	-0.0506414	-0.0403176		-0.151228	-0.0898303	-0.0141815	-0.0509257
6.545		-0.0501258	-0.0829489	0.035182	-0.0649166	-0.0286267	-0.0955023	0.108665	-0.0377255	0.056219		-0.0255063	-0.074962	-0.00720887	-0.00997357	0.030092	-0.039146	-0.0313815		-0.0658673	-0.0535023	-0.0463619	-0.00118941	-0.0137076	-0.00937658	-0.0746646		-0.131695	-0.0847047	-0.0181414	-0.0407558
6.93		-0.0275728	-0.0596399	-0.0185952	-0.0210162	-0.0205036	-0.0674462	0.109938	-0.0408908	0.0529861		0.00324154	-0.00213756	-0.00778344	-0.0249856	-0.0150584	-0.0289316	-0.0505457		-0.0665517	-0.0307964	-0.0250918	-0.0114171	-0.019174	-0.00900128	-0.101488		-0.152898	-0.0887635	-6.53949e-05	-0.0466822
7.315		-0.0223055	-0.0851899	-0.0110372	-0.0555556	-0.00165455	-0.0639636	0.0355218	0.0125224	-0.0633015		-0.0251111	-0.0466077	0.0591769	-0.0652931	-0.00539685	-0.0284136	-0.00659817		-0.0792238	-0.00631599	-0.0404434	0.0143915	-0.0205159	-0.0672567	-0.0833963		-0.138795	-0.0899708	-0.0332462	-0.0488864
7.7		-0.0102342	-0.0428102	-0.011542	-0.0763812	-0.0253156	-0.0655334	0.0125058	-0.00834112	-0.0217181		-0.0128689	-0.136327	0.00277479	-0.0120708	-0.0230044	-0.0431948	0.0595024		-0.0394882	-0.0368208	-0.0311966	0.00670112	-0.0120713	-0.0282319	-0.112023		-0.176865	-0.0980306	0.00341468	-0.0414673
8.085		-0.0164663	-0.0431924	0.0308399	-0.0309782	-0.0129107	-0.0404149	0.0329	-0.00378366	0.0357445		0.00908848	0.0170483	0.0641335	-0.0663694	-0.0788647	0.0115099	0.0303816		-0.0716593	-0.0206664	-0.0498739	0.0110019	-0.0138696	-0.0498543	-0.0838026		-0.167617	-0.0934149	-0.0139526	-0.0564246
8.47		-0.000501231	-0.0512959	0.0244557	-0.0111056	0.00572329	-0.00141301	0.0607579	-0.0658595	0.0309996		-0.0444421	0.120586	0.0499241	-0.00415692	0.0229087	-0.0352804	-0.0264503		-0.0387833	-0.0227203	-0.0352111	-0.000754673	-0.0148885	-0.044202	-0.0257316		-0.168431	-0.0963737	-0.0171685	-0.0735256
8.855		0.0147007	-0.0292888	-0.00110385	-0.0653463	-0.0204524	-0.0599574	0.091206	-0.0371063	0.0817119		0.014625	0.0173757	0.0843361	-0.0299275	-0.0515071	-0.0677242	0.0147148		-0.0584514	-0.0452564	-0.00851838	0.0226236	-0.0122108	-0.0426382	-0.0555596		-0.184917	-0.101751	-0.036195	-0.0552698
9.24		-0.0438908	-0.0720966	-0.0263826	-0.0464629	0.0236764	-0.0682302	-0.00793606	-0.00733636	0.0785603		0.0102091	-0.143627	-0.00966658	0.0133449	-0.0205544	-0.0389315	0.00774311		-0.0403373	-0.0538218	-0.0343508	0.0168429	-0.0255533	-0.0422231	-0.135347		-0.170363	-0.107648	-0.00843441	-0.0625517
9.625		-0.0795262	-0.095939	-0.0102034	-0.0915523	-0.0443073	-0.0944382	-0.0361856	-0.057575	-0.0307884		-0.00422784	0.0539917	0.00841916	-0.0680121	-0.0874063	-0.129476	-0.0359256		-0.0486075	-0.0651638	-0.0155154	-0.0114023	-0.0281291	-0.0547819	-0.0724726		-0.124099	-0.098302	-0.0399652	-0.0524259
10.01		-0.138364	-0.14218	-0.0441089	-0.180013	-0.0668093	-0.117461	-0.0634742	-0.0677425	-0.0300381		-0.00222101	-0.0402315	0.00680223	-0.0392297	-0.0622892	-0.137045	-0.105005		-0.0271946	-0.0534278	-0.0456317	0.00214513	0.00163745	-0.0219311	-0.083609		-0.146329	-0.105273	-0.026027	-0.068909
10.395		-0.148607	-0.127773	0.00638916	-0.220006	-0.0688969	-0.12859	-0.118635	-0.171788	-0.0811444		-0.077939	-0.183337	-0.0849955	-0.145565	-0.130957	-0.173399	-0.10336		-0.0143704	-0.0477221	-0.0628806	-0.00120391	-0.0297541	-0.0290197	-0.0535224		-0.19333	-0.0950911	-0.0212967	-0.048332
10.78		-0.1964	-0.15414	-0.065146	-0.244698	-0.140135	-0.190071	-0.125864	-0.139134	-0.0649212		-0.0915013	-0.190821	-0.0526012	-0.0717156	-0.141302	-0.213402	-0.106722		-0.0471714	-0.038199	-0.0673699	0.0250504	-0.0355509	-0.0132939	-0.0530453		-0.14402	-0.110563	0.000785121	-0.0634363
11.165		-0.25061	-0.190179	-0.0988139	-0.287804	-0.183307	-0.253929	-0.222601	-0.175544	-0.135957		-0.117558	-0.255072	-0.169763	-0.152668	-0.160586	-0.231315	-0.165599		-0.0586181	-0.0443989	-0.0481092	-0.00965873	-0.0134156	-0.0290453	-0.0938585		-0.179029	-0.102697	-0.0470253	-0.0735786
11.55		-0.276813	-0.221134	-0.0954955	-0.34072	-0.195281	-0.282269	-0.224631	-0.207804	-0.0990707		-0.159354	-0.183444	-0.143028	-0.171107	-0.171209	-0.33107	-0.166061		-0.0764138	-0.0436511	-0.0439095	-0.00717379	-0.0228749	-0.0176976	-0.109766		-0.1356	-0.107104	-0.0461478	-0.067119
11.935		-0.325444	-0.24505	-0.121	-0.388636	-0.210479	-0.300099	-0.27945	-0.218418	-0.111512		-0.246753	-0.227705	-0.171742	-0.189932	-0.184378	-0.328865	-0.174123		-0.0541968	-0.0681505	-0.0403904	0.00559022	-0.0392309	-0.00761228	-0.0326491		-0.200049	-0.109835	-0.0308018	-0.0521477
12.32		-0.348765	-0.284865	-0.148752	-0.432161	-0.259547	-0.350395	-0.384908	-0.259861	-0.210931		-0.187709	-0.257636	-0.196853	-0.252428	-0.204197	-0.362239	-0.241785		-0.067874	-0.0903396	-0.0583477	-0.019541	-0.0432512	-0.026951	-0.0914827		-0.171593	-0.108445	-0.0385589	-0.0723175
12.705		-0.398716	-0.341436	-0.156059	-0.533942	-0.32241	-0.411622	-0.330017	-0.317586	-0.288938		-0.270307	-0.291605	-0.187019	-0.224102	-0.191906	-0.423521	-0.259105		-0.043888	-0.0845303	-0.00648536	-0.0115555	-0.0531497	-0.0264365	-0.0906822		-0.20193	-0.104753	-0.0450209	-0.0683468
13.09		-0.415242	-0.314411	-0.101944	-0.542279	-0.338357	-0.423772	-0.402964	-0.332833	-0.128464		-0.289565	-0.217589	-0.196011	-0.220561	-0.186443	-0.401841	-0.238466		-0.0733073	-0.045265	-0.0376253	-0.00515194	-0.0463312	-0.0633592	-0.0425773		-0.157283	-0.112976	-0.0231792	-0.0646653
13.475		-0.464525	-0.352737	-0.176576	-0.56811	-0.338359	-0.474216	-0.409265	-0.396508	-0.198409		-0.311209	-0.425886	-0.245236	-0.321868	-0.234392	-0.477936	-0.26645		-0.056417	-0.0949079	-0.0621553	-0.00818636	-0.0332444	-0.0366614	-0.12696		-0.176653	-0.110875	-0.0414006	-0.074846
13.86		-0.492192	-0.389553	-0.202278	-0.61515	-0.388373	-0.519555	-0.463598	-0.390002	-0.224318		-0.310504	-0.272715	-0.291859	-0.304502	-0.277236	-0.475659	-0.318717		-0.057659	-0.0973192	-0.0685616	-0.013505	-0.0432267	-0.0431907	-0.0395161		-0.157139	-0.116863	-0.0423235	-0.0649587
14.245		-0.530357	-0.428192	-0.187679	-0.665284	-0.409775	-0.54001	-0.529908	-0.399478	-0.235614		-0.355961	-0.357609	-0.187089	-0.27945	-0.269869	-0.477067	-0.265396		-0.0703353	-0.0605939	-0.0509494	-0.0342451	-0.049376	-0.0344609	-0.0915598		-0.221766	-0.114802	-0.0488059	-0.0750372
14.63		-0.570802	-0.435261	-0.228968	-0.706245	-0.426853	-0.619618	-0.549996	-0.475071	-0.274406		-0.359664	-0.40249	-0.354407	-0.340354	-0.323068	-0.525228	-0.354181		-0.0931539	-0.0823835	-0.0498509	-0.0502289	-0.0499921	-0.0276042	-0.0740328		-0.225819	-0.114246	-0.0105403	-0.0768523
15.015		-0.612826	-0.469974	-0.269724	-0.705737	-0.456354	-0.613658	-0.561312	-0.439932	-0.267667		-0.387196	-0.399282	-0.247738	-0.286019	-0.303188	-0.53592	-0.355857		-0.097721	-0.103873	-0.0490363	-0.0669882	-0.0472576	-0.0525992	-0.108265		-0.201799	-0.117707	-0.0355347	-0.0744416
15.4		-0.612322	-0.49662	-0.268305	-0.71607	-0.469506	-0.61321	-0.638003	-0.464601	-0.352474		-0.361218	-0.429827	-0.350074	-0.325478	-0.275116	-0.582516	-0.374602		-0.0708549	-0.0760657	-0.0680881	-0.0293155	-0.0386379	-0.0816118	-0.10461		-0.202928	-0.108017	-0.0424061	-0.0670501
15.785		-0.652959	-0.51543	-0.222002	-0.778407	-0.50736	-0.60805	-0.623973	-0.534732	-0.358632		-0.393014	-0.371918	-0.259205	-0.347496	-0.350901	-0.606503	-0.392357		-0.0656041	-0.104304	-0.0723322	-0.0421651	-0.0574754	-0.0351313	-0.113523		-0.166733	-0.116037	-0.0352323	-0.0684814
16.17		-0.689745	-0.533697	-0.297982	-0.785645	-0.536002	-0.681643	-0.661132	-0.560932	-0.330784		-0.386252	-0.433026	-0.273656	-0.37628	-0.35783	-0.614964	-0.447172		-0.0536127	-0.0722732	-0.0556567	-0.0453955	-0.0705135	-0.0486591	-0.0831407		-0.215471	-0.115854	-0.0417514	-0.0678758
16.555		-0.698334	-0.570803	-0.279973	-0.839204	-0.55786	-0.663758	-0.778192	-0.611262	-0.365175		-0.423012	-0.346526	-0.309407	-0.350881	-0.327246	-0.625028	-0.385011		-0.0877081	-0.0897609	-0.0532442	-0.0744144	-0.0433921	-0.0743069	-0.136811		-0.223371	-0.121018	-0.0326756	-0.081445
16.94		-0.732574	-0.606059	-0.319564	-0.807329	-0.596498	-0.723049	-0.711747	-0.584216	-0.431475		-0.401329	-0.419842	-0.315304	-0.394591	-0.337804	-0.636455	-0.416833		-0.0619887	-0.0563109	-0.0538592	-0.0418607	-0.0525247	-0.0390843	-0.103134		-0.238018	-0.121838	-0.0455231	-0.0768226
17.325		-0.767566	-0.612552	-0.367634	-0.806276	-0.61157	-0.743421	-0.723098	-0.632947	-0.436659		-0.430519	-0.517556	-0.322877	-0.348836	-0.327756	-0.638999	-0.431256		-0.0582919	-0.101894	-0.0613093	-0.044005	-0.0521669	-0.0842814	-0.137037		-0.202406	-0.120294	-0.0360267	-0.054965
17.71		-0.791167	-0.674126	-0.380659	-0.851822	-0.64092	-0.822686	-0.771304	-0.628233	-0.409332		-0.447886	-0.420879	-0.36906	-0.37745	-0.368676	-0.671906	-0.48671		-0.0630947	-0.115167	-0.0638029	-0.0559402	-0.0576376	-0.0854101	-0.100314		-0.250277	-0.121473	-0.0349095	-0.0625526
18.095		-0.801116	-0.672804	-0.378208	-0.811396	-0.650003	-0.782426	-0.765408	-0.677256	-0.436803		-0.455887	-0.432967	-0.358331	-0.40152	-0.393598	-0.650034	-0.480236		-0.0322374	-0.092184	-0.0690811	-0.0429403	-0.0634015	-0.0427631	-0.0686543		-0.215707	-0.129378	-0.0572147	-0.103858
18.48		-0.816301	-0.713528	-0.393938	-0.80018	-0.672989	-0.821379	-0.807026	-0.720195	-0.470546		-0.42292	-0.368444	-0.341702	-0.465606	-0.412903	-0.660721	-0.493237		-0.0831268	-0.0712928	-0.0685169	-0.0681472	-0.0655653	-0.0412456	-0.0830867		-0.240247	-0.13138	-0.0422751	-0.0927122
18.865		-0.836228	-0.729719	-0.400954	-0.830718	-0.696235	-0.814852	-0.787681	-0.720039	-0.482002		-0.463652	-0.411546	-0.364394	-0.40173	-0.404542	-0.666292	-0.508834		-0.0489319	-0.113297	-0.106007	-0.0752581	-0.0722342	-0.0643296	-0.129882		-0.236365	-0.125826	-0.0561072	-0.0843985
19.25		-0.852747	-0.758441	-0.451843	-0.843794	-0.715958	-0.776362	-0.866717	-0.751211	-0.528442		-0.516517	-0.493511	-0.332685	-0.453594	-0.4235	-0.676879	-0.509773		-0.0725387	-0.0940168	-0.0885366	-0.0799284	-0.0585702	-0.0552093	-0.102966		-0.223361	-0.128376	-0.0678584	-0.109461
19.635		-0.858502	-0.794425	-0.437504	-0.835121	-0.741857	-0.814084	-0.860785	-0.76976	-0.525965		-0.48701	-0.509134	-0.324403	-0.451262	-0.468513	-0.663246	-0.537371		-0.0604207	-0.10278	-0.0762197	-0.0766526	-0.0617989	-0.0804361	-0.132474		-0.225957	-0.130288	-0.0405541	-0.108576
20.02		-0.8508	-0.8006	-0.410037	-0.851227	-0.759913	-0.809765	-0.861266	-0.778347	-0.583349		-0.463989	-0.507891	-0.397475	-0.416999	-0.416796	-0.68125	-0.532304		-0.05582	-0.0930849	-0.0912077	-0.0704867	-0.0691825	-0.0801999	-0.177698		-0.253704	-0.130719	-0.0575594	-0.0760504
20.405		-0.873806	-0.807274	-0.466362	-0.852307	-0.776373	-0.833697	-0.834025	-0.822504	-0.586297		-0.483549	-0.473872	-0.275785	-0.43363	-0.408672	-0.688277	-0.568298		-0.0996626	-0.121227	-0.0477532	-0.0453639	-0.0874279	-0.0734325	-0.129042		-0.227434	-0.123983	-0.0585348	-0.103173
20.79		-0.866253	-0.811291	-0.449737	-0.864749	-0.779372	-0.855767	-0.830471	-0.814411	-0.568738		-0.495839	-0.566229	-0.311672	-0.440056	-0.427311	-0.672419	-0.565332		-0.0911575	-0.111737	-0.0639014	-0.0793977	-0.0898843	-0.0736119	-0.0905603		-0.230506	-0.135495	-0.0625243	-0.117957
21.175		-0.893101	-0.832545	-0.514592	-0.857485	-0.784094	-0.880844	-0.880589	-0.821663	-0.533286		-0.49671	-0.426174	-0.288915	-0.401207	-0.442668	-0.651227	-0.575591		-0.0838362	-0.0724066	-0.0901958	-0.088484	-0.0851803	-0.0964745	-0.117654		-0.235115	-0.136139	-0.0729977	-0.104253
21.56		-0.878559	-0.853152	-0.512646	-0.850812	-0.789377	-0.874288	-0.931637	-0.837596	-0.633539		-0.484293	-0.46596	-0.299823	-0.450332	-0.408651	-0.669	-0.605155		-0.0976565	-0.109203	-0.102807	-0.0943557	-0.0756054	-0.0639143	-0.132529		-0.241924	-0.137362	-0.0532945	-0.0853903
21.945		-0.889954	-0.860693	-0.556652	-0.815843	-0.786044	-0.850866	-0.827337	-0.850106	-0.614553		-0.444806	-0.435404	-0.309681	-0.461987	-0.44378	-0.661388	-0.591981		-0.0746895	-0.0897832	-0.10626	-0.0949184	-0.0951232	-0.0746211	-0.147264		-0.264321	-0.141281	-0.055222	-0.0845676
22.33		-0.882508	-0.869463	-0.542915	-0.878453	-0.802314	-0.845997	-0.878115	-0.88149	-0.734263		-0.474776	-0.377005	-0.299841	-0.508722	-0.456284	-0.686593	-0.607219		-0.0998758	-0.139159	-0.0727524	-0.0526157	-0.0976943	-0.0946673	-0.189568		-0.254873	-0.143031	-0.0629745	-0.0882916
22.715		-0.885141	-0.870062	-0.548686	-0.839584	-0.797644	-0.868988	-0.82113	-0.861679	-0.694641		-0.457732	-0.40608	-0.28517	-0.411559	-0.455799	-0.670638	-0.591585		-0.124644	-0.151161	-0.115307	-0.0572519	-0.103567	-0.0647168	-0.0870547		-0.248209	-0.143929	-0.0793857	-0.0993878
23.1		-0.893433	-0.873615	-0.57355	-0.838692	-0.826093	-0.880411	-0.800123	-0.868127	-0.679958		-0.464322	-0.499076	-0.310114	-0.439307	-0.4407	-0.664527	-0.644956		-0.130301	-0.103123	-0.116568	-0.0899082	-0.0886997	-0.0766573	-0.127031		-0.251413	-0.139874	-0.0872938	-0.0932939
23.485		-0.886493	-0.877923	-0.585513	-0.829916	-0.803706	-0.854247	-0.861497	-0.894605	-0.712624		-0.436621	-0.406142	-0.225627	-0.468997	-0.469189	-0.668497	-0.627014		-0.124399	-0.105427	-0.093569	-0.0840022	-0.0957049	-0.113837	-0.139114		-0.27461	-0.139188	-0.0738232	-0.0908578
23.87		-0.892593	-0.882459	-0.608413	-0.834353	-0.81794	-0.842841	-0.890248	-0.888392	-0.744827		-0.456053	-0.355873	-0.249209	-0.437801	-0.45316	-0.633818	-0.632545		-0.134717	-0.109703	-0.0810927	-0.0984527	-0.1029	-0.104571	-0.133809		-0.290981	-0.148364	-0.0514089	-0.0993892
24.255		-0.903255	-0.891552	-0.608357	-0.851441	-0.812627	-0.86108	-0.849487	-0.894058	-0.798195		-0.456581	-0.377434	-0.287974	-0.476838	-0.47986	-0.670941	-0.669644		-0.126287	-0.133211	-0.0681166	-0.0863497	-0.103836	-0.100539	-0.186851		-0.274557	-0.142659	-0.0729538	-0.102383
24.64		-0.903568	-0.894353	-0.665071	-0.859333	-0.820382	-0.860646	-0.832817	-0.890703	-0.801555		-0.509406	-0.393706	-0.296406	-0.477681	-0.453084	-0.667557	-0.609326		-0.142246	-0.128384	-0.0931604	-0.0870425	-0.10928	-0.11664	-0.165473		-0.268014	-0.14365	-0.0701269	-0.10785
25.025		-0.901879	-0.900754	-0.680964	-0.860425	-0.825405	-0.893697	-0.875203	-0.884995	-0.753957		-0.483225	-0.309	-0.270712	-0.455499	-0.425967	-0.632532	-0.628116		-0.127909	-0.12499	-0.079296	-0.102028	-0.120137	-0.0572879	-0.138445		-0.27705	-0.14471	-0.0487523	-0.088219
25.41		-0.901969	-0.88839	-0.69376	-0.855318	-0.822961	-0.857315	-0.816151	-0.874776	-0.802592		-0.464107	-0.38853	-0.259166	-0.435396	-0.403116	-0.601766	-0.661666		-0.152758	-0.14294	-0.108453	-0.0808355	-0.108834	-0.0873942	-0.176956		-0.265385	-0.147834	-0.0701652	-0.0875761
25.795		-0.899913	-0.886598	-0.695979	-0.867293	-0.830251	-0.811561	-0.889118	-0.9235	-0.844053		-0.473523	-0.363164	-0.247157	-0.426831	-0.427375	-0.650914	-0.635239		-0.125869	-0.135063	-0.12917	-0.0771595	-0.131577	-0.097389	-0.150017		-0.261899	-0.147046	-0.0773405	-0.100752
26.18		-0.889654	-0.892849	-0.718066	-0.850212	-0.832477	-0.853797	-0.903058	-0.910902	-0.824247		-0.435149	-0.387102	-0.297334	-0.442741	-0.445218	-0.656644	-0.633522		-0.168358	-0.125105	-0.103326	-0.114493	-0.113284	-0.106475	-0.147845		-0.259166	-0.153041	-0.0777693	-0.110775
26.565		-0.89624	-0.900547	-0.695835	-0.846635	-0.832259	-0.802109	-0.853414	-0.91818	-0.833508		-0.493636	-0.314822	-0.203594	-0.481729	-0.44702	-0.664105	-0.661391		-0.168836	-0.161373	-0.12186	-0.101945	-0.136346	-0.099911	-0.125203		-0.254375	-0.151406	-0.080071	-0.117328
26.95		-0.901954	-0.897985	-0.75404	-0.87477	-0.824179	-0.88914	-0.886581	-0.926563	-0.837832		-0.466208	-0.358575	-0.266053	-0.42785	-0.449795	-0.642931	-0.67707		-0.142583	-0.118687	-0.120034	-0.108774	-0.157077	-0.0715597	-0.120067		-0.264931	-0.153258	-0.0844103	-0.11018
27.335		-0.884662	-0.895692	-0.733434	-0.855762	-0.826013	-0.852375	-0.863769	-0.901341	-0.834386		-0.44287	-0.368839	-0.241968	-0.423403	-0.439217	-0.674861	-0.652937		-0.18632	-0.135933	-0.117387	-0.124279	-0.14773	-0.0851882	-0.142211		-0.298734	-0.152531	-0.0848911	-0.0818661
27.72		-0.89564	-0.896479	-0.78412	-0.873377	-0.832761	-0.863187	-0.906539	-0.923486	-0.844369		-0.433151	-0.387407	-0.239017	-0.409128	-0.436917	-0.618978	-0.666068		-0.151813	-0.158288	-0.10837	-0.106714	-0.127782	-0.0908509	-0.15625		-0.316796	-0.148056	-0.0776	-0.0813372
28.105		-0.889651	-0.895774	-0.775767	-0.840003	-0.827186	-0.838905	-0.855598	-0.877089	-0.852578		-0.440288	-0.372069	-0.216784	-0.445526	-0.45702	-0.6452	-0.66736		-0.1751	-0.131012	-0.121712	-0.119229	-0.142074	-0.098987	-0.168243		-0.28916	-0.145665	-0.0725122	-0.101152
28.49		-0.891643	-0.888087	-0.754814	-0.853213	-0.829203	-0.849843	-0.856879	-0.916926	-0.820397		-0.414927	-0.35749	-0.259041	-0.482496	-0.467452	-0.646661	-0.660539		-0.158919	-0.143802	-0.120363	-0.10787	-0.139546	-0.0950794	-0.122855		-0.298704	-0.150282	-0.0670884	-0.0824464
28.875		-0.891869	-0.894827	-0.813952	-0.88398	-0.833903	-0.86971	-0.851309	-0.901742	-0.854697		-0.44927	-0.309402	-0.187266	-0.410448	-0.432354	-0.669817	-0.678921		-0.174737	-0.169003	-0.147585	-0.140597	-0.147319	-0.112714	-0.165831		-0.289001	-0.152116	-0.0837698	-0.0874579
29.26		-0.90279	-0.907004	-0.832882	-0.863432	-0.838528	-0.877754	-0.878007	-0.915052	-0.882823		-0.407655	-0.274683	-0.250466	-0.439361	-0.42245	-0.641355	-0.637301		-0.198433	-0.161862	-0.12052	-0.133586	-0.152288	-0.0713005	-0.19763		-0.268329	-0.151228	-0.0736391	-0.100046
29.645		-0.889206	-0.908378	-0.839676	-0.850914	-0.831818	-0.828653	-0.837569	-0.900891	-0.893109		-0.460056	-0.31021	-0.276598	-0.462078	-0.417796	-0.639509	-0.663776		-0.168829	-0.193822	-0.137573	-0.135934	-0.14786	-0.0959059	-0.143031		-0.294026	-0.163238	-0.0769132	-0.107224
30.03		-0.893144	-0.904747	-0.847459	-0.859415	-0.821023	-0.840381	-0.817976	-0.909829	-0.88838		-0.440221	-0.256443	-0.217325	-0.459618	-0.466195	-0.644765	-0.628162		-0.206055	-0.179947	-0.132205	-0.122456	-0.155661	-0.100171	-0.219264		-0.32761	-0.153918	-0.0749511	-0.0832459
30.415		-0.894573	-0.902231	-0.836244	-0.833824	-0.824685	-0.85684	-0.90697	-0.912489	-0.856676		-0.465549	-0.351912	-0.24647	-0.412788	-0.438477	-0.632415	-0.697725		-0.195749	-0.141231	-0.133532	-0.160034	-0.166635	-0.140604	-0.161524		-0.335497	-0.160504	-0.0693157	-0.12076
30.8		-0.898006	-0.908492	-0.872512	-0.858333	-0.805126	-0.875351	-0.900049	-0.907897	-0.911617		-0.418165	-0.380886	-0.189041	-0.430856	-0.427312	-0.629092	-0.6426		-0.215359	-0.161103	-0.140835	-0.122883	-0.138341	-0.108082	-0.129065		-0.307418	-0.156943	-0.0925544	-0.124234
31.185		-0.880857	-0.889352	-0.835018	-0.888205	-0.842246	-0.92128	-0.881322	-0.921454	-0.88019		-0.420451	-0.2719	-0.292968	-0.473463	-0.430367	-0.619981	-0.665418		-0.203281	-0.152159	-0.143049	-0.135101	-0.152467	-0.124469	-0.172459		-0.307908	-0.163966	-0.095854	-0.0808856
31.57		-0.867266	-0.899466	-0.841143	-0.840716	-0.836196	-0.851903	-0.849502	-0.899148	-0.847341		-0.39762	-0.28967	-0.208942	-0.403946	-0.426464	-0.630345	-0.651074		-0.196524	-0.167627	-0.111032	-0.146453	-0.161095	-0.0844613	-0.154164		-0.28905	-0.161659	-0.0904332	-0.119987
31.955		-0.880425	-0.898206	-0.851261	-0.882486	-0.833256	-0.833564	-0.836445	-0.908354	-0.917348		-0.386342	-0.331851	-0.208701	-0.432041	-0.418319	-0.615075	-0.684595		-0.225334	-0.189826	-0.129669	-0.149639	-0.172392	-0.125468	-0.166554		-0.284401	-0.167463	-0.0844251	-0.113907
32.34		-0.876119	-0.900528	-0.861131	-0.864126	-0.84426	-0.863135	-0.852271	-0.905485	-0.894104		-0.427191	-0.258123	-0.159835	-0.411274	-0.411503	-0.60322	-0.647677		-0.230514	-0.180519	-0.110835	-0.113866	-0.15984	-0.143822	-0.144424		-0.307005	-0.16112	-0.104942	-0.143402
32.725		-0.883081	-0.902341	-0.891678	-0.821537	-0.834451	-0.851236	-0.858339	-0.90802	-0.890892		-0.408744	-0.330322	-0.139185	-0.455418	-0.42732	-0.646687	-0.614804		-0.228793	-0.171744	-0.160871	-0.149495	-0.163919	-0.125408	-0.176838		-0.327149	-0.164153	-0.0915963	-0.113893
33.11		-0.862905	-0.883623	-0.837793	-0.839325	-0.827109	-0.856242	-0.867769	-0.922925	-0.918478		-0.397815	-0.244886	-0.180826	-0.406437	-0.408586	-0.597775	-0.669177		-0.22505	-0.203171	-0.124964	-0.124714	-0.16823	-0.093827	-0.163829		-0.343885	-0.164539	-0.0915	-0.122881
33.495		-0.876022	-0.892508	-0.876661	-0.835381	-0.832044	-0.84512	-0.807526	-0.911053	-0.892094		-0.416143	-0.322591	-0.172333	-0.380383	-0.437364	-0.616989	-0.649428		-0.197907	-0.157455	-0.158214	-0.172934	-0.179024	-0.125244	-0.199565		-0.314793	-0.161113	-0.0874462	-0.111323
33.88		-0.876553	-0.890475	-0.875947	-0.902036	-0.826513	-0.851326	-0.858395	-0.913659	-0.882283		-0.408791	-0.369719	-0.215752	-0.422287	-0.43651	-0.61736	-0.630911		-0.229327	-0.178942	-0.134622	-0.146037	-0.177208	-0.103823	-0.168762		-0.30042	-0.168012	-0.0827755	-0.144771
34.265		-0.867147	-0.886194	-0.867729	-0.809983	-0.817396	-0.832075	-0.929244	-0.913109	-0.90312		-0.416331	-0.312819	-0.191984	-0.439103	-0.419231	-0.638019	-0.647669		-0.221745	-0.159089	-0.119448	-0.147371	-0.176073	-0.140874	-0.161412		-0.298614	-0.171335	-0.0846081	-0.1125
34.65		-0.870782	-0.898436	-0.8954	-0.870247	-0.833577	-0.888006	-0.956439	-0.932307	-0.900977		-0.401069	-0.293447	-0.179143	-0.386947	-0.451524	-0.625664	-0.656216		-0.213067	-0.169138	-0.143914	-0.16506	-0.189333	-0.136986	-0.224976		-0.324661	-0.167901	-0.116168	-0.11195
35.035		-0.872209	-0.890112	-0.873288	-0.804023	-0.812243	-0.830871	-0.889158	-0.903244	-0.913693		-0.375612	-0.305781	-0.190169	-0.356748	-0.413758	-0.62043	-0.624463		-0.256279	-0.177722	-0.137745	-0.155676	-0.175401	-0.138348	-0.181401		-0.306088	-0.161224	-0.0957235	-0.128244
35.42		-0.8701	-0.894637	-0.900941	-0.840803	-0.823555	-0.856219	-0.871299	-0.891478	-0.881191		-0.416884	-0.298243	-0.231749	-0.405614	-0.442099	-0.586958	-0.654102		-0.223966	-0.186929	-0.151182	-0.154485	-0.190913	-0.140569	-0.158601		-0.336069	-0.167431	-0.0793668	-0.13865
35.805		-0.874743	-0.896261	-0.893808	-0.818395	-0.812082	-0.825901	-0.884733	-0.8897	-0.910329		-0.416969	-0.313996	-0.167827	-0.40505	-0.427712	-0.601204	-0.667532		-0.238522	-0.180467	-0.170236	-0.160251	-0.197467	-0.152931	-0.130689		-0.306121	-0.167094	-0.0895588	-0.121522
36.19		-0.866241	-0.907014	-0.904012	-0.8373	-0.815389	-0.86194	-0.844315	-0.916824	-0.910059		-0.417558	-0.324326	-0.183008	-0.433046	-0.408745	-0.58568	-0.646932		-0.273195	-0.192598	-0.169196	-0.169236	-0.181611	-0.14628	-0.238814		-0.335677	-0.172333	-0.088386	-0.149004
36.575		-0.865804	-0.903783	-0.91342	-0.787524	-0.816032	-0.825362	-0.8333	-0.895898	-0.884803		-0.398868	-0.295165	-0.146248	-0.425078	-0.375518	-0.562764	-0.642972		-0.28001	-0.171257	-0.1573	-0.164967	-0.186623	-0.11764	-0.200256		-0.317131	-0.175844	-0.0839769	-0.11828
36.96		-0.867223	-0.900106	-0.886104	-0.873298	-0.823789	-0.818877	-0.865113	-0.895569	-0.903858		-0.358113	-0.202341	-0.103501	-0.463461	-0.413314	-0.618371	-0.665396		-0.260694	-0.189834	-0.169795	-0.176557	-0.212326	-0.147749	-0.225477		-0.309841	-0.17497	-0.109932	-0.131277
37.345		-0.863823	-0.885146	-0.900072	-0.845062	-0.818712	-0.866215	-0.909115	-0.915465	-0.913581		-0.367601	-0.376769	-0.171505	-0.425931	-0.399969	-0.627117	-0.624694		-0.26191	-0.22518	-0.160843	-0.165512	-0.197271	-0.124744	-0.177502		-0.313772	-0.174775	-0.0954293	-0.138124
37.73		-0.860078	-0.892321	-0.886021	-0.84101	-0.818692	-0.839497	-0.892281	-0.880875	-0.919843		-0.373341	-0.302298	-0.184894	-0.411945	-0.396075	-0.605383	-0.640045		-0.294325	-0.199638	-0.198278	-0.155176	-0.2024	-0.156244	-0.156699		-0.347829	-0.178934	-0.096705	-0.129542
38.115		-0.870491	-0.893675	-0.917024	-0.83508	-0.811594	-0.845175	-0.837354	-0.930161	-0.921397		-0.394439	-0.328819	-0.189622	-0.418216	-0.393494	-0.58412	-0.686234		-0.253466	-0.196522	-0.167208	-0.196999	-0.201027	-0.131988	-0.202794		-0.343799	-0.171265	-0.105374	-0.131448
38.5		-0.873873	-0.897123	-0.917607	-0.874955	-0.82559	-0.843034	-0.870076	-0.917284	-0.881041		-0.371364	-0.265007	-0.167543	-0.412018	-0.429488	-0.553531	-0.650962		-0.256367	-0.189682	-0.172603	-0.192741	-0.206709	-0.157402	-0.168516		-0.361566	-0.177916	-0.11831	-0.130454
38.885		-0.866351	-0.897693	-0.909166	-0.823887	-0.820507	-0.849498	-0.873793	-0.914078	-0.904157		-0.32496	-0.234137	-0.227192	-0.442469	-0.447603	-0.593947	-0.644411		-0.267175	-0.217236	-0.177566	-0.18944	-0.19847	-0.133673	-0.169697		-0.355534	-0.17865	-0.105411	-0.13535
39.27		-0.863948	-0.895151	-0.904979	-0.883121	-0.812991	-0.858926	-0.789377	-0.892335	-0.938905		-0.368989	-0.260643	-0.176048	-0.406112	-0.419686	-0.594454	-0.610479		-0.293876	-0.217602	-0.161106	-0.191234	-0.216913	-0.140186	-0.195447		-0.372114	-0.180896	-0.0959101	-0.124093
39.655		-0.863663	-0.874289	-0.889147	-0.82288	-0.808994	-0.81225	-0.850527	-0.905463	-0.907125		-0.355043	-0.194771	-0.110402	-0.358252	-0.365475	-0.595112	-0.617715		-0.274995	-0.207384	-0.16408	-0.197852	-0.213978	-0.12447	-0.169911		-0.363267	-0.17819	-0.0967601	-0.142549
40.04		-0.861213	-0.890499	-0.915838	-0.87084	-0.814084	-0.875211	-0.805125	-0.903751	-0.90863		-0.325882	-0.320475	-0.157567	-0.413797	-0.399836	-0.552775	-0.656256		-0.305045	-0.209142	-0.158634	-0.188701	-0.209468	-0.155661	-0.221583		-0.366968	-0.179016	-0.091397	-0.126582
40.425		-0.856456	-0.893681	-0.916922	-0.836579	-0.806378	-0.858723	-0.897106	-0.91059	-0.949362		-0.364579	-0.215476	-0.139213	-0.371754	-0.414544	-0.561201	-0.606583		-0.262695	-0.244334	-0.190177	-0.186519	-0.223559	-0.170099	-0.178724		-0.396458	-0.177032	-0.0961757	-0.13407
40.81		-0.852612	-0.881032	-0.905031	-0.831793	-0.818608	-0.848523	-0.831654	-0.912723	-0.882317		-0.345359	-0.245621	-0.140557	-0.357984	-0.409058	-0.604427	-0.616958		-0.285938	-0.200895	-0.19774	-0.195681	-0.2267	-0.136585	-0.215993		-0.365376	-0.188212	-0.0996859	-0.130597
41.195		-0.853478	-0.887292	-0.899186	-0.88915	-0.824787	-0.862589	-0.864143	-0.891196	-0.929178		-0.365168	-0.199945	-0.0872076	-0.327622	-0.410341	-0.569516	-0.639808		-0.302665	-0.207752	-0.206378	-0.203282	-0.223029	-0.143748	-0.206093		-0.354889	-0.186559	-0.117557	-0.13631
41.58		-0.856857	-0.894602	-0.886808	-0.849249	-0.820166	-0.848651	-0.804942	-0.874552	-0.873985		-0.321947	-0.174557	-0.111944	-0.348167	-0.378587	-0.585548	-0.592029		-0.322376	-0.20603	-0.175373	-0.194824	-0.228556	-0.169459	-0.188424		-0.361651	-0.182505	-0.105904	-0.143231
41.965		-0.852104	-0.885328	-0.902589	-0.911428	-0.833002	-0.846595	-0.834368	-0.892855	-0.897934		-0.374373	-0.198163	-0.0580073	-0.394669	-0.398546	-0.569196	-0.630527		-0.294118	-0.212587	-0.197597	-0.202357	-0.238199	-0.181249	-0.216614		-0.335724	-0.189947	-0.0987915	-0.136784
42.35		-0.858021	-0.891714	-0.910809	-0.894155	-0.825453	-0.875225	-0.860655	-0.902932	-0.923813		-0.322875	-0.234579	-0.124777	-0.401593	-0.395049	-0.577285	-0.620711		-0.297167	-0.197817	-0.183772	-0.194164	-0.231135	-0.16879	-0.20022		-0.365833	-0.192496	-0.105913	-0.131005
42.735		-0.857922	-0.890991	-0.929268	-0.860755	-0.817085	-0.841786	-0.851354	-0.892515	-0.900574		-0.305073	-0.215916	-0.0432289	-0.412352	-0.410385	-0.605464	-0.625029		-0.328402	-0.264216	-0.207474	-0.206742	-0.224713	-0.181665	-0.193932		-0.367443	-0.18961	-0.10845	-0.141996
43.12		-0.85622	-0.885132	-0.931007	-0.860799	-0.822041	-0.843309	-0.85741	-0.918693	-0.901462		-0.298606	-0.190781	-0.135805	-0.37374	-0.395181	-0.550902	-0.648045		-0.283086	-0.221505	-0.210084	-0.215206	-0.232645	-0.168239	-0.282038		-0.402835	-0.192547	-0.103329	-0.128516
43.505		-0.862151	-0.889845	-0.919624	-0.86987	-0.815302	-0.847144	-0.825522	-0.920986	-0.925514		-0.32289	-0.20757	-0.0952951	-0.334897	-0.376106	-0.574677	-0.646101		-0.331835	-0.262823	-0.197584	-0.207735	-0.255492	-0.190177	-0.20226		-0.379311	-0.194869	-0.104765	-0.121805
43.89		-0.853942	-0.877446	-0.911236	-0.824079	-0.810053	-0.831335	-0.863298	-0.891536	-0.911131		-0.364964	-0.198141	-0.132134	-0.388049	-0.4241	-0.582352	-0.626153		-0.309464	-0.223646	-0.201857	-0.235154	-0.234499	-0.161607	-0.204357		-0.374734	-0.190266	-0.100232	-0.125657
44.275		-0.84195	-0.881672	-0.891969	-0.848209	-0.802046	-0.840333	-0.880018	-0.902878	-0.908989		-0.34185	-0.229343	-0.0634025	-0.356601	-0.389969	-0.561817	-0.636042		-0.330052	-0.270364	-0.18505	-0.25344	-0.260224	-0.18948	-0.19277		-0.382493	-0.196949	-0.105496	-0.131416
44.66		-0.851838	-0.885655	-0.92905	-0.854617	-0.804789	-0.832745	-0.807	-0.912873	-0.900713		-0.352277	-0.0752331	-0.0605365	-0.333172	-0.402135	-0.581161	-0.602328		-0.320356	-0.223635	-0.22323	-0.225618	-0.246114	-0.173815	-0.182728		-0.376616	-0.197829	-0.114755	-0.141073
45.045		-0.845237	-0.878581	-0.901738	-0.817398	-0.799139	-0.826888	-0.861432	-0.920327	-0.931014		-0.331821	-0.25196	-0.121389	-0.356061	-0.342034	-0.581248	-0.631683		-0.341421	-0.255022	-0.204589	-0.221283	-0.257149	-0.151312	-0.198255		-0.374349	-0.194621	-0.096525	-0.136028
45.43		-0.845091	-0.889416	-0.921703	-0.832867	-0.824177	-0.810328	-0.807798	-0.917505	-0.888813		-0.319376	-0.294428	-0.107386	-0.341344	-0.419237	-0.57371	-0.616321		-0.324693	-0.235311	-0.214435	-0.217855	-0.270423	-0.174486	-0.183191		-0.404733	-0.201787	-0.115463	-0.134031
45.815		-0.831752	-0.88939	-0.894885	-0.838481	-0.811178	-0.847145	-0.879682	-0.898723	-0.893077		-0.331728	-0.109155	-0.047264	-0.374315	-0.368523	-0.553274	-0.614521		-0.33853	-0.278733	-0.214087	-0.237136	-0.270409	-0.168804	-0.225435		-0.400108	-0.202913	-0.114151	-0.137376
46.2		-0.851475	-0.882716	-0.916343	-0.870695	-0.797972	-0.864995	-0.786701	-0.925631	-0.878566		-0.336669	-0.222045	-0.102894	-0.366791	-0.40484	-0.561848	-0.662853		-0.368428	-0.256245	-0.207792	-0.229985	-0.273847	-0.184888	-0.260831		-0.361297	-0.205511	-0.129302	-0.148978
46.585		-0.836812	-0.87215	-0.89627	-0.84084	-0.815703	-0.841569	-0.825318	-0.900734	-0.897353		-0.323156	-0.129742	-0.0512737	-0.329222	-0.382765	-0.548701	-0.609076		-0.334015	-0.220497	-0.217967	-0.232652	-0.280426	-0.178705	-0.218712		-0.376156	-0.199028	-0.103694	-0.140988
46.97		-0.836392	-0.871884	-0.906425	-0.884693	-0.803884	-0.819322	-0.929988	-0.926317	-0.878211		-0.36662	-0.123906	-0.10057	-0.326133	-0.374887	-0.553081	-0.602906		-0.318477	-0.278269	-0.23648	-0.243904	-0.267095	-0.181524	-0.22421		-0.375582	-0.204115	-0.106728	-0.152792
47.355		-0.836505	-0.879781	-0.886381	-0.84476	-0.79578	-0.832321	-0.849004	-0.90742	-0.887309		-0.315567	-0.167596	-0.0575944	-0.351596	-0.372902	-0.565687	-0.632974		-0.326128	-0.241493	-0.234682	-0.254002	-0.274272	-0.186915	-0.240818		-0.398676	-0.201329	-0.117235	-0.150393
47.74		-0.845263	-0.886314	-0.917311	-0.878785	-0.79534	-0.877911	-0.819582	-0.901728	-0.900145		-0.329799	-0.249734	-0.139633	-0.396435	-0.355742	-0.570255	-0.635488		-0.338303	-0.267035	-0.241119	-0.253666	-0.262089	-0.216675	-0.219406		-0.390609	-0.196126	-0.119513	-0.144935
48.125		-0.840232	-0.877582	-0.897076	-0.867921	-0.808313	-0.850484	-0.884526	-0.926999	-0.936301		-0.289951	-0.202361	0.0127633	-0.382355	-0.384679	-0.559996	-0.615577		-0.333224	-0.26489	-0.232416	-0.25386	-0.282458	-0.190433	-0.214563		-0.407403	-0.203362	-0.121399	-0.160489
48.51		-0.835386	-0.882069	-0.915145	-0.871615	-0.803746	-0.907067	-0.843635	-0.90621	-0.885198		-0.320686	-0.13338	-0.0724785	-0.361609	-0.366675	-0.556322	-0.642212		-0.325695	-0.248179	-0.220892	-0.251765	-0.285782	-0.206478	-0.236855		-0.395542	-0.208797	-0.104354	-0.157481
48.895		-0.842375	-0.883117	-0.924137	-0.849939	-0.815409	-0.856268	-0.835673	-0.898548	-0.923896		-0.291582	-0.143236	-0.0992062	-0.353078	-0.390017	-0.519503	-0.604075		-0.357435	-0.281116	-0.219689	-0.258125	-0.288552	-0.174658	-0.207186		-0.418702	-0.21177	-0.108643	-0.15304
49.28		-0.828287	-0.882727	-0.912635	-0.854512	-0.808065	-0.841544	-0.777628	-0.871189	-0.905937		-0.307103	-0.157478	-0.0312035	-0.394335	-0.378516	-0.574876	-0.586585		-0.354753	-0.270244	-0.266848	-0.255348	-0.300417	-0.167874	-0.226665		-0.379767	-0.213348	-0.111339	-0.152336
49.665		-0.838551	-0.878173	-0.915668	-0.876922	-0.787562	-0.878543	-0.870588	-0.907295	-0.889026		-0.341843	-0.200677	-0.123357	-0.366664	-0.393226	-0.54823	-0.594107		-0.370451	-0.250306	-0.259335	-0.263337	-0.292556	-0.188794	-0.252494		-0.403155	-0.211558	-0.109147	-0.134281
50.05		-0.820848	-0.882581	-0.889422	-0.845453	-0.797785	-0.834259	-0.803357	-0.880409	-0.883925		-0.315279	-0.145375	-0.0941018	-0.401756	-0.406423	-0.551136	-0.581879		-0.359593	-0.268004	-0.263436	-0.269163	-0.300732	-0.193139	-0.181297		-0.382507	-0.219608	-0.114183	-0.16235
50.435		-0.842439	-0.879263	-0.928956	-0.842244	-0.797645	-0.823515	-0.842674	-0.916911	-0.940023		-0.334594	-0.206015	-0.0460815	-0.339205	-0.332306	-0.55307	-0.594802		-0.383216	-0.309528	-0.252291	-0.24356	-0.285444	-0.229968	-0.208693		-0.403599	-0.209823	-0.126225	-0.158371
50.82		-0.843725	-0.881425	-0.936558	-0.847813	-0.801825	-0.827525	-0.793037	-0.889049	-0.889309		-0.285418	-0.176165	-0.0467526	-0.348456	-0.361869	-0.572843	-0.636257		-0.355813	-0.271372	-0.252245	-0.275952	-0.297119	-0.208492	-0.248811		-0.432606	-0.212316	-0.117061	-0.161431
51.205		-0.835281	-0.865424	-0.902026	-0.827662	-0.807596	-0.807196	-0.825756	-0.905857	-0.919538		-0.289861	-0.0760869	-0.0229607	-0.319162	-0.364678	-0.549126	-0.564892		-0.397432	-0.249037	-0.278078	-0.267721	-0.301839	-0.210397	-0.257673		-0.451507	-0.216257	-0.144731	-0.175808
51.59		-0.832846	-0.875422	-0.900882	-0.799486	-0.794877	-0.773717	-0.824308	-0.896096	-0.917517		-0.332779	-0.0438822	-0.000238837	-0.379828	-0.392853	-0.52908	-0.604641		-0.437614	-0.281509	-0.277091	-0.254534	-0.302807	-0.186929	-0.215284		-0.441095	-0.216132	-0.117111	-0.146494
51.975		-0.840774	-0.882172	-0.914223	-0.824747	-0.774968	-0.814432	-0.759356	-0.870789	-0.864187		-0.273582	-0.213649	-0.0139801	-0.313924	-0.394997	-0.561913	-0.562966		-0.421592	-0.283802	-0.266854	-0.283083	-0.309334	-0.21742	-0.229068		-0.396219	-0.211148	-0.132039	-0.162424
52.36		-0.833023	-0.880187	-0.921304	-0.874147	-0.784682	-0.830114	-0.819384	-0.863421	-0.902736		-0.327065	-0.106372	0.00433852	-0.370455	-0.35582	-0.551292	-0.60145		-0.408837	-0.293803	-0.25688	-0.281405	-0.306067	-0.200594	-0.243354		-0.424484	-0.217229	-0.120337	-0.161215
52.745		-0.824142	-0.870903	-0.898199	-0.864072	-0.799643	-0.86716	-0.83755	-0.903609	-0.899495		-0.291656	-0.00574145	-0.0605024	-0.351492	-0.349355	-0.546474	-0.600387		-0.393923	-0.329787	-0.262224	-0.285243	-0.314317	-0.187584	-0.2413		-0.443485	-0.214376	-0.124595	-0.183506
53.13		-0.832926	-0.867784	-0.902845	-0.833607	-0.804472	-0.797401	-0.77927	-0.883181	-0.902151		-0.280317	-0.227933	-0.0398183	-0.362024	-0.357502	-0.531676	-0.592554		-0.370625	-0.256813	-0.289937	-0.305837	-0.314773	-0.206485	-0.266444		-0.420288	-0.213534	-0.119327	-0.166903
53.515		-0.832889	-0.879988	-0.912543	-0.817579	-0.793395	-0.799192	-0.807202	-0.890844	-0.879184		-0.301909	-0.117441	0.0185764	-0.369189	-0.344514	-0.543728	-0.565744		-0.393257	-0.299329	-0.248246	-0.309294	-0.315637	-0.215252	-0.254635		-0.445951	-0.216609	-0.125343	-0.155588
53.9		-0.824868	-0.868281	-0.91445	-0.831931	-0.796941	-0.806882	-0.82301	-0.888362	-0.860771		-0.304303	-0.158211	-0.0150976	-0.347663	-0.386484	-0.549471	-0.620064		-0.404337	-0.308633	-0.27909	-0.292919	-0.321714	-0.232083	-0.262932		-0.412034	-0.216458	-0.120631	-0.152728
54.285		-0.844919	-0.877985	-0.945604	-0.835654	-0.793736	-0.815913	-0.875428	-0.886923	-0.921128		-0.260982	-0.0434861	-0.0303308	-0.33928	-0.327779	-0.538201	-0.610444		-0.389532	-0.296692	-0.28519	-0.313756	-0.315206	-0.215337	-0.220555		-0.43211	-0.218431	-0.116378	-0.164529
54.67		-0.805467	-0.856752	-0.864332	-0.810744	-0.791981	-0.789196	-0.783618	-0.909352	-0.874738		-0.301625	-0.2153	-0.00379495	-0.312356	-0.302312	-0.528803	-0.562462		-0.389377	-0.296443	-0.293259	-0.315271	-0.342174	-0.230685	-0.246291		-0.443457	-0.211208	-0.11904	-0.174512
55.055		-0.832198	-0.87732	-0.902275	-0.869142	-0.812222	-0.842596	-0.792967	-0.875805	-0.915001		-0.253347	-0.176106	-0.062283	-0.332793	-0.351431	-0.533065	-0.600582		-0.400485	-0.304744	-0.307417	-0.305786	-0.338334	-0.219713	-0.262228		-0.404051	-0.219596	-0.126077	-0.17561
55.44		-0.822336	-0.862568	-0.889847	-0.871762	-0.786149	-0.811542	-0.76979	-0.881686	-0.905566		-0.274793	-0.134151	-0.0726099	-0.313754	-0.335784	-0.51994	-0.548551		-0.434942	-0.323736	-0.292605	-0.30667	-0.324802	-0.201366	-0.212633		-0.42819	-0.221997	-0.119065	-0.165492
55.825		-0.829207	-0.86375	-0.922879	-0.835696	-0.799947	-0.765295	-0.808793	-0.915089	-0.910836		-0.312442	-0.149594	0.0272524	-0.364999	-0.345582	-0.54239	-0.627798		-0.385223	-0.297851	-0.292179	-0.308506	-0.34704	-0.231798	-0.255629		-0.449324	-0.221755	-0.123771	-0.177345
56.21		-0.822555	-0.860002	-0.887591	-0.835141	-0.798543	-0.815866	-0.854865	-0.875618	-0.894481		-0.276221	-0.21873	-0.0487115	-0.336073	-0.3581	-0.527728	-0.571427		-0.42203	-0.35315	-0.336497	-0.335883	-0.339938	-0.225344	-0.281849		-0.409603	-0.223234	-0.130015	-0.167099
56.595		-0.828127	-0.869393	-0.896746	-0.870566	-0.78616	-0.842486	-0.84035	-0.888821	-0.894942		-0.279924	-0.160854	-0.0292799	-0.330459	-0.360131	-0.522033	-0.599643		-0.421978	-0.312235	-0.288229	-0.31218	-0.341496	-0.220239	-0.217707		-0.459152	-0.226034	-0.133989	-0.155884
56.98		-0.831683	-0.86834	-0.901365	-0.84274	-0.800007	-0.785046	-0.832813	-0.921614	-0.882684		-0.309051	-0.109356	-0.0246117	-0.362124	-0.358346	-0.527152	-0.590684		-0.414635	-0.30552	-0.304418	-0.307813	-0.333996	-0.230203	-0.323895		-0.419293	-0.229201	-0.138302	-0.174425
57.365		-0.815398	-0.868169	-0.888379	-0.881633	-0.798306	-0.827602	-0.824203	-0.915445	-0.922313		-0.262245	-0.0939353	-0.0693734	-0.339073	-0.352427	-0.512872	-0.607201		-0.434425	-0.310494	-0.294681	-0.312856	-0.344259	-0.239739	-0.290297		-0.417823	-0.224211	-0.130718	-0.196596
57.75		-0.822611	-0.857978	-0.895947	-0.838053	-0.780625	-0.809676	-0.769108	-0.916859	-0.931236		-0.282544	-0.0519039	0.0204458	-0.320538	-0.342929	-0.529905	-0.53902		-0.444864	-0.312345	-0.328704	-0.316792	-0.355765	-0.235242	-0.282504		-0.450912	-0.222084	-0.14067	-0.169432
58.135		-0.82723	-0.856597	-0.912447	-0.891396	-0.789943	-0.811233	-0.867356	-0.877509	-0.868798		-0.253269	-0.0595981	0.0166516	-0.2896	-0.351414	-0.520837	-0.586519		-0.462554	-0.311845	-0.324916	-0.318398	-0.350787	-0.228589	-0.252134		-0.476044	-0.2319	-0.131503	-0.17099
58.52		-0.818244	-0.868874	-0.868647	-0.820491	-0.766424	-0.758157	-0.828819	-0.896242	-0.863502		-0.261347	-0.105235	-0.00492261	-0.339779	-0.341119	-0.513839	-0.614118		-0.436608	-0.310151	-0.331064	-0.339815	-0.348004	-0.240965	-0.249008		-0.421733	-0.228165	-0.139995	-0.168264
58.905		-0.835158	-0.864292	-0.920098	-0.843395	-0.784369	-0.814924	-0.849147	-0.896514	-0.91301		-0.302497	-0.16884	-0.0507589	-0.332502	-0.3504	-0.535742	-0.560033		-0.427459	-0.308516	-0.323306	-0.342194	-0.365449	-0.244107	-0.26737		-0.465561	-0.22858	-0.14594	-0.175453
59.29		-0.826558	-0.861409	-0.900538	-0.840931	-0.789831	-0.84108	-0.777864	-0.864987	-0.884539		-0.23767	-0.0985633	-0.0483721	-0.382055	-0.351119	-0.525028	-0.55959		-0.451127	-0.290075	-0.348737	-0.328502	-0.371904	-0.248748	-0.303964		-0.48337	-0.228802	-0.121547	-0.176249
59.675		-0.819805	-0.860827	-0.866924	-0.831744	-0.77117	-0.819615	-0.767693	-0.899578	-0.884716		-0.307064	-0.0404979	-0.0239537	-0.376415	-0.343331	-0.509653	-0.56046		-0.431082	-0.337069	-0.344719	-0.351348	-0.377699	-0.234942	-0.270582		-0.426772	-0.230228	-0.143921	-0.195156
60.06		-0.819285	-0.855495	-0.872306	-0.833703	-0.787318	-0.813629	-0.828814	-0.873108	-0.875867		-0.269596	-0.13872	0.049578	-0.317534	-0.337104	-0.476636	-0.56012		-0.445096	-0.331034	-0.340589	-0.372796	-0.367342	-0.268396	-0.280707		-0.455664	-0.227613	-0.122768	-0.193094
60.445		-0.818456	-0.85911	-0.888578	-0.850357	-0.78629	-0.833237	-0.837589	-0.861996	-0.88717		-0.282075	-0.128967	-0.0628635	-0.363044	-0.33862	-0.492077	-0.540327		-0.44892	-0.326683	-0.351915	-0.375928	-0.375657	-0.250491	-0.272787		-0.390461	-0.23494	-0.130649	-0.160841
60.83		-0.835517	-0.867136	-0.91833	-0.81705	-0.7645	-0.785519	-0.827133	-0.904497	-0.898666		-0.243829	-0.16153	0.0139909	-0.311459	-0.338633	-0.526903	-0.573174		-0.462726	-0.319589	-0.348839	-0.36525	-0.37375	-0.269742	-0.302123		-0.463946	-0.232795	-0.132821	-0.180987
61.215		-0.821007	-0.847016	-0.893794	-0.850536	-0.772111	-0.800428	-0.853391	-0.876025	-0.879255		-0.260392	-0.112798	-0.013772	-0.352984	-0.338383	-0.524604	-0.523239		-0.476447	-0.354329	-0.331919	-0.379785	-0.388303	-0.238668	-0.291867		-0.444204	-0.240222	-0.140078	-0.175573
61.6		-0.816051	-0.865593	-0.873583	-0.875018	-0.783514	-0.796983	-0.835043	-0.885449	-0.899367		-0.236681	-0.105626	-0.0281621	-0.300888	-0.336972	-0.503531	-0.568545		-0.473219	-0.347725	-0.361374	-0.363735	-0.38443	-0.248551	-0.302221		-0.459795	-0.243223	-0.151048	-0.164193
61.985		-0.819767	-0.859285	-0.907959	-0.857258	-0.784794	-0.845074	-0.791797	-0.87319	-0.884448		-0.252046	-0.112963	-0.0165907	-0.37521	-0.341608	-0.526949	-0.549854		-0.462002	-0.339655	-0.365284	-0.38985	-0.383835	-0.254371	-0.258442		-0.468391	-0.237312	-0.144309	-0.179361
62.37		-0.813582	-0.857915	-0.879096	-0.885016	-0.788148	-0.783705	-0.838217	-0.861302	-0.889719		-0.240113	-0.0768364	0.0116387	-0.331403	-0.325189	-0.517931	-0.556142		-0.484526	-0.372146	-0.356849	-0.363216	-0.38967	-0.28415	-0.29168		-0.436239	-0.246207	-0.136374	-0.18026
62.755		-0.812919	-0.860583	-0.878772	-0.8813	-0.789918	-0.813157	-0.841281	-0.884815	-0.889885		-0.28191	-0.147499	0.0373195	-0.329246	-0.327764	-0.536628	-0.555614		-0.47794	-0.335223	-0.344511	-0.380495	-0.391873	-0.24933	-0.297031		-0.4613	-0.237837	-0.132144	-0.176966
63.14		-0.821182	-0.860447	-0.890747	-0.874621	-0.786913	-0.808507	-0.863078	-0.871169	-0.883908		-0.262994	-0.143899	-0.06049	-0.325263	-0.339121	-0.530225	-0.569897		-0.460414	-0.36354	-0.364796	-0.39219	-0.406156	-0.276551	-0.327296		-0.456913	-0.233867	-0.147507	-0.180781
63.525		-0.821598	-0.862162	-0.880868	-0.888833	-0.803046	-0.851963	-0.804067	-0.888336	-0.868559		-0.239304	-0.125762	0.0210415	-0.352893	-0.340111	-0.486954	-0.540646		-0.473144	-0.33665	-0.404884	-0.401187	-0.415051	-0.253245	-0.278305		-0.459809	-0.242967	-0.144288	-0.195179
63.91		-0.817726	-0.849539	-0.889353	-0.828551	-0.754453	-0.788511	-0.844151	-0.861535	-0.907786		-0.256203	-0.122624	0.0344119	-0.337407	-0.320441	-0.538304	-0.52027		-0.478735	-0.37143	-0.376456	-0.402829	-0.422532	-0.261892	-0.306377		-0.495578	-0.251142	-0.148838	-0.198978
64.295		-0.804176	-0.846447	-0.856622	-0.863268	-0.788732	-0.798564	-0.813348	-0.913618	-0.865741		-0.25686	-0.0363023	-0.0240541	-0.285085	-0.38283	-0.495218	-0.553403		-0.473208	-0.373423	-0.395274	-0.417478	-0.416203	-0.278412	-0.326056		-0.472559	-0.248559	-0.154257	-0.193614
64.68		-0.801295	-0.839166	-0.87691	-0.809941	-0.773976	-0.79787	-0.74778	-0.880239	-0.876875		-0.268137	-0.209974	-0.0642483	-0.373833	-0.370023	-0.525837	-0.554149		-0.498807	-0.364549	-0.378736	-0.4003	-0.403878	-0.266178	-0.30631		-0.450109	-0.249797	-0.144319	-0.190661
65.065		-0.799296	-0.855531	-0.86149	-0.878337	-0.792317	-0.841617	-0.82099	-0.883127	-0.890445		-0.304469	-0.0345183	-0.000308766	-0.315171	-0.355573	-0.533785	-0.520452		-0.476353	-0.353376	-0.391727	-0.399657	-0.424162	-0.2605	-0.312382		-0.45975	-0.25052	-0.160592	-0.185148
65.45		-0.8004	-0.842211	-0.889859	-0.88655	-0.775379	-0.83884	-0.781504	-0.905096	-0.893426		-0.283472	-0.0124276	0.0238252	-0.350551	-0.333503	-0.524145	-0.574905		-0.494974	-0.348343	-0.412474	-0.409713	-0.428597	-0.276547	-0.315585		-0.469726	-0.245948	-0.137271	-0.199671
65.835		-0.811748	-0.84161	-0.891995	-0.863025	-0.77654	-0.808395	-0.803015	-0.903352	-0.910055		-0.258858	-0.122522	0.0540499	-0.284637	-0.357032	-0.519784	-0.521826		-0.497627	-0.370508	-0.398142	-0.408161	-0.43032	-0.310898	-0.300842		-0.470347	-0.246596	-0.127825	-0.215997
66.22		-0.814344	-0.840755	-0.88301	-0.823128	-0.765632	-0.794318	-0.845157	-0.902338	-0.903003		-0.269146	0.0169658	-0.0146068	-0.341857	-0.340461	-0.507279	-0.561896		-0.503324	-0.379237	-0.442179	-0.405264	-0.433869	-0.280524	-0.281412		-0.477646	-0.249951	-0.13999	-0.195022
66.605		-0.815851	-0.85075	-0.900469	-0.844329	-0.785906	-0.833952	-0.729968	-0.875894	-0.847062		-0.302335	-0.181657	-0.0733785	-0.310631	-0.347232	-0.499275	-0.545257		-0.504088	-0.362566	-0.412448	-0.421059	-0.42264	-0.288282	-0.253141		-0.475551	-0.246088	-0.139089	-0.206862
66.99		-0.817705	-0.850667	-0.884444	-0.844303	-0.767873	-0.819438	-0.812806	-0.897915	-0.888284		-0.270685	-0.161378	0.00699065	-0.358152	-0.373719	-0.485381	-0.543897		-0.520955	-0.364829	-0.43054	-0.428907	-0.441838	-0.293575	-0.33815		-0.494885	-0.25376	-0.144768	-0.212847
67.375		-0.807156	-0.851805	-0.877381	-0.916609	-0.776063	-0.870938	-0.801486	-0.868276	-0.85016		-0.2879	-0.0641196	0.0423307	-0.306728	-0.366187	-0.540241	-0.5536		-0.494857	-0.390776	-0.417179	-0.420412	-0.45949	-0.288831	-0.264465		-0.498961	-0.257147	-0.149142	-0.202666
67.76		-0.813256	-0.855972	-0.900782	-0.857326	-0.773183	-0.79573	-0.799395	-0.844187	-0.894137		-0.258593	-0.195973	-0.00362715	-0.347723	-0.358917	-0.522251	-0.510744		-0.509792	-0.402332	-0.401011	-0.435833	-0.442911	-0.297926	-0.300528		-0.470036	-0.254648	-0.131681	-0.209886
68.145		-0.807073	-0.835212	-0.875083	-0.833487	-0.792144	-0.79665	-0.808356	-0.883885	-0.862727		-0.24601	-0.189673	-0.0572984	-0.319658	-0.33295	-0.495747	-0.531844		-0.506215	-0.39723	-0.426381	-0.460094	-0.450328	-0.302798	-0.337824		-0.448188	-0.252787	-0.151065	-0.203074
68.53		-0.808806	-0.842697	-0.868631	-0.824707	-0.778999	-0.800862	-0.85548	-0.864225	-0.890648		-0.299242	-0.0629378	0.00766237	-0.310041	-0.364498	-0.496778	-0.568731		-0.528072	-0.35981	-0.436676	-0.466194	-0.460074	-0.306463	-0.323265		-0.478244	-0.253415	-0.145284	-0.209219
68.915		-0.808124	-0.855266	-0.870593	-0.860358	-0.768771	-0.798362	-0.816492	-0.902561	-0.8687		-0.264202	-0.079777	-0.0197681	-0.315434	-0.362587	-0.506832	-0.560844		-0.527658	-0.400739	-0.438595	-0.453319	-0.462138	-0.290628	-0.375889		-0.460696	-0.255846	-0.152727	-0.202508
69.3		-0.807747	-0.849952	-0.883297	-0.863761	-0.759194	-0.825871	-0.769603	-0.887379	-0.866508		-0.253659	-0.0258943	0.0587296	-0.366018	-0.309516	-0.49269	-0.580371		-0.522158	-0.383948	-0.399929	-0.436889	-0.466108	-0.324	-0.343357		-0.485834	-0.253464	-0.139172	-0.207783
69.685		-0.827555	-0.846207	-0.911238	-0.850691	-0.772025	-0.82605	-0.804762	-0.866673	-0.870784		-0.234452	-0.04007	0.0208903	-0.379479	-0.339443	-0.494907	-0.515976		-0.519298	-0.413656	-0.433967	-0.439909	-0.471051	-0.291831	-0.355899		-0.467175	-0.256236	-0.155222	-0.207707
70.07		-0.816376	-0.854043	-0.895039	-0.838846	-0.770127	-0.75735	-0.774971	-0.889004	-0.900602		-0.27218	-0.0384089	0.0260137	-0.336311	-0.33936	-0.497715	-0.530177		-0.539936	-0.409861	-0.464855	-0.448255	-0.479699	-0.320105	-0.334088		-0.484113	-0.257172	-0.155309	-0.204779
70.455		-0.807302	-0.849691	-0.862025	-0.848234	-0.786599	-0.804265	-0.819419	-0.86889	-0.875242		-0.286539	-0.0614083	0.0114783	-0.287973	-0.368912	-0.496278	-0.504267		-0.542461	-0.423392	-0.442081	-0.468698	-0.476376	-0.315048	-0.340507		-0.46541	-0.265243	-0.157543	-0.203969
70.84		-0.816553	-0.84939	-0.88202	-0.879895	-0.782033	-0.830277	-0.831583	-0.853017	-0.909385		-0.263958	-0.0992861	0.0282555	-0.369912	-0.379	-0.519385	-0.521963		-0.544262	-0.444572	-0.45308	-0.475263	-0.474791	-0.302662	-0.300932		-0.522828	-0.252793	-0.148934	-0.204727
71.225		-0.816753	-0.841671	-0.881151	-0.836627	-0.781176	-0.818228	-0.797091	-0.908442	-0.889368		-0.26192	-0.133557	-0.0066854	-0.34463	-0.319504	-0.50792	-0.52958		-0.5303	-0.436274	-0.449625	-0.474872	-0.481646	-0.314342	-0.367521		-0.486806	-0.259267	-0.142424	-0.201902
71.61		-0.813887	-0.844222	-0.890619	-0.870467	-0.770298	-0.773151	-0.7828	-0.876805	-0.898481		-0.302154	-0.15681	-0.065074	-0.312854	-0.374905	-0.473508	-0.486142		-0.550458	-0.415509	-0.439082	-0.498138	-0.499618	-0.321646	-0.288035		-0.500191	-0.262227	-0.145224	-0.207572
71.995		-0.807602	-0.852967	-0.882679	-0.829162	-0.785509	-0.781945	-0.838986	-0.879691	-0.861361		-0.267127	-0.0848671	-0.0360949	-0.315122	-0.323802	-0.490315	-0.519666		-0.557266	-0.423432	-0.481943	-0.491793	-0.48527	-0.327676	-0.34053		-0.499237	-0.263714	-0.150166	-0.207213
72.38		-0.818029	-0.84164	-0.890886	-0.8904	-0.786156	-0.819722	-0.849926	-0.893707	-0.889171		-0.29955	-0.0851674	0.0130567	-0.312772	-0.338382	-0.497603	-0.515574		-0.564537	-0.424929	-0.455549	-0.490871	-0.499769	-0.365781	-0.342546		-0.459332	-0.263902	-0.146633	-0.205743
72.765		-0.815813	-0.838794	-0.900303	-0.792509	-0.772372	-0.799707	-0.802804	-0.858214	-0.90156		-0.271376	-0.0736872	0.0510459	-0.366927	-0.368377	-0.473529	-0.512442		-0.548336	-0.452331	-0.469851	-0.494814	-0.490859	-0.323419	-0.335164		-0.52066	-0.259003	-0.149855	-0.208389
73.15		-0.811365	-0.855598	-0.895995	-0.869725	-0.763081	-0.81364	-0.771651	-0.864547	-0.895261		-0.239874	-0.154755	0.024006	-0.358679	-0.364933	-0.47771	-0.505322		-0.550918	-0.432638	-0.458352	-0.468314	-0.502619	-0.319822	-0.376684		-0.488813	-0.267329	-0.143825	-0.201967
73.535		-0.820366	-0.853184	-0.894278	-0.826141	-0.75747	-0.78866	-0.876847	-0.893876	-0.910085		-0.297496	-0.109252	-0.0254323	-0.331649	-0.310563	-0.495898	-0.490507		-0.571837	-0.416917	-0.468321	-0.494131	-0.511699	-0.332012	-0.320073		-0.509105	-0.267179	-0.150698	-0.217103
73.92		-0.805854	-0.850068	-0.86324	-0.857697	-0.768867	-0.777013	-0.763157	-0.869678	-0.865301		-0.274484	0.00610978	0.0382981	-0.32919	-0.296478	-0.5057	-0.504324		-0.559637	-0.422433	-0.478064	-0.492985	-0.505759	-0.329108	-0.329153		-0.498346	-0.268595	-0.145448	-0.208818
74.305		-0.818963	-0.846721	-0.88977	-0.812218	-0.765848	-0.797373	-0.804335	-0.883051	-0.880301		-0.284501	-0.00373878	0.0512459	-0.331178	-0.345337	-0.488557	-0.538868		-0.571341	-0.418008	-0.487035	-0.50582	-0.521675	-0.321158	-0.340194		-0.521975	-0.26858	-0.151674	-0.202779
74.69		-0.823083	-0.856007	-0.872529	-0.832111	-0.786012	-0.7915	-0.804398	-0.867716	-0.8674		-0.24612	-0.103828	-0.0342303	-0.335307	-0.366827	-0.49828	-0.519807		-0.58951	-0.450278	-0.497594	-0.530943	-0.521795	-0.357055	-0.323457		-0.516935	-0.269475	-0.142114	-0.204368
75.075		-0.81555	-0.850732	-0.882041	-0.815414	-0.786849	-0.789307	-0.820175	-0.885698	-0.866397		-0.2413	-0.0363337	-0.0311199	-0.291916	-0.34928	-0.508283	-0.491199		-0.595899	-0.432159	-0.477936	-0.514403	-0.536016	-0.335459	-0.331766		-0.516848	-0.267479	-0.148507	-0.218979
75.46		-0.80958	-0.84548	-0.873105	-0.842839	-0.773865	-0.818093	-0.798791	-0.863083	-0.878049		-0.253188	-0.117758	-0.0167981	-0.326621	-0.310873	-0.484468	-0.493426		-0.565848	-0.410644	-0.485814	-0.527353	-0.520639	-0.371974	-0.361231		-0.491632	-0.266993	-0.144906	-0.216299
75.845		-0.808617	-0.845829	-0.870807	-0.818664	-0.792377	-0.789201	-0.835251	-0.892336	-0.85957		-0.301159	-0.0812852	-0.00640788	-0.326006	-0.303796	-0.469202	-0.484916		-0.578139	-0.444458	-0.477007	-0.523625	-0.529604	-0.344571	-0.334516		-0.537072	-0.267628	-0.157159	-0.210124
76.23		-0.809117	-0.841139	-0.857186	-0.836835	-0.775332	-0.783401	-0.77472	-0.901399	-0.873551		-0.257405	-0.152545	0.0128378	-0.351636	-0.2999	-0.493093	-0.549624		-0.587487	-0.437411	-0.489292	-0.519151	-0.544369	-0.33526	-0.364855		-0.509994	-0.268195	-0.155345	-0.212931
76.615		-0.813426	-0.851291	-0.883788	-0.847112	-0.784005	-0.824966	-0.801773	-0.8777	-0.890832		-0.259826	-0.0257814	-0.0145671	-0.336253	-0.326587	-0.512505	-0.489857		-0.582677	-0.451468	-0.503583	-0.530604	-0.549213	-0.355093	-0.290248		-0.497868	-0.270575	-0.17168	-0.223924
77		-0.809378	-0.842766	-0.880084	-0.862908	-0.785673	-0.828761	-0.759526	-0.840976	-0.863095		-0.22549	-0.121289	0.0305629	-0.338416	-0.340793	-0.507298	-0.472846		-0.574093	-0.447062	-0.481422	-0.548153	-0.55088	-0.327918	-0.345555		-0.505447	-0.272725	-0.164853	-0.225276
77.385		-0.816468	-0.84544	-0.902483	-0.848722	-0.794981	-0.781598	-0.778452	-0.841135	-0.888379		-0.303152	-0.182963	-0.0287637	-0.320911	-0.345539	-0.482845	-0.46776		-0.601861	-0.457484	-0.510882	-0.540913	-0.546747	-0.360284	-0.404476		-0.494573	-0.269261	-0.16632	-0.219607
77.77		-0.816466	-0.855981	-0.885061	-0.884247	-0.781513	-0.80668	-0.781815	-0.888301	-0.890825		-0.279111	-0.0125139	0.0221042	-0.300118	-0.350682	-0.507301	-0.53514		-0.601124	-0.467672	-0.509965	-0.550674	-0.549001	-0.349092	-0.360933		-0.512148	-0.270346	-0.14925	-0.231123
78.155		-0.805903	-0.846063	-0.880109	-0.851492	-0.760618	-0.84072	-0.853194	-0.887405	-0.886653		-0.270184	-0.154712	0.00732518	-0.295046	-0.325576	-0.491196	-0.456894		-0.598335	-0.46433	-0.506429	-0.524199	-0.557084	-0.34365	-0.390741		-0.508614	-0.272805	-0.150175	-0.215268
78.54		-0.819781	-0.851816	-0.878612	-0.864945	-0.791748	-0.808221	-0.817363	-0.874294	-0.87105		-0.288649	-0.0413718	0.0355094	-0.332798	-0.361095	-0.474072	-0.503903		-0.578519	-0.470239	-0.490717	-0.532701	-0.559954	-0.330951	-0.378041		-0.501864	-0.275278	-0.159187	-0.223013
78.925		-0.815782	-0.845785	-0.866726	-0.867974	-0.788365	-0.831137	-0.834618	-0.877759	-0.897325		-0.279699	-0.209107	-0.0430917	-0.346832	-0.356092	-0.471765	-0.48516		-0.60287	-0.480596	-0.515468	-0.550979	-0.566552	-0.353116	-0.369871		-0.507952	-0.277527	-0.156753	-0.218435
79.31		-0.803783	-0.841763	-0.870384	-0.842248	-0.77335	-0.789734	-0.778579	-0.8567	-0.866443		-0.257563	-0.0035036	0.0896757	-0.337986	-0.324511	-0.502131	-0.501067		-0.60339	-0.459237	-0.525635	-0.562751	-0.578816	-0.3491	-0.377298		-0.541361	-0.27108	-0.168731	-0.219556
79.695		-0.811277	-0.850691	-0.88464	-0.850358	-0.784977	-0.783503	-0.817008	-0.868182	-0.87778		-0.260451	-0.0837988	0.0107554	-0.311664	-0.343298	-0.47564	-0.505045		-0.610809	-0.461053	-0.53384	-0.588289	-0.575254	-0.362968	-0.366226		-0.51786	-0.273609	-0.16874	-0.235334
80.08		-0.802303	-0.842532	-0.88094	-0.862253	-0.789631	-0.796631	-0.775927	-0.889754	-0.8909		-0.271344	-0.133528	0.0445068	-0.347187	-0.395502	-0.455107	-0.502971		-0.612227	-0.489374	-0.522296	-0.565672	-0.580613	-0.374344	-0.40636		-0.514085	-0.276724	-0.151997	-0.220403
80.465		-0.790147	-0.829952	-0.851268	-0.860588	-0.78415	-0.844309	-0.807712	-0.867635	-0.856639		-0.247782	-0.13701	0.0337738	-0.313144	-0.343283	-0.479428	-0.473499		-0.609985	-0.481314	-0.527413	-0.57769	-0.577014	-0.367911	-0.348358		-0.521688	-0.283292	-0.160028	-0.240277
80.85		-0.82351	-0.851616	-0.888865	-0.885998	-0.796929	-0.8168	-0.809987	-0.883258	-0.858262		-0.237966	-0.0418684	-0.0539469	-0.320898	-0.327101	-0.47795	-0.47941		-0.614408	-0.491395	-0.527738	-0.573857	-0.574744	-0.370823	-0.371308		-0.518517	-0.278148	-0.159014	-0.233
81.235		-0.814807	-0.851642	-0.881336	-0.838935	-0.782284	-0.7992	-0.809359	-0.886734	-0.866974		-0.276132	-0.0811561	0.045675	-0.333404	-0.323856	-0.487816	-0.451636		-0.602044	-0.500223	-0.531239	-0.57582	-0.575818	-0.379317	-0.389116		-0.552387	-0.281342	-0.153881	-0.226261
81.62		-0.820129	-0.857725	-0.891199	-0.833848	-0.769055	-0.812374	-0.800408	-0.870178	-0.893169		-0.281702	0.0651561	0.0401965	-0.304794	-0.381762	-0.471758	-0.520812		-0.604947	-0.48317	-0.521792	-0.581721	-0.58219	-0.364872	-0.377932		-0.514506	-0.282376	-0.167654	-0.213323
82.005		-0.824079	-0.842291	-0.887974	-0.81713	-0.777587	-0.819408	-0.797322	-0.874716	-0.880165		-0.263259	-0.0826765	-0.0111314	-0.364723	-0.332174	-0.470156	-0.493929		-0.602788	-0.488146	-0.514357	-0.585718	-0.590672	-0.374022	-0.364442		-0.502693	-0.281609	-0.167906	-0.222892
82.39		-0.814359	-0.8477	-0.889301	-0.866998	-0.771078	-0.780362	-0.776624	-0.865843	-0.853502		-0.274281	-0.139662	0.00359383	-0.341497	-0.332657	-0.501532	-0.504997		-0.619619	-0.492014	-0.507522	-0.565014	-0.596443	-0.366584	-0.426473		-0.534617	-0.282343	-0.159562	-0.22538
82.775		-0.81671	-0.855266	-0.900733	-0.842075	-0.785735	-0.784112	-0.825062	-0.869097	-0.878406		-0.240068	-0.11566	-0.00362522	-0.366161	-0.372218	-0.470805	-0.482258		-0.647673	-0.502824	-0.525057	-0.578075	-0.600722	-0.36965	-0.355694		-0.537068	-0.283928	-0.172736	-0.224307
83.16		-0.81233	-0.856814	-0.871886	-0.834403	-0.775447	-0.816453	-0.831861	-0.875109	-0.886221		-0.252446	-0.0522369	0.0154246	-0.334522	-0.343237	-0.490258	-0.47229		-0.60616	-0.517546	-0.534429	-0.584112	-0.604218	-0.366966	-0.370191		-0.567532	-0.283216	-0.165473	-0.221057
83.545		-0.810689	-0.850214	-0.865421	-0.870377	-0.775091	-0.825168	-0.76108	-0.869337	-0.864739		-0.265522	-0.0576183	0.0123578	-0.323686	-0.361799	-0.482119	-0.454549		-0.622303	-0.496397	-0.548604	-0.595612	-0.605554	-0.354698	-0.402122		-0.54669	-0.285292	-0.160314	-0.222085
83.93		-0.813559	-0.850491	-0.885474	-0.844405	-0.77729	-0.824949	-0.804973	-0.900369	-0.878225		-0.243445	-0.0212326	0.0021984	-0.331351	-0.329463	-0.52602	-0.452707		-0.630621	-0.510482	-0.533152	-0.590308	-0.608942	-0.363396	-0.379855		-0.523136	-0.284669	-0.173011	-0.228314
84.315		-0.811944	-0.85678	-0.880381	-0.840446	-0.781134	-0.767366	-0.843935	-0.870665	-0.897196		-0.271223	-0.0633234	0.0260338	-0.321715	-0.315369	-0.486093	-0.488768		-0.620114	-0.483997	-0.556338	-0.602323	-0.61249	-0.379188	-0.364708		-0.530821	-0.286534	-0.17068	-0.231751
84.7		-0.807551	-0.841695	-0.854917	-0.832342	-0.76274	-0.807214	-0.822932	-0.878873	-0.870297		-0.297492	-0.144473	-3.46323e-05	-0.369309	-0.333343	-0.502198	-0.497607		-0.653185	-0.535936	-0.565382	-0.61574	-0.60539	-0.406776	-0.423818		-0.563352	-0.286138	-0.176604	-0.235754
85.085		-0.804696	-0.84071	-0.86467	-0.818645	-0.801879	-0.790485	-0.805247	-0.894757	-0.865483		-0.290082	-0.185238	-0.0710313	-0.363362	-0.341645	-0.488803	-0.477188		-0.63065	-0.51206	-0.557343	-0.605472	-0.628662	-0.363043	-0.380141		-0.535524	-0.288592	-0.177188	-0.249686
85.47		-0.815202	-0.853252	-0.872877	-0.83159	-0.774816	-0.827183	-0.820448	-0.889839	-0.888514		-0.241652	-0.0249531	0.0323769	-0.330208	-0.350358	-0.488827	-0.451297		-0.631569	-0.523597	-0.544285	-0.614641	-0.628418	-0.373629	-0.409364		-0.531783	-0.298736	-0.174797	-0.252096
85.855		-0.819205	-0.860435	-0.891434	-0.842973	-0.771029	-0.832039	-0.80285	-0.88734	-0.871787		-0.25021	-0.109244	-0.0486886	-0.26005	-0.333607	-0.476271	-0.469502		-0.63901	-0.537528	-0.542106	-0.611456	-0.621731	-0.383653	-0.400615		-0.508832	-0.294862	-0.161923	-0.244232
86.24		-0.818121	-0.857231	-0.882849	-0.888981	-0.78873	-0.826512	-0.754885	-0.843407	-0.863313		-0.279172	-0.0516301	0.0419888	-0.30416	-0.365191	-0.468981	-0.466041		-0.64482	-0.533861	-0.549304	-0.59768	-0.619714	-0.37726	-0.415555		-0.54711	-0.290833	-0.160117	-0.243359
86.625		-0.806041	-0.848293	-0.888298	-0.872282	-0.789595	-0.80022	-0.754777	-0.889824	-0.912478		-0.306654	-0.105407	-0.00278749	-0.325861	-0.344993	-0.508459	-0.428624		-0.637721	-0.50778	-0.535448	-0.619051	-0.642734	-0.403822	-0.398773		-0.535169	-0.298404	-0.179668	-0.230878
87.01		-0.8145	-0.853394	-0.872115	-0.840416	-0.769294	-0.777586	-0.745016	-0.857271	-0.877667		-0.256206	-0.0684439	0.037643	-0.323893	-0.328924	-0.492736	-0.434238		-0.629604	-0.517818	-0.548365	-0.609533	-0.635057	-0.377636	-0.400497		-0.556279	-0.292708	-0.171953	-0.236978
87.395		-0.826814	-0.856134	-0.901758	-0.828683	-0.76698	-0.827145	-0.849114	-0.855692	-0.868806		-0.244882	-0.0184696	0.0595404	-0.307442	-0.37324	-0.468528	-0.450316		-0.654493	-0.50959	-0.55607	-0.646389	-0.634083	-0.36768	-0.415825		-0.552651	-0.297505	-0.169888	-0.243582
87.78		-0.813048	-0.856766	-0.869256	-0.842913	-0.769312	-0.819818	-0.796928	-0.880377	-0.843159		-0.285992	-0.023805	0.0189948	-0.32541	-0.331588	-0.454509	-0.425842		-0.631207	-0.535936	-0.572662	-0.631179	-0.645477	-0.39226	-0.446183		-0.496747	-0.296406	-0.182926	-0.244983
88.165		-0.815004	-0.85675	-0.865863	-0.822772	-0.774956	-0.842059	-0.785371	-0.879608	-0.860623		-0.283148	-0.135841	0.0450309	-0.349641	-0.324309	-0.482216	-0.438041		-0.652803	-0.53902	-0.552507	-0.641091	-0.662735	-0.397667	-0.431414		-0.560483	-0.300031	-0.162565	-0.235619
88.55		-0.816974	-0.857292	-0.894367	-0.837919	-0.794036	-0.81454	-0.806131	-0.854652	-0.861064		-0.294153	-0.072284	0.0107871	-0.386115	-0.327283	-0.470389	-0.441696		-0.666406	-0.516575	-0.572904	-0.632214	-0.655714	-0.399454	-0.430467		-0.557503	-0.294896	-0.177871	-0.247711
88.935		-0.799577	-0.845211	-0.869058	-0.844409	-0.786122	-0.812099	-0.775267	-0.861208	-0.876945		-0.233718	-0.0279148	-0.00517788	-0.343426	-0.335912	-0.454288	-0.433924		-0.66935	-0.520031	-0.576976	-0.636804	-0.659303	-0.400055	-0.423373		-0.593825	-0.298884	-0.178437	-0.240533
89.32		-0.809395	-0.843279	-0.873659	-0.853794	-0.789357	-0.810393	-0.801855	-0.853757	-0.902481		-0.243843	-0.0228951	0.0667272	-0.341379	-0.305511	-0.473975	-0.47182		-0.647566	-0.536131	-0.579802	-0.633091	-0.658382	-0.401361	-0.446262		-0.549397	-0.302269	-0.195494	-0.2529
89.705		-0.810935	-0.849206	-0.866651	-0.841486	-0.782893	-0.781233	-0.810363	-0.871547	-0.895155		-0.227931	-0.112234	0.0814147	-0.322521	-0.339893	-0.46984	-0.424683		-0.65215	-0.535304	-0.544195	-0.656512	-0.667673	-0.402192	-0.398553		-0.569558	-0.295044	-0.176643	-0.252613
90.09		-0.822015	-0.867941	-0.908176	-0.885319	-0.795598	-0.81486	-0.78492	-0.873842	-0.823407		-0.268559	0.0189285	0.0206666	-0.302532	-0.338804	-0.482266	-0.454327		-0.659297	-0.588743	-0.527962	-0.640864	-0.660236	-0.410969	-0.416596		-0.548471	-0.300275	-0.186595	-0.26073
90.475		-0.81717	-0.853078	-0.881681	-0.820531	-0.777482	-0.810472	-0.818838	-0.88782	-0.86557		-0.256899	-0.00377858	0.0382693	-0.350784	-0.331764	-0.482542	-0.486098		-0.645282	-0.557853	-0.56973	-0.662776	-0.663752	-0.42961	-0.401295		-0.553708	-0.299216	-0.175679	-0.254699
90.86		-0.828646	-0.85911	-0.893318	-0.819313	-0.786265	-0.800125	-0.807447	-0.861364	-0.845228		-0.267922	-0.0868563	-0.0257375	-0.340504	-0.365724	-0.471144	-0.470413		-0.647053	-0.561756	-0.553237	-0.649246	-0.658086	-0.393232	-0.377161		-0.557907	-0.294237	-0.17491	-0.254935
91.245		-0.820354	-0.850887	-0.885865	-0.851688	-0.770453	-0.834658	-0.811594	-0.883689	-0.895445		-0.2519	-0.0870979	-0.00400881	-0.305271	-0.35325	-0.48987	-0.459365		-0.63854	-0.560521	-0.588717	-0.665427	-0.663106	-0.441067	-0.377761		-0.565531	-0.302224	-0.168598	-0.259102
91.63		-0.817703	-0.840228	-0.894473	-0.849515	-0.785438	-0.813816	-0.85015	-0.872774	-0.863085		-0.263302	-0.0642837	0.0128993	-0.370299	-0.378844	-0.504164	-0.521336		-0.664049	-0.546149	-0.578044	-0.655363	-0.671325	-0.401902	-0.408261		-0.567611	-0.303663	-0.171408	-0.26569
92.015		-0.807844	-0.849858	-0.859697	-0.839123	-0.773331	-0.819504	-0.818491	-0.853281	-0.878778		-0.240522	-0.124377	0.0382041	-0.336269	-0.324145	-0.445536	-0.45784		-0.659136	-0.559407	-0.580287	-0.666657	-0.677538	-0.451247	-0.416579		-0.538057	-0.30707	-0.17507	-0.267051
92.4		-0.81412	-0.857436	-0.884376	-0.851041	-0.786081	-0.83916	-0.8634	-0.844955	-0.868636		-0.281544	-0.105603	0.0406533	-0.329009	-0.376006	-0.470961	-0.498244		-0.637145	-0.552489	-0.570141	-0.651224	-0.681052	-0.399099	-0.459734		-0.531166	-0.307232	-0.173684	-0.259231
92.785		-0.815258	-0.859761	-0.882559	-0.855372	-0.767555	-0.82696	-0.799329	-0.872182	-0.858685		-0.259455	-0.0662975	-0.0279419	-0.325114	-0.3136	-0.476321	-0.465711		-0.681437	-0.548429	-0.588735	-0.671944	-0.678867	-0.40458	-0.457794		-0.524832	-0.304018	-0.175817	-0.261617
93.17		-0.811625	-0.860581	-0.870164	-0.887347	-0.788689	-0.837174	-0.833024	-0.860827	-0.882458		-0.263162	-0.078887	0.0312265	-0.305721	-0.338631	-0.442116	-0.431471		-0.681482	-0.566821	-0.58668	-0.694265	-0.692932	-0.435709	-0.458588		-0.583503	-0.304231	-0.157445	-0.261871
93.555		-0.807587	-0.849282	-0.86185	-0.81618	-0.774503	-0.796315	-0.790093	-0.884407	-0.878204		-0.246486	-0.0987208	0.00596087	-0.35063	-0.344864	-0.474699	-0.480546		-0.665712	-0.562475	-0.570232	-0.681464	-0.682145	-0.432799	-0.455981		-0.564995	-0.30383	-0.171541	-0.25441
93.94		-0.808099	-0.86046	-0.874898	-0.872437	-0.791296	-0.769597	-0.827285	-0.862286	-0.868201		-0.251978	-0.0236424	0.00851323	-0.289111	-0.32992	-0.500163	-0.4826		-0.666559	-0.592337	-0.56618	-0.684439	-0.683807	-0.447519	-0.437376		-0.58772	-0.310011	-0.179273	-0.243933
94.325		-0.802845	-0.848379	-0.875798	-0.855693	-0.782793	-0.820056	-0.805828	-0.887723	-0.875924		-0.310623	-0.182049	-0.057071	-0.296643	-0.296896	-0.473983	-0.487391		-0.678254	-0.5717	-0.573335	-0.669563	-0.68534	-0.441148	-0.433186		-0.593562	-0.311267	-0.167716	-0.268229
94.71		-0.811173	-0.843527	-0.884171	-0.832313	-0.784253	-0.825302	-0.741425	-0.880153	-0.893064		-0.24353	-0.0588058	-0.0375643	-0.32791	-0.36153	-0.485324	-0.471296		-0.683347	-0.560762	-0.576849	-0.681878	-0.693098	-0.422926	-0.36302		-0.572576	-0.306058	-0.173523	-0.267397
95.095		-0.817948	-0.855039	-0.876804	-0.81763	-0.770715	-0.821544	-0.758613	-0.874799	-0.854765		-0.266084	0.00302277	-0.00323823	-0.296078	-0.371615	-0.434215	-0.441589		-0.665956	-0.591187	-0.582071	-0.687534	-0.694296	-0.446641	-0.410142		-0.620537	-0.312323	-0.182535	-0.256943
95.48		-0.816189	-0.853762	-0.876486	-0.825985	-0.777106	-0.798579	-0.850056	-0.888285	-0.899354		-0.274229	-0.0697381	0.00706473	-0.316262	-0.350005	-0.470411	-0.456479		-0.675969	-0.567176	-0.579324	-0.696669	-0.696459	-0.445692	-0.418787		-0.570604	-0.310909	-0.182224	-0.261504
95.865		-0.822314	-0.854605	-0.898152	-0.873702	-0.790698	-0.81646	-0.819433	-0.845288	-0.861355		-0.291861	-0.00755977	0.0113453	-0.362849	-0.336469	-0.497581	-0.510841		-0.688112	-0.581118	-0.570014	-0.686988	-0.691862	-0.423604	-0.459214		-0.597572	-0.310347	-0.159138	-0.255713
96.25		-0.818137	-0.857024	-0.89286	-0.830001	-0.790431	-0.78397	-0.758776	-0.874846	-0.869099		-0.27429	-0.117413	-0.0262443	-0.366536	-0.35403	-0.475214	-0.462987		-0.683867	-0.550108	-0.583044	-0.686192	-0.700106	-0.425983	-0.448527		-0.571616	-0.312061	-0.180656	-0.263934
96.635		-0.811097	-0.84604	-0.864928	-0.839173	-0.778525	-0.808337	-0.81377	-0.873476	-0.868929		-0.284808	-0.0498853	0.0150713	-0.343769	-0.347803	-0.456005	-0.444448		-0.67295	-0.578514	-0.573695	-0.677435	-0.700591	-0.44192	-0.412797		-0.588799	-0.315529	-0.165054	-0.258495
97.02		-0.824993	-0.869009	-0.901944	-0.830837	-0.781145	-0.813103	-0.811649	-0.872021	-0.86765		-0.281008	-0.0257186	0.0287385	-0.365118	-0.387969	-0.491542	-0.456823		-0.702414	-0.609275	-0.586276	-0.689755	-0.703387	-0.414843	-0.397703		-0.581356	-0.311101	-0.171283	-0.263888
97.405		-0.810844	-0.847624	-0.871553	-0.850115	-0.792271	-0.766121	-0.787135	-0.875065	-0.883697		-0.248572	-0.0518776	0.0286106	-0.342636	-0.316871	-0.461946	-0.48808		-0.672736	-0.584536	-0.589333	-0.703902	-0.701538	-0.445157	-0.446043		-0.59238	-0.316182	-0.183946	-0.258485
97.79		-0.816398	-0.855848	-0.871713	-0.807698	-0.773637	-0.797139	-0.797603	-0.858378	-0.880801		-0.252222	0.0274802	0.0364878	-0.306178	-0.384428	-0.469745	-0.451553		-0.684535	-0.593189	-0.619195	-0.695256	-0.71564	-0.444189	-0.41812		-0.56289	-0.319407	-0.176743	-0.255475
98.175		-0.817943	-0.855531	-0.885975	-0.851825	-0.7911	-0.813362	-0.816077	-0.837042	-0.873629		-0.280563	-0.00294235	0.0656969	-0.300421	-0.347683	-0.492068	-0.468933		-0.697914	-0.592794	-0.583668	-0.694223	-0.712876	-0.446895	-0.362128		-0.602706	-0.317317	-0.175843	-0.267629
98.56		-0.816052	-0.855073	-0.887633	-0.838381	-0.79479	-0.814055	-0.818007	-0.868517	-0.855055		-0.268842	-0.0636685	-0.079258	-0.357801	-0.299013	-0.509574	-0.503268		-0.680837	-0.570869	-0.598956	-0.694138	-0.707361	-0.435292	-0.386262		-0.592689	-0.31068	-0.189632	-0.270076
98.945		-0.803495	-0.845529	-0.874298	-0.83968	-0.780782	-0.760722	-0.833229	-0.865937	-0.873959		-0.259612	-0.0457324	0.0932858	-0.349843	-0.344003	-0.439196	-0.481485		-0.696891	-0.586063	-0.59764	-0.7084	-0.707132	-0.467922	-0.440609		-0.596933	-0.32109	-0.17738	-0.277315
99.33		-0.821672	-0.858012	-0.909008	-0.851645	-0.793654	-0.786941	-0.793626	-0.904606	-0.867426		-0.294161	0.0193228	0.0103802	-0.371511	-0.333624	-0.510979	-0.526307		-0.681573	-0.612303	-0.567552	-0.697905	-0.714569	-0.421597	-0.410121		-0.560385	-0.324287	-0.185868	-0.267274
99.715		-0.800893	-0.84261	-0.856806	-0.802344	-0.771619	-0.796019	-0.824586	-0.858325	-0.894537		-0.272681	-0.134121	0.0443548	-0.340384	-0.341052	-0.478916	-0.517008		-0.691076	-0.626129	-0.566712	-0.706541	-0.71038	-0.471278	-0.425785		-0.581159	-0.314442	-0.179574	-0.259194
100.1		-0.816984	-0.836438	-0.865886	-0.801463	-0.777338	-0.782514	-0.810164	-0.878334	-0.869786		-0.256294	-0.0872317	-0.0221902	-0.323664	-0.336311	-0.495126	-0.481401		-0.676011	-0.586025	-0.598572	-0.688293	-0.708929	-0.457181	-0.451819		-0.62511	-0.324602	-0.178547	-0.257569
100.485		-0.816329	-0.856486	-0.873241	-0.850406	-0.783223	-0.787237	-0.807993	-0.86441	-0.863643		-0.277112	-0.102202	-0.0309026	-0.301992	-0.35925	-0.504435	-0.503702		-0.674061	-0.606298	-0.590369	-0.7196	-0.722625	-0.434837	-0.459423		-0.560771	-0.321352	-0.177861	-0.277005
100.87		-0.812479	-0.849564	-0.865711	-0.836277	-0.782926	-0.837157	-0.797391	-0.874208	-0.87661		-0.276096	-0.102754	-0.00613547	-0.33765	-0.351609	-0.515611	-0.514277		-0.667971	-0.611886	-0.587391	-0.71591	-0.708518	-0.452033	-0.438415		-0.596768	-0.326648	-0.172217	-0.269194
101.255		-0.809622	-0.851196	-0.860854	-0.807136	-0.783391	-0.760908	-0.836647	-0.886199	-0.889867		-0.308608	-0.0665857	-0.0761487	-0.356678	-0.335879	-0.461902	-0.441469		-0.697338	-0.637349	-0.579516	-0.722078	-0.710765	-0.443515	-0.444594		-0.592918	-0.325052	-0.187999	-0.273178
101.64		-0.811595	-0.858601	-0.875276	-0.870896	-0.791033	-0.818854	-0.799603	-0.856436	-0.911471		-0.258202	-0.140473	-0.0442389	-0.348103	-0.313103	-0.496914	-0.448327		-0.685242	-0.621189	-0.605888	-0.692409	-0.725714	-0.460663	-0.447488		-0.592358	-0.331594	-0.173849	-0.267963
102.025		-0.819918	-0.853063	-0.911765	-0.836604	-0.790035	-0.804795	-0.771543	-0.869694	-0.858589		-0.26239	0.0158805	-0.0223123	-0.357762	-0.339333	-0.4604	-0.497451		-0.702923	-0.622289	-0.581545	-0.692988	-0.724199	-0.457448	-0.431817		-0.580565	-0.325657	-0.188637	-0.27629
102.41		-0.811639	-0.842163	-0.851101	-0.856638	-0.790643	-0.82997	-0.749082	-0.863315	-0.860021		-0.252766	-0.118118	-0.0182774	-0.329709	-0.335747	-0.456445	-0.457815		-0.682208	-0.613679	-0.59998	-0.713212	-0.715062	-0.479372	-0.477595		-0.573839	-0.323578	-0.18264	-0.268478
102.795		-0.816665	-0.853517	-0.870558	-0.857167	-0.783755	-0.827157	-0.798751	-0.913781	-0.866266		-0.253901	-0.0737939	0.00428116	-0.283911	-0.377821	-0.488337	-0.47564		-0.689606	-0.630219	-0.588515	-0.700646	-0.729408	-0.452689	-0.479425		-0.610905	-0.32136	-0.178954	-0.274857
103.18		-0.819394	-0.863976	-0.877184	-0.842528	-0.78874	-0.815748	-0.793329	-0.893129	-0.868718		-0.27442	-0.0913664	0.0151154	-0.333909	-0.36422	-0.501958	-0.485266		-0.685612	-0.611786	-0.582456	-0.710649	-0.715463	-0.457552	-0.431759		-0.57149	-0.330069	-0.194201	-0.262968
103.565		-0.819494	-0.855435	-0.899095	-0.883233	-0.804403	-0.815945	-0.797576	-0.862717	-0.885202		-0.236616	-0.0297614	-0.00934528	-0.319142	-0.357165	-0.467433	-0.451395		-0.713774	-0.632241	-0.589348	-0.722176	-0.733777	-0.476749	-0.44882		-0.621035	-0.328941	-0.178285	-0.258222
103.95		-0.81679	-0.862775	-0.894237	-0.837367	-0.784978	-0.778178	-0.83198	-0.859469	-0.880924		-0.235138	0.0167468	0.0370685	-0.314955	-0.352851	-0.508893	-0.534895		-0.697115	-0.631345	-0.590377	-0.72177	-0.725259	-0.470163	-0.420459		-0.588437	-0.332752	-0.192901	-0.271086
104.335		-0.808955	-0.857372	-0.863843	-0.831804	-0.78137	-0.784205	-0.757013	-0.856906	-0.878131		-0.277808	-0.111575	0.0377625	-0.32649	-0.344665	-0.460191	-0.511534		-0.716487	-0.611976	-0.609702	-0.712431	-0.726298	-0.498551	-0.462086		-0.624591	-0.326178	-0.192726	-0.273029
104.72		-0.821794	-0.847593	-0.898829	-0.858828	-0.792407	-0.825318	-0.796064	-0.888463	-0.871985		-0.21786	-0.0126622	0.0762303	-0.321328	-0.388481	-0.482581	-0.531338		-0.683475	-0.6203	-0.602868	-0.725384	-0.734741	-0.476023	-0.429328		-0.603023	-0.333991	-0.1919	-0.287487
105.105		-0.811001	-0.845657	-0.859256	-0.802189	-0.785456	-0.824621	-0.761477	-0.869689	-0.900167		-0.286337	-0.0876941	0.0543525	-0.361246	-0.350356	-0.492646	-0.484522		-0.705768	-0.625491	-0.606988	-0.722875	-0.733523	-0.461238	-0.487281		-0.607601	-0.330894	-0.185717	-0.279595
105.49		-0.808707	-0.852772	-0.85992	-0.8713	-0.808944	-0.828645	-0.802938	-0.862929	-0.90604		-0.27185	-0.0458501	0.0390718	-0.36176	-0.367263	-0.509702	-0.478665		-0.686937	-0.63553	-0.612525	-0.708222	-0.728749	-0.470542	-0.451415		-0.621879	-0.338984	-0.198166	-0.271904
105.875		-0.810274	-0.8509	-0.854946	-0.855196	-0.801851	-0.788294	-0.811515	-0.866464	-0.89148		-0.271884	-0.0764828	-0.0567947	-0.369396	-0.340069	-0.488196	-0.502429		-0.696605	-0.649401	-0.610212	-0.726473	-0.733127	-0.463763	-0.474147		-0.591822	-0.339536	-0.187577	-0.27711
106.26		-0.814523	-0.846812	-0.866927	-0.828622	-0.788928	-0.802981	-0.808722	-0.869973	-0.876558		-0.293484	-0.0730168	-0.000968559	-0.317393	-0.357398	-0.520939	-0.446712		-0.692928	-0.640924	-0.611589	-0.72558	-0.725344	-0.472562	-0.408053		-0.570188	-0.323153	-0.201634	-0.283657
106.645		-0.812171	-0.856681	-0.875975	-0.848316	-0.796761	-0.793148	-0.878439	-0.873643	-0.878474		-0.300695	-0.093911	-0.00176759	-0.382844	-0.352239	-0.517822	-0.472683		-0.694655	-0.642779	-0.594264	-0.70635	-0.734813	-0.484471	-0.478898		-0.574229	-0.335428	-0.175714	-0.296683
107.03		-0.811944	-0.864247	-0.891286	-0.856947	-0.795282	-0.828897	-0.755488	-0.863749	-0.858282		-0.27522	-0.0646498	-0.0236656	-0.312222	-0.339907	-0.486591	-0.492414		-0.703649	-0.62577	-0.608608	-0.713943	-0.733297	-0.492688	-0.450126		-0.570094	-0.336502	-0.202232	-0.290964
107.415		-0.814683	-0.85603	-0.891506	-0.869969	-0.788592	-0.840308	-0.774722	-0.89811	-0.876309		-0.259761	-0.154236	0.0636667	-0.352771	-0.372689	-0.488297	-0.443309		-0.704247	-0.654904	-0.617708	-0.710804	-0.737088	-0.47507	-0.450011		-0.599402	-0.339521	-0.202907	-0.282988
107.8		-0.813308	-0.863636	-0.889778	-0.86848	-0.773115	-0.843332	-0.815452	-0.859293	-0.888152		-0.308004	-0.0638361	-0.0101442	-0.336922	-0.349077	-0.489156	-0.47633		-0.708515	-0.654385	-0.611257	-0.708759	-0.735644	-0.456602	-0.488785		-0.617675	-0.336308	-0.20367	-0.293065
108.185		-0.81632	-0.855122	-0.882815	-0.842556	-0.794138	-0.82624	-0.764413	-0.880519	-0.856189		-0.230434	-0.0896958	0.0121479	-0.341366	-0.360581	-0.505227	-0.482934		-0.704182	-0.670526	-0.608937	-0.7315	-0.744046	-0.49441	-0.417847		-0.631661	-0.338788	-0.183971	-0.272446
108.57		-0.824178	-0.84991	-0.884102	-0.865485	-0.783932	-0.811384	-0.7801	-0.885979	-0.868724		-0.260103	-0.0319535	-0.000546491	-0.232899	-0.338558	-0.484405	-0.467014		-0.693413	-0.624334	-0.61065	-0.731178	-0.748938	-0.481057	-0.449286		-0.594722	-0.341915	-0.191484	-0.294313
108.955		-0.815071	-0.852473	-0.890819	-0.843034	-0.783072	-0.821676	-0.794085	-0.869556	-0.853003		-0.266061	-0.0689352	-0.0216103	-0.353825	-0.379464	-0.51788	-0.496261		-0.681054	-0.62545	-0.62551	-0.733925	-0.749792	-0.489686	-0.415622		-0.588922	-0.342576	-0.189291	-0.280974
109.34		-0.812466	-0.863432	-0.876204	-0.838753	-0.79234	-0.818216	-0.798958	-0.885403	-0.878735		-0.285783	-0.111003	-0.0660494	-0.344581	-0.33715	-0.485294	-0.406634		-0.69715	-0.645935	-0.618072	-0.71446	-0.746888	-0.482001	-0.4371		-0.607773	-0.342055	-0.20153	-0.273597
109.725		-0.813577	-0.855645	-0.87123	-0.836031	-0.793733	-0.793838	-0.728793	-0.900734	-0.873295		-0.261843	-0.0639536	-0.0250805	-0.350416	-0.363696	-0.500029	-0.50133		-0.703138	-0.65854	-0.630719	-0.730093	-0.747851	-0.463683	-0.447784		-0.607631	-0.342407	-0.201577	-0.29556
110.11		-0.822339	-0.859153	-0.885638	-0.832145	-0.780494	-0.82032	-0.788804	-0.853348	-0.87671		-0.253789	-0.0138438	-0.00683149	-0.395596	-0.362572	-0.49419	-0.481987		-0.714378	-0.648159	-0.615797	-0.735592	-0.745897	-0.510944	-0.442092		-0.614341	-0.342082	-0.200309	-0.284271
110.495		-0.815204	-0.855736	-0.858662	-0.866238	-0.779483	-0.821435	-0.825932	-0.858742	-0.886014		-0.263186	-0.0382734	-0.0142474	-0.364395	-0.373448	-0.485686	-0.441363		-0.718896	-0.63802	-0.590315	-0.731967	-0.749653	-0.471242	-0.44616		-0.608106	-0.33754	-0.202899	-0.281541
110.88		-0.806105	-0.867114	-0.864241	-0.810569	-0.776182	-0.809131	-0.781415	-0.863417	-0.859123		-0.263078	-0.0403042	-0.00596776	-0.367174	-0.350354	-0.473336	-0.506551		-0.680674	-0.665592	-0.593742	-0.732284	-0.755572	-0.50281	-0.414274		-0.592997	-0.340571	-0.20958	-0.2862
111.265		-0.81052	-0.853667	-0.846472	-0.851241	-0.768546	-0.80208	-0.747349	-0.887927	-0.858838		-0.230139	-0.00409078	0.0026596	-0.350235	-0.346862	-0.495241	-0.501116		-0.699276	-0.657798	-0.589447	-0.738734	-0.751354	-0.501194	-0.472283		-0.596445	-0.341306	-0.196342	-0.294756
111.65		-0.803322	-0.857792	-0.847164	-0.888405	-0.795887	-0.82126	-0.799489	-0.8961	-0.884367		-0.243411	-0.0218968	0.0198637	-0.362661	-0.365456	-0.496282	-0.481892		-0.678656	-0.6523	-0.611332	-0.731723	-0.740846	-0.470352	-0.452063		-0.62711	-0.346412	-0.190321	-0.288126
112.035		-0.811198	-0.86305	-0.863758	-0.829118	-0.777534	-0.812484	-0.795093	-0.890197	-0.834078		-0.26614	-0.140903	-0.0713637	-0.343602	-0.366179	-0.487149	-0.481346		-0.688654	-0.65649	-0.632407	-0.738076	-0.755738	-0.490271	-0.460107		-0.633454	-0.341336	-0.194994	-0.310393
112.42		-0.805137	-0.850786	-0.85459	-0.828529	-0.786919	-0.786406	-0.782872	-0.854479	-0.886123		-0.32362	-0.0781452	-0.067958	-0.320762	-0.360831	-0.516672	-0.455734		-0.709811	-0.672127	-0.611882	-0.735134	-0.747805	-0.49022	-0.467096		-0.631018	-0.348123	-0.197385	-0.298159
112.805		-0.812517	-0.862903	-0.879842	-0.848404	-0.780238	-0.829423	-0.755396	-0.857389	-0.887191		-0.286435	-0.0169426	0.0278953	-0.37615	-0.346553	-0.474382	-0.466007		-0.703505	-0.661588	-0.623355	-0.749967	-0.743822	-0.489264	-0.480393		-0.623908	-0.342827	-0.213535	-0.299318
113.19		-0.818968	-0.859008	-0.878734	-0.864367	-0.791409	-0.842962	-0.800138	-0.883721	-0.873918		-0.286571	-0.0328103	0.0168729	-0.312003	-0.332504	-0.49443	-0.508272		-0.719845	-0.669925	-0.586667	-0.75073	-0.744759	-0.497886	-0.510798		-0.647004	-0.351096	-0.192367	-0.304596
113.575		-0.806443	-0.867348	-0.861439	-0.862359	-0.793589	-0.819802	-0.808983	-0.861803	-0.863579		-0.241347	-0.118663	-0.00647836	-0.362535	-0.398468	-0.480723	-0.507221		-0.714905	-0.652555	-0.619755	-0.745441	-0.753792	-0.480011	-0.469749		-0.637712	-0.352467	-0.202638	-0.304406
113.96		-0.815338	-0.850146	-0.852461	-0.846607	-0.788055	-0.796964	-0.802003	-0.851229	-0.872915		-0.273619	-0.0916275	-0.00012361	-0.387351	-0.317932	-0.478788	-0.438354		-0.697706	-0.675273	-0.627966	-0.746073	-0.758183	-0.503326	-0.439985		-0.604374	-0.35494	-0.197935	-0.303373
114.345		-0.810627	-0.858731	-0.867159	-0.859268	-0.795076	-0.815682	-0.810609	-0.887429	-0.891843		-0.235323	0.0119002	-0.00377702	-0.389173	-0.370267	-0.49646	-0.476987		-0.722112	-0.657645	-0.606192	-0.744909	-0.753252	-0.485693	-0.439733		-0.636779	-0.351136	-0.202802	-0.305247
114.73		-0.812388	-0.859316	-0.881317	-0.86788	-0.788422	-0.826498	-0.817313	-0.880672	-0.866999		-0.287149	-0.0453306	-0.00696567	-0.345968	-0.364673	-0.470121	-0.477491		-0.697069	-0.646544	-0.638801	-0.752459	-0.75119	-0.478851	-0.486462		-0.621724	-0.35099	-0.189218	-0.297421
115.115		-0.820216	-0.865471	-0.879898	-0.900161	-0.809012	-0.850269	-0.770099	-0.871876	-0.87298		-0.270526	-0.0185602	-0.0862451	-0.334886	-0.38223	-0.522099	-0.451913		-0.702592	-0.66505	-0.620555	-0.747743	-0.75935	-0.511214	-0.444281		-0.622885	-0.351653	-0.193708	-0.298275
115.5		-0.818636	-0.863258	-0.873761	-0.8778	-0.792355	-0.79398	-0.834987	-0.827968	-0.872737		-0.288778	-0.074179	0.00796744	-0.335799	-0.35124	-0.525968	-0.4939		-0.708064	-0.681897	-0.614376	-0.750031	-0.748592	-0.480642	-0.443809		-0.649477	-0.352546	-0.186901	-0.311549
115.885		-0.813933	-0.855708	-0.869935	-0.840027	-0.796179	-0.805468	-0.817406	-0.85878	-0.908324		-0.275083	-0.0690667	-0.028867	-0.352041	-0.344496	-0.473017	-0.473683		-0.729759	-0.658282	-0.629949	-0.728495	-0.76203	-0.523522	-0.516207		-0.607432	-0.355588	-0.193782	-0.300721

## Sheet: Foglio2
Panel (b)
Averages after bleaching correction
Time (s)		HF		MF		LF		HF Control
		dF/F0	s.e.m.	dF/F0	s.e.m.	dF/F0	s.e.m.	dF/F0	s.e.m.
0		-0.00203288	0.0174661	-0.00529486	0.0217117	0.019097	0.0320268	0.00340028	0.00783861
0.385		0.00504433	0.00656752	-0.00017698	0.0138862	-0.00541393	0.0105718	-0.00904542	0.00436948
0.77		0.0102727	0.0120851	0.0157153	0.0150164	-0.000108096	0.0146134	0.00424267	0.0086255
1.155		-0.0254813	0.0109244	-0.0142803	0.00763943	0.000508978	0.0102842	0.00259512	0.00364781
1.54		-0.00636454	0.0114295	0.00880252	0.0176546	-0.00422848	0.00509421	-0.000236984	0.0183181
1.925		0.0130208	0.0103688	0.00188798	0.0152701	-0.00209875	0.0100262	0.0044267	0.015676
2.31		-0.000265723	0.0201857	-0.00749568	0.0113641	0.00987634	0.00922472	-0.0056697	0.0184879
2.695		0.00731888	0.0129013	-0.00632194	0.0116706	0.00866148	0.0112605	0.000298557	0.0171329
3.08		-0.007657	0.0177928	0.0107405	0.00727883	0.00202646	0.0103293	-0.00488247	0.0200415
3.465		-0.0058608	0.0142974	0.0191346	0.021086	-0.0092978	0.0114725	0.00651798	0.0177518
3.85		-0.0093516	0.0127529	-0.00658824	0.0111686	0.0154672	0.00442346	-0.000822331	0.0305142
4.235		-0.018185	0.00904932	-0.0150837	0.0192348	0.013677	0.0100972	-0.00211091	0.0277936
4.62		0.00172694	0.0140084	0.00261165	0.0152224	0.00130255	0.0111144	0.00130226	0.0229659
5.005		0.00299142	0.0143436	-0.0225236	0.0119846	-0.00266417	0.00788512	0.00299639	0.0278565
5.39		0.0159836	0.0159963	-0.0171114	0.0114336	-0.00582551	0.00661386	0.0100154	0.0277837
5.775		-0.0052328	0.013568	0.0179828	0.0221006	0.00669799	0.00499908	0.010501	0.0239023
6.16		0.0135547	0.0153157	0.0301168	0.0158001	0.000425451	0.00875821	-0.011717	0.0292968
6.545		-0.0024334	0.0230761	-0.0119619	0.012222	-0.0052478	0.011122	-0.00211141	0.0251023
6.93		0.00501542	0.0188872	-0.00731755	0.00697507	-0.00508047	0.0128782	-0.00354578	0.0324564
7.315		-0.0130093	0.0135708	-0.00610816	0.0150004	-0.00782717	0.0143398	-0.00735996	0.0236106
7.7		-0.0123878	0.00959486	-0.0127555	0.0223294	-0.00359324	0.0140336	-0.00609264	0.0388784
8.085		0.00995758	0.0105166	0.00902342	0.0196044	-0.00724875	0.012699	-0.00895085	0.0325861
8.47		0.0144046	0.0131075	0.0227998	0.0220975	0.00652775	0.00567194	-0.0132353	0.0313087
8.855		0.0124715	0.0188774	0.00837497	0.0194773	0.0039966	0.0113265	-0.0171717	0.0331239
9.24		-0.00357988	0.015929	-0.0149385	0.0208724	-0.0124003	0.0173109	-0.00817907	0.0343339
9.625		-0.0447373	0.0105453	-0.026511	0.0236392	-0.00972622	0.00913082	0.00206917	0.0196554
10.01		-0.0791456	0.0171501	-0.0431485	0.0197316	-3.16132e-06	0.0116782	-0.00418085	0.0256553
10.395		-0.102352	0.0216296	-0.117468	0.0157369	-0.00149766	0.00831982	-0.00538158	0.0378135
10.78		-0.131403	0.0196792	-0.112959	0.0228574	-0.000227161	0.0115216	0.00649087	0.0313997
11.165		-0.184541	0.0200705	-0.167877	0.0179922	-0.00987349	0.0109523	-0.0131229	0.0285131
11.55		-0.200593	0.0269866	-0.178257	0.0240877	-0.0133567	0.0136663	0.000119739	0.02003
11.935		-0.229134	0.0303718	-0.206569	0.0213777	-0.00123569	0.00964565	-0.00745024	0.0378285
12.32		-0.282478	0.029776	-0.232185	0.0224745	-0.0242567	0.0108184	-0.00533198	0.028457
12.705		-0.329205	0.0340265	-0.252855	0.0304678	-0.0126768	0.0125956	-0.0109842	0.0345645
13.09		-0.318043	0.0470359	-0.238982	0.0282951	-0.0122325	0.00814753	0.0061278	0.0290988
13.475		-0.360092	0.0423575	-0.315051	0.0351048	-0.0272203	0.0151693	-0.00367132	0.0289498
13.86		-0.394126	0.0445075	-0.310508	0.0264577	-0.0192841	0.00994303	0.00356354	0.0258459
14.245		-0.420935	0.0506912	-0.302114	0.0351388	-0.0233615	0.00771157	-0.0146121	0.0380544
14.63		-0.461038	0.0518868	-0.36882	0.0258867	-0.0284652	0.00864339	-0.00477389	0.0450775
15.015		-0.473256	0.0505498	-0.348219	0.0360383	-0.0425357	0.0103119	-0.00368623	0.03567
15.4		-0.499248	0.0481454	-0.374451	0.0373308	-0.0344563	0.0096988	0.000171347	0.0353048
15.785		-0.518185	0.0548501	-0.377674	0.0401329	-0.0375064	0.0111731	0.0102321	0.0286547
16.17		-0.548854	0.0546554	-0.401643	0.0399052	-0.0287516	0.00531395	-0.00180955	0.0382868
16.555		-0.580742	0.0604246	-0.384204	0.0408277	-0.0473782	0.0114453	-0.00462972	0.0405003
16.94		-0.597181	0.0519249	-0.406353	0.0394995	-0.0258247	0.00804777	-0.00898913	0.0421717
17.325		-0.618205	0.0497615	-0.420016	0.0436045	-0.044428	0.0125155	0.0096957	0.0376084
17.71		-0.648041	0.0571539	-0.437839	0.0407849	-0.044768	0.00880491	-0.00263287	0.047859
18.095		-0.648616	0.0525171	-0.442126	0.036225	-0.0261817	0.00779612	-0.0103235	0.0332657
18.48		-0.675356	0.0522561	-0.44112	0.0399318	-0.0361416	0.00531338	-0.00889798	0.0420293
18.865		-0.684505	0.0520115	-0.449042	0.0387033	-0.0545643	0.0111383	-0.00638476	0.0395766
19.25		-0.71196	0.0483395	-0.475538	0.0397752	-0.0462537	0.00675522	-0.0114464	0.032891
19.635		-0.722236	0.050591	-0.480463	0.0384215	-0.0518274	0.00960824	-0.00400405	0.0383123
20.02		-0.729714	0.0504077	-0.477001	0.0373486	-0.0585271	0.0152534	-0.00565195	0.0442157
20.405		-0.746085	0.0464236	-0.464912	0.0488088	-0.0537026	0.0124917	-0.00291452	0.0357594
20.79		-0.744768	0.0493303	-0.48588	0.0443687	-0.0531801	0.0057938	-0.00974897	0.0349457
21.175		-0.762258	0.04928	-0.457827	0.0449576	-0.0580345	0.00529422	-0.00875532	0.035114
21.56		-0.780414	0.0450416	-0.472216	0.0462802	-0.0640115	0.00845651	0.000371975	0.0412856
21.945		-0.768241	0.0389521	-0.467333	0.0434512	-0.0649527	0.00934628	-0.00499533	0.0462459
22.33		-0.797515	0.0375616	-0.476106	0.0495172	-0.074049	0.0170927	-0.00445756	0.0426051
22.715		-0.783297	0.0367012	-0.457266	0.0480662	-0.067959	0.0126394	-0.00841656	0.0376589
23.1		-0.788458	0.0359389	-0.483614	0.0469083	-0.0720425	0.00780499	-0.00718632	0.03801
23.485		-0.796516	0.0338532	-0.460627	0.0554087	-0.0754376	0.00725887	-0.00737195	0.0454876
23.87		-0.807132	0.0311539	-0.44868	0.0525118	-0.0767508	0.00727603	-0.00882794	0.0517491
24.255		-0.814686	0.0301622	-0.477368	0.0534242	-0.0824574	0.0146176	-0.00797592	0.0444953
24.64		-0.821172	0.0243727	-0.475638	0.0473922	-0.0877481	0.0104255	-0.00579923	0.0429118
25.025		-0.8266	0.0255387	-0.446764	0.0530828	-0.0745862	0.0111115	0.00337145	0.0498431
25.41		-0.819484	0.020859	-0.448007	0.0511909	-0.0900259	0.013497	0.0017519	0.044138
25.795		-0.834487	0.0225732	-0.449501	0.0543755	-0.0883219	0.00941305	-0.000835031	0.0410212
26.18		-0.837487	0.0198092	-0.460001	0.0489957	-0.0929851	0.00907667	-0.00283608	0.0394569
26.565		-0.826761	0.0221884	-0.455514	0.0637151	-0.0982121	0.0101303	-0.00202183	0.0374735
26.95		-0.850574	0.0175186	-0.458683	0.0554187	-0.0872561	0.0101872	-0.00300585	0.0398608
27.335		-0.834395	0.0168982	-0.452342	0.0579861	-0.10158	0.0117006	-0.00290564	0.0507678
27.72		-0.853564	0.0144435	-0.44471	0.0546766	-0.0960111	0.0103494	-0.002942	0.0560056
28.105		-0.834963	0.0121864	-0.452364	0.0586974	-0.104052	0.0103312	0.00228324	0.0480944
28.49		-0.835903	0.0158454	-0.458701	0.0551776	-0.0943492	0.00831602	0.00617	0.0528758
28.875		-0.850901	0.00999793	-0.437111	0.0675022	-0.118542	0.00802768	0.00410341	0.0479459
29.26		-0.862266	0.009615	-0.427939	0.0585687	-0.115376	0.0169473	0.0102633	0.0431259
29.645		-0.849148	0.0109022	-0.450332	0.0559746	-0.113566	0.0114455	-0.000397353	0.048012
30.03		-0.849386	0.0117954	-0.433576	0.0620155	-0.126824	0.0167681	0.00139531	0.0586336
30.415		-0.854072	0.0115853	-0.45252	0.0589894	-0.124474	0.00800623	-0.00882414	0.0577581
30.8		-0.866611	0.0114476	-0.434322	0.058512	-0.112526	0.0132534	-0.00622883	0.0475624
31.185		-0.866894	0.00984908	-0.442407	0.0563577	-0.122142	0.00990515	0.00326326	0.0518392
31.57		-0.843867	0.00813698	-0.418623	0.0615881	-0.113338	0.0140787	0.00148711	0.0437662
31.955		-0.85594	0.0111265	-0.42846	0.0615445	-0.132985	0.0132364	0.0055683	0.0441036
32.34		-0.858142	0.00730193	-0.405875	0.065362	-0.122261	0.0156267	-0.00965738	0.0442122
32.725		-0.855966	0.0103109	-0.420683	0.0648621	-0.135582	0.0119639	-0.00340005	0.0531936
33.11		-0.853143	0.0114127	-0.403972	0.065864	-0.125114	0.0175875	-0.00857118	0.0564139
33.495		-0.847837	0.011487	-0.41679	0.0624346	-0.137479	0.00981054	0.00478881	0.0510679
33.88		-0.859923	0.00890374	-0.431947	0.0544158	-0.130104	0.015026	0.00078544	0.0458205
34.265		-0.854235	0.0142138	-0.426779	0.0619111	-0.128289	0.0121872	0.00933356	0.0475215
34.65		-0.878699	0.0119179	-0.416616	0.064393	-0.144926	0.0125859	-0.00276026	0.049815
35.035		-0.850107	0.0133506	-0.401323	0.0604456	-0.142083	0.0152431	0.00589789	0.0463913
35.42		-0.854705	0.00862178	-0.422564	0.0561334	-0.139808	0.0111138	-0.000358953	0.0550392
35.805		-0.852008	0.0125878	-0.417513	0.0633787	-0.143225	0.0131439	0.0102438	0.0477438
36.19		-0.858357	0.0123563	-0.417371	0.0585677	-0.163277	0.0168449	-0.00373954	0.0528258
36.575		-0.843116	0.0148065	-0.395559	0.0620728	-0.150009	0.0189712	0.0100901	0.051396
36.96		-0.855117	0.0103787	-0.3924	0.0773019	-0.164921	0.0144223	0.00367567	0.0448687
37.345		-0.864368	0.0112362	-0.416555	0.0599975	-0.154996	0.0171022	0.00593383	0.0472818
37.73		-0.854749	0.0107726	-0.405183	0.0606773	-0.16211	0.0185848	-0.000520673	0.0558117
38.115		-0.85823	0.0145451	-0.416749	0.0617467	-0.160288	0.0140003	0.00102882	0.0536801
38.5		-0.862523	0.0102369	-0.39603	0.0617775	-0.159433	0.0124309	-0.0067975	0.0563224
38.885		-0.857917	0.0119838	-0.405288	0.0622104	-0.160752	0.0157601	-0.0022138	0.0559885
39.27		-0.855761	0.0154442	-0.394102	0.0603336	-0.169768	0.0186179	-0.000476816	0.0621843
39.655		-0.844051	0.0127478	-0.359867	0.0707965	-0.160669	0.0179013	-0.00116593	0.0584511
40.04		-0.856368	0.0132118	-0.392698	0.0616611	-0.17432	0.0189899	0.00427922	0.0613588
40.425		-0.865324	0.0148598	-0.370807	0.0637507	-0.175445	0.0134753	-0.00442429	0.0672346
40.81		-0.847379	0.0112922	-0.377466	0.0661749	-0.175935	0.0168281	0.00177673	0.0593737
41.195		-0.862569	0.0100797	-0.360273	0.0731806	-0.180708	0.0176939	0.000146259	0.0540208
41.58		-0.841326	0.00992639	-0.347868	0.0694461	-0.179579	0.0198174	0.0018781	0.0566441
41.965		-0.857591	0.0103723	-0.363683	0.0749132	-0.187819	0.0139769	0.01111	0.0519504
42.35		-0.867211	0.0102266	-0.37131	0.0667377	-0.177868	0.0161279	0.00382614	0.058569
42.735		-0.856041	0.011519	-0.362821	0.0784578	-0.197022	0.0192515	0.00197522	0.0576462
43.12		-0.859799	0.0120884	-0.359337	0.0694785	-0.197831	0.0154566	-0.00175012	0.0679876
43.505		-0.859786	0.013873	-0.354262	0.072917	-0.202845	0.019392	0.00607183	0.0628244
43.89		-0.848464	0.0123961	-0.376885	0.0686324	-0.191799	0.0171179	0.00973512	0.0619721
44.275		-0.851132	0.0117654	-0.357332	0.0728194	-0.207627	0.0203675	0.00456204	0.0625039
44.66		-0.849044	0.0150939	-0.332735	0.0815229	-0.195358	0.0181861	0.00227139	0.0589547
45.045		-0.849319	0.0155506	-0.362642	0.067468	-0.200149	0.0227027	0.0106433	0.0613906
45.43		-0.844424	0.01502	-0.370586	0.0657741	-0.198915	0.0196858	-0.00179974	0.0662275
45.815		-0.849604	0.0109629	-0.331583	0.0789576	-0.215021	0.0205232	-0.000257694	0.0649355
46.2		-0.848579	0.0156516	-0.368606	0.0719592	-0.222004	0.0223742	0.00327846	0.0525517
46.585		-0.843208	0.0111228	-0.328034	0.0764935	-0.207855	0.0192736	0.0107505	0.0603398
46.97		-0.857693	0.0150791	-0.338629	0.072375	-0.217424	0.0164422	0.00707477	0.0587293
47.355		-0.842376	0.0116842	-0.340888	0.0766956	-0.218617	0.0160072	0.00112816	0.0630088
47.74		-0.853833	0.0135817	-0.371341	0.0653842	-0.224329	0.0154608	0.00639406	0.0613747
48.125		-0.861284	0.0136068	-0.334922	0.0807359	-0.220551	0.0177693	-0.00282443	0.0636528
48.51		-0.85691	0.0125503	-0.33938	0.0776393	-0.221094	0.0153039	0.0049399	0.0633609
48.895		-0.854609	0.013089	-0.331857	0.0696266	-0.222681	0.0230413	-0.000415266	0.0685548
49.28		-0.838294	0.0149137	-0.336057	0.0771208	-0.230594	0.0219922	0.00956181	0.0590343
49.665		-0.85605	0.0127991	-0.355772	0.0641367	-0.235612	0.0207151	0.0103559	0.0665418
50.05		-0.833351	0.0121881	-0.345464	0.0704315	-0.229625	0.0230778	0.00635628	0.0584017
50.435		-0.852866	0.0167948	-0.332625	0.0714901	-0.240673	0.0223175	0.0026367	0.0621309
50.82		-0.841376	0.0154835	-0.335723	0.0783799	-0.240259	0.0173398	-0.00259346	0.0700095
51.205		-0.839828	0.0147174	-0.301295	0.0790866	-0.247741	0.0222126	-0.0177013	0.069699
51.59		-0.830808	0.0175386	-0.315086	0.0861899	-0.246826	0.0304215	0.000276642	0.0732975
51.975		-0.823085	0.0168396	-0.322473	0.0738466	-0.254738	0.0254681	0.00613328	0.0592061
52.36		-0.841235	0.0144532	-0.318631	0.0826291	-0.25185	0.0246485	0.00187648	0.0675411
52.745		-0.847433	0.0120601	-0.303987	0.0843029	-0.255198	0.0251634	-0.00770019	0.0698593
53.13		-0.829529	0.0154079	-0.330589	0.0702927	-0.254703	0.0194838	0.00487061	0.0662762
53.515		-0.830548	0.0149715	-0.306607	0.0800922	-0.258237	0.0220148	0.000100368	0.0725527
53.9		-0.830846	0.0130727	-0.329085	0.0793449	-0.267674	0.0206477	0.0115956	0.0653006
54.285		-0.851045	0.0163048	-0.296115	0.0838236	-0.258325	0.0226599	0.00527753	0.0696098
54.67		-0.816478	0.0150913	-0.306993	0.0713839	-0.269359	0.0205412	0.00216223	0.0713612
55.055		-0.842405	0.0135662	-0.318844	0.0717384	-0.27296	0.0214567	0.00895572	0.0606582
55.44		-0.829263	0.0161597	-0.303126	0.0672684	-0.266966	0.0296194	0.00767232	0.0681644
55.825		-0.834846	0.018802	-0.319693	0.0839132	-0.270034	0.0196315	-0.000625783	0.0716165
56.21		-0.834087	0.0111526	-0.322756	0.0677007	-0.295243	0.0231038	0.0109961	0.0620698
56.595		-0.84219	0.0121946	-0.314946	0.0743117	-0.269439	0.0267896	0.000775752	0.074431
56.98		-0.83649	0.0151585	-0.314804	0.0772946	-0.284642	0.0205732	0.00528767	0.06252
57.365		-0.844841	0.0151031	-0.308489	0.075333	-0.285537	0.0227633	0.0043047	0.0616949
57.75		-0.831579	0.0193767	-0.281242	0.0811206	-0.292604	0.0246003	0.00191193	0.0704258
58.135		-0.840514	0.013118	-0.280984	0.0835835	-0.288748	0.0285825	-0.003882	0.0772876
58.52		-0.816836	0.0157703	-0.30038	0.0806589	-0.289661	0.0249978	0.0102249	0.0634514
58.905		-0.842559	0.0151362	-0.317582	0.0690686	-0.292916	0.0231801	-0.00308654	0.072601
59.29		-0.827762	0.0135433	-0.303528	0.0745863	-0.302152	0.0246396	-0.000666213	0.0800134
59.675		-0.820466	0.015548	-0.297668	0.0790668	-0.302779	0.0246796	0.00383179	0.0618438
60.06		-0.824627	0.0103622	-0.281776	0.0770485	-0.311138	0.022623	0.00408765	0.0720098
60.445		-0.831656	0.0108677	-0.304325	0.0662352	-0.310627	0.0254498	0.025667	0.0580396
60.83		-0.831163	0.0180571	-0.294834	0.0769053	-0.31629	0.0234797	0.00326581	0.0733341
61.215		-0.828409	0.0131669	-0.292639	0.0728673	-0.319047	0.0286376	0.00689356	0.0679663
61.6		-0.832524	0.0137864	-0.286101	0.0740882	-0.321895	0.0263342	0.00335318	0.071374
61.985		-0.831744	0.0138055	-0.299646	0.0752956	-0.317921	0.0280917	0.00157726	0.0729156
62.37		-0.828758	0.0135456	-0.279754	0.0793793	-0.330607	0.02531	0.0101482	0.0661271
62.755		-0.834972	0.0124387	-0.294806	0.0786919	-0.321202	0.0276634	0.00885101	0.0730313
63.14		-0.835855	0.0121702	-0.307741	0.0704803	-0.337565	0.0221464	0.00713638	0.0696889
63.525		-0.836839	0.0114903	-0.283847	0.074674	-0.333497	0.0300403	0.00232947	0.0694045
63.91		-0.822636	0.0158822	-0.283305	0.0774777	-0.341751	0.0273029	-0.00976065	0.0768726
64.295		-0.823626	0.0135761	-0.279436	0.0781213	-0.350295	0.0243253	-0.00239486	0.0711166
64.68		-0.807353	0.0161073	-0.326929	0.0655607	-0.341538	0.0282339	0.00710656	0.067348
65.065		-0.831697	0.0120351	-0.283797	0.0796878	-0.341453	0.0271983	0.00279771	0.0679526
65.45		-0.830598	0.0169154	-0.282497	0.0868823	-0.351177	0.0281466	0.00461405	0.0723675
65.835		-0.830206	0.0162766	-0.27613	0.0784373	-0.355501	0.0258961	0.00354157	0.0728721
66.22		-0.825979	0.0159328	-0.277226	0.0840717	-0.356831	0.0314765	0.00404162	0.0741436
66.605		-0.816255	0.0167262	-0.311724	0.0624742	-0.348033	0.0326459	0.00375388	0.0729775
66.99		-0.827284	0.0142369	-0.301217	0.0717012	-0.370115	0.0286552	-0.00496042	0.0761654
67.375		-0.831333	0.0146805	-0.285535	0.0844241	-0.358289	0.0321741	-0.00442437	0.0772086
67.76		-0.821787	0.0148656	-0.302876	0.0687582	-0.366049	0.0290674	0.00693799	0.0724274
68.145		-0.817415	0.0114979	-0.299354	0.063013	-0.378983	0.0269521	0.0106652	0.0648825
68.53		-0.821909	0.0121389	-0.288124	0.0795897	-0.378938	0.0312684	0.00384223	0.0723875
68.915		-0.823483	0.014281	-0.290249	0.0761063	-0.388711	0.0283953	0.00837429	0.067612
69.3		-0.819493	0.0157977	-0.270246	0.0877929	-0.378343	0.026305	0.00568738	0.0751859
69.685		-0.826456	0.0134733	-0.272248	0.079492	-0.385374	0.0282863	0.00659429	0.0683812
70.07		-0.817609	0.0187646	-0.27292	0.0799764	-0.395544	0.0299844	0.00376138	0.0726306
70.455		-0.820421	0.0106599	-0.273743	0.0752237	-0.397225	0.0299635	0.00698456	0.0678094
70.84		-0.832919	0.0128526	-0.292507	0.0783417	-0.395367	0.0347438	-0.00137669	0.0829298
71.225		-0.825847	0.0144975	-0.289442	0.0712966	-0.403799	0.0276725	0.00925842	0.0752806
71.61		-0.820317	0.0172371	-0.299107	0.0588579	-0.397785	0.0365754	0.00396573	0.0775696
71.995		-0.820225	0.0125556	-0.279899	0.0693009	-0.411417	0.0319659	0.00359435	0.0766403
72.38		-0.837973	0.0132998	-0.279756	0.0741183	-0.41657	0.0295037	0.0156787	0.0678402
72.765		-0.816022	0.0155927	-0.276799	0.0784741	-0.412398	0.0319151	0.0010055	0.0818249
73.15		-0.822554	0.0166587	-0.285652	0.0708814	-0.411622	0.0291732	0.0108962	0.0754512
73.535		-0.831447	0.0174422	-0.2833	0.066787	-0.412429	0.0354078	0.00125239	0.0780937
73.92		-0.809222	0.0151029	-0.255438	0.0825035	-0.412735	0.0336612	0.00786198	0.0769069
74.305		-0.817856	0.0146166	-0.266176	0.0849942	-0.419606	0.0358556	0.00279883	0.0821364
74.69		-0.818097	0.0113812	-0.289528	0.0699251	-0.434663	0.0365173	0.00671201	0.0821281
75.075		-0.819365	0.0125851	-0.26739	0.073104	-0.42795	0.037877	0.00286194	0.0801118
75.46		-0.818334	0.0119195	-0.275062	0.0666432	-0.430787	0.0308392	0.0117349	0.0748698
75.845		-0.819419	0.0118832	-0.270725	0.0681797	-0.429133	0.0353319	-0.000429617	0.0844275
76.23		-0.812756	0.0151488	-0.287666	0.0729771	-0.435691	0.0353126	0.00682038	0.0779414
76.615		-0.826335	0.0126957	-0.269668	0.0754223	-0.433557	0.0406858	0.00329179	0.0718494
77		-0.815032	0.0130848	-0.271124	0.0724631	-0.435299	0.0377282	0.00309238	0.0744701
77.385		-0.817753	0.0147664	-0.293462	0.0600035	-0.45638	0.0323491	0.0085878	0.0721721
77.77		-0.828112	0.015601	-0.269295	0.0823724	-0.451496	0.0367342	0.00616874	0.0780015
78.155		-0.830475	0.0137122	-0.272655	0.0648164	-0.450968	0.0342656	0.0110239	0.078092
78.54		-0.826661	0.0109399	-0.269811	0.0777234	-0.444733	0.0350668	0.00875487	0.0745554
78.925		-0.831955	0.0112583	-0.302007	0.0582687	-0.458781	0.0365835	0.00927095	0.0766676
79.31		-0.809456	0.0128434	-0.251341	0.0866042	-0.461177	0.0380196	0.000100414	0.0830633
79.695		-0.821171	0.0128551	-0.270206	0.0719347	-0.467207	0.0393615	0.0022376	0.0761387
80.08		-0.821443	0.0154083	-0.283347	0.0729654	-0.474699	0.033878	0.0111591	0.0786746
80.465		-0.817169	0.0104418	-0.268953	0.0693945	-0.465956	0.0395185	0.00147488	0.0777692
80.85		-0.830816	0.0118266	-0.26592	0.0676741	-0.470897	0.0372055	0.00645799	0.0777609
81.235		-0.821488	0.0124914	-0.261518	0.0728107	-0.475084	0.0342733	0.000988281	0.0869805
81.62		-0.823356	0.0141686	-0.253968	0.0880791	-0.469805	0.0372656	0.0108167	0.0770439
82.005		-0.82031	0.0128401	-0.277193	0.0694967	-0.470308	0.0380067	0.0123287	0.0734065
82.39		-0.81421	0.0149366	-0.287619	0.0696855	-0.477954	0.0346368	0.0064474	0.0819791
82.775		-0.824368	0.0134785	-0.281871	0.0684958	-0.478815	0.0424241	0.00322917	0.0807794
83.16		-0.824738	0.0119333	-0.264552	0.0736682	-0.479376	0.0391119	-0.000767603	0.0893668
83.545		-0.817137	0.0140211	-0.265034	0.0715393	-0.485328	0.0396613	0.0057662	0.0849526
83.93		-0.826873	0.0136141	-0.260617	0.0760466	-0.48411	0.040662	0.00788571	0.0770653
84.315		-0.823552	0.014746	-0.263251	0.0739221	-0.484453	0.0413615	0.00602512	0.0789217
84.7		-0.815631	0.0119979	-0.295251	0.0689617	-0.511177	0.0360662	-0.00368951	0.0856078
85.085		-0.816521	0.0120605	-0.305664	0.0570128	-0.492769	0.0427647	-0.000177661	0.0777635
85.47		-0.826205	0.0126679	-0.253888	0.0760551	-0.499645	0.0397559	-0.00098835	0.0768501
85.855		-0.826801	0.0133935	-0.267125	0.0619587	-0.501158	0.0393992	0.0116938	0.0740429
86.24		-0.820683	0.0146616	-0.259355	0.0745397	-0.501458	0.0385802	0.00458977	0.0834136
86.625		-0.824881	0.0181498	-0.277869	0.0669197	-0.502477	0.0395599	0.00470043	0.0785694
87.01		-0.807709	0.0162031	-0.255585	0.0721018	-0.498646	0.0401617	0.00203291	0.0842919
87.395		-0.827027	0.0123508	-0.24652	0.077982	-0.50802	0.043527	0.00138539	0.0831358
87.78		-0.817077	0.0119322	-0.250065	0.0705477	-0.518131	0.0373746	0.0128029	0.0679121
88.165		-0.818347	0.012204	-0.270067	0.0688526	-0.521321	0.0404922	0.00416822	0.0866137
88.55		-0.822122	0.0107347	-0.271919	0.069647	-0.520821	0.0408244	0.000118209	0.0828971
88.935		-0.814669	0.0125329	-0.250951	0.0690374	-0.522557	0.041886	-0.00753878	0.0919828
89.32		-0.822232	0.0124756	-0.244999	0.0790525	-0.524943	0.0383315	-0.00386945	0.0779106
89.705		-0.819066	0.0134313	-0.248284	0.0725175	-0.51837	0.0438215	-0.0015567	0.0856088
90.09		-0.826466	0.0143543	-0.247027	0.0774301	-0.525239	0.0411271	-0.00135073	0.0784396
90.475		-0.82164	0.0123008	-0.256557	0.0799182	-0.528901	0.0410787	0.00259758	0.0817219
90.86		-0.818104	0.011424	-0.278657	0.0664107	-0.515969	0.0451281	0.00367887	0.0829393
91.245		-0.829639	0.013529	-0.26758	0.0683794	-0.529593	0.0425559	0.00106324	0.0852316
91.63		-0.8277	0.011084	-0.287376	0.0781679	-0.528158	0.043874	-0.00141832	0.0848557
92.015		-0.818003	0.0106238	-0.258969	0.067345	-0.540409	0.0398355	0.004607	0.0771963
92.4		-0.830147	0.00992752	-0.277574	0.0737474	-0.531842	0.0393072	0.00933317	0.0762869
92.785		-0.822198	0.0126118	-0.265249	0.0664984	-0.543399	0.0423094	0.0113296	0.0743651
93.17		-0.832668	0.0110127	-0.250152	0.0669854	-0.555498	0.0412403	0.00187425	0.0909683
93.555		-0.813393	0.0135172	-0.273184	0.0695141	-0.546117	0.0394951	0.00567613	0.0849371
93.94		-0.821853	0.0131322	-0.255886	0.0756956	-0.550032	0.0400489	-0.000133191	0.0898819
94.325		-0.824129	0.012573	-0.289565	0.0574131	-0.546362	0.0407406	-0.00436452	0.091223
94.71		-0.8175	0.0166076	-0.272609	0.0684227	-0.53627	0.0500265	0.0016658	0.0855476
95.095		-0.81222	0.0141244	-0.247442	0.0710826	-0.549977	0.0432974	-0.0108075	0.0962301
95.48		-0.827547	0.0138628	-0.264623	0.0690304	-0.550298	0.0437852	0.00168657	0.0840522
95.865		-0.827125	0.0111065	-0.274016	0.0801405	-0.553275	0.0421332	0.00302109	0.0942919
96.25		-0.815252	0.0154185	-0.285574	0.0642678	-0.549977	0.0431924	0.00236107	0.0843362
96.635		-0.818488	0.010914	-0.261993	0.0701009	-0.54713	0.0435726	0.00317036	0.0910544
97.02		-0.826052	0.0127758	-0.271677	0.0778956	-0.553666	0.049615	0.00394117	0.0880741
97.405		-0.816283	0.0144536	-0.257668	0.0738514	-0.559322	0.041966	-0.00119374	0.0890882
97.79		-0.813482	0.0127855	-0.246066	0.0800081	-0.563162	0.045575	0.00862961	0.0833587
98.175		-0.822734	0.0103816	-0.249888	0.0815627	-0.551787	0.0511384	-0.0029148	0.0920647
98.56		-0.823298	0.0100662	-0.286246	0.067978	-0.549389	0.0483803	-0.00211241	0.0876589
98.945		-0.815528	0.0136674	-0.249841	0.0797333	-0.568095	0.0424439	-0.00382682	0.0897712
99.33		-0.827634	0.0155989	-0.275597	0.0843843	-0.553947	0.0481018	0.00559172	0.0804876
99.715		-0.812206	0.0129068	-0.280301	0.073799	-0.56713	0.0437905	0.00714353	0.0870405
100.1		-0.811225	0.0126636	-0.274931	0.0682871	-0.562691	0.0401882	-0.00503348	0.097562
100.485		-0.818343	0.0117087	-0.285985	0.0688	-0.56846	0.0441835	0.00786116	0.0812467
100.87		-0.821605	0.0111991	-0.28949	0.0727544	-0.564876	0.0431194	0.00158397	0.0909518
101.255		-0.816438	0.0149276	-0.281367	0.0607481	-0.572452	0.0454928	-0.00131606	0.0874018
101.64		-0.828432	0.0134785	-0.281666	0.0608481	-0.572943	0.0421322	0.00270691	0.089695
102.025		-0.819792	0.0145154	-0.263724	0.076137	-0.569317	0.0447438	0.00203552	0.0841705
102.41		-0.812966	0.0127592	-0.270168	0.0624433	-0.579017	0.0382958	0.00836074	0.0840609
102.795		-0.827749	0.0134549	-0.267346	0.0715915	-0.577502	0.0412539	-0.000354683	0.0929813
103.18		-0.824985	0.0125991	-0.279761	0.0729122	-0.566755	0.0441707	0.0071494	0.0820962
103.565		-0.831691	0.0127924	-0.256165	0.070477	-0.584128	0.0444584	0.000875233	0.0965086
103.95		-0.823202	0.0134132	-0.259317	0.0864448	-0.5755	0.0462037	0.00186397	0.0856361
104.335		-0.80908	0.0143799	-0.273829	0.0726365	-0.587077	0.0405347	-0.00531348	0.0942333
104.72		-0.829267	0.0128008	-0.257189	0.0871447	-0.577733	0.0449923	-0.00462586	0.0880876
105.105		-0.813515	0.0146394	-0.275821	0.0766993	-0.587882	0.0419309	-0.000822663	0.0906759
105.49		-0.829368	0.011592	-0.274046	0.0791389	-0.580847	0.0422133	-0.00695259	0.092625
105.875		-0.821449	0.0115792	-0.28965	0.0677376	-0.589391	0.0427114	0.00241896	0.0867359
106.26		-0.818463	0.0107974	-0.27603	0.0713409	-0.578427	0.0473496	0.00741938	0.0793218
106.645		-0.830636	0.0119321	-0.292037	0.0720788	-0.586891	0.0395417	0.00720831	0.083481
107.03		-0.820916	0.014107	-0.273853	0.0697548	-0.585727	0.0419374	0.00341604	0.0784985
107.415		-0.830261	0.0147986	-0.275671	0.0720378	-0.588835	0.0436882	-0.00220074	0.0857731
107.8		-0.830741	0.012914	-0.279395	0.070688	-0.590851	0.0420259	-0.00803836	0.0893721
108.185		-0.820048	0.0130947	-0.274341	0.0733524	-0.591922	0.0473284	-0.0014404	0.0969789
108.57		-0.82399	0.0136567	-0.248254	0.072282	-0.587267	0.0444355	0.00029989	0.0856626
108.955		-0.820545	0.0117511	-0.289477	0.0735565	-0.584721	0.0468821	0.00609759	0.0855035
109.34		-0.825181	0.012139	-0.279828	0.0575597	-0.58766	0.0447607	0.000927203	0.0886167
109.725		-0.814333	0.0176408	-0.284093	0.0723315	-0.593403	0.0465021	-0.00400233	0.0870191
110.11		-0.820119	0.0121969	-0.275873	0.0775616	-0.597838	0.0441092	-0.00183642	0.0895574
110.495		-0.825507	0.0109077	-0.271843	0.0712939	-0.588323	0.0469743	0.0015137	0.0879739
110.88		-0.811046	0.012381	-0.275581	0.0746061	-0.588137	0.04718	0.00231608	0.0830206
111.265		-0.809862	0.0153785	-0.263904	0.0791259	-0.597442	0.042323	0.00305677	0.0852765
111.65		-0.828434	0.0134285	-0.267719	0.0786097	-0.58704	0.0442506	-0.00210984	0.0937431
112.035		-0.815404	0.012076	-0.296998	0.0602507	-0.599108	0.0436453	-0.00855054	0.0932782
112.42		-0.810884	0.0125021	-0.292289	0.0652599	-0.600869	0.0434789	-0.00656887	0.0928974
112.805		-0.819491	0.0149379	-0.265839	0.0771565	-0.603415	0.042463	-0.00718771	0.0888279
113.19		-0.830594	0.0115493	-0.267431	0.0773264	-0.607517	0.0408948	-0.0104524	0.0969808
113.575		-0.823052	0.010114	-0.291105	0.0709883	-0.601174	0.0448683	-0.0103905	0.0931915
113.96		-0.815315	0.0100861	-0.272871	0.0674891	-0.602932	0.0458989	-0.000640513	0.0861731
114.345		-0.828727	0.0121253	-0.268912	0.0800634	-0.597363	0.0476187	-0.0088785	0.0929208
114.73		-0.829214	0.0112887	-0.274285	0.0717362	-0.603341	0.0430219	0.000869408	0.0920008
115.115		-0.833567	0.0137417	-0.284109	0.0700327	-0.603256	0.045131	-0.000329607	0.0914992
115.5		-0.824178	0.0112997	-0.283457	0.0753284	-0.599917	0.0474178	-0.00822726	0.0980004
115.885		-0.82532	0.0120546	-0.276936	0.0674803	-0.617179	0.03762	0.00309868	0.0877059

## Sheet: Foglio3
Panel (c)
Fluency	Release Rate			ANOVA	p-values
	(a.u./s)	s.e.m.		HF	MF	LF
HF	0.0773456	0.00781688		-	0.395604	1.41232e-06
MF	0.0684103	0.00562866			-	1.21884e-07
LF	0.00595399	0.00057402				-
