# Supplementary material for: Photosensitizer Activation Drives Apoptosis by Interorganellar Ca2+ Transfer and Superoxide Production in Bystander Cancer Cells
Source: Cells. 2019 Sep 29;8(10):1175. doi: 10.3390/cells8101175 (PMC6829494; doi:10.3390/cells8101175)
Supplement: Supplementary file 1 [file cells-08-01175-s001.zip › SupplementaryFilesRevised/FigureDataSourceWithDescriptions/Data_Figure5.xlsx]

## Sheet: Foglio1
HIT CELL
Time (s)		dF/F0 traces n = 4
0		0.0174236	-0.000464715	-0.00109239	-0.00127696
0.196		0.00509574	0.000586228	0.00071551	0.00057035
0.392		-0.00224279	-0.00143576	-0.00309818	0.0010944
0.588		-0.0145584	5.68456e-05	-0.00245802	0.0012593
0.784		-0.0118993	0.00257485	-0.00624456	0.00671626
0.98		0.000111238	-0.00203836	-0.0121769	0.00752022
1.176		-0.00581081	-0.0110082	-0.0115117	-0.00240514
1.372		-0.0197033	-0.014615	-0.0121618	-0.00367068
1.568		-0.0277832	-0.0100085	-0.0152444	-0.00198147
1.764		-0.0255178	-0.00850012	-0.0191608	-0.0087836
1.96		-0.0185278	-0.0203903	-0.0213226	-0.0133477
2.156		-0.0209592	-0.0210657	-0.0152728	-0.0120305
2.352		-0.0285035	-0.00420014	-0.0114714	0.000450398
2.548		-0.0321968	0.00755737	-0.0182901	0.00884263
2.744		-0.0293765	0.011525	-0.0321254	0.00514111
2.94		-0.0195133	0.00927783	-0.040044	-0.0036475
3.136		-0.0197052	0.00386742	-0.0270988	-0.0162203
3.332		-0.0345202	-0.00385657	-0.0138899	-0.0200329
3.528		-0.0388859	-0.0141969	-0.0145879	-0.0141942
3.724		-0.0245352	-0.0166866	-0.0134645	-0.00323755
3.92		-0.0181448	-0.00890797	-0.0199756	0.0067837
4.116		-0.0273839	-0.00498007	-0.031293	0.00677928
4.312		-0.0333117	-0.0109901	-0.0364443	-0.00523437
4.508		-0.0346618	-0.0139235	-0.0386848	-0.0130775
4.704		-0.0299703	-0.00460217	-0.0276257	-0.0120744
4.9		-0.0262592	-0.00255432	-0.0168092	-0.0143099
5.096		-0.0391531	-0.014809	-0.0224053	-0.016985
5.292		-0.0524	-0.0173565	-0.0249011	-0.0146787
5.488		-0.0507874	-0.00883001	-0.0151539	-0.00771313
5.684		-0.0417897	-0.00782239	-0.0179183	-0.00363027
5.88		-0.0349796	-0.0124253	-0.0297095	-0.00637286
6.076		-0.0386456	-0.00934059	-0.0344588	-0.00912783
6.272		-0.0492762	-0.00481384	-0.0413613	-0.00585946
6.468		-0.053378	-0.00776001	-0.0356028	-0.00250449
6.664		-0.0555577	-0.0107072	-0.0171609	-0.0092247
6.86		-0.0564001	-0.0111036	-0.0131212	-0.0177671
7.056		-0.0458993	-0.0112998	-0.0215281	-0.0168047
7.252		-0.0369293	-0.00885073	-0.0305149	-0.0205375
7.448		-0.0411211	-0.0059306	-0.0325046	-0.0308181
7.644		-0.0453696	-0.00462716	-0.0392844	-0.03047
7.84		-0.0404465	-0.0142637	-0.0508122	-0.0263378
8.036		-0.0364702	-0.0258783	-0.044127	-0.0205713
8.232		-0.0337058	-0.0187226	-0.0324334	-0.0148902
8.428		-0.0353887	-0.0120823	-0.0317193	-0.0205462
8.624		-0.0559718	-0.0130983	-0.0282313	-0.0300738
8.82		-0.0752469	-0.011907	-0.0267419	-0.0302944
9.016		-0.0775258	-0.0162169	-0.0390675	-0.0238462
9.212		-0.070373	-0.022889	-0.0461142	-0.0249403
9.408		-0.0533102	-0.024189	-0.0403027	-0.026183
9.604		-0.0537868	-0.0203747	-0.0359933	-0.0316723
9.8		-0.0662127	-0.0216964	-0.0501297	-0.0392971
9.996		-0.0514159	-0.0304948	-0.0545079	-0.0293503
10.192		-0.0297102	-0.0283851	-0.0354712	-0.0153636
10.388		-0.0150113	-0.012322	-0.0352792	-0.00595041
10.584		0.00165089	0.00596451	-0.041291	0.00601312
10.78		0.0217285	0.0186241	-0.0392493	0.0237167
10.976		0.0477764	0.0265223	-0.0510451	0.0498713
11.172		0.0739784	0.0396412	-0.0658011	0.0697984
11.368		0.098248	0.0518676	-0.0653017	0.0791466
11.564		0.109713	0.0574012	-0.0570335	0.0972533
11.76		0.121018	0.0651318	-0.0483978	0.119687
11.956		0.137246	0.0774842	-0.0292558	0.134261
12.152		0.141277	0.101732	-0.00501443	0.144132
12.348		0.146093	0.1282	0.00613563	0.153723
12.544		0.151682	0.143419	0.00469383	0.151342
12.74		0.157131	0.168151	0.00780409	0.144566
12.936		0.159281	0.198653	0.0199523	0.145857
13.132		0.156742	0.219258	0.0320686	0.137285
13.328		0.165865	0.240209	0.049895	0.127499
13.524		0.173909	0.255812	0.0770358	0.138306
13.72		0.15873	0.263482	0.100886	0.146073
13.916		0.13283	0.278949	0.12131	0.145534
14.112		0.128609	0.304737	0.150634	0.150271
14.308		0.143626	0.328073	0.176809	0.141442
14.504		0.15069	0.342043	0.195623	0.126111
14.7		0.138797	0.353989	0.218569	0.114152
14.896		0.11157	0.370422	0.252921	0.0966847
15.092		0.0956762	0.389015	0.27715	0.0789204
15.288		0.10902	0.401868	0.278303	0.0720521
15.484		0.109991	0.403135	0.292562	0.063432
15.68		0.0760388	0.399324	0.331077	0.0487533
15.876		0.0492567	0.397978	0.374616	0.0492324
16.072		0.044675	0.401174	0.411038	0.0497417
16.268		0.0366675	0.409538	0.436938	0.0349824
16.464		0.0192725	0.406041	0.455053	0.023399
16.66		0.0076354	0.391517	0.476688	0.0211831
16.856		0.00408445	0.380159	0.502867	0.018559
17.052		-0.00310986	0.367768	0.520641	0.0162961
17.248		-0.0168703	0.359037	0.528595	0.00551952
17.444		-0.0238565	0.347716	0.540601	-0.0183438
17.64		-0.0233006	0.338786	0.557847	-0.037239
17.836		-0.0280028	0.340339	0.571625	-0.0423928
18.032		-0.0397851	0.330428	0.5788	-0.043426
18.228		-0.0552379	0.315769	0.576769	-0.0589958
18.424		-0.0665284	0.312002	0.581501	-0.0761794
18.62		-0.079046	0.309379	0.600052	-0.084162
18.816		-0.0945083	0.306064	0.601902	-0.0908794
19.012		-0.104355	0.300416	0.599961	-0.0944245
19.208		-0.112884	0.2898	0.616477	-0.103159
19.404		-0.116661	0.282912	0.611891	-0.112043
19.6		-0.115274	0.273078	0.596204	-0.118346
19.796		-0.126698	0.25795	0.603841	-0.130385
19.992		-0.150028	0.248059	0.604751	-0.139103
20.188		-0.165322	0.24194	0.596991	-0.147693
20.384		-0.169691	0.23665	0.588506	-0.164371
20.58		-0.165166	0.232628	0.573978	-0.182054
20.776		-0.168125	0.224793	0.571587	-0.18938
20.972		-0.183069	0.211759	0.562914	-0.193261
21.168		-0.187783	0.203217	0.550119	-0.19652
21.364		-0.187183	0.194364	0.555723	-0.19788
21.56		-0.19054	0.186289	0.559742	-0.204297
21.756		-0.196198	0.180967	0.552955	-0.208668
21.952		-0.20901	0.171083	0.537135	-0.215697
22.148		-0.216339	0.164468	0.522807	-0.227083
22.344		-0.218198	0.153107	0.52967	-0.236309
22.54		-0.22884	0.135258	0.526572	-0.245661
22.736		-0.243498	0.132615	0.493874	-0.252256
22.932		-0.251566	0.134302	0.466774	-0.252386
23.128		-0.246205	0.121797	0.465006	-0.254126
23.324		-0.240321	0.110763	0.476889	-0.263289
23.52		-0.24876	0.101126	0.473444	-0.273086
23.716		-0.263161	0.0894458	0.455797	-0.280367
23.912		-0.271676	0.083982	0.452965	-0.289293
24.108		-0.274674	0.0722681	0.45694	-0.294871
24.304		-0.27112	0.0599926	0.436038	-0.297697
24.5		-0.277065	0.0636351	0.40144	-0.308147
24.696		-0.296618	0.067681	0.392931	-0.320472
24.892		-0.297017	0.0533215	0.407562	-0.322824
25.088		-0.290992	0.0326398	0.407583	-0.322382
25.284		-0.299536	0.0249792	0.39065	-0.327934
25.48		-0.300889	0.0241539	0.392745	-0.325785
25.676		-0.294687	0.0174291	0.405009	-0.316338
25.872		-0.29486	0.0115715	0.401548	-0.320083
26.068		-0.298399	0.0175237	0.390134	-0.336138
26.264		-0.300862	0.0196979	0.372271	-0.34512
26.46		-0.306345	0.00879967	0.354802	-0.346046
26.656		-0.308655	0.000277616	0.342998	-0.348654
26.852		-0.304529	-0.00598609	0.344012	-0.349888
27.048		-0.309674	-0.0141345	0.359548	-0.353147
27.244		-0.323124	-0.0218354	0.354886	-0.359218
27.44		-0.324571	-0.0336987	0.335507	-0.364335
27.636		-0.320205	-0.048249	0.341358	-0.372191
27.832		-0.327297	-0.056195	0.336546	-0.375401
28.028		-0.334529	-0.0531292	0.304891	-0.367013
28.224		-0.340335	-0.051454	0.301587	-0.365146
28.42		-0.34641	-0.0623809	0.315054	-0.38184
28.616		-0.343732	-0.0732684	0.31852	-0.393002
28.812		-0.345673	-0.0789138	0.31046	-0.39058
29.008		-0.353449	-0.0882466	0.288291	-0.383112
29.204		-0.349408	-0.0963912	0.276128	-0.37673
29.4		-0.346097	-0.0940006	0.270306	-0.384983
29.596		-0.350443	-0.091112	0.257014	-0.39569
29.792		-0.348163	-0.0971196	0.24433	-0.396502
29.988		-0.345202	-0.103091	0.242849	-0.397977
30.184		-0.350054	-0.104989	0.242532	-0.404351
30.38		-0.356593	-0.10586	0.229469	-0.413105
30.576		-0.355949	-0.11353	0.230787	-0.4235
30.772		-0.352855	-0.125833	0.242504	-0.425254
30.968		-0.356624	-0.12647	0.23008	-0.412848
31.164		-0.366403	-0.125394	0.216487	-0.405333
31.36		-0.368574	-0.131982	0.219083	-0.415517
31.556		-0.359	-0.137652	0.217564	-0.426756
31.752		-0.359092	-0.145226	0.214914	-0.426223
31.948		-0.369554	-0.152075	0.202436	-0.423004
32.144		-0.377627	-0.149801	0.182671	-0.425789
32.34		-0.37809	-0.145651	0.18843	-0.432316
32.536		-0.370041	-0.151285	0.197909	-0.435073
32.732		-0.373404	-0.161433	0.187664	-0.431969
32.928		-0.38019	-0.161569	0.182095	-0.433326
33.124		-0.374773	-0.160434	0.179512	-0.442783
33.32		-0.37359	-0.172262	0.171017	-0.44767
33.516		-0.376361	-0.1793	0.169384	-0.45072
33.712		-0.379892	-0.177792	0.165538	-0.461379
33.908		-0.385083	-0.180662	0.155601	-0.466566
34.104		-0.393493	-0.188003	0.149274	-0.461652
34.3		-0.400275	-0.194205	0.139037	-0.461843
34.496		-0.384301	-0.193114	0.133005	-0.465075
34.692		-0.36896	-0.195047	0.133584	-0.464398
34.888		-0.379628	-0.200556	0.126186	-0.463748
35.084		-0.393668	-0.205798	0.120437	-0.463787
35.28		-0.39405	-0.215921	0.113217	-0.457784
35.476		-0.387106	-0.221702	0.101119	-0.454138
35.672		-0.386813	-0.221664	0.0957357	-0.463281
35.868		-0.389913	-0.227543	0.0976931	-0.46879
36.064		-0.387234	-0.228008	0.100683	-0.467158
36.26		-0.382517	-0.220241	0.100072	-0.470534
36.456		-0.382581	-0.218966	0.103222	-0.47422
36.652		-0.382079	-0.21913	0.10437	-0.476299
36.848		-0.385095	-0.222651	0.0990748	-0.483913
37.044		-0.405377	-0.230981	0.0942562	-0.489405
37.24		-0.414623	-0.235699	0.0877182	-0.489406
37.436		-0.401291	-0.236551	0.0813896	-0.488095
37.632		-0.405418	-0.237795	0.0729064	-0.485511
37.828		-0.420721	-0.240789	0.0688408	-0.484296
38.024		-0.414163	-0.244873	0.0836185	-0.48255
38.22		-0.406144	-0.245907	0.0907659	-0.483114
38.416		-0.411775	-0.240153	0.0764213	-0.490364
38.612		-0.403198	-0.233329	0.0668161	-0.495788
38.808		-0.386901	-0.237936	0.0736156	-0.495443
39.004		-0.393843	-0.252841	0.0746404	-0.493142
39.2		-0.406683	-0.261316	0.0486224	-0.49295
39.396		-0.405295	-0.263657	0.034195	-0.495962
39.592		-0.410167	-0.268111	0.0469323	-0.496885
39.788		-0.422392	-0.27089	0.0552528	-0.496458
39.984		-0.42578	-0.268225	0.0559069	-0.498903
40.18		-0.42578	-0.265414	0.0498491	-0.501372
40.376		-0.41538	-0.265536	0.035526	-0.502112
40.572		-0.398065	-0.266643	0.0227965	-0.504726
40.768		-0.398722	-0.27272	0.0211441	-0.50949
40.964		-0.415529	-0.282938	0.0311016	-0.51098
41.16		-0.421181	-0.285945	0.0350916	-0.50495
41.356		-0.410521	-0.282298	0.0270477	-0.503715
41.552		-0.409917	-0.288675	0.0209347	-0.510786
41.748		-0.41381	-0.299893	0.0245094	-0.516063
41.944		-0.40727	-0.301092	0.0255488	-0.520155
42.14		-0.407885	-0.302058	0.00379093	-0.514741
42.336		-0.416469	-0.302375	-0.00856824	-0.507813
42.532		-0.411658	-0.296144	-0.00125461	-0.510668
42.728		-0.410682	-0.294863	-0.0134115	-0.514572
42.924		-0.427274	-0.302518	-0.027153	-0.517824
43.12		-0.431392	-0.307085	-0.012631	-0.519888
43.316		-0.425552	-0.307778	-0.000329444	-0.517926
43.512		-0.429966	-0.311551	-0.00700802	-0.515107
43.708		-0.428584	-0.313448	-0.0126422	-0.520457
43.904		-0.41929	-0.316125	-0.0191798	-0.523568
44.1		-0.422462	-0.320797	-0.0241353	-0.516681
44.296		-0.432229	-0.320937	-0.0266067	-0.51548
44.492		-0.432231	-0.320099	-0.0278339	-0.521104
44.688		-0.418139	-0.322568	-0.0319132	-0.526512
44.884		-0.417064	-0.321717	-0.032384	-0.532964
45.08		-0.429054	-0.322088	-0.022993	-0.539265
45.276		-0.421552	-0.329976	-0.0271776	-0.540808
45.472		-0.413352	-0.340422	-0.0306736	-0.534023
45.668		-0.418791	-0.346922	-0.0273889	-0.529973
45.864		-0.423824	-0.339927	-0.0400882	-0.534223
46.06		-0.42579	-0.331854	-0.0556763	-0.534155
46.256		-0.42717	-0.339486	-0.0564271	-0.539608
46.452		-0.426635	-0.352899	-0.0539992	-0.553768
46.648		-0.424916	-0.355588	-0.042793	-0.556778
46.844		-0.426736	-0.351178	-0.0341592	-0.551439
47.04		-0.43081	-0.351605	-0.0495029	-0.547126
47.236		-0.428578	-0.354405	-0.0627657	-0.543424
47.432		-0.421333	-0.355539	-0.0643506	-0.544312
47.628		-0.423379	-0.361667	-0.0641827	-0.545369
47.824		-0.432125	-0.369059	-0.0669272	-0.542407
48.02		-0.432876	-0.36406	-0.0697054	-0.544262
48.216		-0.429086	-0.355586	-0.0730625	-0.552779
48.412		-0.439526	-0.357614	-0.087278	-0.55686
48.608		-0.452071	-0.363571	-0.103052	-0.549441
48.804		-0.443944	-0.367246	-0.101805	-0.540317
49		-0.430652	-0.368414	-0.0893309	-0.540928
49.196		-0.425006	-0.366488	-0.0856804	-0.553672
49.392		-0.429813	-0.369223	-0.0857904	-0.563188
49.588		-0.438759	-0.374885	-0.0859678	-0.561212
49.784		-0.440317	-0.375199	-0.0944007	-0.561855
49.98		-0.438032	-0.370508	-0.100366	-0.56764
50.176		-0.436176	-0.366	-0.101416	-0.573911
50.372		-0.434313	-0.369309	-0.0947309	-0.574548
50.568		-0.439479	-0.372026	-0.0883566	-0.565436
50.764		-0.449129	-0.37371	-0.0962816	-0.558785
50.96		-0.449052	-0.383577	-0.101241	-0.561734
51.156		-0.446699	-0.388577	-0.104963	-0.568836
51.352		-0.444176	-0.383974	-0.114026	-0.578804
51.548		-0.436501	-0.383885	-0.113928	-0.585171
51.744		-0.433203	-0.389383	-0.0990539	-0.579298
51.94		-0.43593	-0.389078	-0.0898719	-0.571078
52.136		-0.438331	-0.389045	-0.100867	-0.573416
52.332		-0.443582	-0.394293	-0.110756	-0.579099
52.528		-0.440405	-0.393361	-0.121772	-0.574745
52.724		-0.420809	-0.381749	-0.138515	-0.569669
52.92		-0.417911	-0.374183	-0.136539	-0.574418
53.116		-0.435255	-0.386132	-0.123906	-0.576377
53.312		-0.440189	-0.395722	-0.123353	-0.571881
53.508		-0.439013	-0.396007	-0.121799	-0.569166
53.704		-0.438871	-0.401394	-0.116317	-0.576015
53.9		-0.434814	-0.400926	-0.125668	-0.587474
54.096		-0.439003	-0.396429	-0.138951	-0.585763
54.292		-0.444751	-0.394003	-0.141573	-0.582879
54.488		-0.438436	-0.388966	-0.137667	-0.58699
54.684		-0.437109	-0.388277	-0.135348	-0.581176
54.88		-0.441189	-0.394352	-0.142837	-0.575923
55.076		-0.437185	-0.40022	-0.150633	-0.587306
55.272		-0.435919	-0.400262	-0.148683	-0.598719
55.468		-0.443682	-0.394124	-0.149717	-0.595911
55.664		-0.452692	-0.392727	-0.152662	-0.591052
55.86		-0.446778	-0.403387	-0.156917	-0.588266
56.056		-0.437577	-0.413713	-0.167346	-0.584991
56.252		-0.439882	-0.414095	-0.171953	-0.587003
56.448		-0.450044	-0.416515	-0.168949	-0.592808
56.644		-0.461003	-0.418968	-0.161175	-0.598315
56.84		-0.456157	-0.414195	-0.157987	-0.602913
57.036		-0.44172	-0.412988	-0.159534	-0.607301
57.232		-0.43632	-0.4166	-0.163842	-0.60859
57.428		-0.444142	-0.421879	-0.174879	-0.605108
57.624		-0.445773	-0.422453	-0.177838	-0.603314
57.82		-0.440487	-0.41923	-0.177904	-0.605021
58.016		-0.447347	-0.426356	-0.181811	-0.605619
58.212		-0.45044	-0.433807	-0.180156	-0.604417
58.408		-0.446933	-0.426049	-0.17803	-0.600974
58.604		-0.454173	-0.416608	-0.171068	-0.596699
58.8		-0.464391	-0.418247	-0.166077	-0.59277
58.996		-0.461364	-0.425146	-0.181147	-0.591396
59.192		-0.454474	-0.430427	-0.190814	-0.595108
59.388		-0.456378	-0.427579	-0.178879	-0.598399
59.584		-0.461426	-0.422591	-0.178635	-0.6017
59.78		-0.46171	-0.427455	-0.192557	-0.607358
59.976		-0.450595	-0.432747	-0.196437	-0.61485
60.172		-0.444809	-0.437114	-0.195159	-0.617318
60.368		-0.450294	-0.444735	-0.191251	-0.612621
60.564		-0.450334	-0.440249	-0.189805	-0.608048
60.76		-0.446703	-0.4311	-0.197472	-0.6023
60.956		-0.444948	-0.430335	-0.206086	-0.598547
61.152		-0.448095	-0.433253	-0.202934	-0.599315
61.348		-0.458568	-0.442734	-0.195118	-0.602614
61.544		-0.463194	-0.452186	-0.201384	-0.608862
61.74		-0.459799	-0.454275	-0.207963	-0.6131
61.936		-0.461478	-0.452835	-0.207492	-0.61377
62.132		-0.460551	-0.446552	-0.214804	-0.614789
62.328		-0.450978	-0.439237	-0.22658	-0.615007
62.524		-0.442757	-0.439186	-0.222254	-0.610702
62.72		-0.447672	-0.443136	-0.206521	-0.607125
62.916		-0.457321	-0.447571	-0.208207	-0.608895
63.112		-0.455141	-0.450577	-0.217744	-0.608543
63.308		-0.451125	-0.451035	-0.214387	-0.610965
63.504		-0.454033	-0.452991	-0.213919	-0.61507
63.7		-0.460284	-0.45558	-0.220888	-0.611125
63.896		-0.461476	-0.456605	-0.217498	-0.609956
64.092		-0.458824	-0.454659	-0.207547	-0.615931
64.288		-0.46035	-0.448942	-0.205745	-0.620655
64.484		-0.460872	-0.445079	-0.212895	-0.619999
64.68		-0.466943	-0.444133	-0.225293	-0.61387
64.876		-0.475734	-0.446318	-0.234107	-0.607798
65.072		-0.471585	-0.453417	-0.229739	-0.606807
65.268		-0.467619	-0.458368	-0.21546	-0.608775
65.464		-0.472018	-0.459935	-0.210262	-0.621848
65.66		-0.468998	-0.456633	-0.222485	-0.63357
65.856		-0.459676	-0.450302	-0.235631	-0.628742
66.052		-0.453848	-0.452339	-0.247825	-0.62817
66.248		-0.452729	-0.459814	-0.25793	-0.631604
66.444		-0.457726	-0.465215	-0.253951	-0.62833
66.64		-0.460898	-0.466246	-0.25242	-0.624907
66.836		-0.458972	-0.464388	-0.258119	-0.622527
67.032		-0.458778	-0.463298	-0.255906	-0.621572
67.228		-0.458427	-0.461932	-0.242663	-0.625954
67.424		-0.464292	-0.462802	-0.231984	-0.632042
67.62		-0.4765	-0.466453	-0.233402	-0.631259
67.816		-0.478803	-0.470665	-0.231408	-0.627512
68.012		-0.474861	-0.473407	-0.221667	-0.626594
68.208		-0.475951	-0.465481	-0.225776	-0.628868
68.404		-0.473568	-0.457383	-0.243428	-0.633773
68.6		-0.466176	-0.462878	-0.256011	-0.633814
68.796		-0.463584	-0.469978	-0.266495	-0.632915
68.992		-0.466056	-0.474704	-0.264034	-0.637032
69.188		-0.47154	-0.476669	-0.254199	-0.637809
69.384		-0.471307	-0.473001	-0.253529	-0.637059
69.58		-0.4666	-0.473107	-0.260799	-0.64248
69.776		-0.463904	-0.475098	-0.272925	-0.646326
69.972		-0.468589	-0.471625	-0.27349	-0.645364
70.168		-0.480613	-0.470556	-0.265552	-0.641028
70.364		-0.483178	-0.476013	-0.264273	-0.63797
70.56		-0.472334	-0.478716	-0.268339	-0.633966
70.756		-0.462345	-0.475715	-0.267484	-0.627644
70.952		-0.453531	-0.477527	-0.271355	-0.630333
71.148		-0.44315	-0.482829	-0.283806	-0.637565
71.344		-0.446984	-0.486582	-0.277549	-0.642926
71.54		-0.460376	-0.490935	-0.259603	-0.642383
71.736		-0.465334	-0.488822	-0.257547	-0.64052
71.932		-0.462146	-0.484058	-0.262057	-0.640839
72.128		-0.468978	-0.484531	-0.264489	-0.641342
72.324		-0.485655	-0.484021	-0.268254	-0.643489
72.52		-0.485329	-0.48425	-0.269366	-0.641233
72.716		-0.476136	-0.486174	-0.264261	-0.637597
72.912		-0.48051	-0.48567	-0.256818	-0.635668
73.108		-0.488087	-0.485619	-0.254581	-0.632014
73.304		-0.488162	-0.488484	-0.265596	-0.63576
73.5		-0.482299	-0.48984	-0.286373	-0.647251
73.696		-0.472926	-0.488199	-0.292089	-0.651219
73.892		-0.472749	-0.488833	-0.284089	-0.649321
74.088		-0.477575	-0.489712	-0.278574	-0.650867
74.284		-0.479603	-0.494083	-0.275662	-0.653961
74.48		-0.482524	-0.501864	-0.276197	-0.653958
74.676		-0.48215	-0.50239	-0.275294	-0.650056
74.872		-0.484275	-0.500599	-0.272506	-0.646776
75.068		-0.478828	-0.502289	-0.274446	-0.647015
75.264		-0.466856	-0.50502	-0.277964	-0.651445
75.46		-0.475502	-0.506009	-0.273715	-0.654055
75.656		-0.488643	-0.501981	-0.268313	-0.649583
75.852		-0.477703	-0.49821	-0.272747	-0.648709
76.048		-0.464414	-0.498142	-0.280531	-0.651765
76.244		-0.471098	-0.499971	-0.285451	-0.646117
76.44		-0.477839	-0.50457	-0.282579	-0.640367
76.636		-0.475683	-0.506491	-0.275733	-0.64457
76.832		-0.476745	-0.501929	-0.27416	-0.647076
77.028		-0.47632	-0.495303	-0.283229	-0.646332
77.224		-0.467238	-0.493713	-0.291567	-0.647139
77.42		-0.461196	-0.49861	-0.283278	-0.646966
77.616		-0.469311	-0.499277	-0.281288	-0.646444
77.812		-0.48011	-0.495946	-0.291004	-0.646536
78.008		-0.482297	-0.499889	-0.295246	-0.649353
78.204		-0.477904	-0.508711	-0.291919	-0.650968
78.4		-0.467559	-0.512065	-0.29211	-0.65041
78.596		-0.454442	-0.508346	-0.29645	-0.655377

## Sheet: Foglio2
FIRST ORDER
Time (s)		dF/F0 traces n = 17
0		0.0108867	0.0151486	0.0107374	-0.000313176	-0.00273636	0.00575904	-0.0246878	0.0115022	-0.000402615	0.0105687	0.00266332	-0.00326831	0.0133806	-0.0072041	0.00027896	-0.00237213	-0.0103614
0.196		-0.00304146	-0.00484752	-0.00495186	-0.0048833	-0.00765974	0.00075427	-0.00186369	-0.000834447	-0.000170372	-0.00420805	-0.00279645	-0.00220102	0.00621463	0.00287743	-0.00017816	0.000727666	-0.000694729
0.392		-0.0041813	-0.00157506	-5.82184e-05	0.000402814	0.00301821	-0.00295745	0.00791297	-0.000500014	0.00256304	-0.00098172	-0.00816796	-0.000345706	-0.00456771	0.005507	-0.00346537	0.000147842	0.00365797
0.588		0.000755285	0.00507554	0.00611734	0.00442395	0.00596849	0.000164935	0.00599791	-0.00344082	0.000994382	0.00324212	-0.00313382	0.00617496	-0.0124132	0.000591494	-0.00106925	0.0047484	0.00800589
0.784		0.00148981	0.00778988	0.0134235	-0.00231741	0.000594587	0.00421774	-0.0061224	-0.00765441	-0.00188509	-0.00169575	-0.0161348	0.0117176	-0.0149994	0.00475993	-0.00249103	0.0109593	0.0105732
0.98		-0.00277879	0.00518376	0.0094339	-0.00597926	-0.00419892	0.000991414	-0.0186359	-0.0192253	-0.00439354	-0.0124758	-0.0314735	0.00891673	-0.0187911	0.0075616	-0.00608451	0.00375109	0.00489512
1.176		-0.00858986	2.32622e-05	-0.00481031	-0.00169268	-0.0119663	-0.00425507	-0.0259829	-0.0322098	-0.00516711	-0.0132685	-0.0399589	0.000739354	-0.0259002	-0.00301963	-0.0116812	-0.00516025	0.000922189
1.372		-0.00992043	-0.00559516	-0.00267887	0.000220858	-0.0162388	-0.0070042	-0.0249858	-0.0271397	-0.00404102	-0.00192584	-0.056473	-0.0077024	-0.0320099	-0.00820396	-0.0223258	0.000179711	0.00191741
1.568		-0.00997657	-0.00870178	-0.00312161	0.0025759	-0.0232097	-0.0107163	-0.0208839	-0.0181812	-0.000570948	0.00926328	-0.0569998	-0.00542055	-0.0310795	0.00125916	-0.0186493	0.00688178	0.00319293
1.764		-0.0139689	-0.00963632	-0.00735196	0.00471485	-0.0261173	-0.0161604	-0.0205622	-0.0150077	0.00377217	0.0108525	-0.0585198	0.00562757	-0.0172576	0.008608	-0.00238083	0.00407853	0.00125865
1.96		-0.0141525	-0.0133146	0.00395671	0.000969369	-0.0166822	-0.0160969	-0.0134317	-0.0135458	0.00442731	0.00327487	-0.0649077	0.00519013	-0.00528585	0.00715076	-0.000701977	-0.00253764	-0.00514185
2.156		-0.010705	-0.012478	0.0147464	-0.00616059	-0.0138897	-0.0156055	-0.00693494	-0.00924741	0.00266675	-0.00620484	-0.055119	-0.00121583	-0.0101675	0.00612299	-0.0125642	-0.00730549	-0.0078177
2.352		-0.0166153	-0.00929491	0.00867378	-0.00984892	-0.0264571	-0.0207993	-0.0144519	-0.0111791	-0.00146332	-0.0158385	-0.0598418	-0.0106266	-0.02066	0.00450519	-0.0144066	-0.00882537	-0.0050122
2.548		-0.0278349	-0.013132	-0.00886119	-0.00947428	-0.0362529	-0.0191036	-0.0293855	-0.024124	-0.00480878	-0.0130789	-0.0458607	-0.0218101	-0.024719	-0.00178684	-0.009528	-0.00537309	-0.00263613
2.744		-0.0292105	-0.0181556	-0.0209751	-0.0117037	-0.0355009	-0.01166	-0.0367125	-0.0278871	-0.00506433	-0.00823567	-0.00377574	-0.0220747	-0.0248074	-0.00736135	-0.00632952	-0.00262232	-0.0051372
2.94		-0.0258377	-0.0136145	-0.0284979	-0.01615	-0.0278351	-0.00678134	-0.0317807	-0.0201241	-0.0101284	-0.0146364	-0.0299837	-0.0182658	-0.0306845	-0.00316186	-0.00557335	-0.00520982	-0.00666687
3.136		-0.0258992	-0.00532212	-0.0308968	-0.0167213	-0.0191091	-0.00498912	-0.0252601	-0.00958193	-0.0154862	-0.0166052	-0.0839693	-0.021915	-0.0280293	0.0035517	-0.0111994	-0.00674153	-0.00671394
3.332		-0.0276129	-0.00331596	-0.0252754	-0.0114322	-0.0197562	-0.010766	-0.0225439	-0.00478974	-0.0166522	-0.013784	-0.0670164	-0.0203841	-0.0180461	0.00173371	-0.0189807	-0.00757747	-0.00866772
3.528		-0.028963	-0.0112069	-0.0247831	-0.00940097	-0.0195307	-0.0203941	-0.0190332	-0.00718534	-0.0169834	-0.0138464	-0.031342	-0.00674171	-0.0189825	-0.0024917	-0.0235151	-0.00990072	-0.00391854
3.724		-0.0288019	-0.0174345	-0.0291714	-0.0156368	-0.0166197	-0.0274069	-0.0236071	-0.00988019	-0.014677	-0.0166211	-0.0432526	-0.00361871	-0.0290717	-0.00124473	-0.0194505	-0.0132825	-0.000105941
3.92		-0.0302648	-0.0149119	-0.0264162	-0.0185989	-0.0153425	-0.0296819	-0.0342263	-0.0124795	-0.0128329	-0.0143848	-0.0479954	-0.00631809	-0.0353756	-0.00344009	-0.0200212	-0.0200218	-0.00502457
4.116		-0.0336761	-0.0190349	-0.0213304	-0.0199062	-0.0192163	-0.0273991	-0.0369496	-0.0137529	-0.0121146	-0.00701342	-0.0292418	-0.00732932	-0.0291431	-0.0149203	-0.0246096	-0.0284853	-0.00784729
4.312		-0.0371037	-0.0228384	-0.0159126	-0.02669	-0.0334878	-0.0276595	-0.0372708	-0.0176275	-0.011377	-0.00209576	-0.0506894	-0.017434	-0.0267196	-0.0284672	-0.02089	-0.0303744	-0.00726164
4.508		-0.036835	-0.0198603	-0.00510986	-0.0292524	-0.0422808	-0.0297497	-0.0335856	-0.0214272	-0.00991268	-0.00508833	-0.0790804	-0.0242484	-0.0317201	-0.0309309	-0.0203513	-0.0240621	-0.00599903
4.704		-0.0311785	-0.0233705	-0.00866656	-0.0241877	-0.035339	-0.0287423	-0.033021	-0.0179337	-0.00591874	-0.016705	-0.0739279	-0.0216929	-0.02448	-0.0149104	-0.0242109	-0.0197346	-0.00569674
4.9		-0.0267101	-0.0293139	-0.0196499	-0.015794	-0.0247309	-0.0258034	-0.0382776	-0.0161358	-0.00490938	-0.0159489	-0.0552059	-0.0193189	-0.0110086	-0.0059973	-0.0261442	-0.0234481	-0.014569
5.096		-0.0280764	-0.0309261	-0.0169184	-0.00795859	-0.0243942	-0.0254947	-0.0378898	-0.0232388	-0.0117971	-0.00620974	-0.0275373	-0.0162533	-0.0170734	-0.00686436	-0.029351	-0.0259979	-0.0267136
5.292		-0.0333369	-0.0279875	-0.0240818	-0.00971852	-0.0273609	-0.0294553	-0.0362888	-0.0297199	-0.0163485	-0.0108245	-0.00744076	-0.0129531	-0.039755	-0.00497149	-0.0303395	-0.0264414	-0.0268127
5.488		-0.0365837	-0.0249271	-0.0398976	-0.0207242	-0.0334344	-0.0312266	-0.0316629	-0.0292013	-0.0131837	-0.0164958	-0.024867	-0.0143054	-0.0523051	-0.0144837	-0.029311	-0.0300664	-0.0172344
5.684		-0.0377251	-0.0275229	-0.0370375	-0.0276004	-0.0433972	-0.0314191	-0.0262146	-0.0237602	-0.0133075	-0.00829574	-0.0620822	-0.0133793	-0.0463583	-0.0204408	-0.035314	-0.0316788	-0.0157321
5.88		-0.0392835	-0.0296868	-0.0339392	-0.0293004	-0.0402659	-0.0337188	-0.0289649	-0.0191116	-0.0169072	-0.000507606	-0.0904987	-0.0170163	-0.0325618	-0.0152212	-0.0394215	-0.0286505	-0.0242972
6.076		-0.0381126	-0.0279192	-0.039168	-0.029711	-0.0352432	-0.0336047	-0.0351347	-0.0186516	-0.0137511	-0.00779064	-0.0954331	-0.0272652	-0.02011	-0.0166102	-0.036747	-0.0283771	-0.0240002
6.272		-0.0355113	-0.0263133	-0.0341526	-0.0285583	-0.0355033	-0.0302265	-0.0405326	-0.0219692	-0.00566219	-0.0174548	-0.0778313	-0.0271342	-0.0246684	-0.0209939	-0.0340767	-0.0317078	-0.0187018
6.468		-0.036718	-0.0255654	-0.0341494	-0.0275543	-0.0314147	-0.0285867	-0.0465075	-0.0231572	-0.00376825	-0.0191845	-0.058162	-0.0210572	-0.0396051	-0.0213279	-0.0324384	-0.027873	-0.0238871
6.664		-0.037783	-0.0309544	-0.0459188	-0.0208283	-0.0321101	-0.0290934	-0.0446249	-0.0214572	-0.0105694	-0.0233801	-0.0445074	-0.0147484	-0.0353041	-0.0251961	-0.0296722	-0.018168	-0.0266524
6.86		-0.0361956	-0.0339116	-0.0428736	-0.0163587	-0.0336086	-0.0285984	-0.0384488	-0.0272265	-0.0169073	-0.0318466	-0.0646695	-0.00982111	-0.0215293	-0.0278291	-0.0303494	-0.0171852	-0.0243608
7.056		-0.038055	-0.0291341	-0.0291795	-0.0212408	-0.0311794	-0.0266967	-0.0399654	-0.0246271	-0.0157073	-0.0319008	-0.0722121	-0.01834	-0.0194232	-0.018279	-0.0326061	-0.0297521	-0.0285466
7.252		-0.0430449	-0.0283311	-0.0230378	-0.0260568	-0.0334677	-0.0257548	-0.0413048	-0.00328419	-0.010015	-0.0236003	-0.0405428	-0.0308781	-0.022863	-0.0143021	-0.037802	-0.0376463	-0.030017
7.448		-0.0450623	-0.0282137	-0.0212243	-0.0284253	-0.0333266	-0.0263613	-0.0432345	0.00299504	-0.00794777	-0.0205043	-0.0589738	-0.0264617	-0.0273571	-0.0236049	-0.0455525	-0.0350311	-0.0256633
7.644		-0.0433913	-0.0242655	-0.0276486	-0.026136	-0.0298539	-0.0281652	-0.0473519	-0.011159	-0.00934259	-0.0187623	-0.105321	-0.0185995	-0.0392455	-0.0343947	-0.036496	-0.037108	-0.0268132
7.84		-0.0403468	-0.0199161	-0.034126	-0.0226435	-0.026311	-0.0283122	-0.0495055	-0.0199968	-0.0133247	-0.0153519	-0.0998997	-0.0184711	-0.0503963	-0.0383826	-0.02882	-0.0363304	-0.031606
8.036		-0.0395449	-0.0238469	-0.0310502	-0.0250303	-0.0249369	-0.0266062	-0.0533732	-0.0194769	-0.0199358	-0.0156827	-0.0802451	-0.0107592	-0.0401072	-0.0313939	-0.0384074	-0.0267166	-0.0280072
8.232		-0.0430336	-0.0360023	-0.0360731	-0.0280743	-0.031614	-0.0298193	-0.0468684	-0.020957	-0.0202409	-0.0170211	-0.114698	-0.00665088	-0.0236599	-0.0219123	-0.0432819	-0.0290392	-0.023555
8.428		-0.0435595	-0.0405464	-0.043625	-0.0259168	-0.040022	-0.0323108	-0.0348708	-0.0237289	-0.01546	-0.0168978	-0.150731	-0.0213253	-0.0248456	-0.023162	-0.0352315	-0.0315753	-0.0294747
8.624		-0.0425563	-0.0321175	-0.0350645	-0.0220353	-0.0450763	-0.0294499	-0.0347105	-0.0200255	-0.0152138	-0.0160546	-0.107693	-0.0298792	-0.0312707	-0.025869	-0.0281267	-0.0269584	-0.032772
8.82		-0.0461384	-0.0292134	-0.0285456	-0.0234616	-0.0491204	-0.0331839	-0.0398254	-0.0159993	-0.0130909	-0.0121955	-0.0456679	-0.0234009	-0.0244137	-0.0187786	-0.0319036	-0.0297959	-0.0302636
9.016		-0.0539172	-0.0391777	-0.0350926	-0.0344588	-0.0620286	-0.0466145	-0.0459357	-0.0185993	-0.00739575	-0.00816241	-0.0313133	-0.0152234	-0.0142524	-0.0141998	-0.0378179	-0.0300188	-0.0302684
9.212		-0.0624537	-0.045552	-0.041167	-0.0467952	-0.0753563	-0.0559937	-0.0527218	-0.0272244	-0.0092155	-0.0111019	-0.0319951	-0.0131994	-0.0249523	-0.0122999	-0.0392734	-0.0266629	-0.0309291
9.408		-0.0607659	-0.0385169	-0.033575	-0.053359	-0.064735	-0.0511361	-0.055964	-0.0263772	-0.0113855	-0.0168292	-0.04754	-0.0237688	-0.0393632	-0.00867318	-0.037192	-0.0241504	-0.0324299
9.604		-0.0544244	-0.0333921	-0.0228842	-0.0545055	-0.0401163	-0.0437642	-0.0558861	-0.0176343	-0.00997999	-0.0212981	-0.0736124	-0.0303424	-0.0410833	-0.011541	-0.0300474	-0.025866	-0.0332378
9.8		-0.0560836	-0.0405379	-0.0357002	-0.0469072	-0.0304167	-0.0440086	-0.0575522	-0.0243673	-0.013593	-0.025965	-0.0702708	-0.028808	-0.0520746	-0.0183203	-0.0315734	-0.0318568	-0.024795
9.996		-0.0618096	-0.0432413	-0.054288	-0.0380822	-0.0428961	-0.0499716	-0.0600716	-0.0367879	-0.0200435	-0.0292348	-0.0575208	-0.0305641	-0.0564631	-0.0201847	-0.0408436	-0.0295064	-0.0154271
10.192		-0.0632619	-0.0407012	-0.054542	-0.0381365	-0.0584982	-0.0570893	-0.0605921	-0.0296055	-0.0223791	-0.0263194	-0.0514241	-0.0270468	-0.0437161	-0.0166799	-0.0350512	-0.0228082	-0.0170331
10.388		-0.0609134	-0.0473586	-0.0485698	-0.0421479	-0.053519	-0.0568119	-0.0570841	-0.0126748	-0.0168747	-0.0228879	-0.0276344	-0.0182542	-0.0364926	-0.0132129	-0.0258836	-0.0279934	-0.020761
10.584		-0.0623628	-0.057693	-0.0500147	-0.043306	-0.0432222	-0.0544838	-0.0523395	-0.00996713	-0.0118409	-0.0260585	-0.025252	-0.0121151	-0.0324878	-0.0208489	-0.0268257	-0.0417581	-0.0247706
10.78		-0.0657114	-0.0553826	-0.0557957	-0.0451306	-0.0473375	-0.0543308	-0.0541601	-0.0268687	-0.0158465	-0.0292831	-0.0698684	-0.016888	-0.0313855	-0.0315132	-0.0350315	-0.0413231	-0.0281615
10.976		-0.0624435	-0.0449432	-0.0595126	-0.0452843	-0.0564329	-0.0503937	-0.0618998	-0.0382326	-0.0201392	-0.030675	-0.0936933	-0.0219981	-0.0406748	-0.0331098	-0.0466964	-0.0355687	-0.0303316
11.172		-0.0566727	-0.0402169	-0.0587937	-0.0412646	-0.0647925	-0.0458236	-0.0679237	-0.0333596	-0.0207902	-0.0305179	-0.0888798	-0.0138043	-0.0486644	-0.0247063	-0.047005	-0.0330983	-0.0359231
11.368		-0.0584301	-0.0429529	-0.0515484	-0.0364691	-0.0591102	-0.0428983	-0.069105	-0.0299966	-0.0200843	-0.0310951	-0.0733692	-0.0158616	-0.0492049	-0.019355	-0.0346976	-0.0238793	-0.0364323
11.564		-0.061577	-0.0421375	-0.0434514	-0.0304725	-0.0455805	-0.0409229	-0.0659939	-0.0291318	-0.0209366	-0.039552	-0.0479884	-0.0376248	-0.0555204	-0.034368	-0.0182365	-0.019634	-0.0307421
11.76		-0.0588035	-0.038762	-0.0383902	-0.0308692	-0.043561	-0.0417347	-0.0641588	-0.0335666	-0.0258053	-0.0446553	-0.0586375	-0.0534409	-0.0618161	-0.0472791	-0.00394738	-0.00809842	-0.0297484
11.956		-0.055561	-0.0458881	-0.038541	-0.0328373	-0.0475785	-0.0432356	-0.0635297	-0.0381679	-0.0249882	-0.038249	-0.0920544	-0.0452901	-0.0561196	-0.0402337	0.00717661	0.00468298	-0.031197
12.152		-0.0535678	-0.0474815	-0.0467926	-0.0349019	-0.0488474	-0.0477188	-0.0535932	-0.0337327	-0.0184401	-0.0278237	-0.0929734	-0.0355613	-0.0488688	-0.0265744	0.0194475	0.00245306	-0.0216931
12.348		-0.0533469	-0.0403094	-0.0514612	-0.0434614	-0.0483298	-0.0568744	-0.0450961	-0.030065	-0.0138016	-0.0226506	-0.0784745	-0.0369106	-0.0468863	-0.0257007	0.0223053	0.00406157	-0.0127206
12.544		-0.0562388	-0.038482	-0.0492146	-0.0441871	-0.0477294	-0.0612134	-0.0449144	-0.0301788	-0.0153992	-0.0260973	-0.0436626	-0.0327488	-0.0386189	-0.035738	0.0179996	0.0129323	-0.0184678
12.74		-0.0568787	-0.0360049	-0.0464655	-0.0403541	-0.0376673	-0.0589309	-0.0476603	-0.0295379	-0.0191888	-0.0276079	-0.0110697	-0.0191282	-0.0352839	-0.0352519	0.0255256	0.024011	-0.0278184
12.936		-0.056806	-0.0312187	-0.0360533	-0.0353513	-0.0268197	-0.0522645	-0.0469606	-0.0287648	-0.0153442	-0.0303951	-0.0205589	-0.00327997	-0.0475595	-0.0225729	0.0389222	0.0348698	-0.0347666
13.132		-0.0584533	-0.0257794	-0.0260592	-0.0237415	-0.0249038	-0.0458898	-0.0368539	-0.0331336	-0.00996912	-0.0326969	-0.0158234	0.0104556	-0.0497053	-0.012618	0.0453964	0.046398	-0.0354312
13.328		-0.0563117	-0.0202139	-0.0332981	-0.0209859	-0.0275257	-0.0494392	-0.0314642	-0.0407854	-0.00890305	-0.0294786	-0.0187981	0.0188623	-0.0437764	-0.00708112	0.0526079	0.0647054	-0.0332814
13.524		-0.0548377	-0.0142497	-0.0469357	-0.0244944	-0.0354557	-0.0513007	-0.0296763	-0.0423904	-0.00958134	-0.0325033	-0.0345328	0.0259791	-0.0525913	-0.00314822	0.0669334	0.0850361	-0.0285779
13.72		-0.0596922	-0.0100711	-0.0436915	-0.0249722	-0.0380068	-0.0472819	-0.0216107	-0.0408295	-0.0139472	-0.0382096	0.00796778	0.0421224	-0.0551984	-0.00699554	0.0826731	0.103378	-0.0177325
13.916		-0.0634996	-0.0143377	-0.0333077	-0.0283189	-0.0325607	-0.0519344	-0.0116135	-0.0425623	-0.0172948	-0.0364786	0.0870704	0.0538646	-0.0427846	-0.0101936	0.0976255	0.127715	-0.00853335
14.112		-0.0659539	-0.0191332	-0.0321009	-0.0328941	-0.0396129	-0.0561836	-0.00204692	-0.038669	-0.0144517	-0.0278909	0.135266	0.0666636	-0.0433412	-0.000581654	0.114429	0.150517	-0.00232115
14.308		-0.0701147	-0.0214141	-0.030257	-0.0342216	-0.04606	-0.0539784	0.00149388	-0.0221953	-0.0111412	-0.0229577	0.146615	0.0961559	-0.0465599	0.0167704	0.130337	0.167817	-0.004372
14.504		-0.0704443	-0.025093	-0.0230108	-0.0296441	-0.0371469	-0.0523145	-0.00101344	-0.010184	-0.00723616	-0.0181893	0.137252	0.115372	-0.0420876	0.0317912	0.13861	0.188732	-0.0112541
14.7		-0.0686614	-0.0240574	-0.00565264	-0.0213135	-0.0335276	-0.0486817	0.0110641	-0.00823633	-0.00439157	-0.0123935	0.107462	0.120078	-0.0474655	0.0382382	0.154034	0.208609	-0.0139385
14.896		-0.0689137	-0.0155318	0.0143032	-0.0167746	-0.0304901	-0.0454225	0.035361	-0.00762217	-0.00127873	-0.0202954	0.146802	0.142576	-0.0514689	0.0412246	0.18203	0.22476	-0.014796
15.092		-0.0699239	-0.00683943	0.0186809	-0.0167138	-0.0345874	-0.0425675	0.0449748	-0.00938224	0.00590251	-0.0287511	0.21615	0.173178	-0.0452333	0.0496845	0.206929	0.246557	-0.00804714
15.288		-0.0686571	-0.000724006	0.0144211	-0.0233462	-0.0394302	-0.0431744	0.0555305	-0.0142973	0.00839339	-0.0257179	0.221639	0.191652	-0.0417777	0.0600082	0.226897	0.276042	0.00231178
15.484		-0.0664692	0.00560722	0.0127075	-0.0315436	-0.0212845	-0.0492854	0.0804133	-0.0195029	0.00626278	-0.0178186	0.236194	0.215839	-0.0398055	0.0702418	0.241456	0.292038	0.00805982
15.68		-0.0690318	0.00640237	0.0158449	-0.0342229	-0.00620951	-0.0503954	0.0985242	-0.0126496	0.00573877	-0.00664218	0.251809	0.245748	-0.0360857	0.0879431	0.255829	0.295259	0.0115182
15.876		-0.0736348	0.00415813	0.0232848	-0.035162	-0.0129231	-0.049076	0.110057	0.00546406	0.00932155	0.000650358	0.261657	0.273962	-0.0451905	0.115548	0.278526	0.30132	0.00836231
16.072		-0.0749722	0.00498017	0.0271477	-0.0297128	-0.0290458	-0.0470525	0.126473	0.0208078	0.0189028	-0.00452674	0.289354	0.312041	-0.0592902	0.142301	0.30496	0.31212	0.00638418
16.268		-0.0744406	0.0102953	0.0239002	-0.0238299	-0.0379433	-0.0420864	0.152007	0.0246491	0.025753	-0.0135896	0.295402	0.35431	-0.0496277	0.159281	0.327073	0.330667	0.017045
16.464		-0.0778563	0.0176674	0.0282521	-0.0264765	-0.0280002	-0.0397237	0.184303	0.0205653	0.0246825	-0.0156607	0.308724	0.392531	-0.0359748	0.171282	0.343787	0.342531	0.0280993
16.66		-0.0820308	0.0240573	0.043697	-0.029724	-0.011547	-0.0393798	0.216273	0.0239073	0.0235383	-0.013339	0.343936	0.424814	-0.0410919	0.185914	0.356554	0.343321	0.0261195
16.856		-0.0791409	0.0327995	0.0517018	-0.027568	-0.00871041	-0.0409089	0.240766	0.0327478	0.0230399	-0.00607047	0.3399	0.448144	-0.0489304	0.200368	0.370552	0.352463	0.0236788
17.052		-0.0755649	0.0404057	0.062547	-0.0195401	-0.00793513	-0.0390993	0.25714	0.0314644	0.0237816	-0.00449588	0.31996	0.467638	-0.0493834	0.214975	0.382497	0.369328	0.0340527
17.248		-0.0758023	0.0433739	0.0778562	-0.0115469	-0.00301936	-0.0311714	0.280473	0.0273335	0.0252304	-0.00337061	0.334236	0.482538	-0.045883	0.240355	0.391081	0.377884	0.0458239
17.444		-0.0744706	0.0464998	0.0887263	-0.00752251	0.00131996	-0.024717	0.312085	0.0396447	0.0211326	0.00915211	0.332836	0.49438	-0.0498501	0.267407	0.398578	0.375214	0.0433901
17.64		-0.074572	0.0546649	0.103028	-0.00507131	0.00625334	-0.0235921	0.347175	0.0555092	0.0176711	0.011588	0.32689	0.519048	-0.0679411	0.277691	0.395014	0.369824	0.038448
17.836		-0.0789535	0.0639925	0.110154	-0.00449501	0.00574695	-0.025121	0.377399	0.0576088	0.0156763	0.00667876	0.349633	0.546995	-0.0792621	0.285804	0.395759	0.375589	0.0418516
18.032		-0.0816532	0.0692833	0.115411	-0.00462667	0.00655865	-0.0276967	0.397068	0.0612522	0.0115507	0.0062553	0.342207	0.55863	-0.0742047	0.306012	0.414174	0.390604	0.0399573
18.228		-0.0819063	0.0769391	0.136274	-0.00453879	0.0116274	-0.0279168	0.430185	0.07797	0.0145001	0.0107365	0.309391	0.569722	-0.0643901	0.329882	0.428481	0.400927	0.0403051
18.424		-0.0821881	0.0858914	0.16137	-0.00660303	0.0187853	-0.0217776	0.475744	0.0953254	0.0258659	0.0197924	0.335387	0.59332	-0.0458619	0.353011	0.432943	0.398526	0.0507282
18.62		-0.0842836	0.0953372	0.172065	-0.00967331	0.028989	-0.0210571	0.525289	0.112247	0.0380526	0.0319611	0.37055	0.605959	-0.0369446	0.372297	0.43389	0.395197	0.0585045
18.816		-0.0863324	0.112543	0.18423	-0.0085174	0.0386206	-0.0212964	0.580555	0.138027	0.047656	0.0487125	0.326168	0.604209	-0.0450181	0.380846	0.43069	0.400104	0.0622857
19.012		-0.0868471	0.126279	0.203194	-0.00688657	0.0458068	-0.0117842	0.626645	0.16496	0.0546647	0.060428	0.313166	0.61353	-0.0450658	0.387074	0.428075	0.398796	0.0679372
19.208		-0.0858316	0.132129	0.204734	-0.00567969	0.0491997	-0.0101476	0.659847	0.185534	0.057972	0.0709405	0.351028	0.622798	-0.0408138	0.413671	0.433817	0.393453	0.0774586
19.404		-0.0835386	0.146153	0.207409	-0.000307835	0.0519063	-0.0174669	0.683135	0.198553	0.0632417	0.0831665	0.337945	0.62631	-0.0506342	0.446622	0.443765	0.392962	0.0869245
19.6		-0.081427	0.165723	0.233374	0.00410962	0.0549546	-0.0136692	0.702073	0.215999	0.0736235	0.0907258	0.320263	0.627256	-0.0578794	0.469038	0.444374	0.396503	0.0941258
19.796		-0.0820161	0.181232	0.261787	0.00742531	0.0588417	-0.00520025	0.716672	0.240455	0.0818577	0.10429	0.332725	0.619441	-0.0435062	0.493571	0.436742	0.39121	0.0942712
19.992		-0.0882795	0.194056	0.286916	0.00882442	0.0633888	-0.00626259	0.730989	0.249253	0.0852559	0.122446	0.324004	0.623399	-0.0323529	0.512071	0.431007	0.381738	0.0853863
20.188		-0.0932375	0.207943	0.310394	0.00539141	0.058343	-0.00890173	0.752711	0.259427	0.0860472	0.130974	0.307954	0.628007	-0.039448	0.527125	0.428612	0.388936	0.0757287
20.384		-0.0951491	0.224183	0.32993	0.00826904	0.0505988	-0.00620975	0.774657	0.285494	0.0866176	0.138812	0.317172	0.605937	-0.0456957	0.546851	0.421644	0.394689	0.0729294
20.58		-0.0976556	0.236704	0.352162	0.0143359	0.0516044	-0.00115661	0.788413	0.303695	0.0853587	0.161358	0.31586	0.587015	-0.0401688	0.554889	0.415199	0.385165	0.0805398
20.776		-0.0970183	0.255608	0.372106	0.0174521	0.0569539	0.00237909	0.788326	0.315677	0.0836697	0.179641	0.293374	0.591527	-0.0349934	0.560369	0.41739	0.371637	0.0910628
20.972		-0.0952084	0.277391	0.388766	0.0224965	0.063505	0.00119751	0.785928	0.332375	0.0835539	0.181408	0.279874	0.593551	-0.0468842	0.57386	0.416422	0.361012	0.100303
21.168		-0.0932348	0.285504	0.402045	0.0215579	0.0721862	-0.00610514	0.796118	0.359252	0.0841536	0.182875	0.28806	0.578873	-0.0688871	0.591542	0.412531	0.350072	0.102979
21.364		-0.0892088	0.294816	0.414508	0.0256816	0.087764	-0.00823351	0.809258	0.390072	0.0869046	0.192864	0.284859	0.559671	-0.0752499	0.611104	0.40843	0.340189	0.094029
21.56		-0.0882411	0.315935	0.438019	0.0367184	0.100252	0.000621307	0.814313	0.416616	0.0913181	0.215009	0.275928	0.545144	-0.0613245	0.62579	0.402233	0.344769	0.0859779
21.756		-0.0917209	0.343218	0.455817	0.0386088	0.0993092	0.00680172	0.812568	0.430904	0.0966855	0.245458	0.26674	0.540142	-0.0460963	0.633148	0.404752	0.351627	0.0952711
21.952		-0.093997	0.368082	0.469426	0.0438881	0.0941151	0.00651618	0.810017	0.444959	0.0998133	0.267465	0.245432	0.547108	-0.0429854	0.646659	0.404076	0.341099	0.112496
22.148		-0.0941424	0.384169	0.504244	0.0530005	0.0962901	0.00887624	0.814714	0.480565	0.103809	0.279986	0.234021	0.552684	-0.0419442	0.667954	0.395291	0.32359	0.120604
22.344		-0.0921048	0.398134	0.53174	0.0536345	0.109569	0.0175643	0.82006	0.500153	0.108442	0.298141	0.218049	0.546517	-0.0356211	0.676165	0.393036	0.315213	0.127789
22.54		-0.0920945	0.416102	0.552936	0.0500433	0.123109	0.0234104	0.817419	0.50842	0.107811	0.314655	0.219146	0.534815	-0.0273376	0.677107	0.388433	0.31307	0.137563
22.736		-0.0965456	0.433171	0.585513	0.047129	0.128638	0.0250894	0.814571	0.538109	0.108922	0.32529	0.231621	0.524652	-0.0293057	0.686373	0.386804	0.313288	0.149952
22.932		-0.0953246	0.449961	0.596514	0.0540805	0.133069	0.0279041	0.819898	0.559794	0.111936	0.339543	0.208391	0.509584	-0.0445259	0.698252	0.390294	0.31203	0.162342
23.128		-0.0957832	0.467957	0.600467	0.0664924	0.139382	0.028985	0.818665	0.573537	0.114024	0.368736	0.195277	0.500103	-0.0455554	0.697717	0.377586	0.298601	0.160529
23.324		-0.10173	0.479739	0.619803	0.0662776	0.144428	0.0301272	0.80407	0.594446	0.117419	0.401577	0.243761	0.506154	-0.0381028	0.691325	0.364222	0.278961	0.148758
23.52		-0.106722	0.483775	0.633222	0.0602682	0.137895	0.0278284	0.80154	0.613494	0.122727	0.420448	0.270489	0.507475	-0.0357931	0.698211	0.362033	0.26389	0.148906
23.716		-0.11211	0.493391	0.644386	0.0561033	0.126661	0.0209404	0.805746	0.632537	0.128069	0.446605	0.277871	0.500575	-0.0262903	0.711478	0.356083	0.255207	0.154684
23.912		-0.109727	0.5179	0.66436	0.0547382	0.13262	0.0239887	0.805097	0.646209	0.131488	0.474634	0.284178	0.495325	-0.0280699	0.719566	0.345768	0.252237	0.151544
24.108		-0.102137	0.542223	0.68802	0.0628199	0.156462	0.0362558	0.809166	0.658556	0.132639	0.480538	0.227838	0.490466	-0.0430659	0.73107	0.336469	0.245314	0.153812
24.304		-0.09977	0.55853	0.721263	0.0771892	0.185828	0.0427244	0.819431	0.678295	0.138189	0.491443	0.204452	0.479197	-0.0456319	0.737737	0.32899	0.234919	0.162693
24.5		-0.1026	0.573291	0.738095	0.0863498	0.200523	0.0414325	0.824441	0.695446	0.150465	0.530543	0.211762	0.464413	-0.0377105	0.739156	0.329937	0.22815	0.167803
24.696		-0.110416	0.584367	0.7284	0.0844132	0.195711	0.036743	0.816665	0.697231	0.154703	0.569275	0.190562	0.452675	-0.0258245	0.755538	0.336689	0.223927	0.177714
24.892		-0.114249	0.596676	0.733638	0.0827021	0.188643	0.0346497	0.803969	0.686628	0.149942	0.583659	0.178542	0.435477	-0.0119633	0.765895	0.332363	0.225949	0.19321
25.088		-0.111074	0.611144	0.754072	0.0871234	0.191825	0.0392603	0.788276	0.691372	0.145937	0.583813	0.163955	0.419312	-0.00637753	0.767555	0.321195	0.228273	0.199207
25.284		-0.114244	0.624124	0.764693	0.0923869	0.205332	0.0447965	0.780349	0.710553	0.150569	0.589294	0.129102	0.419736	-0.00945557	0.776566	0.314207	0.221045	0.201328
25.48		-0.120253	0.639506	0.76601	0.0948869	0.225528	0.048279	0.781134	0.723698	0.160895	0.599114	0.0973002	0.423341	-0.0162477	0.791434	0.31096	0.20692	0.212519
25.676		-0.119418	0.65714	0.776311	0.101488	0.239034	0.0522766	0.792058	0.732599	0.165576	0.612907	0.111571	0.418477	-0.025669	0.797079	0.305325	0.197588	0.225711
25.872		-0.113832	0.680137	0.792019	0.11337	0.238324	0.0619465	0.804609	0.748619	0.168426	0.636938	0.157812	0.413641	-0.0234095	0.779258	0.295113	0.186729	0.230473
26.068		-0.105618	0.695459	0.803312	0.123009	0.239313	0.0765299	0.800788	0.770991	0.172464	0.65643	0.172967	0.399442	-0.0152067	0.764013	0.290737	0.169234	0.231382
26.264		-0.10315	0.704281	0.820882	0.136097	0.254537	0.0837502	0.798985	0.783399	0.177994	0.682363	0.158433	0.379904	-0.0159615	0.756174	0.29517	0.158553	0.239453
26.46		-0.109651	0.716026	0.83715	0.146089	0.273496	0.0808472	0.796031	0.785207	0.185681	0.716526	0.167365	0.377282	-0.0159102	0.755169	0.297626	0.153716	0.253692
26.656		-0.112879	0.716388	0.843766	0.149529	0.28307	0.0829725	0.780697	0.786763	0.189051	0.729777	0.176324	0.381206	-0.00948111	0.761652	0.29549	0.149054	0.267048
26.852		-0.112594	0.719382	0.854193	0.155058	0.291439	0.0891725	0.767815	0.791391	0.188273	0.739523	0.119361	0.374375	0.000887163	0.760416	0.287689	0.140147	0.271563
27.048		-0.113789	0.730725	0.857771	0.161408	0.299894	0.0888813	0.76209	0.790243	0.189617	0.758198	0.054464	0.36414	0.00591603	0.760802	0.270803	0.130377	0.26692
27.244		-0.113546	0.741249	0.854644	0.167246	0.308394	0.0913435	0.764287	0.783368	0.191845	0.767648	0.0535989	0.355069	0.000197826	0.766605	0.264199	0.123848	0.264677
27.44		-0.110822	0.759785	0.870471	0.167967	0.322482	0.0979457	0.764406	0.779474	0.191931	0.780392	0.063389	0.347651	-0.00947464	0.766813	0.263121	0.116314	0.268189
27.636		-0.1103	0.772341	0.892049	0.167527	0.328585	0.105957	0.752689	0.772421	0.195414	0.798192	0.0676809	0.353061	-0.0124714	0.775023	0.252582	0.102303	0.276196
27.832		-0.11572	0.774179	0.896643	0.174868	0.329594	0.115609	0.744381	0.769868	0.200909	0.81055	0.0730656	0.360818	-0.00558101	0.786396	0.254457	0.090707	0.286841
28.028		-0.118333	0.783794	0.894526	0.180863	0.341483	0.121567	0.747962	0.783451	0.202401	0.823649	0.0746504	0.357188	-0.00186268	0.777975	0.253262	0.0920925	0.29178
28.224		-0.115544	0.791399	0.90023	0.185523	0.35518	0.125203	0.752832	0.804641	0.202985	0.829552	0.0932779	0.34229	0.00741452	0.774887	0.234541	0.092628	0.29868
28.42		-0.114056	0.790946	0.899362	0.192674	0.35936	0.123683	0.74774	0.806543	0.208242	0.837892	0.114775	0.325263	0.021385	0.782935	0.223571	0.0868331	0.31093
28.616		-0.117215	0.79689	0.881797	0.198058	0.366235	0.121414	0.735572	0.793901	0.216835	0.860969	0.117955	0.316049	0.0209221	0.790154	0.231013	0.0771938	0.310175
28.812		-0.124122	0.803628	0.869836	0.205126	0.386063	0.131043	0.731817	0.801837	0.222391	0.892588	0.102642	0.309178	0.0205026	0.79284	0.240569	0.0685938	0.312809
29.008		-0.128627	0.80334	0.874724	0.212884	0.403826	0.139234	0.734027	0.806961	0.224811	0.916831	0.0908458	0.31251	0.026267	0.781456	0.230673	0.068312	0.329876
29.204		-0.132384	0.800861	0.879785	0.216876	0.405388	0.140526	0.724092	0.792845	0.223097	0.914632	0.0673915	0.317021	0.0373402	0.773359	0.215462	0.0659638	0.33181
29.4		-0.135661	0.803199	0.874928	0.219103	0.399937	0.149223	0.71967	0.790246	0.225452	0.912178	0.037583	0.296661	0.0472577	0.770814	0.21196	0.0536789	0.32479
29.596		-0.135454	0.807012	0.864818	0.225508	0.397211	0.163129	0.73031	0.794218	0.236856	0.918534	0.0305891	0.275618	0.0331762	0.76314	0.211352	0.0371795	0.325094
29.792		-0.133348	0.800671	0.868056	0.235273	0.402807	0.173954	0.730109	0.786658	0.238595	0.919096	0.0176538	0.269514	0.012722	0.758815	0.2081	0.0286749	0.330952
29.988		-0.128383	0.79804	0.874687	0.249761	0.425413	0.177528	0.721552	0.786158	0.236275	0.932573	-0.0158065	0.255369	0.0122849	0.755594	0.205532	0.0285653	0.336889
30.184		-0.125	0.807669	0.861335	0.26882	0.440719	0.178335	0.715798	0.79704	0.240299	0.94474	-0.0333139	0.241694	0.0271384	0.747621	0.197969	0.0239211	0.333476
30.38		-0.127016	0.810958	0.856376	0.278342	0.438645	0.176062	0.709583	0.798857	0.242369	0.942394	-0.0123475	0.244702	0.0465875	0.73957	0.18106	0.00863203	0.320342
30.576		-0.133573	0.803592	0.866596	0.283438	0.443179	0.169118	0.702569	0.788224	0.247383	0.950097	0.0128401	0.24811	0.0491768	0.74168	0.160936	-0.010179	0.30945
30.772		-0.138703	0.798256	0.866506	0.296557	0.45662	0.173741	0.691981	0.771279	0.252207	0.962285	0.00817731	0.242639	0.0391684	0.750074	0.153682	-0.012467	0.323978
30.968		-0.136587	0.800749	0.859738	0.303919	0.469345	0.186325	0.678546	0.754571	0.25051	0.965397	-0.00346356	0.236325	0.0438919	0.748435	0.159933	-0.0059357	0.347725
31.164		-0.133629	0.808026	0.866501	0.303818	0.476459	0.197751	0.670801	0.748503	0.249657	0.963881	-0.00232212	0.232198	0.048841	0.736603	0.160379	-0.0152104	0.349154
31.36		-0.136063	0.810062	0.875952	0.316813	0.483767	0.21066	0.672052	0.756713	0.258314	0.970759	0.00044626	0.230895	0.0497646	0.726549	0.157494	-0.0339758	0.343401
31.556		-0.137561	0.80168	0.863347	0.342124	0.494683	0.219564	0.677749	0.76931	0.269853	0.985044	0.0169022	0.226011	0.0621504	0.733315	0.155171	-0.0438366	0.345571
31.752		-0.136896	0.793215	0.853523	0.358048	0.497126	0.228239	0.677603	0.775398	0.27365	0.985131	0.0256681	0.21805	0.0702109	0.745776	0.150767	-0.040509	0.347749
31.948		-0.140883	0.789515	0.860044	0.363008	0.497286	0.236201	0.66933	0.776015	0.274831	0.977662	0.0124132	0.212364	0.0671784	0.738473	0.144315	-0.0366771	0.34663
32.144		-0.142886	0.79255	0.861017	0.370642	0.506768	0.236575	0.668162	0.783228	0.282128	0.989224	-0.023448	0.198899	0.065664	0.722715	0.133647	-0.0428691	0.350638
32.34		-0.138719	0.797844	0.862688	0.387242	0.516687	0.236741	0.666448	0.788629	0.29298	1.01249	-0.0519049	0.186171	0.0690485	0.717635	0.12355	-0.0543461	0.358827
32.536		-0.142601	0.795026	0.864437	0.404003	0.516742	0.246095	0.653999	0.780805	0.297772	1.01804	-0.0339099	0.185986	0.0787054	0.727802	0.122486	-0.0598597	0.362741
32.732		-0.150166	0.793684	0.854666	0.410498	0.507456	0.254934	0.648125	0.767037	0.299492	1.00837	-0.00242703	0.18302	0.0940135	0.736152	0.127994	-0.0634562	0.365363
32.928		-0.144583	0.799903	0.850707	0.421551	0.512856	0.260108	0.646874	0.759484	0.301928	1.01357	0.00698655	0.183433	0.0956828	0.724534	0.124103	-0.0693824	0.362631
33.124		-0.139678	0.80671	0.852983	0.433688	0.527288	0.267983	0.64465	0.761169	0.305086	1.02978	-0.0215125	0.189357	0.0956873	0.715338	0.118093	-0.0732749	0.355381
33.32		-0.144009	0.804689	0.852503	0.438646	0.524683	0.271745	0.640153	0.754869	0.307015	1.02685	-0.0446725	0.188897	0.117743	0.713085	0.112661	-0.078112	0.352161
33.516		-0.146698	0.798868	0.848322	0.452275	0.522397	0.271872	0.635596	0.753176	0.310851	1.01615	-0.0387987	0.187003	0.129359	0.704029	0.0945901	-0.0879374	0.345985
33.712		-0.145208	0.799002	0.835501	0.467107	0.5293	0.274236	0.63835	0.767922	0.320909	1.02001	-0.0348069	0.180933	0.123237	0.695108	0.0830169	-0.0967836	0.336754
33.908		-0.145874	0.792527	0.833053	0.478551	0.52693	0.285385	0.637728	0.776517	0.326528	1.02586	-0.0174091	0.171906	0.127221	0.694959	0.0830521	-0.0992317	0.343307
34.104		-0.149742	0.78064	0.836996	0.49326	0.522677	0.295157	0.63334	0.77378	0.328598	1.03151	-0.00106284	0.157134	0.129667	0.701263	0.0763593	-0.105763	0.35638
34.3		-0.149342	0.768505	0.829516	0.499209	0.527116	0.295034	0.630644	0.768934	0.33078	1.03571	-0.0578225	0.143021	0.123357	0.698045	0.066646	-0.112059	0.354335
34.496		-0.152242	0.76114	0.824559	0.492097	0.52564	0.297834	0.622669	0.758334	0.332153	1.02912	-0.10198	0.143034	0.128876	0.683244	0.0618569	-0.116524	0.342824
34.692		-0.159628	0.763549	0.822426	0.492371	0.51814	0.308243	0.614169	0.740888	0.33545	1.02217	-0.0442252	0.145564	0.159573	0.674056	0.0573507	-0.127316	0.329168
34.888		-0.155228	0.771507	0.824356	0.515964	0.521127	0.321086	0.603864	0.736957	0.334533	1.02183	-0.0244844	0.138273	0.1895	0.673788	0.0477881	-0.134472	0.325486
35.084		-0.144891	0.781729	0.833585	0.545329	0.536051	0.328491	0.594901	0.737612	0.331795	1.02928	-0.0954668	0.123225	0.192128	0.674095	0.0440297	-0.128845	0.332091
35.28		-0.144779	0.776868	0.82559	0.555683	0.544695	0.331357	0.594156	0.726078	0.333009	1.03011	-0.127978	0.11669	0.183474	0.675351	0.0524092	-0.122229	0.338857
35.476		-0.149761	0.762105	0.79853	0.556933	0.540879	0.332275	0.589873	0.710169	0.332767	1.01511	-0.114551	0.115195	0.178325	0.67903	0.0546095	-0.129833	0.338838
35.672		-0.152821	0.757618	0.771448	0.567747	0.54148	0.329356	0.585478	0.701566	0.337135	1.01349	-0.110137	0.105247	0.181071	0.670272	0.0472807	-0.138699	0.331968
35.868		-0.154619	0.763316	0.764931	0.580931	0.54257	0.325022	0.580692	0.701496	0.347291	1.02536	-0.10573	0.101791	0.190558	0.648446	0.0410449	-0.143423	0.335489
36.064		-0.154092	0.764931	0.786548	0.592088	0.53566	0.330574	0.578843	0.702327	0.352071	1.02469	-0.107417	0.100459	0.198854	0.644222	0.0366726	-0.158628	0.341384
36.26		-0.155372	0.760665	0.801679	0.604937	0.538304	0.344626	0.582808	0.709365	0.354603	1.01617	-0.109493	0.0902011	0.205905	0.648935	0.0311616	-0.172458	0.336233
36.456		-0.162862	0.751552	0.78647	0.604296	0.534067	0.356708	0.579025	0.718291	0.356232	1.01658	-0.0960092	0.0851851	0.222492	0.645179	0.0257431	-0.170352	0.335343
36.652		-0.173689	0.737664	0.771129	0.591614	0.508617	0.365728	0.572041	0.716484	0.35552	1.02872	-0.0636547	0.0904158	0.243743	0.645127	0.019883	-0.167326	0.335942
36.848		-0.175814	0.738509	0.768755	0.599972	0.503564	0.373585	0.568885	0.699118	0.358735	1.02826	-0.0715906	0.0944816	0.256653	0.648661	0.011962	-0.17314	0.32709
37.044		-0.169848	0.743288	0.757167	0.622871	0.513234	0.386164	0.571669	0.677173	0.362415	1.01442	-0.124915	0.0927232	0.262182	0.649437	0.00469135	-0.184977	0.319092
37.24		-0.1649	0.740652	0.763234	0.64101	0.509333	0.396857	0.573285	0.673933	0.362591	1.01405	-0.146325	0.0864185	0.259674	0.641091	0.00122203	-0.195648	0.316207
37.436		-0.160517	0.742982	0.784603	0.656518	0.517726	0.40137	0.568989	0.683794	0.361394	1.02114	-0.128479	0.0700042	0.260035	0.631866	0.00274395	-0.198457	0.317043
37.632		-0.162355	0.742136	0.773583	0.655142	0.532955	0.404688	0.570043	0.686703	0.363127	1.01483	-0.101945	0.0569499	0.275009	0.633052	-0.000113125	-0.198945	0.324241
37.828		-0.171252	0.72866	0.755738	0.638406	0.527669	0.400511	0.565997	0.686289	0.367502	1.00255	-0.0915492	0.0624981	0.290211	0.627718	-0.00787628	-0.206152	0.328263
38.024		-0.176778	0.713013	0.75655	0.634306	0.514794	0.393301	0.551772	0.687621	0.366316	1.00092	-0.0990543	0.0727958	0.298606	0.617431	-0.0162279	-0.214691	0.316528
38.22		-0.177146	0.714519	0.750258	0.646407	0.514018	0.396105	0.546613	0.686356	0.370213	1.01078	-0.101408	0.0748432	0.316875	0.62879	-0.0238402	-0.209235	0.301866
38.416		-0.178337	0.723865	0.742815	0.651461	0.51983	0.404472	0.550022	0.683017	0.382186	1.02236	-0.10868	0.0614766	0.343875	0.645053	-0.0240134	-0.201462	0.30075
38.612		-0.176763	0.724888	0.738833	0.664965	0.524598	0.415468	0.555139	0.686114	0.386824	1.02649	-0.121661	0.0391212	0.353539	0.640921	-0.0233763	-0.208584	0.305252
38.808		-0.168736	0.728117	0.729299	0.68989	0.534189	0.428195	0.558014	0.691817	0.386355	1.0325	-0.115595	0.0347875	0.35124	0.631328	-0.0277853	-0.217174	0.306211
39.004		-0.166264	0.729149	0.725104	0.695142	0.534585	0.432311	0.546115	0.677991	0.385139	1.03001	-0.122775	0.0357377	0.362959	0.615781	-0.0341814	-0.217141	0.305917
39.2		-0.173279	0.720094	0.729507	0.692797	0.528018	0.435158	0.531151	0.655302	0.378512	1.0061	-0.137843	0.0243935	0.390909	0.599429	-0.0425481	-0.218211	0.310691
39.396		-0.176341	0.709851	0.731538	0.694529	0.525009	0.442761	0.52048	0.649035	0.371102	0.988651	-0.137567	0.0250842	0.417899	0.602978	-0.0471602	-0.225892	0.315454
39.592		-0.174558	0.706033	0.721744	0.694031	0.515037	0.445064	0.502472	0.644351	0.370303	0.995431	-0.127277	0.0324287	0.430049	0.605872	-0.0480166	-0.233878	0.307308
39.788		-0.175985	0.707487	0.715235	0.696048	0.50866	0.44436	0.492588	0.640566	0.370141	1.00665	-0.104294	0.0311925	0.437208	0.601083	-0.0504254	-0.236392	0.29784
39.984		-0.17914	0.700938	0.711903	0.702648	0.512085	0.451131	0.500191	0.648385	0.37	1.00595	-0.0870203	0.0293621	0.452628	0.597508	-0.0596539	-0.239048	0.294048
40.18		-0.181695	0.694933	0.71085	0.706913	0.514703	0.467494	0.510711	0.650956	0.3739	0.997988	-0.0878277	0.0195536	0.471875	0.588018	-0.0690667	-0.244361	0.28344
40.376		-0.185085	0.701929	0.719917	0.707088	0.513489	0.475823	0.510981	0.635636	0.374485	0.988519	-0.104355	0.00445353	0.486919	0.574746	-0.0663631	-0.25047	0.27782
40.572		-0.185527	0.703283	0.723456	0.708769	0.514745	0.472783	0.503247	0.631297	0.372641	0.984109	-0.125603	-0.00496435	0.48807	0.577306	-0.0643434	-0.255334	0.286233
40.768		-0.180788	0.697937	0.703052	0.711138	0.513588	0.478371	0.496161	0.640476	0.374658	0.980764	-0.137143	-0.00920776	0.488944	0.596889	-0.0750835	-0.254298	0.292967
40.964		-0.176512	0.695706	0.67063	0.714405	0.508149	0.485609	0.490295	0.629765	0.376188	0.976032	-0.133161	-0.00361512	0.520623	0.600104	-0.0842887	-0.251939	0.295085
41.16		-0.175892	0.690854	0.664807	0.720942	0.504194	0.484234	0.480314	0.623561	0.375211	0.984275	-0.127274	0.000674765	0.561306	0.584379	-0.0905105	-0.259555	0.292988
41.356		-0.178852	0.679957	0.675153	0.724748	0.493105	0.489124	0.466853	0.623535	0.372028	0.998078	-0.142109	-0.00435939	0.575263	0.579829	-0.103436	-0.272348	0.282524
41.552		-0.179785	0.673779	0.669166	0.730036	0.487357	0.498198	0.458549	0.614716	0.371818	1.00031	-0.190886	-0.00692245	0.57949	0.579346	-0.106158	-0.276681	0.26897
41.748		-0.178638	0.673617	0.658903	0.734058	0.501204	0.500614	0.457193	0.620235	0.375497	0.992584	-0.19845	-0.0125668	0.598198	0.565621	-0.101663	-0.281659	0.256069
41.944		-0.18638	0.671632	0.653999	0.719553	0.50408	0.503234	0.464853	0.624883	0.373997	0.979326	-0.151548	-0.018044	0.624029	0.555248	-0.106305	-0.287481	0.252657
42.14		-0.193497	0.672776	0.65874	0.709298	0.482686	0.510936	0.470567	0.611373	0.370914	0.973146	-0.146629	-0.0133457	0.650023	0.562092	-0.109466	-0.287651	0.265696
42.336		-0.191707	0.671651	0.677076	0.719875	0.472937	0.521447	0.464237	0.60719	0.374569	0.9841	-0.155179	-0.0176068	0.668673	0.568007	-0.108743	-0.293881	0.273543
42.532		-0.188762	0.669135	0.684671	0.731841	0.483393	0.526155	0.458973	0.617705	0.381285	0.991269	-0.140578	-0.0380366	0.675638	0.555344	-0.114353	-0.301753	0.266718
42.728		-0.18595	0.663361	0.681658	0.738106	0.483616	0.522734	0.454344	0.618694	0.381208	0.977575	-0.138101	-0.0490688	0.68584	0.541083	-0.120352	-0.300714	0.262382
42.924		-0.191517	0.645079	0.667153	0.731918	0.459781	0.523345	0.441261	0.606545	0.37474	0.965841	-0.155431	-0.0433914	0.703061	0.544312	-0.126301	-0.299099	0.26361
43.12		-0.203365	0.630024	0.636765	0.714652	0.431491	0.525846	0.430618	0.594139	0.368545	0.960695	-0.148393	-0.0354635	0.727884	0.553835	-0.137973	-0.303315	0.26188
43.316		-0.20852	0.626017	0.623535	0.70616	0.423444	0.524615	0.430727	0.587152	0.365642	0.951733	-0.135136	-0.0305386	0.747582	0.545741	-0.145953	-0.308881	0.261682
43.512		-0.204375	0.62923	0.62889	0.713889	0.430336	0.530438	0.433586	0.585827	0.369818	0.949499	-0.191408	-0.0462146	0.753635	0.524579	-0.143033	-0.308402	0.267912
43.708		-0.196506	0.633092	0.627174	0.722264	0.437428	0.536486	0.432201	0.594835	0.376398	0.95275	-0.234701	-0.072909	0.763933	0.512683	-0.137129	-0.308497	0.263969
43.904		-0.195322	0.629729	0.620498	0.719684	0.439655	0.537213	0.4253	0.596039	0.374927	0.961318	-0.199929	-0.0767843	0.770773	0.514205	-0.141485	-0.316656	0.252389
44.1		-0.205559	0.626254	0.616857	0.711414	0.426344	0.543757	0.422921	0.581893	0.367536	0.969475	-0.174694	-0.0733036	0.778051	0.513634	-0.150748	-0.321497	0.247629
44.296		-0.216359	0.622503	0.6069	0.70397	0.407268	0.545429	0.426436	0.590144	0.362991	0.969747	-0.191588	-0.0758319	0.810443	0.51383	-0.156914	-0.322864	0.248468
44.492		-0.215603	0.616077	0.597407	0.702935	0.410645	0.542792	0.425618	0.613557	0.366535	0.975237	-0.203429	-0.0721059	0.835831	0.517013	-0.162252	-0.326217	0.252694
44.688		-0.210482	0.610653	0.590089	0.707383	0.428266	0.550378	0.41683	0.614544	0.37068	0.96908	-0.202765	-0.0694419	0.8276	0.50939	-0.170649	-0.333869	0.246543
44.884		-0.212288	0.601406	0.588282	0.704806	0.427838	0.554854	0.39433	0.590949	0.366006	0.946577	-0.209297	-0.0733074	0.831906	0.504481	-0.182378	-0.343244	0.228715
45.08		-0.220137	0.592384	0.595238	0.702469	0.413007	0.55553	0.381118	0.561436	0.353891	0.934741	-0.211416	-0.0703555	0.866978	0.509525	-0.187953	-0.34656	0.22411
45.276		-0.222617	0.594194	0.586601	0.708524	0.405938	0.558563	0.385696	0.549169	0.343303	0.926389	-0.209773	-0.0695185	0.89489	0.508164	-0.18632	-0.346503	0.229658
45.472		-0.217458	0.598469	0.578095	0.71533	0.407325	0.560101	0.376304	0.542163	0.336351	0.912834	-0.183829	-0.0811368	0.899605	0.499441	-0.188072	-0.342733	0.222845
45.668		-0.212625	0.599768	0.585007	0.724111	0.416668	0.572081	0.366536	0.53623	0.331321	0.901943	-0.170013	-0.0918589	0.910231	0.496539	-0.189316	-0.341252	0.215867
45.864		-0.213323	0.598918	0.589315	0.727109	0.420217	0.584793	0.373736	0.549053	0.33845	0.909258	-0.215076	-0.0994545	0.936565	0.491183	-0.187647	-0.34524	0.216465
46.06		-0.217114	0.594167	0.580797	0.72659	0.404673	0.585439	0.383923	0.568994	0.349439	0.924035	-0.233601	-0.0993294	0.947003	0.477504	-0.197309	-0.353515	0.206659
46.256		-0.220829	0.585064	0.567069	0.725805	0.389392	0.581962	0.384848	0.569081	0.348089	0.922708	-0.220236	-0.0943202	0.952885	0.473521	-0.209906	-0.365928	0.191259
46.452		-0.226056	0.578135	0.566594	0.719223	0.382862	0.581803	0.365537	0.547017	0.339533	0.91968	-0.198262	-0.0911691	0.966278	0.473202	-0.214471	-0.373089	0.182174
46.648		-0.228806	0.581688	0.565453	0.713956	0.379689	0.590355	0.349716	0.532777	0.335358	0.924254	-0.164302	-0.086989	0.964018	0.472075	-0.220427	-0.379048	0.176667
46.844		-0.228876	0.584235	0.557795	0.706483	0.373472	0.592473	0.355211	0.534225	0.336104	0.922722	-0.161735	-0.0893557	0.968721	0.47692	-0.224961	-0.385166	0.171585
47.04		-0.228005	0.577094	0.559748	0.699943	0.370102	0.584068	0.359245	0.533093	0.334007	0.911322	-0.191152	-0.0992978	0.98664	0.471274	-0.227343	-0.382531	0.168894
47.236		-0.228749	0.569988	0.555162	0.703604	0.370603	0.582789	0.355479	0.528605	0.330342	0.903696	-0.246459	-0.112163	0.992495	0.461676	-0.231731	-0.375842	0.170697
47.432		-0.235269	0.567542	0.54083	0.705554	0.363471	0.588732	0.353068	0.522472	0.330668	0.907326	-0.274637	-0.125372	0.986892	0.46005	-0.233479	-0.37377	0.172482
47.628		-0.242401	0.561198	0.530201	0.698131	0.359013	0.593302	0.34575	0.508244	0.331373	0.912909	-0.253523	-0.133375	0.989234	0.456577	-0.233545	-0.375408	0.178849
47.824		-0.246359	0.554917	0.525297	0.69306	0.357153	0.595455	0.334359	0.495718	0.326224	0.902475	-0.223513	-0.131127	1.01219	0.45943	-0.23019	-0.377723	0.194027
48.02		-0.245825	0.552414	0.521645	0.697218	0.355213	0.597079	0.334639	0.494301	0.320107	0.879505	-0.200794	-0.120995	1.03193	0.459845	-0.23046	-0.382077	0.190511
48.216		-0.241582	0.543927	0.518298	0.699245	0.358256	0.59187	0.342337	0.504818	0.32155	0.881401	-0.219335	-0.120374	1.03938	0.447892	-0.240863	-0.394511	0.166311
48.412		-0.242524	0.532324	0.519128	0.689688	0.356507	0.581276	0.344092	0.519555	0.3278	0.901195	-0.242685	-0.13682	1.03972	0.442214	-0.245005	-0.406055	0.161078
48.608		-0.244093	0.529268	0.508334	0.679913	0.35266	0.584005	0.335497	0.516866	0.326548	0.897641	-0.248983	-0.151489	1.03877	0.4357	-0.244301	-0.403142	0.167209
48.804		-0.241183	0.532286	0.488337	0.679223	0.356504	0.590611	0.320774	0.506152	0.320132	0.88788	-0.254372	-0.150093	1.0397	0.420756	-0.249849	-0.400421	0.163029
49		-0.241847	0.53079	0.485455	0.680898	0.352352	0.58987	0.309007	0.507422	0.319148	0.887586	-0.249327	-0.145425	1.04038	0.412013	-0.256139	-0.409036	0.149607
49.196		-0.24638	0.530215	0.499884	0.681662	0.341414	0.590648	0.303354	0.506679	0.317957	0.885873	-0.27421	-0.152048	1.04722	0.414421	-0.262352	-0.413219	0.136001
49.392		-0.249743	0.530976	0.50498	0.678359	0.336804	0.588954	0.310436	0.496025	0.313693	0.882901	-0.29984	-0.159292	1.06283	0.412245	-0.268269	-0.405739	0.137806
49.588		-0.249241	0.529872	0.487011	0.676903	0.337015	0.594535	0.320885	0.488335	0.309786	0.879003	-0.292157	-0.160513	1.07966	0.403831	-0.271078	-0.403332	0.143651
49.784		-0.250658	0.528511	0.469951	0.681857	0.341153	0.602589	0.321529	0.490761	0.310603	0.879752	-0.26714	-0.166242	1.08396	0.401213	-0.27917	-0.409325	0.142873
49.98		-0.253987	0.526347	0.471807	0.689439	0.340294	0.595677	0.314049	0.492957	0.317058	0.879936	-0.228111	-0.171554	1.09543	0.400228	-0.289096	-0.41583	0.139625
50.176		-0.251825	0.526402	0.477558	0.697007	0.33347	0.595107	0.297533	0.485828	0.311263	0.862162	-0.231118	-0.171208	1.11782	0.400892	-0.289865	-0.425292	0.134318
50.372		-0.245592	0.520424	0.481984	0.704509	0.336957	0.609581	0.281981	0.477785	0.29785	0.844343	-0.246223	-0.172815	1.11983	0.402398	-0.284123	-0.428355	0.130115
50.568		-0.242	0.515824	0.480171	0.70717	0.339404	0.614388	0.277263	0.478693	0.298128	0.84917	-0.239696	-0.172045	1.10655	0.3957	-0.281671	-0.421758	0.124677
50.764		-0.245792	0.51771	0.466463	0.69307	0.322953	0.606519	0.277709	0.471238	0.301074	0.851201	-0.270104	-0.16764	1.10151	0.377087	-0.284375	-0.423861	0.121845
50.96		-0.253362	0.516001	0.452363	0.679907	0.308664	0.603205	0.27568	0.452485	0.295622	0.842399	-0.291568	-0.171911	1.10235	0.363579	-0.28434	-0.435421	0.13115
51.156		-0.261834	0.514708	0.444926	0.674956	0.308803	0.604116	0.279226	0.454819	0.294948	0.844523	-0.272821	-0.180624	1.10238	0.368674	-0.288673	-0.437313	0.136596
51.352		-0.263508	0.514907	0.446462	0.678034	0.319932	0.605722	0.284076	0.46364	0.300978	0.848834	-0.262798	-0.178413	1.11378	0.37709	-0.297791	-0.430779	0.124416
51.548		-0.252832	0.516822	0.45169	0.698058	0.333603	0.615504	0.272649	0.459501	0.294374	0.848492	-0.249902	-0.172611	1.12347	0.383109	-0.301485	-0.432029	0.113334
51.744		-0.244393	0.520857	0.449027	0.71101	0.332926	0.619909	0.264305	0.457879	0.281467	0.853148	-0.227487	-0.172306	1.12867	0.387097	-0.303754	-0.43686	0.113105
51.94		-0.24471	0.519704	0.437742	0.701359	0.320136	0.607391	0.2717	0.45669	0.283518	0.853768	-0.225508	-0.175744	1.14131	0.380203	-0.309889	-0.436612	0.109794
52.136		-0.248102	0.50957	0.428202	0.684223	0.314462	0.595209	0.269372	0.457801	0.292257	0.848315	-0.246388	-0.18475	1.14436	0.377262	-0.315268	-0.439559	0.104078
52.332		-0.25526	0.497873	0.421794	0.67678	0.312992	0.594151	0.253498	0.460364	0.295444	0.845565	-0.272462	-0.192393	1.14437	0.377521	-0.317314	-0.442373	0.109443
52.528		-0.258342	0.493807	0.415415	0.682679	0.309955	0.603449	0.249825	0.457199	0.295973	0.849658	-0.29275	-0.194905	1.13822	0.361229	-0.320637	-0.441517	0.117456
52.724		-0.256511	0.495826	0.413306	0.687145	0.312323	0.612211	0.25277	0.451898	0.291344	0.843613	-0.303459	-0.199457	1.11628	0.340944	-0.323841	-0.450718	0.11069
52.92		-0.253408	0.505484	0.411942	0.685873	0.322402	0.614038	0.24959	0.450754	0.285791	0.827208	-0.297338	-0.206706	1.10863	0.336828	-0.328161	-0.457995	0.0956121
53.116		-0.247871	0.512271	0.410162	0.692452	0.329754	0.615784	0.249203	0.454221	0.285117	0.814677	-0.28453	-0.214688	1.11537	0.346654	-0.329748	-0.454385	0.0906193
53.312		-0.247539	0.508073	0.411667	0.697501	0.320646	0.61857	0.24603	0.44103	0.278429	0.803714	-0.275462	-0.218082	1.11706	0.349462	-0.329765	-0.456989	0.0933269
53.508		-0.251693	0.494888	0.411575	0.692386	0.315969	0.617315	0.237375	0.417144	0.270818	0.803831	-0.275536	-0.211523	1.12537	0.348986	-0.336217	-0.459868	0.0928502
53.704		-0.257275	0.477319	0.40592	0.689099	0.318263	0.609991	0.231492	0.415084	0.273855	0.814872	-0.285103	-0.206362	1.13716	0.34815	-0.338899	-0.462241	0.0870712
53.9		-0.263393	0.475513	0.397398	0.682616	0.307817	0.60402	0.224139	0.422919	0.273864	0.817515	-0.298131	-0.207701	1.13619	0.331616	-0.336503	-0.473125	0.0823556
54.096		-0.268737	0.469896	0.390805	0.670571	0.299433	0.600004	0.215231	0.421358	0.268873	0.805982	-0.327666	-0.208476	1.12818	0.314139	-0.338446	-0.475043	0.0828589
54.292		-0.270814	0.457074	0.386625	0.665337	0.294386	0.595095	0.213173	0.419214	0.270276	0.81014	-0.330735	-0.214977	1.12308	0.306901	-0.349831	-0.469925	0.079217
54.488		-0.270081	0.461209	0.384	0.662234	0.288828	0.596447	0.208076	0.419159	0.271169	0.818242	-0.298026	-0.227429	1.11529	0.306678	-0.362845	-0.469102	0.0795342
54.684		-0.271365	0.464807	0.373881	0.64956	0.289932	0.600955	0.205587	0.413607	0.269484	0.807925	-0.310558	-0.235951	1.10385	0.315202	-0.366145	-0.470336	0.0822066
54.88		-0.271893	0.460354	0.370093	0.646203	0.29367	0.603186	0.218566	0.404003	0.266654	0.805856	-0.328079	-0.240103	1.10066	0.320693	-0.366711	-0.476815	0.0741131
55.076		-0.268532	0.459543	0.38391	0.67031	0.299729	0.607031	0.22505	0.398239	0.263271	0.805107	-0.305776	-0.234228	1.12098	0.31405	-0.369705	-0.485533	0.0648441
55.272		-0.26454	0.461495	0.372555	0.692212	0.304268	0.611307	0.217438	0.406988	0.263994	0.7974	-0.289182	-0.225124	1.14155	0.313597	-0.372213	-0.490834	0.0573447
55.468		-0.265305	0.458862	0.344545	0.686779	0.300415	0.606401	0.204594	0.418836	0.264286	0.79176	-0.267841	-0.219477	1.13591	0.325514	-0.373444	-0.485155	0.054032
55.664		-0.271029	0.451205	0.335764	0.669513	0.287327	0.597282	0.191411	0.411752	0.260026	0.784221	-0.25038	-0.21514	1.12419	0.321352	-0.372552	-0.478412	0.0539006
55.86		-0.273614	0.445725	0.338205	0.65695	0.279549	0.597176	0.183528	0.394933	0.2511	0.775344	-0.274968	-0.230909	1.09853	0.292024	-0.373811	-0.48456	0.0516978
56.056		-0.273168	0.442796	0.344249	0.649104	0.280661	0.597134	0.177011	0.381076	0.241873	0.766637	-0.306965	-0.250489	1.07198	0.272619	-0.382144	-0.489322	0.0552895
56.252		-0.276951	0.438224	0.346221	0.647837	0.278638	0.593775	0.181237	0.37104	0.236112	0.757724	-0.297328	-0.252794	1.07534	0.279275	-0.388619	-0.48419	0.0608306
56.448		-0.281701	0.434383	0.33806	0.650685	0.27651	0.59145	0.185972	0.363583	0.232352	0.738488	-0.28828	-0.255531	1.07443	0.278426	-0.386594	-0.484516	0.0546097
56.644		-0.285929	0.436411	0.323166	0.645236	0.274974	0.590739	0.174479	0.365817	0.2332	0.728842	-0.307318	-0.257082	1.06733	0.26724	-0.388668	-0.495056	0.0422259
56.84		-0.288121	0.444234	0.317552	0.642939	0.279855	0.589196	0.166668	0.377664	0.23825	0.744978	-0.319118	-0.256811	1.08791	0.267767	-0.395371	-0.505277	0.0338791
57.036		-0.285325	0.439677	0.315997	0.651096	0.28258	0.586541	0.167335	0.378569	0.238268	0.749674	-0.328498	-0.26243	1.11666	0.270347	-0.394913	-0.511203	0.0345469
57.232		-0.284348	0.424258	0.312469	0.649987	0.27994	0.587982	0.167118	0.374242	0.233598	0.747709	-0.333412	-0.263407	1.11455	0.266561	-0.394716	-0.50814	0.0410745
57.428		-0.287078	0.415524	0.315711	0.645409	0.281561	0.582663	0.162336	0.377132	0.232815	0.756645	-0.323442	-0.262307	1.08901	0.261926	-0.397373	-0.500702	0.0388769
57.624		-0.290455	0.407754	0.314967	0.641068	0.267558	0.573611	0.153236	0.377681	0.232846	0.753154	-0.329787	-0.268894	1.07728	0.252496	-0.399798	-0.505113	0.0285282
57.82		-0.296061	0.404094	0.307035	0.626156	0.248323	0.573373	0.146785	0.368375	0.226692	0.731148	-0.344199	-0.272971	1.07403	0.242562	-0.407567	-0.51331	0.0201748
58.016		-0.298349	0.402553	0.300219	0.617055	0.243322	0.576337	0.140891	0.348279	0.219278	0.713499	-0.344027	-0.271795	1.07225	0.24465	-0.411912	-0.516916	0.0206233
58.212		-0.295634	0.397619	0.29547	0.613833	0.240115	0.57403	0.135054	0.343966	0.217765	0.728152	-0.337738	-0.268726	1.07103	0.242923	-0.4073	-0.518092	0.0263315
58.408		-0.297053	0.396188	0.287376	0.604068	0.233566	0.569053	0.140802	0.356607	0.218433	0.747175	-0.312975	-0.269594	1.06819	0.239366	-0.40453	-0.51395	0.0220108
58.604		-0.302094	0.395491	0.278073	0.598436	0.229323	0.566022	0.15126	0.356358	0.214956	0.740217	-0.292069	-0.280131	1.08274	0.245579	-0.410718	-0.51416	0.0190556
58.8		-0.307727	0.393785	0.271315	0.603717	0.222543	0.560939	0.145182	0.350221	0.212088	0.719371	-0.309186	-0.282417	1.09054	0.24807	-0.420396	-0.518568	0.0250084
58.996		-0.311463	0.386382	0.259509	0.609191	0.220572	0.55464	0.132326	0.340812	0.210538	0.695609	-0.342398	-0.276133	1.08367	0.241856	-0.424798	-0.518085	0.021829
59.192		-0.311782	0.368377	0.245506	0.603116	0.223529	0.553224	0.129484	0.330161	0.204819	0.682108	-0.360783	-0.277888	1.08498	0.239262	-0.424372	-0.514237	0.0159018
59.388		-0.311846	0.355853	0.247158	0.596213	0.219569	0.554204	0.129092	0.326263	0.203627	0.681991	-0.343172	-0.281502	1.08081	0.245693	-0.42369	-0.517064	0.0136412
59.584		-0.312791	0.356215	0.257346	0.593664	0.21877	0.552951	0.127538	0.324628	0.204274	0.69069	-0.344481	-0.28597	1.07419	0.247607	-0.425826	-0.528428	0.00646795
59.78		-0.315185	0.365035	0.259664	0.592167	0.225952	0.555133	0.125167	0.330576	0.198566	0.697746	-0.394549	-0.294127	1.0793	0.241549	-0.435165	-0.531439	-0.00129885
59.976		-0.319209	0.375369	0.261303	0.59207	0.236396	0.556369	0.114388	0.334023	0.196428	0.700766	-0.411895	-0.298081	1.07124	0.23049	-0.447495	-0.528696	-0.00556488
60.172		-0.322266	0.373551	0.253812	0.583897	0.232201	0.559299	0.101574	0.328355	0.198778	0.695809	-0.387007	-0.297641	1.0472	0.222323	-0.450253	-0.529822	-0.0123134
60.368		-0.319973	0.369423	0.241043	0.581498	0.219052	0.564804	0.109983	0.321183	0.195269	0.6861	-0.365101	-0.299434	1.04051	0.219247	-0.442767	-0.528435	-0.0165152
60.564		-0.317324	0.365928	0.238316	0.589832	0.214271	0.558373	0.127111	0.31143	0.188019	0.681006	-0.372716	-0.304676	1.04909	0.209097	-0.434564	-0.529321	-0.00509421
60.76		-0.31895	0.356914	0.228737	0.584775	0.210624	0.54752	0.122837	0.304056	0.188814	0.677763	-0.380362	-0.310003	1.05325	0.196092	-0.436751	-0.532495	0.0096455
60.956		-0.320083	0.3471	0.217727	0.574021	0.210646	0.539301	0.10626	0.303777	0.191775	0.678483	-0.353756	-0.315682	1.04375	0.197565	-0.443515	-0.537541	0.00969931
61.152		-0.321901	0.340666	0.220214	0.571315	0.210133	0.534902	0.0969642	0.303354	0.186153	0.673007	-0.336042	-0.316762	1.02586	0.205528	-0.445148	-0.546565	0.00499388
61.348		-0.325282	0.34013	0.22347	0.568076	0.203506	0.538331	0.0958411	0.298147	0.178874	0.661337	-0.341996	-0.310945	1.01324	0.206819	-0.450814	-0.544415	-0.00450403
61.544		-0.327127	0.339636	0.212322	0.56617	0.199098	0.540227	0.093177	0.2899	0.171892	0.655293	-0.341122	-0.306383	1.01072	0.207448	-0.459033	-0.537119	-0.019312
61.74		-0.328223	0.341725	0.201853	0.571066	0.191598	0.536283	0.0862399	0.280183	0.165317	0.65233	-0.336003	-0.309082	1.01302	0.197298	-0.460998	-0.542104	-0.0218439
61.936		-0.328467	0.342708	0.202544	0.572164	0.184732	0.535085	0.0840662	0.279072	0.164766	0.655701	-0.344569	-0.318161	1.01847	0.182032	-0.464608	-0.549145	-0.0264621
62.132		-0.330408	0.339736	0.199383	0.559699	0.189016	0.533912	0.0897461	0.282562	0.168808	0.664521	-0.351735	-0.324821	1.02214	0.182527	-0.471641	-0.552375	-0.0394078
62.328		-0.333616	0.340313	0.204002	0.547899	0.194866	0.52848	0.0881997	0.279703	0.171606	0.663889	-0.356468	-0.320989	1.01511	0.184247	-0.474804	-0.554218	-0.0397637
62.524		-0.332669	0.339407	0.203976	0.551722	0.202821	0.524343	0.0749271	0.280175	0.171079	0.66144	-0.351813	-0.313127	1.02382	0.178728	-0.472819	-0.549922	-0.0289288
62.72		-0.331795	0.328558	0.187873	0.556033	0.201731	0.5233	0.0688442	0.286467	0.17246	0.661741	-0.333793	-0.318766	1.03759	0.175856	-0.470647	-0.544729	-0.0243786
62.916		-0.335448	0.315296	0.182212	0.548926	0.187452	0.525011	0.0700188	0.284118	0.175064	0.65458	-0.346954	-0.333253	1.03253	0.168966	-0.472091	-0.546521	-0.02988
63.112		-0.341157	0.312045	0.180974	0.542518	0.176824	0.526529	0.0658797	0.275367	0.169175	0.649204	-0.378364	-0.335667	1.02651	0.155072	-0.473823	-0.551872	-0.0274627
63.308		-0.344281	0.313248	0.175579	0.541973	0.169856	0.529554	0.0576239	0.264388	0.157956	0.640021	-0.396727	-0.336061	1.0231	0.151941	-0.475351	-0.555662	-0.0204861
63.504		-0.343722	0.309844	0.166825	0.541998	0.167955	0.535068	0.044453	0.253049	0.150966	0.63123	-0.409993	-0.34494	1.01817	0.152583	-0.472324	-0.559748	-0.0244907
63.7		-0.344264	0.306225	0.152919	0.544695	0.168678	0.536102	0.0366852	0.251471	0.148884	0.636223	-0.409175	-0.349373	1.01008	0.1465	-0.470811	-0.564516	-0.0319913
63.896		-0.344205	0.310164	0.151008	0.548447	0.171065	0.533395	0.0401477	0.250223	0.14962	0.637957	-0.386736	-0.342495	1.01198	0.149424	-0.477681	-0.5624	-0.0367317
64.092		-0.340801	0.317021	0.156507	0.547167	0.174021	0.527838	0.0454266	0.250242	0.149225	0.633429	-0.34971	-0.332495	1.02079	0.15627	-0.477791	-0.555927	-0.0367644
64.288		-0.340061	0.31117	0.151131	0.545219	0.176297	0.520779	0.0513487	0.250117	0.149048	0.62506	-0.346385	-0.331591	1.01219	0.152621	-0.473087	-0.559981	-0.0370581
64.484		-0.343545	0.30081	0.143448	0.542453	0.178322	0.514833	0.0499587	0.242685	0.150066	0.612416	-0.393347	-0.339182	0.991269	0.146595	-0.477571	-0.569931	-0.0417843
64.68		-0.347576	0.300712	0.136615	0.538512	0.174473	0.509438	0.0401969	0.242473	0.152801	0.608109	-0.413577	-0.341176	0.990089	0.146257	-0.482865	-0.574147	-0.0413533
64.876		-0.350868	0.300725	0.132002	0.532373	0.166336	0.507707	0.0398837	0.250824	0.152683	0.619194	-0.363758	-0.332035	1.01303	0.137024	-0.483197	-0.570056	-0.0404569
65.072		-0.352496	0.298502	0.13567	0.531219	0.162734	0.509462	0.0448435	0.247289	0.139514	0.626284	-0.340275	-0.337419	1.02073	0.130403	-0.48635	-0.564466	-0.0419857
65.268		-0.353065	0.29288	0.138479	0.541105	0.161688	0.51034	0.0318857	0.231834	0.128503	0.612207	-0.385013	-0.360003	1.01025	0.137325	-0.492971	-0.565826	-0.0454203
65.464		-0.353511	0.286199	0.132402	0.54222	0.161566	0.508508	0.0184138	0.226474	0.129587	0.597211	-0.409385	-0.37406	1.00469	0.136703	-0.500103	-0.565769	-0.0572828
65.66		-0.35249	0.286155	0.130633	0.537738	0.166866	0.508194	0.0205298	0.227698	0.132602	0.590443	-0.412646	-0.374918	0.999406	0.13171	-0.504831	-0.568122	-0.0687252
65.856		-0.352942	0.289124	0.136075	0.536257	0.17035	0.511362	0.0179561	0.221664	0.131325	0.589801	-0.403306	-0.367962	0.997369	0.130838	-0.506032	-0.575404	-0.0723485
66.052		-0.353829	0.284308	0.132425	0.53413	0.169741	0.510381	0.01261	0.211062	0.125245	0.589532	-0.372892	-0.362375	1.00849	0.122701	-0.50854	-0.572013	-0.0706537
66.248		-0.353802	0.271079	0.123472	0.529533	0.158994	0.495271	0.0129732	0.208963	0.121517	0.571994	-0.360123	-0.353476	1.01191	0.107475	-0.509136	-0.56619	-0.0688048
66.444		-0.357332	0.263745	0.116359	0.520418	0.148082	0.48212	0.0144537	0.216144	0.119216	0.560623	-0.37113	-0.352235	0.991589	0.099799	-0.506316	-0.572527	-0.0699495
66.64		-0.360669	0.264047	0.114481	0.519514	0.156196	0.485523	0.0150866	0.21797	0.115424	0.5717	-0.3674	-0.365931	0.982388	0.0976469	-0.50898	-0.578097	-0.0699591
66.836		-0.360987	0.266221	0.112118	0.524787	0.165262	0.489865	0.0102059	0.213511	0.113343	0.581009	-0.341832	-0.363987	0.985472	0.0949907	-0.513555	-0.577663	-0.0707965
67.032		-0.35868	0.267035	0.10697	0.529201	0.161828	0.495398	0.00345099	0.208982	0.113244	0.575028	-0.348712	-0.357503	0.975372	0.0958627	-0.51481	-0.578662	-0.0781733
67.228		-0.356353	0.264268	0.106368	0.529056	0.156425	0.500688	0.00329177	0.206611	0.112917	0.567347	-0.386393	-0.367535	0.963978	0.094612	-0.513958	-0.583571	-0.0854893
67.424		-0.358776	0.259123	0.104551	0.518316	0.154683	0.496965	0.00283501	0.201104	0.112647	0.566317	-0.39777	-0.37539	0.960292	0.089958	-0.513658	-0.589322	-0.0829081
67.62		-0.362698	0.253572	0.100471	0.510753	0.152788	0.494789	-0.00449326	0.188843	0.111357	0.557754	-0.377105	-0.373282	0.962645	0.0919157	-0.517648	-0.587439	-0.0800415
67.816		-0.364608	0.248033	0.0938241	0.511909	0.14246	0.49626	-0.0144401	0.181995	0.107651	0.548464	-0.353315	-0.372863	0.96988	0.0927584	-0.5204	-0.582277	-0.088829
68.012		-0.367459	0.245916	0.0884198	0.514767	0.131705	0.496385	-0.0221354	0.178481	0.10277	0.542832	-0.344082	-0.375517	0.981063	0.0911511	-0.519967	-0.584807	-0.094561
68.208		-0.368237	0.248508	0.0824648	0.518457	0.135573	0.495589	-0.0221206	0.182528	0.102116	0.537083	-0.380269	-0.377906	0.976266	0.0908029	-0.526629	-0.5909	-0.0930182
68.404		-0.362403	0.25075	0.0775656	0.525908	0.140173	0.491568	-0.0184967	0.196507	0.110485	0.536647	-0.417541	-0.378913	0.965834	0.0776142	-0.536691	-0.592868	-0.0957959
68.6		-0.360839	0.250174	0.0818292	0.527194	0.139357	0.483392	-0.0209409	0.195943	0.112913	0.537202	-0.39712	-0.376845	0.970396	0.0712489	-0.538384	-0.593521	-0.0956814
68.796		-0.367092	0.247217	0.0842469	0.515822	0.138532	0.474951	-0.0272051	0.182984	0.106666	0.539573	-0.368866	-0.380182	0.963347	0.0762743	-0.538229	-0.592206	-0.0949602
68.992		-0.371985	0.243447	0.076958	0.512048	0.137593	0.473091	-0.0333378	0.172925	0.102522	0.536221	-0.358933	-0.382888	0.957471	0.0687503	-0.540116	-0.589046	-0.10018
69.188		-0.37472	0.23797	0.0623717	0.513783	0.134028	0.474194	-0.0354744	0.171904	0.100181	0.520926	-0.358373	-0.374526	0.967344	0.0669507	-0.540597	-0.591765	-0.098517
69.384		-0.37727	0.230673	0.0536129	0.508936	0.128368	0.466835	-0.0302728	0.175113	0.0977212	0.51434	-0.369872	-0.370752	0.969822	0.080022	-0.538978	-0.598361	-0.09428
69.58		-0.380858	0.221328	0.0460365	0.500351	0.127721	0.460089	-0.0297685	0.16801	0.0897597	0.517933	-0.394068	-0.378416	0.972722	0.0854604	-0.533899	-0.59742	-0.0941156
69.776		-0.381185	0.219087	0.0337237	0.493152	0.127564	0.462531	-0.0390258	0.161003	0.082475	0.514113	-0.3989	-0.385947	0.97643	0.0796292	-0.531868	-0.592861	-0.0921055
69.972		-0.37945	0.230655	0.0390772	0.493974	0.128685	0.465929	-0.0436273	0.164062	0.086609	0.503479	-0.385656	-0.388103	0.963711	0.0673412	-0.53297	-0.595107	-0.0956905
70.168		-0.382005	0.232594	0.0463044	0.488748	0.125841	0.462447	-0.043781	0.162118	0.0912044	0.494104	-0.388484	-0.38614	0.955345	0.0533709	-0.532976	-0.601218	-0.103612
70.364		-0.385065	0.219495	0.0392351	0.481583	0.117524	0.462303	-0.0541054	0.153327	0.0856668	0.491377	-0.412213	-0.392454	0.957462	0.0605353	-0.535434	-0.603617	-0.105858
70.56		-0.383078	0.217777	0.0455134	0.491418	0.11849	0.473478	-0.0610668	0.147302	0.0812171	0.494756	-0.437776	-0.402667	0.944705	0.0668717	-0.541181	-0.596802	-0.106141
70.756		-0.377913	0.228055	0.0579529	0.502817	0.129874	0.478322	-0.058587	0.144262	0.0795394	0.492962	-0.412831	-0.395755	0.940598	0.0543461	-0.548216	-0.590738	-0.109849
70.952		-0.376866	0.236207	0.0567818	0.506499	0.14201	0.472423	-0.0640791	0.139825	0.0742209	0.487392	-0.3902	-0.389501	0.945063	0.0566085	-0.548097	-0.593074	-0.115337
71.148		-0.379816	0.239555	0.0535291	0.500992	0.147083	0.464462	-0.0702152	0.129086	0.0652369	0.483228	-0.413367	-0.395221	0.942776	0.0666867	-0.544436	-0.594155	-0.121061
71.344		-0.380801	0.2381	0.0403574	0.495563	0.147006	0.462598	-0.0703898	0.124151	0.0566083	0.470835	-0.410989	-0.394571	0.953098	0.0679752	-0.544528	-0.597161	-0.120629
71.54		-0.379773	0.233739	0.0279782	0.503646	0.147377	0.464067	-0.0705231	0.130761	0.0543923	0.457272	-0.375643	-0.389249	0.967233	0.0665723	-0.544765	-0.601903	-0.112856
71.736		-0.378985	0.227642	0.0337752	0.504791	0.139491	0.45946	-0.0735781	0.129589	0.054361	0.46011	-0.365286	-0.389314	0.966997	0.0635429	-0.549237	-0.603022	-0.105212
71.932		-0.382288	0.215808	0.0434718	0.49174	0.124086	0.454256	-0.0809505	0.121643	0.0613254	0.477819	-0.376892	-0.389088	0.944618	0.0613029	-0.55568	-0.60626	-0.10374
72.128		-0.391595	0.20117	0.0524813	0.476016	0.114884	0.449805	-0.082118	0.118884	0.072403	0.481181	-0.357677	-0.387988	0.930839	0.0549055	-0.555182	-0.606979	-0.110251
72.324		-0.397188	0.199824	0.0499803	0.463994	0.112419	0.447254	-0.0731598	0.120488	0.0716297	0.464559	-0.334533	-0.389731	0.941799	0.0478322	-0.549557	-0.603716	-0.116051
72.52		-0.39725	0.20678	0.0411007	0.460848	0.11172	0.451885	-0.0741211	0.117953	0.0634167	0.454338	-0.331014	-0.387537	0.93872	0.0479519	-0.549383	-0.602652	-0.119644
72.716		-0.396858	0.207669	0.0406855	0.463282	0.110111	0.455842	-0.0838228	0.113514	0.0583045	0.445899	-0.318448	-0.388443	0.930039	0.0488381	-0.556116	-0.601525	-0.119314
72.912		-0.398879	0.202712	0.0398327	0.462778	0.108116	0.4511	-0.0880312	0.112357	0.0587256	0.440711	-0.340683	-0.395277	0.949579	0.052165	-0.559608	-0.602337	-0.120277
73.108		-0.407974	0.18908	0.0290706	0.451989	0.099949	0.442838	-0.0874015	0.110044	0.0580524	0.445026	-0.398436	-0.399252	0.968968	0.0571117	-0.557255	-0.602798	-0.128398
73.304		-0.415906	0.177185	0.0203232	0.434972	0.0864515	0.435406	-0.086236	0.116929	0.0564874	0.446343	-0.425466	-0.40018	0.97693	0.0552391	-0.552836	-0.597991	-0.131109
73.5		-0.412559	0.182155	0.0269849	0.433127	0.0807735	0.433992	-0.0919222	0.121906	0.0583857	0.451686	-0.425224	-0.400175	0.973479	0.0488938	-0.55097	-0.596179	-0.130093
73.696		-0.406845	0.190125	0.034579	0.450311	0.08868	0.442139	-0.0963112	0.108316	0.0583535	0.449008	-0.423337	-0.406683	0.946195	0.0402798	-0.553941	-0.59645	-0.12662
73.892		-0.407611	0.188908	0.026314	0.455858	0.098049	0.442247	-0.095139	0.0965552	0.053645	0.431012	-0.416578	-0.417416	0.930101	0.0346024	-0.556286	-0.598416	-0.124474
74.088		-0.407964	0.187811	0.0219794	0.445167	0.101324	0.433311	-0.0975672	0.0940073	0.0452619	0.418702	-0.413824	-0.420653	0.930684	0.0376783	-0.55745	-0.603056	-0.129516
74.284		-0.40526	0.194986	0.0269579	0.450714	0.102928	0.435743	-0.105463	0.0936278	0.0357245	0.407636	-0.42049	-0.412678	0.935385	0.0391964	-0.55838	-0.605145	-0.134425
74.48		-0.405362	0.200376	0.0241805	0.468884	0.105163	0.444109	-0.113408	0.0979028	0.0261545	0.402785	-0.417012	-0.40111	0.954497	0.0366796	-0.557469	-0.607927	-0.139521
74.676		-0.407817	0.19429	0.022439	0.467617	0.116756	0.446575	-0.116637	0.0932035	0.0252204	0.403585	-0.417981	-0.399259	0.960979	0.0367571	-0.55653	-0.611438	-0.138786
74.872		-0.409804	0.188733	0.0260443	0.455674	0.12579	0.445708	-0.115341	0.0773555	0.0314787	0.397131	-0.412927	-0.402878	0.938155	0.0340303	-0.557079	-0.611865	-0.134356
75.068		-0.411515	0.190861	0.0337534	0.453808	0.121065	0.442112	-0.115624	0.0727601	0.0289901	0.401434	-0.386678	-0.405649	0.922882	0.0326947	-0.558157	-0.613617	-0.13773
75.264		-0.411972	0.190905	0.033699	0.45797	0.111721	0.438767	-0.12116	0.0760071	0.0262876	0.409514	-0.364145	-0.404972	0.919849	0.0389694	-0.55756	-0.616427	-0.140731
75.46		-0.413946	0.183993	0.0210773	0.455293	0.0991256	0.440972	-0.119911	0.0676714	0.0288385	0.411677	-0.372149	-0.401689	0.910255	0.0410526	-0.553684	-0.616962	-0.138245
75.656		-0.416307	0.182744	0.017468	0.444147	0.0931183	0.44156	-0.116854	0.0639028	0.0291236	0.410807	-0.397872	-0.40318	0.909952	0.0347605	-0.552472	-0.619947	-0.135535
75.852		-0.414069	0.193678	0.0272055	0.443456	0.100431	0.440792	-0.12558	0.0769598	0.0281453	0.400649	-0.395363	-0.404385	0.911624	0.0299651	-0.558335	-0.618658	-0.136423
76.048		-0.411804	0.201591	0.0345764	0.454313	0.115069	0.438989	-0.137207	0.0755006	0.0250812	0.396235	-0.390761	-0.408664	0.889897	0.0353397	-0.559177	-0.615599	-0.138855
76.244		-0.410314	0.200257	0.0350687	0.461696	0.12881	0.43533	-0.141729	0.0597229	0.0194492	0.387907	-0.402031	-0.419692	0.870746	0.0431938	-0.557864	-0.610813	-0.13837
76.44		-0.406479	0.19924	0.0380979	0.470478	0.131615	0.439687	-0.141653	0.052011	0.0134185	0.375002	-0.402208	-0.422059	0.878332	0.0368165	-0.559763	-0.601655	-0.138487
76.636		-0.402551	0.19821	0.0358302	0.478055	0.132225	0.441108	-0.144545	0.0492695	0.0120967	0.375227	-0.417155	-0.415499	0.894382	0.0300879	-0.560897	-0.602548	-0.138851
76.832		-0.401489	0.19635	0.0198193	0.47217	0.131376	0.434752	-0.146007	0.0490774	0.0160979	0.379176	-0.455919	-0.415591	0.90727	0.0330191	-0.562436	-0.609601	-0.136586
77.028		-0.405781	0.198449	0.00661223	0.466337	0.132599	0.429544	-0.143095	0.0494109	0.0188718	0.389468	-0.453665	-0.416851	0.910423	0.0291471	-0.559741	-0.615838	-0.138223
77.224		-0.409799	0.199971	0.00882456	0.474227	0.141681	0.427275	-0.144318	0.0511039	0.0216131	0.399327	-0.428533	-0.421526	0.901823	0.0246373	-0.557002	-0.61941	-0.145248
77.42		-0.40801	0.191843	0.0139445	0.480637	0.130853	0.429879	-0.148078	0.058509	0.0298772	0.392392	-0.430786	-0.427949	0.907526	0.0285559	-0.559421	-0.621059	-0.151958
77.616		-0.407852	0.183871	0.00982322	0.473218	0.113243	0.433096	-0.152578	0.0548944	0.0311547	0.371015	-0.434583	-0.421084	0.922787	0.0300616	-0.564265	-0.620271	-0.155572
77.812		-0.414554	0.184325	0.00994432	0.462597	0.114569	0.432768	-0.158658	0.0399241	0.0158045	0.350255	-0.422074	-0.418665	0.91377	0.0265517	-0.568707	-0.617078	-0.1534
78.008		-0.419796	0.188457	0.0131936	0.456351	0.1216	0.423711	-0.160749	0.0334954	-0.00347463	0.341732	-0.404661	-0.425762	0.903422	0.0211513	-0.569552	-0.616765	-0.149902
78.204		-0.419693	0.197562	0.00443365	0.455832	0.125189	0.415996	-0.163691	0.0255255	-0.0140274	0.34065	-0.403867	-0.422688	0.90811	0.014734	-0.568605	-0.614809	-0.150316
78.4		-0.420424	0.197069	-0.00686975	0.458158	0.116913	0.41596	-0.164571	0.0167359	-0.0131592	0.341888	-0.385205	-0.41289	0.904573	0.0111376	-0.571599	-0.611982	-0.149359
78.596		-0.422352	0.174073	-0.00938654	0.452809	0.101367	0.403475	-0.163248	0.0189948	-0.00685476	0.346708	-0.378701	-0.414685	0.894202	0.0119853	-0.581322	-0.613753	-0.142793

## Sheet: Foglio3
SECOND ORDER
Time (s)		dF/F0 traces n = 23
0		0.00997606	0.00294568	-0.00321454	0.0157788	-0.00115685	0.00545713	4.57606e-06	0.00811171	0.032583	0.0437943	0.0186107	-0.00999973	0.0159154	-0.026173	0.0457377	-0.00406819	0.000110651	-0.000749875	-0.0031647	0.0194775	-0.0147334	-0.0170126	0.00390625
0.196		-7.98327e-06	0.000110681	-0.00377574	-0.000980752	0.00224346	0.0024777	0.000177315	0.00143307	-0.00759994	-0.0134707	-0.0021044	0.00193941	-0.000994957	-0.00623379	0.00489177	0.000802097	0.0011747	0.00426004	0.00577394	0.00901603	-0.00196592	0.00383374	0.00599778
0.392		-0.00119978	-0.00226726	0.00162868	-0.00445588	-0.00340423	-0.000891155	0.000618559	0.000487657	-0.00648648	-0.00825394	-0.00722019	0.00168735	-0.00112787	0.00754872	-0.0196518	-0.0037042	-0.000984595	0.00366009	0.0021694	-0.00846274	0.00367197	0.00601993	0.00139671
0.588		-0.00284864	0.00769975	0.00475233	-0.00214429	-0.00461182	-0.0116919	-0.0031035	-0.00112411	-0.00416198	-0.00466437	0.00406789	-0.00158248	-0.0027641	0.00688011	-0.0163599	-0.00475485	0.000879647	-0.0022993	-0.00623386	-0.0185354	0.00409185	-0.00573838	-0.0087413
0.784		-0.00506903	0.0166126	0.00581773	-0.000585672	-0.00377271	-0.0240373	-0.00913509	0.00216859	-0.0153713	-0.0162706	0.0106622	-0.00349347	-0.0032844	-0.000610984	-0.00718585	-0.00550214	0.00716005	-0.00237672	-0.00113107	-0.0128075	-0.00363474	-0.0133078	-0.0107883
0.98		-0.00757719	0.00472465	0.00569111	-0.00499675	-0.00367932	-0.0293738	-0.0134286	-0.000974526	-0.0228303	-0.0184823	-0.00388282	-0.0015699	-0.0020047	0.000856379	-0.0160374	-0.000225473	0.0113281	0.00162309	0.00749362	0.00942761	-0.0128619	-0.00853036	-0.00870775
1.176		-0.0103095	-0.0109779	-0.0108888	-0.0171494	-0.00427182	-0.0280039	-0.0167243	-0.00901081	-0.0274806	-0.0294285	-0.0147191	0.00128943	-0.0112007	-0.00500368	-0.0232668	-0.00135762	0.00902558	0.00477117	-0.00156889	0.0273449	-0.0169917	-0.008555	-0.00814224
1.372		-0.011363	-0.018602	-0.0236459	-0.0254074	-0.00442418	-0.0158374	-0.0150572	-0.00555412	-0.0299246	-0.0287412	-0.0026239	-0.00162594	-0.0276241	-0.00742972	-0.0172406	-0.0136856	0.00122365	-0.000354659	-0.0174018	0.0215783	-0.0171292	-0.0142623	-0.00947948
1.568		-0.00926214	-0.0180318	-0.00974547	-0.0261231	-0.00113068	-0.00422272	-0.00924165	0.00101863	-0.0206897	-0.00841965	0.0108206	-0.0073999	-0.0339337	-0.00968039	-0.0150554	-0.0182541	-0.00380409	-0.00635052	-0.0234718	0.0089797	-0.010215	-0.0124886	-0.0157526
1.764		-0.0106939	-0.0128105	0.00311184	-0.0303064	-0.00423874	-0.0075547	-0.00722025	0.00734528	-0.0219793	-0.00630564	0.0109775	-0.00895158	-0.018125	-0.0141457	-0.0103599	-0.0176853	-0.00677165	-0.00254703	-0.021571	-0.00145686	-0.00151063	-0.00271562	-0.0216363
1.96		-0.0197832	-0.0131612	0.00423033	-0.0323792	-0.0209161	-0.0185665	-0.00908999	0.0149331	-0.0320314	0.000126472	0.0017197	-0.00664841	0.00314511	0.011763	-0.0066367	-0.016392	-0.012006	0.00395967	-0.0144828	-0.00586279	-0.0034895	0.00497352	-0.0213835
2.156		-0.0238064	-0.0151041	-0.000531001	-0.0302556	-0.0254805	-0.0234997	-0.0137489	0.0141803	-0.0169792	0.0202788	-0.0136505	-0.00736251	0.00180394	0.0277034	-0.0181098	-0.00571143	-0.0104062	0.00285895	-0.00612348	0.000211415	-0.0101326	-0.00185334	-0.0214058
2.352		-0.0202652	-0.018525	-0.00892291	-0.0322631	-0.00984313	-0.0200512	-0.0201531	0.00332846	-0.00596085	0.0149464	-0.0229724	-0.012099	-0.0106716	-0.00332331	-0.0311429	-0.000678858	-0.00468856	-0.00594079	-0.00525532	-0.00241912	-0.0108204	-0.00858717	-0.022819
2.548		-0.015066	-0.0294276	-0.0168795	-0.0357326	-0.000925706	-0.0161122	-0.0238576	-0.00771907	-0.0154959	-0.00238237	-0.0185037	-0.0126046	-0.0201508	-0.0161151	-0.0334706	-0.0168847	-0.000466237	-0.00933562	-0.0125711	-0.0128222	-0.00979718	-0.00600888	-0.0137868
2.744		-0.0136478	-0.0375165	-0.0252249	-0.0398304	-0.00162338	-0.0182641	-0.0250411	-0.00564253	-0.0164048	-0.0164847	-0.00860554	-0.0105148	-0.0246063	0.011211	-0.0351393	-0.0272208	0.00199401	-0.00128194	-0.0136236	-0.00829395	-0.0100716	-0.0123381	-0.00292784
2.94		-0.0175838	-0.0379738	-0.0185978	-0.0437035	0.000667698	-0.0216562	-0.0252783	0.000106386	-0.012824	-0.0262872	-0.00562748	-0.0101304	-0.0164498	0.00254222	-0.0347616	-0.022657	-0.000383621	0.00603892	-0.0048177	0.00733253	-0.0101624	-0.0190432	-0.0113984
3.136		-0.0187392	-0.0333284	-0.00303877	-0.0436045	0.00129609	-0.0206495	-0.0249328	-0.00322809	-0.0177194	-0.0233248	-0.00949362	-0.0108055	-0.00807641	-0.0191351	-0.0291472	-0.0275321	-0.00318208	0.00413353	-0.00397297	0.026396	-0.0135449	-0.0129955	-0.0256877
3.332		-0.0198322	-0.0291221	-0.000937059	-0.0412674	-0.00713576	-0.0235633	-0.0258762	-0.00948122	-0.0214947	-0.0245884	-0.0171643	-0.0131971	-0.00818503	0.0196351	-0.0357959	-0.0345403	-0.00514397	-0.000806156	-0.0100305	0.0352488	-0.0183197	-0.00763793	-0.0273482
3.528		-0.0212251	-0.0279789	-0.00710807	-0.0427719	-0.0198649	-0.0334748	-0.0295039	-0.0156543	-0.0250025	-0.0323426	-0.0236105	-0.017876	-0.00994923	0.0494106	-0.0443461	-0.023352	-0.000918306	-0.00630048	-0.00728182	0.0211147	-0.0196083	-0.00764932	-0.0283217
3.724		-0.0191134	-0.0218288	-0.0109459	-0.046512	-0.0325188	-0.0404761	-0.0318001	-0.0143327	-0.0279413	-0.0231833	-0.028639	-0.0249725	-0.0133755	0.028819	-0.0381815	-0.00566022	0.00598945	-0.00301641	0.00368243	0.00760411	-0.0184493	-0.0108804	-0.0276508
3.92		-0.0203877	-0.0163341	-0.0134418	-0.0486412	-0.0333662	-0.0385595	-0.0298854	-0.00493451	-0.0241937	-0.00618057	-0.0290092	-0.0257293	-0.0195966	-0.000839962	-0.032682	-0.00548846	0.00464498	0.0104208	0.0107788	0.00156185	-0.0185488	-0.0160517	-0.0250159
4.116		-0.0215	-0.0159279	-0.0188282	-0.0541064	-0.022095	-0.035355	-0.0309747	0.000686341	-0.033351	-0.0105325	-0.0178163	-0.0218836	-0.0232662	-0.02167	-0.0363694	-0.0250828	0.00206566	0.0145	0.00477547	-0.00123311	-0.0195386	-0.0226831	-0.0305099
4.312		-0.0233568	-0.0147236	-0.0241425	-0.0604884	-0.0140867	-0.0355532	-0.0336631	0.0061515	-0.0450859	-0.0218678	-0.0106131	-0.0223565	-0.026801	-0.0161905	-0.0442932	-0.0445015	-0.000527554	0.00777865	-0.00625535	0.00592474	-0.0185177	-0.0330326	-0.0324154
4.508		-0.026142	-0.0186904	-0.0307754	-0.0584562	-0.0124362	-0.0386016	-0.0316711	0.0135726	-0.0342678	-0.0168008	-0.0142452	-0.0239869	-0.0403961	-0.0198172	-0.0515369	-0.0529149	-0.00626282	-0.00229594	-0.0135451	0.0159392	-0.0181606	-0.0358617	-0.0268811
4.704		-0.0247996	-0.0301122	-0.027436	-0.0543153	-0.0211573	-0.039581	-0.0291501	0.012663	-0.0314346	-0.00576869	-0.0151518	-0.020784	-0.0500673	-0.0410559	-0.0543435	-0.0507553	-0.00819671	-0.00955951	-0.0197195	0.00750457	-0.0207966	-0.0276882	-0.0292607
4.9		-0.0269014	-0.033094	-0.0168563	-0.0529405	-0.0323235	-0.03012	-0.0272013	0.007959	-0.0483136	-0.00969256	-0.00827347	-0.0173468	-0.0372474	-0.0548601	-0.0546741	-0.0457459	-0.0129732	-0.0141561	-0.0263586	-0.0247421	-0.0263437	-0.0237147	-0.0379928
5.096		-0.0293833	-0.0278468	-0.0159884	-0.0507455	-0.0284296	-0.0250956	-0.0278151	0.00181775	-0.0511113	-0.022906	-0.017014	-0.0201083	-0.023176	-0.0446932	-0.051613	-0.0359572	-0.0235857	-0.0215333	-0.0269429	-0.0427877	-0.0282126	-0.0195056	-0.0366235
5.292		-0.0259222	-0.0327586	-0.0118672	-0.0531366	-0.0191773	-0.0346057	-0.0315174	-0.00733166	-0.0351497	-0.0298325	-0.0305943	-0.0229673	-0.0196753	-0.0188767	-0.0512233	-0.0250927	-0.0281322	-0.0160901	-0.0216809	-0.031895	-0.0227045	-0.0145914	-0.0322389
5.488		-0.0251944	-0.0421699	-0.0117529	-0.0585272	-0.0230168	-0.0422046	-0.0333218	-0.0098436	-0.0257665	-0.0328828	-0.0198134	-0.0263589	-0.0181756	-0.0247715	-0.0644824	-0.0239325	-0.0231999	0.0032755	-0.0207601	-0.0125189	-0.0163202	-0.0265526	-0.038007
5.684		-0.031583	-0.0384874	-0.0196763	-0.0593155	-0.0287553	-0.0423542	-0.0359834	-0.0026735	-0.0301224	-0.0403865	-0.0214755	-0.0324828	-0.0241427	-0.0328784	-0.0639719	-0.0284554	-0.0167172	0.010496	-0.0175245	0.00731205	-0.0164274	-0.0374139	-0.0394814
5.88		-0.0310581	-0.0305466	-0.0217072	-0.0585846	-0.0238858	-0.0432827	-0.0400681	0.00325652	-0.0353316	-0.0395402	-0.0414929	-0.0329576	-0.0257744	-0.0337096	-0.0485665	-0.0411371	-0.0186803	-0.00189897	-0.0156949	0.0137188	-0.022944	-0.0306552	-0.0325655
6.076		-0.0264199	-0.0352743	-0.0263783	-0.0586695	-0.0194218	-0.044075	-0.0408764	-0.000974435	-0.0382143	-0.0199879	-0.0369894	-0.0259758	-0.0233706	-0.0372373	-0.058795	-0.0483847	-0.0227545	-0.0162805	-0.0183342	0.00139122	-0.0249708	-0.0252221	-0.0276623
6.272		-0.0279226	-0.0443405	-0.030977	-0.056491	-0.0227078	-0.0442096	-0.0394397	-0.00564936	-0.0353006	-0.016692	-0.0337067	-0.0193169	-0.0356652	-0.0121278	-0.0762511	-0.0431862	-0.0248367	-0.0197357	-0.0215364	-0.0117189	-0.0166124	-0.0300808	-0.0271456
6.468		-0.0294919	-0.0473397	-0.0236913	-0.0550344	-0.0284824	-0.0461812	-0.0407907	-0.00430648	-0.0297332	-0.034813	-0.0421462	-0.0148546	-0.0433236	0.0138065	-0.0712244	-0.0421387	-0.0301339	-0.019573	-0.0294926	-0.0241345	-0.00960532	-0.0358405	-0.0332373
6.664		-0.0335332	-0.0483002	-0.0151468	-0.0566167	-0.0283069	-0.0482595	-0.0453251	-0.00400232	-0.0324557	-0.0525052	-0.0285918	-0.0116552	-0.0391987	0.013879	-0.0557938	-0.0450889	-0.0290996	-0.0202039	-0.0286447	-0.0240191	-0.012337	-0.0369334	-0.0314828
6.86		-0.0366886	-0.0502663	-0.017551	-0.0594334	-0.0201834	-0.0530535	-0.0474024	-0.00845982	-0.033826	-0.0464257	-0.0275624	-0.0150557	-0.0381151	0.0174494	-0.0511106	-0.0427182	-0.025075	-0.0218796	-0.0274364	-0.0192928	-0.0223458	-0.0351061	-0.0249045
7.056		-0.0329006	-0.0507022	-0.0216327	-0.0587718	-0.0193118	-0.049576	-0.0457879	-0.0139656	-0.030377	-0.0195055	-0.0445383	-0.0193193	-0.0298445	0.03233	-0.0591773	-0.0359548	-0.0335796	-0.0205361	-0.0290068	-0.0351384	-0.0333659	-0.0283268	-0.0328274
7.252		-0.0270064	-0.049029	-0.0161308	-0.0560829	-0.0274563	-0.0332689	-0.0423768	-0.0115727	-0.0306092	-0.00247693	-0.0391494	-0.0253998	-0.0143135	0.0375981	-0.064701	-0.0280544	-0.0421705	-0.0125934	-0.0199603	-0.0353188	-0.0322242	-0.0225659	-0.0423515
7.448		-0.0233442	-0.0481825	-0.00892573	-0.0557682	-0.0321749	-0.0322475	-0.040437	-0.00281877	-0.0355864	0.00509519	-0.0359367	-0.032872	-0.0137125	0.00723876	-0.0639532	-0.0160368	-0.0351281	-0.00941334	-0.0172248	-0.0213149	-0.0233903	-0.0210815	-0.0443555
7.644		-0.0245613	-0.0472086	-0.0103918	-0.0514089	-0.0349922	-0.0400676	-0.0423682	0.00489509	-0.0388849	0.000540555	-0.0338497	-0.029706	-0.0194732	-0.0224612	-0.0623446	-0.00895918	-0.0278733	-0.0126878	-0.0286002	-0.0160272	-0.0247885	-0.018374	-0.0482281
7.84		-0.0287444	-0.0447912	-0.00817407	-0.0442524	-0.0367229	-0.0377603	-0.0470674	0.00525805	-0.0370929	-0.00736024	-0.0200618	-0.0309411	-0.0259132	-0.0108598	-0.0606173	-0.0244725	-0.0294298	-0.0130263	-0.0354981	-0.00279991	-0.0301144	-0.0149775	-0.0495069
8.036		-0.0303623	-0.0412925	-0.00130883	-0.0443289	-0.0367433	-0.0409449	-0.0522356	-0.000409669	-0.0311214	-0.000286847	-0.0246513	-0.0360283	-0.0356746	-0.00568067	-0.0557855	-0.0440545	-0.0271755	-0.00864883	-0.0288664	0.00347281	-0.0311838	-0.0204478	-0.0399866
8.232		-0.0282635	-0.047903	-0.00629051	-0.0519666	-0.035314	-0.0408669	-0.0513324	-0.000185408	-0.0229652	0.0102056	-0.0221881	-0.0305709	-0.0373888	-0.0182147	-0.0497691	-0.0421809	-0.0238963	-0.0101739	-0.0255785	-0.0101563	-0.0301233	-0.0263909	-0.0284925
8.428		-0.0282978	-0.0581036	-0.0172	-0.0549803	-0.0406324	-0.0292446	-0.046809	0.00250604	-0.0243613	0.00240907	-0.0138417	-0.0244841	-0.0372263	-0.0383736	-0.0495223	-0.0363618	-0.0188986	-0.0185043	-0.0240103	-0.0148141	-0.0207513	-0.0203725	-0.0296311
8.624		-0.0308628	-0.05446	-0.0217558	-0.0528928	-0.0495312	-0.0232636	-0.0470088	0.00329904	-0.0255212	-0.0182718	-0.020958	-0.0170647	-0.0325927	-0.0475866	-0.0468829	-0.0394951	-0.0129748	-0.0187864	-0.0144322	-0.00600488	-0.0135613	-0.0202741	-0.0366621
8.82		-0.034884	-0.0527604	-0.0187274	-0.0573995	-0.0458621	-0.0317525	-0.0491731	0.00473913	-0.0194442	-0.0318825	-0.0206937	-0.0123938	-0.0286232	-0.0338735	-0.0336975	-0.0427448	-0.0198036	-0.017948	-0.0182741	-0.0152049	-0.0164999	-0.0275382	-0.0368259
9.016		-0.0396027	-0.0563251	-0.02386	-0.0655247	-0.0398481	-0.0350876	-0.0501034	0.00075592	-0.0323015	-0.0440066	-0.0256068	-0.0198338	-0.0309214	-0.0262176	-0.0221013	-0.0370359	-0.0293578	-0.0241504	-0.031109	-0.0286831	-0.0186664	-0.0278401	-0.0416949
9.212		-0.0410757	-0.0532741	-0.0438444	-0.0692492	-0.0487362	-0.0283419	-0.0505275	-0.00830434	-0.0522669	-0.0477368	-0.0332518	-0.0274277	-0.025618	-0.00641553	-0.0208443	-0.0286962	-0.0307372	-0.0242832	-0.0310508	-0.0173575	-0.0208804	-0.0297975	-0.0524963
9.408		-0.0389916	-0.0498166	-0.058798	-0.0652096	-0.0528502	-0.0304243	-0.050234	-0.0142654	-0.0546665	-0.023604	-0.0223907	-0.0308668	-0.0181125	0.0130667	-0.0289662	-0.0312795	-0.0309443	-0.0234693	-0.0295102	-0.00345578	-0.02885	-0.0321972	-0.0538608
9.604		-0.0399922	-0.052952	-0.0619853	-0.0601684	-0.0413695	-0.0290123	-0.0504226	-0.014433	-0.0518448	-0.0137414	-0.0147102	-0.0331593	-0.0225329	-0.0189287	-0.0397693	-0.0380843	-0.0347826	-0.0269509	-0.0290541	-0.0111378	-0.032551	-0.0203441	-0.0467169
9.8		-0.0480166	-0.057109	-0.0567952	-0.0671312	-0.040018	-0.0257001	-0.0527762	-0.0140991	-0.0522427	-0.0373437	-0.0321875	-0.0327894	-0.0321073	-0.0549518	-0.0431895	-0.0424582	-0.0324762	-0.0255361	-0.025342	-0.0141028	-0.0270033	-0.0134395	-0.0442964
9.996		-0.0506042	-0.0597353	-0.0453524	-0.0768088	-0.0464319	-0.0352862	-0.0554916	-0.0182539	-0.0606332	-0.0627177	-0.0470474	-0.0329612	-0.0332897	-0.0608247	-0.0468783	-0.0428168	-0.0203931	-0.0143495	-0.0223775	-0.00603831	-0.0258638	-0.0232897	-0.0441108
10.192		-0.0463062	-0.064251	-0.0393928	-0.0728731	-0.040693	-0.042882	-0.0556307	-0.0223559	-0.0663822	-0.0655893	-0.0434971	-0.0303716	-0.0331971	-0.0427481	-0.0506448	-0.0382694	-0.0201911	-0.00152854	-0.0238237	-0.00932808	-0.0295595	-0.032275	-0.03355
10.388		-0.046797	-0.06384	-0.0417717	-0.065669	-0.032426	-0.0399654	-0.0554674	-0.0174994	-0.0538376	-0.0452029	-0.044625	-0.0281865	-0.0370319	0.00600626	-0.0456743	-0.0319856	-0.0292769	-0.00144261	-0.0298069	-0.00999455	-0.0264427	-0.0366157	-0.026027
10.584		-0.0503701	-0.0662494	-0.0386598	-0.0652578	-0.038318	-0.037549	-0.0562119	-0.00970922	-0.042464	-0.0323037	-0.0414748	-0.032782	-0.0350796	0.0144383	-0.0460472	-0.0285149	-0.0312671	-0.00581117	-0.0301545	-0.0149101	-0.0207647	-0.037614	-0.0368847
10.78		-0.0481436	-0.0714839	-0.0292473	-0.0643655	-0.047375	-0.0370457	-0.0567554	-0.00641507	-0.0393524	-0.0305828	-0.0321462	-0.0324164	-0.0267084	-0.0253135	-0.0514227	-0.0328769	-0.0339824	-0.00842947	-0.031002	-0.0324444	-0.0227762	-0.0314359	-0.0507075
10.976		-0.0427476	-0.0632813	-0.0271133	-0.0649208	-0.0463649	-0.035326	-0.0589482	-0.0105974	-0.0356896	-0.049738	-0.031519	-0.0333515	-0.0135396	-0.0277755	-0.0519862	-0.0356501	-0.0370285	-0.018344	-0.035736	-0.0382156	-0.0283059	-0.0275972	-0.0544347
11.172		-0.0391209	-0.0570275	-0.0324318	-0.0679214	-0.0406449	-0.0368623	-0.0612804	-0.0205011	-0.0295508	-0.0702929	-0.0312069	-0.0377043	-0.0120274	-0.0174883	-0.0505639	-0.0318304	-0.0344787	-0.0267506	-0.0397903	-0.0368142	-0.0290296	-0.0333123	-0.0572631
11.368		-0.0387602	-0.066349	-0.0340863	-0.0674552	-0.0404153	-0.0372762	-0.0621067	-0.0199313	-0.0309775	-0.0501536	-0.0351624	-0.0357303	-0.0303651	-0.045719	-0.0457357	-0.0363605	-0.0340646	-0.0298591	-0.0467707	-0.0399072	-0.0302134	-0.0301171	-0.0571623
11.564		-0.042301	-0.0719937	-0.0276379	-0.0636603	-0.0442243	-0.0382288	-0.0612552	-0.0124088	-0.0480266	-0.0146355	-0.0438604	-0.0365004	-0.0446877	-0.0632919	-0.0424823	-0.046549	-0.0368443	-0.0322687	-0.0525902	-0.0350315	-0.0340989	-0.0243599	-0.0486058
11.76		-0.0459957	-0.0662016	-0.0220039	-0.0571393	-0.0444733	-0.0509471	-0.0603369	-0.0123188	-0.0570902	0.00105298	-0.0460089	-0.0390684	-0.0517307	-0.0413425	-0.0501318	-0.051821	-0.0359783	-0.0262748	-0.048033	-0.0254388	-0.03721	-0.0313368	-0.0397753
11.956		-0.0459552	-0.0629744	-0.019547	-0.0539044	-0.0462197	-0.0606258	-0.0613544	-0.0174726	-0.0508007	-0.016206	-0.0400288	-0.0344659	-0.0525556	-0.0223076	-0.0544266	-0.0510584	-0.031379	-0.0157776	-0.0363972	-0.0219435	-0.0417734	-0.0418527	-0.033128
12.152		-0.0427116	-0.0663208	-0.0163997	-0.0555923	-0.0546319	-0.0539291	-0.060512	-0.020329	-0.0450787	-0.0446872	-0.0242242	-0.027424	-0.0371599	-0.0214892	-0.0417828	-0.052157	-0.0244894	-0.00976663	-0.0283814	-0.0209451	-0.0388232	-0.0451113	-0.0349016
12.348		-0.0417098	-0.0741204	-0.0102077	-0.0543037	-0.060612	-0.0454103	-0.0598121	-0.0213429	-0.0446627	-0.0466681	-0.0167636	-0.0303335	-0.0265585	-0.0155057	-0.0263508	-0.0572501	-0.02169	-0.00965549	-0.0267509	-0.0204232	-0.0351548	-0.028338	-0.0483223
12.544		-0.042135	-0.0798118	-0.00849536	-0.0550763	-0.0516613	-0.0430809	-0.0609136	-0.0180553	-0.0423636	-0.0381438	-0.0269372	-0.038123	-0.035121	-0.00944601	-0.0298752	-0.0553299	-0.0267384	-0.00578781	-0.0303938	-0.0184351	-0.0424977	-0.0187447	-0.0566938
12.74		-0.0430484	-0.0773177	-0.0143449	-0.0593068	-0.0398383	-0.0468444	-0.0612229	-0.0120957	-0.0395667	-0.0440324	-0.0380152	-0.0452165	-0.047344	-0.0207023	-0.0402058	-0.057047	-0.0328593	-0.00144931	-0.0328108	-0.0213138	-0.0460235	-0.0333814	-0.0526735
12.936		-0.0449546	-0.074486	-0.0147243	-0.0595257	-0.0364545	-0.0447807	-0.0616756	-0.0149361	-0.0424094	-0.0604032	-0.0455877	-0.0512831	-0.0585442	-0.0314392	-0.0386683	-0.0624361	-0.0376152	-0.0051378	-0.0371243	-0.0351762	-0.0429364	-0.0420327	-0.0422058
13.132		-0.0450568	-0.0745188	-0.0148543	-0.0595638	-0.0324634	-0.0300427	-0.0618527	-0.0173467	-0.0459117	-0.061699	-0.0418041	-0.0493574	-0.0668971	-0.0327496	-0.0428474	-0.0579537	-0.0457336	-0.00213325	-0.0461949	-0.0480196	-0.0427208	-0.0402992	-0.0386359
13.328		-0.0482458	-0.0730537	-0.0190075	-0.0598269	-0.0281756	-0.0244133	-0.0622346	-0.0126334	-0.0392407	-0.0212973	-0.0313769	-0.0452495	-0.0661496	-0.0375946	-0.0537271	-0.0541427	-0.0506101	0.00516358	-0.0527754	-0.0534204	-0.0402883	-0.0365026	-0.0508445
13.524		-0.0531097	-0.0741887	-0.0212523	-0.0584714	-0.0344237	-0.0273442	-0.0641901	-0.0092365	-0.0321636	0.00516801	-0.0285652	-0.0465967	-0.0622928	-0.0179227	-0.0601114	-0.0560687	-0.0433979	0.0137619	-0.0515034	-0.0423752	-0.0339896	-0.0321885	-0.0497141
13.72		-0.0524301	-0.0824406	-0.0200864	-0.0578668	-0.0496042	-0.0306379	-0.0675012	-0.0101511	-0.0400984	-0.0221455	-0.0413379	-0.0443182	-0.0620228	0.00147512	-0.0591916	-0.0544053	-0.0345679	0.0263039	-0.0387485	-0.0207136	-0.0343	-0.0368641	-0.0347787
13.916		-0.0534602	-0.0896358	-0.0157194	-0.0555148	-0.0574523	-0.037712	-0.0691386	-0.0108437	-0.0474667	-0.04339	-0.0532047	-0.0375639	-0.0624891	-0.0131174	-0.0499424	-0.0512809	-0.0312998	0.0370705	-0.025283	-0.0180507	-0.0397096	-0.0398701	-0.034366
14.112		-0.0591864	-0.0896449	-0.020421	-0.0567693	-0.0545192	-0.0361606	-0.0673391	-0.00941034	-0.0522363	-0.0516142	-0.0446209	-0.0368291	-0.0601565	-0.0192145	-0.0491708	-0.0542264	-0.0275151	0.0549722	-0.0224299	-0.0238679	-0.0416864	-0.0319133	-0.0342651
14.308		-0.0615764	-0.0874662	-0.0273571	-0.060545	-0.0490526	-0.0271306	-0.0644197	-0.011709	-0.0519242	-0.0639563	-0.0365359	-0.0401744	-0.0552518	0.00337776	-0.0569905	-0.0627103	-0.0208335	0.0666189	-0.0269815	-0.0160427	-0.0391123	-0.0263253	-0.0337472
14.504		-0.0559376	-0.0858544	-0.0210151	-0.0576355	-0.0483503	-0.0281025	-0.0633968	-0.0150091	-0.0364939	-0.0564292	-0.0343204	-0.0466023	-0.0526494	0.0240952	-0.0547252	-0.0694031	-0.0223185	0.0578947	-0.0322324	-0.00382924	-0.0376154	-0.0196743	-0.0443782
14.7		-0.0493437	-0.081328	-0.0220002	-0.0531743	-0.0502497	-0.0389634	-0.0653824	-0.0183404	-0.0257727	-0.0459749	-0.0334285	-0.0517202	-0.0454075	0.0114553	-0.0431298	-0.0663116	-0.0326164	0.0554997	-0.033758	-0.0173662	-0.039693	-0.0150444	-0.0513766
14.896		-0.0464501	-0.0751431	-0.0296971	-0.0499185	-0.0476357	-0.0479514	-0.0689622	-0.0243997	-0.024306	-0.0399746	-0.037386	-0.0470977	-0.032163	-0.00293132	-0.0308201	-0.0480767	-0.0434233	0.0653091	-0.0282433	-0.0426205	-0.0376963	-0.0193167	-0.0460768
15.092		-0.0460272	-0.0747813	-0.0262804	-0.0468975	-0.0480481	-0.0432732	-0.0713471	-0.0257906	-0.0211189	-0.0221846	-0.0395511	-0.0433119	-0.036742	0.000690492	-0.027218	-0.0338921	-0.0535683	0.0777212	-0.0233845	-0.0408782	-0.0316051	-0.017306	-0.0315816
15.288		-0.0511381	-0.0784789	-0.0177508	-0.0468076	-0.0551159	-0.0304394	-0.0706686	-0.0226053	-0.0291574	-0.00449035	-0.0404545	-0.0450641	-0.0601717	0.0151645	-0.0336318	-0.0493634	-0.0491543	0.0911227	-0.0238391	-0.036587	-0.0314027	-0.0143108	-0.0196406
15.484		-0.0562335	-0.079403	-0.0163649	-0.0490638	-0.06401	-0.0340056	-0.0697724	-0.0216894	-0.0329212	0.00295035	-0.0469428	-0.0430694	-0.0677252	0.0229616	-0.0337728	-0.0663207	-0.0376952	0.0968325	-0.0210795	-0.0392859	-0.034075	-0.0237494	-0.0258955
15.68		-0.0547725	-0.082055	-0.0286994	-0.0501344	-0.0626974	-0.0461566	-0.0712356	-0.0227442	-0.0242402	-0.00574812	-0.0526992	-0.035834	-0.0571815	0.0144369	-0.0305151	-0.0586363	-0.0383639	0.102989	-0.0205539	-0.0345583	-0.034131	-0.0307156	-0.0369704
15.876		-0.0547703	-0.0885511	-0.0403276	-0.0503855	-0.052084	-0.0437455	-0.0710213	-0.0185732	-0.0254493	-0.00449986	-0.0459471	-0.0303522	-0.0543526	0.0217887	-0.0403495	-0.0478835	-0.0395497	0.109831	-0.024132	-0.0315134	-0.0361804	-0.0238373	-0.0358172
16.072		-0.0595825	-0.09136	-0.0397155	-0.0473245	-0.0559342	-0.0356258	-0.0686002	-0.0113528	-0.0233023	0.00624788	-0.032839	-0.0344672	-0.0544693	0.0310255	-0.042811	-0.0424983	-0.0329129	0.119752	-0.0249398	-0.0304895	-0.0360705	-0.0153407	-0.0305712
16.268		-0.0598563	-0.0944314	-0.0338129	-0.0447672	-0.0652217	-0.0349085	-0.0682615	-0.0114189	-0.0222117	-0.020904	-0.0242707	-0.0425363	-0.0481293	0.0165485	-0.023021	-0.0397932	-0.029181	0.133723	-0.0243045	-0.0298825	-0.0300571	-0.0123984	-0.0280873
16.464		-0.0590562	-0.0981524	-0.0326522	-0.0483556	-0.0618846	-0.0390447	-0.0698558	-0.0157478	-0.0324165	-0.05456	-0.0264906	-0.0495692	-0.0442027	0.0302788	-0.0154411	-0.0429343	-0.0323484	0.13441	-0.0179372	-0.0301948	-0.0256217	-0.0123111	-0.0294196
16.66		-0.0584616	-0.0949672	-0.0391117	-0.0487161	-0.0553353	-0.0454697	-0.0737659	-0.0237721	-0.0377586	-0.0590209	-0.0420082	-0.052912	-0.047638	0.0792818	-0.0253205	-0.0473513	-0.0375405	0.135551	-0.00940487	-0.0316852	-0.0259397	-0.0114096	-0.0334763
16.856		-0.0534811	-0.092763	-0.0508262	-0.0442909	-0.0511685	-0.049802	-0.0750493	-0.0306167	-0.0360773	-0.0440225	-0.0526272	-0.0512534	-0.0493256	0.0782063	-0.0310963	-0.0506264	-0.0444165	0.144804	-0.00793095	-0.0219703	-0.0262886	-0.00382406	-0.0414081
17.052		-0.0500165	-0.0942613	-0.0519679	-0.0372318	-0.047361	-0.0520847	-0.0746109	-0.0318755	-0.0361915	-0.0377716	-0.0488424	-0.051235	-0.0428729	0.0580118	-0.0361078	-0.0524526	-0.046239	0.152519	-0.00517776	-0.00618331	-0.0260711	0.00368189	-0.0422909
17.248		-0.0532274	-0.0929403	-0.0425109	-0.0282049	-0.0461542	-0.0541531	-0.0783465	-0.0318541	-0.0446821	-0.045558	-0.0436547	-0.0485094	-0.0431111	0.061568	-0.0366461	-0.0473688	-0.0413238	0.165095	0.00680408	-0.00509966	-0.0237378	0.00576718	-0.0348101
17.444		-0.0578414	-0.0939237	-0.0419498	-0.0287372	-0.0505271	-0.0556515	-0.0802573	-0.0318731	-0.0533016	-0.0582711	-0.0451488	-0.0384877	-0.0490678	0.0839467	-0.0373623	-0.0378579	-0.0369722	0.175341	0.00898122	-0.0101733	-0.0202929	0.00231342	-0.0349977
17.64		-0.0570337	-0.0958943	-0.039586	-0.0387292	-0.0518565	-0.0577328	-0.0800043	-0.0318287	-0.0490811	-0.0816993	-0.0467229	-0.0289802	-0.045634	0.107304	-0.0408014	-0.0354971	-0.034788	0.177987	-0.00486223	-0.0253928	-0.0264602	-0.00650869	-0.0373244
17.836		-0.0572986	-0.0933078	-0.0296104	-0.0427366	-0.0551053	-0.0595845	-0.081613	-0.0358124	-0.0464234	-0.0914951	-0.0560271	-0.03462	-0.0457035	0.0762864	-0.0414964	-0.0402773	-0.0373435	0.193562	-0.00713105	-0.0474554	-0.0325985	-0.00988356	-0.030753
18.032		-0.0589857	-0.0954477	-0.0277293	-0.0401688	-0.0711475	-0.0569204	-0.085182	-0.0452728	-0.056508	-0.100791	-0.0784836	-0.0491048	-0.0498305	0.0747713	-0.0473346	-0.0478077	-0.04332	0.209647	-0.00436177	-0.0512623	-0.0254092	0.000983571	-0.0222502
18.228		-0.0572398	-0.0970899	-0.0260787	-0.0406671	-0.0851737	-0.0471366	-0.0883914	-0.0431599	-0.0561324	-0.103096	-0.0787316	-0.0469854	-0.0475913	0.100597	-0.0444317	-0.0460944	-0.0487361	0.211982	-0.0110619	-0.0496923	-0.0180117	0.0240184	-0.0159963
18.424		-0.0556692	-0.0852137	-0.0206233	-0.0431546	-0.082258	-0.0406938	-0.0891377	-0.0322684	-0.0400754	-0.0740681	-0.0589806	-0.0362689	-0.0464488	0.0976238	-0.0321898	-0.0335462	-0.0463367	0.222332	-0.00936955	-0.0446787	-0.0194237	0.0301423	-0.00211007
18.62		-0.0562966	-0.0789425	-0.0247584	-0.0429366	-0.0654702	-0.0434105	-0.0868373	-0.025561	-0.0241254	-0.0518534	-0.050792	-0.0302804	-0.0475962	0.087725	-0.0297284	-0.0236522	-0.0370505	0.236917	0.00141171	-0.0225317	-0.0240721	0.0136675	0.00607341
18.816		-0.0581386	-0.08966	-0.0313691	-0.0375416	-0.0535886	-0.0429643	-0.0832685	-0.0163998	-0.0153213	-0.0397137	-0.0419637	-0.0281728	-0.0511109	0.0651743	-0.0334147	-0.0229574	-0.0341247	0.249694	0.00888049	-0.0184083	-0.0267131	0.0106497	0.00506399
19.012		-0.0569436	-0.0976032	-0.0428621	-0.0309917	-0.0561419	-0.0305709	-0.0816455	-0.00549246	-0.0169315	-0.0242555	-0.0328008	-0.0304184	-0.053052	0.0619481	-0.0342998	-0.0274836	-0.0301816	0.260912	0.0133167	-0.025111	-0.0266415	0.0173591	0.0150124
19.208		-0.0548961	-0.0981343	-0.0544775	-0.0332998	-0.0600385	-0.0192491	-0.0810619	-0.00268481	-0.0212141	-0.0158906	-0.0317178	-0.0336975	-0.0463625	0.0696243	-0.0345805	-0.0180909	-0.0138596	0.263872	0.0229639	-0.0106828	-0.018279	0.0233657	0.0197181
19.404		-0.0538598	-0.101016	-0.0529468	-0.0360157	-0.0531906	-0.0205126	-0.0795241	-0.00419339	-0.0223008	-0.0214706	-0.0229057	-0.0384691	-0.0430558	0.0961338	-0.0321742	-0.00972911	-0.00102699	0.277708	0.0348352	0.00504228	-0.0116164	0.0341627	0.0148436
19.6		-0.0518504	-0.10318	-0.0451182	-0.0332551	-0.0485915	-0.0267558	-0.0777081	-0.00173153	-0.0146876	-0.0334082	-0.0155191	-0.0406944	-0.0457818	0.136454	-0.0327824	-0.0172251	-0.0016339	0.304892	0.0426853	0.014032	-0.0127642	0.0405689	0.021817
19.796		-0.0556506	-0.0998796	-0.0390318	-0.0319653	-0.0561369	-0.0253591	-0.0783774	0.00249249	-0.00878916	-0.0349977	-0.0214046	-0.0384498	-0.0481582	0.142833	-0.0430413	-0.0208147	-0.0084689	0.305773	0.0382108	0.0231827	-0.00976439	0.046417	0.0384045
19.992		-0.060998	-0.0984678	-0.0407007	-0.0273469	-0.0555538	-0.0227053	-0.0810064	0.00185496	-0.0154644	-0.0282801	-0.0289564	-0.0364432	-0.0428875	0.139834	-0.0409332	-0.0153409	-0.0137531	0.292798	0.0300758	0.0227484	-0.0129337	0.0578649	0.0528207
20.188		-0.0605826	-0.100864	-0.0418704	-0.0257615	-0.0510303	-0.0234117	-0.0831445	-0.00207697	-0.0171035	-0.0181633	-0.0304541	-0.038527	-0.0291185	0.151814	-0.0221301	-0.0012066	-0.0150341	0.306693	0.0312624	0.00462005	-0.019511	0.0571624	0.0598641
20.384		-0.0571074	-0.104518	-0.040584	-0.0291511	-0.0511125	-0.0205171	-0.0839799	0.00067998	-0.0124459	-0.0193996	-0.0336233	-0.0394738	-0.029676	0.166745	-0.0105708	0.00781293	-0.0203248	0.321789	0.030181	-0.0169627	-0.0185368	0.0440085	0.0611741
20.58		-0.0518703	-0.107117	-0.0424112	-0.023017	-0.0445653	-0.022904	-0.0840742	0.00341124	-0.0137324	-0.0206214	-0.0421621	-0.0402311	-0.0360788	0.172968	-0.0154467	0.00590276	-0.0269554	0.326346	0.0314852	-0.0335213	-0.0163347	0.0398664	0.0652407
20.776		-0.0507824	-0.108087	-0.0442434	-0.0175471	-0.048196	-0.0271243	-0.0854048	-0.00243819	-0.0201749	-0.0174868	-0.0393088	-0.0434644	-0.0315472	0.175998	-0.0251392	0.00183692	-0.0256619	0.335557	0.0395207	-0.0341059	-0.0155551	0.0537301	0.0695321
20.972		-0.0552454	-0.109862	-0.0467395	-0.0251436	-0.0611016	-0.0295856	-0.0880277	-0.00788292	-0.0215455	-0.0360378	-0.0291861	-0.0444275	-0.0323488	0.200548	-0.0285032	0.0017586	-0.0220515	0.333122	0.0491116	-0.0246687	-0.0132338	0.0733607	0.0693392
21.168		-0.0593633	-0.10852	-0.0405301	-0.0285744	-0.0606343	-0.0346582	-0.0880253	-0.00682764	-0.0204032	-0.041534	-0.0284408	-0.0418429	-0.041231	0.232064	-0.0195348	0.0104467	-0.0241846	0.32744	0.0481253	-0.0220147	-0.0109188	0.0671191	0.0726001
21.364		-0.0617425	-0.107082	-0.0273847	-0.0221712	-0.0527089	-0.0272598	-0.0861337	-0.00467803	-0.0272617	-0.0282013	-0.0292294	-0.0373733	-0.0447866	0.236545	-0.00779204	0.00185012	-0.0329577	0.330871	0.0336177	-0.0233144	-0.0145121	0.0561322	0.0736982
21.56		-0.0599015	-0.105374	-0.0230985	-0.0212681	-0.0500758	-0.0134878	-0.0864274	-0.00264323	-0.0291853	-0.0186712	-0.026878	-0.0366616	-0.0382469	0.255211	-0.0095294	-0.0141451	-0.0372319	0.336491	0.0356862	-0.0350349	-0.0157838	0.0739357	0.0725578
21.756		-0.0565003	-0.101263	-0.0186659	-0.0264944	-0.0462602	-0.0134731	-0.0880269	-0.000823014	-0.0198818	-0.010297	-0.0198482	-0.0348241	-0.0284477	0.280559	-0.0200258	-0.006209	-0.0249576	0.349704	0.0567231	-0.0323823	-0.0100802	0.0910015	0.0759286
21.952		-0.0546395	-0.0979032	-0.0146978	-0.0268826	-0.0348221	-0.0189538	-0.0895281	-0.00416176	-0.0069416	-0.000550791	-0.0169698	-0.0346499	-0.022741	0.25616	-0.0323151	0.0124324	-0.0145367	0.358828	0.0691183	-0.0112849	-0.00676698	0.0915302	0.0837552
22.148		-0.0540504	-0.0978266	-0.0215751	-0.0195024	-0.0248213	-0.0141083	-0.089016	-0.00610791	0.00927353	0.00650293	-0.0192509	-0.0360633	-0.0221946	0.239819	-0.0363875	0.0288599	-0.0190999	0.361791	0.0723299	-0.0100188	-0.00831394	0.0939734	0.0973623
22.344		-0.0547763	-0.103047	-0.0316536	-0.0112826	-0.0268457	-0.00943493	-0.0896059	-0.00872422	0.015077	-0.00638739	-0.013896	-0.0310754	-0.0254461	0.260431	-0.0263286	0.0457066	-0.0153859	0.381568	0.0835098	-0.00790215	-0.00624292	0.101808	0.110596
22.54		-0.053009	-0.107229	-0.0387176	-0.0109717	-0.0351	-0.0158273	-0.0931824	-0.0099005	0.00791364	-0.0185851	-0.00820299	-0.025317	-0.0303247	0.272602	-0.0191962	0.0619558	-0.0026792	0.397951	0.0950981	0.00715405	0.00127847	0.108305	0.117519
22.736		-0.0543127	-0.113017	-0.0419874	-0.0142601	-0.0345101	-0.0185213	-0.094617	-0.00356844	0.0145608	-0.0349285	-0.0107289	-0.0276476	-0.0327976	0.279976	-0.021492	0.0618794	0.00341264	0.398725	0.0988352	0.0212289	0.00399408	0.109949	0.119652
22.932		-0.0591754	-0.119967	-0.0473464	-0.0128231	-0.0319885	-0.0129898	-0.0954814	-0.0041365	0.0252322	-0.0361019	-0.0177906	-0.0320061	-0.0242542	0.31077	-0.0261374	0.056925	0.00234821	0.408434	0.103235	0.029727	0.00489446	0.111413	0.12487
23.128		-0.0607211	-0.117139	-0.0476839	-0.0140144	-0.0339027	-0.0124067	-0.0957202	-0.00652514	0.0145871	-0.0162333	-0.0178348	-0.0236089	-0.0114124	0.352722	-0.0269438	0.0649563	-0.00700304	0.403029	0.101459	0.0076689	0.00875985	0.121224	0.133029
23.324		-0.0614886	-0.111952	-0.0350377	-0.0179756	-0.0360482	-0.0232352	-0.0944884	-0.00047806	0.0015939	-0.0253709	-0.01591	-0.0162385	-0.0112603	0.379111	-0.019998	0.068539	-0.0171477	0.383757	0.0965757	-0.0156935	0.0112094	0.130533	0.142647
23.52		-0.0626621	-0.115737	-0.0410246	-0.0183969	-0.0448876	-0.0294088	-0.0953632	0.00370972	0.00632298	-0.0400157	-0.0172814	-0.022319	-0.0133223	0.40882	-0.0168269	0.0713304	-0.0239151	0.38379	0.0953613	-0.0187524	0.0109207	0.136182	0.147588
23.716		-0.0579839	-0.120768	-0.0578889	-0.0225312	-0.0439787	-0.0174291	-0.0951953	0.0074387	0.0206068	-0.0435183	-0.0154654	-0.0296698	-0.00605806	0.471159	-0.0223746	0.0852502	-0.0260076	0.389302	0.0932768	-0.021906	0.0123229	0.139101	0.144821
23.912		-0.0465598	-0.119948	-0.0490725	-0.0273225	-0.0288955	-0.00275938	-0.0933689	0.0136362	0.0219594	-0.0394997	-0.00981138	-0.0353948	-0.000471957	0.509341	-0.0233578	0.0948466	-0.0225902	0.391633	0.0958862	-0.0216643	0.0152169	0.135592	0.150375
24.108		-0.0422616	-0.114761	-0.0329696	-0.021297	-0.0261888	-0.00147128	-0.0942309	0.0111323	0.00863346	-0.0273457	-0.00788242	-0.0369669	-0.00101889	0.488741	-0.018868	0.0923522	-0.0174273	0.398849	0.110745	-0.0172658	0.0131855	0.140095	0.15805
24.304		-0.0461574	-0.109089	-0.0320508	-0.0131193	-0.0357883	-0.00741308	-0.0934745	0.00993379	0.00918243	-0.017804	-0.0119135	-0.0291099	-0.00654429	0.496731	-0.0224633	0.0901023	-0.013228	0.40619	0.128998	-0.0123432	0.0129081	0.157612	0.165231
24.5		-0.0479164	-0.112606	-0.0428204	-0.0154755	-0.039124	-0.006768	-0.0889317	0.0140221	0.0182921	-0.0171473	-0.0126616	-0.0253626	-0.00668832	0.527229	-0.0293302	0.101058	-0.00963287	0.406126	0.13712	-0.0083948	0.0171586	0.171216	0.179264
24.696		-0.0497099	-0.120415	-0.0558866	-0.0248507	-0.0391138	0.00202268	-0.0872178	0.012332	0.0086685	-0.0167833	-0.0127064	-0.02447	0.00602992	0.540992	-0.0285617	0.115538	0.000850342	0.407365	0.14205	-0.0123861	0.0186224	0.17817	0.185448
24.892		-0.0526336	-0.122907	-0.0608319	-0.0289308	-0.0348509	0.00688491	-0.0893903	0.0103418	-0.00515816	-0.0111362	-0.0174654	-0.0182893	0.0119129	0.599709	-0.0254776	0.120754	0.0109156	0.407983	0.154023	-0.0184357	0.0201814	0.194859	0.190364
25.088		-0.0546749	-0.121614	-0.0519504	-0.0262088	-0.0234757	0.00154307	-0.0933902	0.0117963	-0.00812298	-0.0155678	-0.0211561	-0.0161983	0.0102712	0.650873	-0.028013	0.120801	0.00786122	0.402106	0.165139	-0.0204747	0.0268735	0.210022	0.20409
25.284		-0.0537752	-0.117565	-0.0357518	-0.0240686	-0.0292467	-0.00729534	-0.0976669	0.0144849	-0.00177504	-0.0312219	-0.0214617	-0.0187897	0.01659	0.629765	-0.0297648	0.121159	-0.00204605	0.394859	0.166191	-0.0282342	0.0338326	0.19786	0.216524
25.48		-0.0463372	-0.114056	-0.0327914	-0.0210571	-0.0418078	-0.0139539	-0.0992214	0.0168843	0.00639197	-0.035824	-0.0243722	-0.0207663	0.0221146	0.61561	-0.0247533	0.130639	-0.00693365	0.390741	0.162817	-0.0349735	0.0400372	0.182525	0.227494
25.676		-0.0355382	-0.108616	-0.0442115	-0.01957	-0.0410418	-0.00925846	-0.0968686	0.0189876	0.00196356	-0.0132205	-0.0104488	-0.0205042	0.0133681	0.637487	-0.0251844	0.142435	-0.00246483	0.398077	0.168112	-0.0275565	0.0447872	0.194251	0.233898
25.872		-0.0306754	-0.10107	-0.0442553	-0.0173031	-0.0357692	0.00292567	-0.0933759	0.0190668	-0.0076144	-0.0114303	0.0156301	-0.0209622	0.00703793	0.648504	-0.0265752	0.151149	0.00135912	0.405449	0.177171	-0.0143413	0.0394816	0.211184	0.234952
26.068		-0.0362187	-0.106313	-0.0350741	-0.00679392	-0.0310758	0.0125008	-0.0931766	0.0229471	0.0013309	-0.0280901	0.0105888	-0.0217756	0.0114808	0.641967	-0.0255985	0.161373	-0.00212079	0.406602	0.181921	-0.0170698	0.0371386	0.224117	0.237249
26.264		-0.0430324	-0.116951	-0.0318995	0.000161112	-0.0264316	0.0179777	-0.0952959	0.0351844	0.0159678	-0.0226669	-0.00594683	-0.0207284	0.0124376	0.672883	-0.0301336	0.165094	-0.000879993	0.398806	0.192436	-0.0176726	0.0493351	0.241405	0.243801
26.46		-0.0448977	-0.120893	-0.0354641	-0.00403636	-0.0237879	0.00988956	-0.0959043	0.0441325	0.0188149	-0.0297829	-0.00493447	-0.0193439	0.0106661	0.721665	-0.0279228	0.167597	0.0089664	0.391146	0.208065	0.00225753	0.0605699	0.256014	0.251569
26.656		-0.0460214	-0.124628	-0.0362918	-0.00937803	-0.025166	0.0046888	-0.0955321	0.0376289	0.0216078	-0.0454646	-0.00134684	-0.0173328	0.00795351	0.729635	-0.0240305	0.175649	0.018581	0.395838	0.221362	0.0257889	0.0635966	0.269396	0.257884
26.852		-0.0433421	-0.124213	-0.0235413	-0.00764265	-0.0275354	0.00841837	-0.0949045	0.0302124	0.0161671	-0.0423416	0.00461691	-0.0163952	0.011709	0.752857	-0.0307761	0.189198	0.0142468	0.384813	0.224057	0.0205003	0.0574173	0.277421	0.264454
27.048		-0.0390981	-0.12505	-0.0177303	-0.00122669	-0.028033	0.00473238	-0.0936302	0.0377318	0.00941439	-0.0244061	0.0155744	-0.0147198	0.0257849	0.791479	-0.0318275	0.201843	0.000617515	0.365918	0.217199	-0.000915191	0.0442886	0.282467	0.271248
27.244		-0.0402598	-0.124739	-0.0287627	-0.000399908	-0.0281015	0.00891986	-0.0942724	0.0448561	0.0117744	-0.0112112	0.0253002	-0.0137347	0.0380081	0.782187	-0.0263793	0.213041	-0.00354324	0.371157	0.216605	0.00594916	0.041763	0.291016	0.278757
27.44		-0.0395838	-0.116916	-0.0326499	-0.00619682	-0.0258677	0.0226015	-0.0966402	0.0426278	0.00671945	-0.0172112	0.0272078	-0.0187194	0.0483412	0.78036	-0.0211923	0.227361	-0.00347962	0.385121	0.225427	0.00595385	0.0569496	0.301625	0.277947
27.636		-0.0327711	-0.116435	-0.0329283	-0.00829776	-0.0150825	0.0262671	-0.0979723	0.0392233	-0.00242199	-0.0341018	0.0165302	-0.0154464	0.0568948	0.811521	-0.015798	0.244199	-0.000922117	0.384966	0.240162	-0.00525406	0.070701	0.319417	0.285647
27.832		-0.0268879	-0.122717	-0.0398179	-0.00744592	-0.00782506	0.0125989	-0.0985361	0.0387507	-0.00409407	-0.0450451	0.0139157	-0.00717206	0.0576443	0.827326	-0.0141017	0.260632	0.00875013	0.373785	0.258179	0.0108058	0.0736045	0.333509	0.310087
28.028		-0.0262506	-0.126248	-0.0392857	-0.0057609	-0.0163313	0.00439042	-0.098574	0.0379558	0.00086516	-0.0367094	0.0206315	-0.01187	0.0578054	0.847991	-0.0115867	0.271084	0.0147842	0.362433	0.266638	0.0226947	0.0754338	0.332697	0.320936
28.224		-0.0304834	-0.12514	-0.029884	-0.00119271	-0.022418	0.0174483	-0.0969901	0.041967	0.00738039	-0.0257601	0.0210686	-0.0153252	0.0625884	0.84584	-0.0165792	0.289286	0.0182744	0.368303	0.272214	0.0204559	0.0793482	0.334144	0.321548
28.42		-0.0344877	-0.126624	-0.0293527	-0.000228449	-0.0171503	0.0237449	-0.095983	0.0503965	0.0123972	-0.0205429	0.0303599	-0.00978346	0.0675378	0.827952	-0.0261263	0.307079	0.0189251	0.38135	0.290512	0.0201994	0.0835992	0.349765	0.324888
28.616		-0.0367408	-0.130622	-0.037876	-0.00731624	-0.0105964	0.0144845	-0.0974362	0.0511235	0.0168774	-0.0164765	0.0454222	-0.00748321	0.076927	0.872291	-0.0197974	0.316696	0.00627249	0.363461	0.298351	0.0100998	0.0823098	0.366309	0.33203
28.812		-0.0401609	-0.129532	-0.0345438	-0.0115644	-0.00587353	0.0173623	-0.0992249	0.0530905	0.0245616	-0.0299978	0.0501981	-0.00646186	0.0893776	0.928252	-0.00166986	0.332732	0.00210763	0.347147	0.296987	0.0153311	0.07872	0.372372	0.351341
29.008		-0.0418303	-0.128804	-0.0281495	-0.00606385	-0.00488232	0.0354911	-0.0997935	0.058934	0.0291101	-0.0352292	0.0416067	0.00239041	0.086157	0.962023	0.0124803	0.342422	0.0190254	0.358179	0.310338	0.0344215	0.0814693	0.384272	0.362656
29.204		-0.0396037	-0.1278	-0.037157	-0.00584335	-0.00568535	0.0384787	-0.100227	0.0541027	0.0251674	-0.00923109	0.028324	0.0102467	0.0934929	0.978574	0.0119808	0.355049	0.0275369	0.357804	0.319321	0.0288153	0.0867844	0.403548	0.351258
29.4		-0.0357846	-0.125405	-0.0498087	-0.00757123	-0.00114265	0.0283447	-0.101158	0.049768	0.0166004	-0.00179931	0.0342328	0.00829743	0.109128	0.965191	-0.00552623	0.377054	0.0210693	0.342091	0.318834	0.0180174	0.0957194	0.411289	0.349554
29.596		-0.0346739	-0.126844	-0.0565532	-0.000981156	0.00876617	0.0361446	-0.100259	0.0506604	0.0133353	-0.0293263	0.0554688	0.00233239	0.0891491	0.943531	-0.0195863	0.387568	0.019098	0.318553	0.320487	0.0209076	0.105983	0.406396	0.359224
29.792		-0.0337219	-0.129445	-0.0509466	0.00493461	0.0133092	0.0555824	-0.0986537	0.0487248	0.0267396	-0.050979	0.0612345	0.00044404	0.0712988	0.923837	-0.0175484	0.394977	0.0225853	0.304108	0.327082	0.0315532	0.111002	0.39977	0.362696
29.988		-0.0302909	-0.128824	-0.0384777	0.00620921	0.00488233	0.0611852	-0.0971407	0.0550763	0.0456028	-0.0505342	0.0617092	0.00685438	0.0766785	0.921297	-0.0152391	0.396857	0.0252656	0.313227	0.337576	0.0356014	0.114449	0.417164	0.370765
30.184		-0.030172	-0.126234	-0.0341479	0.00300829	-0.00358232	0.0540007	-0.096998	0.0626425	0.0490267	-0.0425627	0.0684832	0.0123442	0.077901	0.911	-0.0171722	0.398067	0.0226533	0.312765	0.33873	0.0241376	0.114652	0.443868	0.376438
30.38		-0.032188	-0.130011	-0.0381122	-0.00301924	0.00605186	0.0484254	-0.0983341	0.0612121	0.0387206	-0.0241944	0.0764615	0.00867215	0.0827513	0.889533	-0.0153764	0.414241	0.00860955	0.289362	0.332178	0.0126654	0.112734	0.447419	0.382234
30.576		-0.0342269	-0.135675	-0.0456363	-0.00808998	0.00716734	0.0482806	-0.0989404	0.054875	0.0302695	-0.00314133	0.0818882	0.00489781	0.0887362	0.884819	-0.0110099	0.434915	-6.13253e-05	0.269246	0.330974	0.00614675	0.114404	0.448575	0.392644
30.772		-0.0340169	-0.131801	-0.0470116	-0.00895394	-0.000891001	0.0512374	-0.100281	0.0499922	0.0295956	0.00062765	0.0722217	0.0116252	0.0909046	0.903396	-0.0103821	0.455246	0.0150194	0.263609	0.346622	0.0167889	0.120825	0.453887	0.388935
30.968		-0.0281234	-0.127753	-0.0470282	-0.00801505	0.0117093	0.0559211	-0.100612	0.0514231	0.0278066	-0.0267755	0.0651614	0.0227198	0.106221	0.956735	-0.013055	0.470333	0.0328057	0.267802	0.372179	0.0358632	0.132686	0.455929	0.385287
31.164		-0.0239197	-0.126861	-0.0499704	-0.0081956	0.0252751	0.060518	-0.100896	0.0510651	0.021703	-0.0603216	0.0762123	0.0230802	0.119739	0.973298	-0.0138513	0.476601	0.0339502	0.268739	0.378311	0.0398022	0.139291	0.46321	0.394105
31.36		-0.0247226	-0.127675	-0.0463657	-0.00275593	0.0310658	0.0666671	-0.101174	0.0559897	0.018371	-0.0499596	0.0940576	0.0159794	0.122893	0.958752	-0.0148347	0.494508	0.0298414	0.257462	0.370602	0.0442752	0.140817	0.47387	0.4061
31.556		-0.0273251	-0.135999	-0.039254	0.00658848	0.0368087	0.0754396	-0.0996051	0.067915	0.0185916	-0.0275236	0.0965065	0.0162383	0.135129	1.00063	-0.0198064	0.530608	0.0323923	0.249321	0.380316	0.0601922	0.14846	0.484096	0.418966
31.752		-0.02663	-0.142061	-0.0405185	0.00644876	0.0453715	0.076905	-0.0983096	0.0695212	0.0222338	-0.033749	0.0864204	0.0208971	0.15361	1.04865	-0.0209285	0.555159	0.0405555	0.250322	0.396168	0.0657749	0.15545	0.496593	0.428246
31.948		-0.0230965	-0.13599	-0.050538	0.000679497	0.0486397	0.0734586	-0.0983053	0.0625188	0.0257602	-0.0457808	0.0800139	0.0226287	0.169459	1.0364	-0.0190987	0.549921	0.0416069	0.249482	0.397658	0.0538792	0.166054	0.519796	0.43255
32.144		-0.0219205	-0.129411	-0.0547501	-0.00237795	0.038576	0.080766	-0.0975434	0.060715	0.0289244	-0.0380563	0.0815929	0.0271455	0.178307	0.986746	-0.0218837	0.537893	0.0362846	0.243537	0.397222	0.0478148	0.17961	0.534634	0.436984
32.34		-0.0221203	-0.129898	-0.0408369	-0.00771543	0.0378342	0.0860575	-0.0948473	0.0658381	0.03529	-0.0256993	0.0886382	0.0364849	0.184861	0.944208	-0.0193892	0.558109	0.0372201	0.241065	0.403481	0.0458144	0.180281	0.522223	0.443498
32.536		-0.0230874	-0.132253	-0.0280228	-0.0133903	0.0488685	0.0894468	-0.0930472	0.0647413	0.04302	-0.02795	0.0916529	0.0397054	0.197411	0.926346	-0.00982878	0.595974	0.0442154	0.242949	0.412686	0.0515484	0.178056	0.506464	0.455319
32.732		-0.0234943	-0.133746	-0.0349541	-0.0109816	0.0533171	0.104468	-0.0946463	0.0602755	0.0434574	-0.0167926	0.0961242	0.0375569	0.210636	0.943762	-0.00588044	0.615647	0.0522562	0.241824	0.42827	0.0716087	0.185835	0.512239	0.472534
32.928		-0.0202251	-0.130354	-0.0344059	-0.0038308	0.0488815	0.110717	-0.0939594	0.066401	0.0494262	0.0124326	0.113209	0.0361722	0.221315	0.962167	-0.0104933	0.627057	0.051979	0.244251	0.439377	0.0753337	0.197699	0.536376	0.479109
33.124		-0.0108096	-0.124847	-0.0311052	-0.00346476	0.044508	0.107079	-0.0883331	0.0782308	0.0622951	0.0198268	0.129274	0.0353641	0.238775	0.969342	-0.0157686	0.649068	0.0446041	0.240348	0.435174	0.0673592	0.201974	0.548895	0.480278
33.32		-0.00536338	-0.125102	-0.045061	-0.00278725	0.0506862	0.110302	-0.0888968	0.0809127	0.0488463	-0.00440166	0.124665	0.0364141	0.263652	0.99863	-0.0231954	0.680022	0.0424085	0.212691	0.429506	0.0720382	0.206215	0.54122	0.485501
33.516		-0.0119299	-0.131823	-0.0477093	0.00310879	0.0631081	0.123144	-0.0929528	0.0783508	0.0288949	-0.0255114	0.119786	0.0358564	0.278094	1.03474	-0.0228897	0.700874	0.0402683	0.195232	0.430826	0.0710968	0.217627	0.537747	0.484482
33.712		-0.0158209	-0.140582	-0.0360698	0.000459518	0.0745044	0.139439	-0.0886181	0.0834806	0.0338383	-0.0241641	0.134638	0.0413004	0.279954	1.04121	-0.00992285	0.702783	0.0346012	0.198047	0.433547	0.0549327	0.224334	0.546684	0.486817
33.908		-0.0135604	-0.149553	-0.0338687	-0.00586838	0.0802721	0.143829	-0.0819452	0.0844783	0.0354089	-0.0299907	0.142376	0.049559	0.27999	0.995247	0.0088217	0.695198	0.0384563	0.193158	0.437886	0.058325	0.223147	0.555023	0.503504
34.104		-0.0140373	-0.152415	-0.0344399	-0.00375746	0.0839666	0.136132	-0.0811091	0.0811699	0.0341961	-0.028395	0.136914	0.0501096	0.279475	0.943186	0.0232251	0.688052	0.0490908	0.184623	0.44546	0.0825724	0.220485	0.559354	0.513642
34.3		-0.0104986	-0.144767	-0.0316244	0.00171267	0.0908176	0.140661	-0.0836524	0.0883757	0.0496605	-0.00897813	0.142794	0.0479164	0.281503	0.9169	0.0109478	0.693269	0.054029	0.178074	0.444427	0.101256	0.226538	0.565603	0.497009
34.496		-0.00121837	-0.134421	-0.0399218	0.000264064	0.0944771	0.154781	-0.0873588	0.0915871	0.0532826	-0.00972284	0.145638	0.0479585	0.296736	0.908375	-0.0102542	0.710947	0.0523359	0.17057	0.438368	0.123781	0.234501	0.565747	0.478343
34.692		0.00432049	-0.12926	-0.052918	-0.00344218	0.0972857	0.157292	-0.0912362	0.086192	0.0395935	-0.0170546	0.13936	0.056768	0.317566	0.91613	-0.00598869	0.735146	0.0492432	0.164567	0.439802	0.131452	0.234197	0.564846	0.484192
34.888		0.00471191	-0.133797	-0.0456412	0.00363379	0.104011	0.165852	-0.0926521	0.089894	0.0389025	-0.00899758	0.144322	0.0669704	0.336947	0.913253	0.0152871	0.756638	0.0526067	0.163017	0.442125	0.116606	0.235904	0.572735	0.495683
35.084		0.00291591	-0.137303	-0.0312067	0.0142624	0.114532	0.178007	-0.089662	0.0978104	0.0428123	-0.00142744	0.142005	0.0689981	0.356522	0.905398	0.0247567	0.770578	0.0594417	0.164177	0.445084	0.115158	0.246433	0.578519	0.500267
35.28		-0.000409246	-0.137526	-0.0319066	0.0110254	0.119727	0.177596	-0.0836832	0.0933898	0.0373661	-0.007738	0.136112	0.0753158	0.380433	0.925888	0.0140008	0.784789	0.0628053	0.1734	0.455726	0.135918	0.26009	0.575326	0.505799
35.476		-0.00308779	-0.142472	-0.0361835	-0.00182349	0.112815	0.173555	-0.0819472	0.0842148	0.0302614	-0.0194933	0.153158	0.0828183	0.408332	0.941133	0.00354335	0.790171	0.0623711	0.179863	0.461849	0.152553	0.26331	0.563307	0.509699
35.672		-1.6013e-05	-0.145888	-0.0401325	-0.00433958	0.119014	0.179377	-0.0843716	0.0869109	0.024414	-0.0246628	0.171571	0.0789532	0.411091	0.919258	0.0144142	0.787523	0.063879	0.169191	0.469065	0.156226	0.263166	0.558978	0.510916
35.868		0.00205285	-0.145816	-0.0415903	0.000862257	0.142584	0.197847	-0.0855475	0.0911712	0.0371957	-0.000493215	0.18899	0.0718275	0.389142	0.891306	0.0195896	0.784798	0.0744697	0.163038	0.487447	0.168412	0.269026	0.564551	0.516098
36.064		-0.00458571	-0.144685	-0.0375187	0.00115949	0.150175	0.206114	-0.0861969	0.0928155	0.0600858	0.0360574	0.218647	0.0673478	0.386466	0.892342	0.0137331	0.781145	0.0805878	0.166817	0.497475	0.179676	0.269787	0.560539	0.518239
36.26		-0.00530576	-0.146656	-0.0415749	-0.00227247	0.14559	0.205814	-0.0869836	0.0992031	0.0638898	0.0228032	0.236367	0.0709152	0.411088	0.915689	0.0213962	0.799045	0.0750355	0.157234	0.495495	0.181241	0.274251	0.550088	0.519462
36.456		0.00253982	-0.150909	-0.0558611	-0.0047881	0.156072	0.216568	-0.0861657	0.105587	0.0587442	-0.00887154	0.230411	0.0844942	0.434351	0.942908	0.0279189	0.839128	0.072928	0.148317	0.49426	0.180685	0.288596	0.548508	0.533221
36.652		0.00621531	-0.152701	-0.0700685	-0.00358207	0.177271	0.233107	-0.0821016	0.111227	0.0608621	-0.00194381	0.223066	0.0950775	0.454991	0.981979	0.0365046	0.864872	0.0720046	0.144306	0.492851	0.184816	0.303741	0.556653	0.536715
36.848		0.00447406	-0.148695	-0.0672487	-0.0015952	0.188326	0.241347	-0.0787502	0.109617	0.0611643	0.0136893	0.224298	0.0957692	0.473071	0.984242	0.0413838	0.870155	0.0699786	0.128566	0.488616	0.201391	0.313669	0.560111	0.524746
37.044		0.000833498	-0.140829	-0.0485698	-0.00220905	0.191391	0.243216	-0.0769117	0.0996302	0.0642128	0.0142842	0.237699	0.0996622	0.48369	0.935532	0.0309407	0.876179	0.0717166	0.122621	0.491594	0.22185	0.31507	0.559082	0.518158
37.24		0.00242738	-0.142953	-0.0388828	-0.00356584	0.194929	0.252193	-0.0721723	0.100752	0.0657862	0.00962433	0.264849	0.10683	0.494151	0.923643	0.0302777	0.883308	0.0739441	0.128435	0.497952	0.227395	0.313668	0.56187	0.523807
37.436		0.00337452	-0.154118	-0.0330809	-0.00344287	0.2023	0.261102	-0.0689616	0.112533	0.0608217	-0.00279439	0.28549	0.105444	0.503412	0.917388	0.02672	0.882793	0.0788319	0.131626	0.500428	0.221348	0.321376	0.56312	0.537082
37.632		0.00209287	-0.155641	-0.0306247	-0.00665205	0.216386	0.266458	-0.0701497	0.122566	0.0615904	0.00699397	0.288164	0.104287	0.519737	0.901634	0.0253682	0.888918	0.0878099	0.132201	0.50256	0.228195	0.337	0.55518	0.535989
37.828		0.00811084	-0.151433	-0.0493933	-0.0132096	0.225013	0.279759	-0.0721265	0.125033	0.0628421	0.0334605	0.294786	0.109389	0.542487	0.957164	0.0405671	0.907139	0.0956551	0.127007	0.501816	0.246327	0.34253	0.552037	0.52338
38.024		0.0120794	-0.153944	-0.0582693	-0.0153786	0.225455	0.294173	-0.0731091	0.118718	0.0692829	0.014038	0.310737	0.114019	0.572036	1.01556	0.03766	0.924876	0.093185	0.116649	0.502144	0.267025	0.344337	0.55358	0.524332
38.22		0.0110924	-0.159473	-0.0440082	-0.0133629	0.233056	0.303185	-0.0710432	0.123515	0.086408	-0.00142907	0.317425	0.117913	0.607021	1.01395	0.0297205	0.941133	0.0895628	0.107304	0.510647	0.281176	0.353894	0.548937	0.531161
38.416		0.0122086	-0.162236	-0.0372866	-0.0119473	0.25244	0.314076	-0.0672879	0.132098	0.0946005	0.0118859	0.328624	0.123884	0.626636	0.969153	0.0372839	0.94916	0.0963665	0.10037	0.519003	0.279406	0.366891	0.554207	0.525616
38.612		0.0137619	-0.158164	-0.0288529	-0.00714716	0.269719	0.33046	-0.0626394	0.133104	0.0954275	0.0139204	0.352058	0.12987	0.63392	0.944043	0.038477	0.947287	0.102107	0.0954323	0.517209	0.279825	0.38321	0.5583	0.5285
38.808		0.0140821	-0.149613	-0.0133248	-0.00111026	0.281759	0.347317	-0.0573048	0.144747	0.108399	0.0350148	0.365582	0.139118	0.63892	0.983869	0.0336007	0.958571	0.106805	0.0988548	0.51116	0.295406	0.394596	0.549136	0.534984
39.004		0.0157486	-0.146064	-0.0140686	-0.00391707	0.290959	0.352426	-0.0574791	0.15431	0.115728	0.0594247	0.379912	0.1474	0.652057	0.992701	0.0366837	0.980558	0.105335	0.100401	0.513759	0.295574	0.396274	0.544005	0.525926
39.2		0.0154834	-0.150768	-0.0245865	-0.00830572	0.294042	0.350997	-0.0647338	0.145432	0.109956	0.0260805	0.392367	0.149298	0.665247	0.950728	0.0372388	0.994104	0.102384	0.0951785	0.53237	0.291295	0.396488	0.538045	0.520725
39.396		0.0101554	-0.15592	-0.0252904	-0.00776677	0.303439	0.357466	-0.0706271	0.136332	0.101537	-0.0174793	0.387964	0.151732	0.670434	0.928582	0.03542	0.997909	0.115045	0.0989308	0.551627	0.315065	0.403507	0.528371	0.51622
39.592		0.00802123	-0.158917	-0.0261715	-0.0129081	0.32235	0.370814	-0.0704467	0.142756	0.097172	-0.0070045	0.399759	0.147432	0.691332	0.908837	0.037948	0.980459	0.123848	0.102641	0.548013	0.336171	0.414617	0.531654	0.506377
39.788		0.00998612	-0.161485	-0.034213	-0.0193972	0.340127	0.386	-0.0671452	0.148464	0.0961152	0.0139698	0.414269	0.14254	0.706826	0.899534	0.0401854	0.95927	0.119918	0.0965518	0.52876	0.349866	0.418682	0.546914	0.505788
39.984		0.0127776	-0.156132	-0.0380077	-0.0149813	0.348704	0.399491	-0.0653535	0.145613	0.0971842	0.00686244	0.411232	0.150664	0.709698	0.90998	0.0435237	0.961829	0.111634	0.0832032	0.511988	0.350085	0.416487	0.566728	0.513688
40.18		0.0188254	-0.146745	-0.0360272	-0.00368558	0.349936	0.410468	-0.066272	0.142848	0.108151	-0.0065408	0.415963	0.155063	0.724747	0.900268	0.0364027	0.963514	0.106971	0.0679858	0.508808	0.329642	0.419528	0.570846	0.521894
40.376		0.0230181	-0.151495	-0.0354289	0.00332592	0.361777	0.41837	-0.0654025	0.138934	0.114936	0.00504822	0.43333	0.15173	0.731838	0.887891	0.0249698	0.968313	0.113601	0.0640657	0.519124	0.330032	0.435971	0.55095	0.51636
40.572		0.0228883	-0.163501	-0.0401696	-0.0011477	0.392011	0.431181	-0.0631908	0.141284	0.117612	0.0143343	0.463744	0.151221	0.727866	0.884461	0.0304876	0.980481	0.12543	0.0712878	0.531276	0.35173	0.457799	0.538487	0.50382
40.768		0.0220712	-0.162798	-0.0393198	-0.00644616	0.418006	0.443422	-0.0617615	0.146887	0.123647	0.00629192	0.493359	0.157894	0.73401	0.891914	0.0426995	0.97879	0.136495	0.080562	0.535981	0.36036	0.465255	0.541444	0.501563
40.964		0.0204305	-0.149665	-0.0255861	-0.00596192	0.42302	0.44619	-0.0618704	0.147778	0.118351	0.0123792	0.501101	0.174155	0.752539	0.892768	0.0435065	0.992846	0.147905	0.0932453	0.534594	0.363903	0.465658	0.545514	0.501651
41.16		0.0194338	-0.145204	-0.0167944	-0.00816433	0.430438	0.449964	-0.061282	0.15092	0.109472	0.0405865	0.508626	0.184615	0.765087	0.854595	0.0399154	0.998683	0.153781	0.0955837	0.531118	0.372264	0.468156	0.540488	0.504743
41.356		0.0186156	-0.154467	-0.0158386	-0.00899091	0.440225	0.454028	-0.060367	0.153566	0.112549	0.0591832	0.529206	0.182985	0.773067	0.849945	0.040807	0.974631	0.146241	0.0758044	0.527041	0.382642	0.465921	0.527184	0.494327
41.552		0.0193168	-0.159503	-0.0145717	-0.0049704	0.443942	0.465847	-0.0626816	0.151944	0.127643	0.0653091	0.537439	0.178434	0.799346	0.899348	0.0448652	0.979325	0.137718	0.0585233	0.526871	0.401119	0.466198	0.520235	0.475379
41.748		0.0265099	-0.159459	-0.0197303	-0.00696634	0.46297	0.48515	-0.0624071	0.149582	0.139162	0.0874657	0.535673	0.180162	0.825906	0.91635	0.053769	1.00024	0.13098	0.0437043	0.52133	0.403699	0.471328	0.518423	0.467144
41.944		0.0345387	-0.160893	-0.0307016	-0.0139833	0.481755	0.492979	-0.05991	0.154016	0.135043	0.0856359	0.54557	0.190035	0.831268	0.915395	0.0593979	1.00022	0.124075	0.0310107	0.516782	0.401117	0.482923	0.51992	0.468775
42.14		0.0340135	-0.160404	-0.0365787	-0.013907	0.492329	0.495905	-0.0593316	0.16448	0.133987	0.0540147	0.562115	0.193665	0.830176	0.926023	0.0525198	0.995376	0.136366	0.035832	0.528678	0.425825	0.503413	0.52893	0.48869
42.336		0.0299801	-0.155938	-0.0295515	-0.0115269	0.510164	0.509144	-0.0559205	0.170545	0.142592	0.0233666	0.58067	0.191239	0.826745	0.908802	0.0461785	0.993259	0.15887	0.0412043	0.538069	0.448242	0.517439	0.531718	0.502086
42.532		0.0293238	-0.156064	-0.0180121	-0.0110393	0.525425	0.533925	-0.0511295	0.177644	0.161772	0.0119468	0.603642	0.194955	0.822957	0.908099	0.0478848	0.984617	0.161933	0.0425676	0.526883	0.452102	0.515706	0.522689	0.495529
42.728		0.0296251	-0.161257	-0.0180187	-0.00969164	0.53712	0.557208	-0.0506968	0.186981	0.177205	0.0386821	0.616176	0.207739	0.825941	0.943037	0.0445304	0.981741	0.155815	0.039829	0.517078	0.447988	0.513097	0.516031	0.482808
42.924		0.030072	-0.165286	-0.0370702	-0.0158336	0.548951	0.559894	-0.0522677	0.191068	0.165592	0.0533078	0.627146	0.216103	0.831842	0.927629	0.0363045	0.994778	0.167979	0.0285276	0.526651	0.453889	0.520614	0.512646	0.47644
43.12		0.0315976	-0.171634	-0.057619	-0.0222557	0.563763	0.560285	-0.0535456	0.190658	0.151499	0.038567	0.653521	0.216887	0.844091	0.888553	0.0328648	1.00677	0.184371	0.0243612	0.537385	0.492767	0.52674	0.506811	0.476705
43.316		0.0332353	-0.174244	-0.0620748	-0.0222782	0.582434	0.57338	-0.0507971	0.182278	0.155203	0.0515652	0.669578	0.225396	0.855455	0.873103	0.0369024	1.00778	0.196024	0.0334754	0.544037	0.542857	0.532906	0.502542	0.472742
43.512		0.0354975	-0.168272	-0.0530442	-0.0161227	0.593643	0.580255	-0.0461628	0.181775	0.163807	0.0784728	0.688439	0.232874	0.855923	0.855978	0.0376253	1.0004	0.210143	0.0370775	0.548129	0.561986	0.551402	0.503822	0.46828
43.708		0.0414771	-0.163019	-0.0411311	-0.00766664	0.601758	0.588192	-0.0463043	0.197033	0.164533	0.0839762	0.721051	0.228705	0.849566	0.842726	0.0365063	0.990196	0.202495	0.0274025	0.535605	0.526008	0.565957	0.511511	0.45551
43.904		0.0457304	-0.162524	-0.0316834	-0.00943837	0.617905	0.601513	-0.0485773	0.204064	0.153987	0.0828776	0.71956	0.22421	0.855085	0.813712	0.03936	0.975482	0.186752	0.0236514	0.520809	0.494714	0.569196	0.517001	0.446861
44.1		0.0444203	-0.163304	-0.0305843	-0.0168308	0.634881	0.621608	-0.0512165	0.209911	0.150757	0.0846805	0.703445	0.231032	0.862001	0.785883	0.0365895	0.958217	0.192201	0.0257777	0.526629	0.509294	0.570252	0.516584	0.455174
44.296		0.0455573	-0.163768	-0.0513712	-0.0210519	0.642585	0.64364	-0.0520266	0.21869	0.169126	0.089835	0.727046	0.251933	0.856651	0.79782	0.0367111	0.965684	0.204726	0.0252171	0.539157	0.528028	0.569011	0.505428	0.458943
44.492		0.0497298	-0.160439	-0.0670769	-0.0233235	0.651011	0.655095	-0.0498346	0.228274	0.201204	0.0917095	0.761916	0.264744	0.869792	0.800401	0.0444013	0.986926	0.217764	0.0253666	0.538875	0.54484	0.571346	0.484688	0.455474
44.688		0.0534537	-0.155879	-0.056027	-0.0229454	0.666114	0.66179	-0.0467184	0.241119	0.223401	0.101065	0.769202	0.260187	0.876961	0.791243	0.0513775	0.984474	0.224728	0.0207221	0.522928	0.535049	0.571787	0.475994	0.455001
44.884		0.0559872	-0.161298	-0.0533894	-0.0218833	0.677546	0.660389	-0.04424	0.2326	0.212386	0.117176	0.771591	0.261679	0.86935	0.800449	0.0532269	0.977816	0.219786	0.00868377	0.506358	0.50629	0.563932	0.479132	0.458832
45.08		0.0573628	-0.169561	-0.0615261	-0.0257752	0.686474	0.658202	-0.0447019	0.213024	0.195302	0.123673	0.780372	0.273241	0.882446	0.818763	0.0519722	0.978433	0.220056	0.000543663	0.503882	0.51217	0.564012	0.486173	0.459154
45.276		0.0603613	-0.17024	-0.0572985	-0.028139	0.694619	0.664345	-0.0472681	0.214997	0.203898	0.125349	0.787053	0.286615	0.894778	0.811157	0.0542996	0.977633	0.222618	-0.000707072	0.501882	0.535163	0.575636	0.488941	0.464045
45.472		0.0665208	-0.168803	-0.0494629	-0.0255824	0.70376	0.668628	-0.0509961	0.220879	0.205692	0.109508	0.776067	0.29243	0.89931	0.793278	0.0598456	0.984066	0.22324	-0.00279787	0.492067	0.534671	0.581512	0.481752	0.47124
45.668		0.0722793	-0.164283	-0.039792	-0.0168722	0.719194	0.68149	-0.0539407	0.219459	0.193627	0.0842317	0.77186	0.29428	0.907231	0.804527	0.0607119	0.999178	0.230621	-0.00124928	0.492864	0.534843	0.580269	0.474559	0.457429
45.864		0.0757286	-0.161039	-0.0399958	-0.010368	0.736915	0.710031	-0.0522442	0.234613	0.207344	0.0930072	0.803438	0.297122	0.905274	0.810852	0.0568537	1.00794	0.238453	0.00159624	0.501839	0.568844	0.583305	0.46725	0.439566
46.06		0.0781476	-0.164654	-0.0529167	-0.0127131	0.751288	0.732023	-0.0494297	0.253404	0.233002	0.105752	0.828245	0.295324	0.886578	0.818135	0.052408	0.996884	0.240483	-0.0109519	0.498143	0.598548	0.586844	0.464465	0.434458
46.256		0.0784612	-0.167127	-0.048393	-0.0161779	0.759038	0.743416	-0.0491012	0.253335	0.243759	0.0853052	0.845249	0.305326	0.873778	0.822576	0.0461739	0.991739	0.231302	-0.0346068	0.478981	0.574963	0.581935	0.465054	0.427629
46.452		0.0758796	-0.168452	-0.0328034	-0.0237676	0.761154	0.745844	-0.0481701	0.244238	0.244262	0.0657298	0.866992	0.314683	0.883988	0.823012	0.0451206	0.991578	0.221151	-0.047137	0.460963	0.550769	0.576164	0.458342	0.421247
46.648		0.0758327	-0.167237	-0.0379549	-0.0276348	0.765401	0.741705	-0.0459638	0.237934	0.250236	0.072092	0.890792	0.307765	0.892615	0.801205	0.049681	0.972726	0.223599	-0.047122	0.453755	0.575942	0.5768	0.44617	0.421663
46.844		0.0818301	-0.166599	-0.0567487	-0.022652	0.774034	0.752721	-0.0444014	0.240818	0.262189	0.0962582	0.912088	0.309978	0.897011	0.761372	0.0493708	0.96763	0.230601	-0.0529852	0.449872	0.594569	0.578393	0.429546	0.424287
47.04		0.0856069	-0.169243	-0.0548893	-0.022667	0.782434	0.770919	-0.0456277	0.253314	0.269266	0.110639	0.910879	0.320896	0.906461	0.77234	0.0404068	0.972103	0.23846	-0.0560975	0.45496	0.591622	0.581398	0.422421	0.419591
47.236		0.0893196	-0.167928	-0.038518	-0.0253531	0.789394	0.769664	-0.0472907	0.265262	0.27355	0.112615	0.914338	0.324349	0.895161	0.784175	0.0480588	0.957075	0.242203	-0.0493888	0.458856	0.591959	0.585354	0.42819	0.410321
47.432		0.0954695	-0.166541	-0.0322273	-0.0254742	0.797569	0.767318	-0.0431802	0.271021	0.275668	0.112324	0.930712	0.322802	0.868965	0.768987	0.064992	0.939722	0.242642	-0.0466056	0.455433	0.597633	0.590066	0.435911	0.404131
47.628		0.093967	-0.169137	-0.0423467	-0.0269441	0.81841	0.783658	-0.0394393	0.271686	0.286176	0.0921695	0.923783	0.32793	0.871655	0.766955	0.0663489	0.936485	0.263699	-0.0434314	0.472176	0.626845	0.597067	0.439061	0.391271
47.824		0.0883044	-0.167201	-0.0610032	-0.029009	0.839192	0.793781	-0.0432622	0.271955	0.294995	0.064149	0.899537	0.344033	0.897681	0.761294	0.066338	0.955062	0.297448	-0.0368858	0.50173	0.684084	0.604679	0.431456	0.384956
48.02		0.0889582	-0.166337	-0.0575112	-0.0312291	0.841061	0.799917	-0.0471101	0.277799	0.296668	0.0715425	0.895842	0.363273	0.90292	0.736213	0.0679799	0.967749	0.302302	-0.0424358	0.501911	0.704033	0.607797	0.428842	0.38784
48.216		0.0926291	-0.171411	-0.0433549	-0.0325173	0.847392	0.813885	-0.0476235	0.282664	0.317824	0.085258	0.928524	0.372453	0.873034	0.716009	0.0671643	0.947531	0.287085	-0.0622073	0.467816	0.683413	0.603311	0.431433	0.381053
48.412		0.0947938	-0.169492	-0.0465281	-0.0348499	0.861415	0.815394	-0.0465918	0.286576	0.349904	0.0868654	0.970946	0.371501	0.840405	0.713293	0.064861	0.916989	0.288248	-0.0747168	0.445747	0.689974	0.608091	0.430512	0.377482
48.608		0.0944603	-0.169187	-0.0522073	-0.0351196	0.85671	0.816047	-0.0439553	0.295663	0.365742	0.0970207	0.986356	0.371609	0.835205	0.712104	0.0681919	0.900769	0.296957	-0.0773003	0.449905	0.71944	0.622456	0.430519	0.380086
48.804		0.0954364	-0.172005	-0.0459784	-0.0309614	0.844022	0.820933	-0.0431191	0.298402	0.360442	0.0935234	0.988921	0.374206	0.838318	0.729259	0.0653559	0.905785	0.291085	-0.0808173	0.455931	0.717707	0.630413	0.42324	0.380394
49		0.103126	-0.171568	-0.0428123	-0.0315222	0.84735	0.825409	-0.044223	0.29693	0.342495	0.0936691	1.00852	0.377976	0.845042	0.732807	0.0533542	0.911185	0.275595	-0.0844815	0.448092	0.675053	0.62614	0.408786	0.373963
49.196		0.108958	-0.17338	-0.0508234	-0.0371782	0.858107	0.837785	-0.0440562	0.303363	0.344185	0.111247	1.02563	0.382339	0.860126	0.683989	0.0474517	0.897399	0.270728	-0.0847087	0.425704	0.659167	0.609839	0.398055	0.363863
49.392		0.110222	-0.173119	-0.0548092	-0.0397996	0.872982	0.84638	-0.0428699	0.307715	0.37387	0.124498	1.02152	0.389319	0.865069	0.664791	0.0460433	0.889519	0.286205	-0.0832775	0.419044	0.688904	0.598215	0.397289	0.366621
49.588		0.110964	-0.173552	-0.0551985	-0.036926	0.882838	0.855117	-0.0427703	0.308168	0.387165	0.125646	1.01245	0.39965	0.854488	0.685133	0.0415927	0.894403	0.30607	-0.0881878	0.433126	0.726778	0.598722	0.398505	0.368187
49.784		0.108878	-0.176855	-0.0564129	-0.0367476	0.882359	0.867727	-0.041862	0.314173	0.396095	0.134976	1.02293	0.408079	0.842822	0.719256	0.0350967	0.895097	0.303581	-0.100745	0.43113	0.751606	0.602261	0.393151	0.362543
49.98		0.108122	-0.176672	-0.0470355	-0.0401104	0.889299	0.874634	-0.0394447	0.3216	0.432653	0.153619	1.04902	0.409102	0.854006	0.752135	0.0429979	0.886665	0.297603	-0.10715	0.418355	0.763081	0.606755	0.389187	0.364442
50.176		0.115862	-0.177715	-0.0263675	-0.0386863	0.884676	0.867366	-0.0422451	0.320483	0.444876	0.138599	1.04565	0.416197	0.863502	0.735423	0.0590063	0.879232	0.307267	-0.105052	0.416705	0.761956	0.613624	0.385443	0.364556
50.372		0.12401	-0.182545	-0.0135358	-0.0316597	0.867137	0.856444	-0.0486442	0.313908	0.425855	0.120434	1.02268	0.431278	0.853122	0.719819	0.0619638	0.87956	0.313055	-0.109056	0.417664	0.755404	0.621445	0.380677	0.356053
50.568		0.125156	-0.182979	-0.0207238	-0.027547	0.865196	0.849419	-0.0503471	0.315817	0.431671	0.122931	1.03111	0.437559	0.851867	0.704109	0.0568714	0.883634	0.318136	-0.109073	0.41903	0.759435	0.628113	0.384348	0.350021
50.764		0.128868	-0.178021	-0.032162	-0.0325474	0.873566	0.8339	-0.0480797	0.318164	0.441703	0.110099	1.05106	0.442093	0.843761	0.64826	0.0604193	0.885855	0.32833	-0.100973	0.425638	0.769393	0.631577	0.396994	0.351825
50.96		0.135535	-0.176638	-0.0300157	-0.0347584	0.881517	0.829303	-0.0450777	0.314257	0.446549	0.106525	1.05238	0.4467	0.830391	0.629292	0.0700382	0.882574	0.335659	-0.0985332	0.433133	0.79625	0.625836	0.398515	0.34933
51.156		0.142188	-0.178806	-0.0348663	-0.0305698	0.890653	0.845987	-0.042498	0.328091	0.470399	0.137309	1.05779	0.453153	0.8349	0.641744	0.0684405	0.887792	0.335715	-0.101883	0.434844	0.806405	0.620412	0.380795	0.344589
51.352		0.150064	-0.181979	-0.0474236	-0.0240953	0.898282	0.857537	-0.0418477	0.346426	0.486198	0.151398	1.05947	0.458188	0.839304	0.648477	0.0666272	0.885481	0.332761	-0.10564	0.425571	0.78238	0.62037	0.366388	0.346957
51.548		0.155926	-0.185679	-0.0354597	-0.0143339	0.903537	0.859597	-0.0429335	0.339589	0.483187	0.126843	1.05119	0.453658	0.844983	0.68698	0.0769125	0.880343	0.333147	-0.105673	0.409366	0.790169	0.614794	0.363737	0.343775
51.744		0.156941	-0.182647	-0.00964195	-0.0174847	0.912199	0.859652	-0.0411302	0.330353	0.481408	0.110768	1.06316	0.457856	0.847945	0.698928	0.085889	0.886914	0.340503	-0.110266	0.40423	0.822138	0.608899	0.363539	0.332419
51.94		0.151899	-0.179805	-0.00115155	-0.0334315	0.919788	0.855436	-0.0392319	0.337393	0.498897	0.121907	1.09139	0.468443	0.838572	0.664585	0.0931708	0.893453	0.3478	-0.118542	0.403936	0.833588	0.60164	0.365734	0.321417
52.136		0.151606	-0.183937	-0.0114811	-0.0415465	0.918825	0.863242	-0.0408117	0.347415	0.527733	0.132393	1.1195	0.473362	0.844384	0.647623	0.0917861	0.897833	0.346868	-0.122478	0.399772	0.827991	0.600763	0.368511	0.321063
52.332		0.157984	-0.183003	-0.0208943	-0.0401445	0.923707	0.883013	-0.0402827	0.355447	0.543889	0.142233	1.1295	0.476827	0.858792	0.659018	0.0856994	0.883517	0.350557	-0.120563	0.405339	0.830395	0.61719	0.363017	0.326292
52.528		0.163707	-0.174849	-0.0122374	-0.0377155	0.936439	0.889838	-0.0381202	0.365422	0.546229	0.158407	1.11841	0.481147	0.849177	0.660955	0.0898169	0.861203	0.362852	-0.116157	0.415853	0.841499	0.627124	0.356007	0.324061
52.724		0.172513	-0.173923	-0.000461547	-0.0411974	0.935749	0.875984	-0.0388762	0.373272	0.546329	0.148046	1.11158	0.491655	0.827313	0.597982	0.089228	0.847931	0.366662	-0.124146	0.415514	0.836851	0.612701	0.353045	0.316746
52.92		0.183061	-0.178295	0.00496804	-0.0422385	0.926175	0.877711	-0.0435476	0.375266	0.55209	0.144338	1.12217	0.507412	0.81913	0.540672	0.08872	0.845754	0.360388	-0.144638	0.398976	0.830273	0.591085	0.348593	0.304083
53.116		0.189014	-0.178081	0.00956356	-0.0344893	0.93229	0.903409	-0.0461988	0.373358	0.560987	0.171606	1.12912	0.520807	0.822276	0.579098	0.0982097	0.850819	0.36584	-0.153601	0.383438	0.852901	0.582875	0.343557	0.296299
53.312		0.187417	-0.177518	0.00901272	-0.0273892	0.941187	0.910468	-0.0430105	0.372475	0.564798	0.168466	1.11214	0.531582	0.825878	0.630499	0.105708	0.856737	0.379846	-0.148756	0.381147	0.885625	0.584037	0.334245	0.298314
53.508		0.183565	-0.179414	0.0105767	-0.0233734	0.942878	0.907796	-0.0401736	0.378111	0.572923	0.155199	1.09924	0.535217	0.826006	0.63799	0.10782	0.860979	0.379331	-0.149403	0.379853	0.892936	0.583166	0.324307	0.301097
53.704		0.187857	-0.182844	0.0121024	-0.0225384	0.947964	0.913733	-0.0414318	0.393345	0.598865	0.175484	1.12092	0.529766	0.814996	0.651741	0.106066	0.849245	0.368037	-0.150411	0.371072	0.892397	0.579137	0.327324	0.302373
53.9		0.195278	-0.19067	0.00574473	-0.0269743	0.936434	0.910605	-0.0436198	0.404907	0.625632	0.19073	1.13846	0.530711	0.814019	0.650825	0.104172	0.835449	0.365514	-0.149265	0.361623	0.887902	0.577699	0.336643	0.304084
54.096		0.194575	-0.197547	0.000943022	-0.0341006	0.92594	0.902311	-0.0431691	0.406901	0.63624	0.188694	1.13489	0.537664	0.820257	0.608696	0.100362	0.835695	0.370743	-0.153063	0.364405	0.893514	0.584674	0.3329	0.302523
54.292		0.193901	-0.190381	-0.00132869	-0.038614	0.932228	0.902271	-0.0411436	0.407662	0.649837	0.189852	1.15997	0.543434	0.806253	0.579534	0.0920332	0.837613	0.37406	-0.155842	0.37024	0.922002	0.588358	0.322272	0.292391
54.488		0.199698	-0.18334	-0.00988692	-0.0406262	0.929482	0.899803	-0.0403923	0.408324	0.659849	0.199346	1.1852	0.552717	0.800278	0.572158	0.0941653	0.830194	0.382095	-0.154847	0.371047	0.934252	0.58231	0.320167	0.286175
54.684		0.205258	-0.182314	-0.0145993	-0.0400233	0.9241	0.892034	-0.0400056	0.415527	0.654826	0.204441	1.17025	0.559103	0.801062	0.562934	0.10901	0.821249	0.389488	-0.154721	0.369422	0.938101	0.578356	0.317315	0.288833
54.88		0.20834	-0.180407	-0.00310363	-0.0359488	0.918846	0.887079	-0.0397455	0.427865	0.656644	0.182598	1.15004	0.56355	0.788926	0.580884	0.121647	0.816374	0.390371	-0.166931	0.362957	0.936502	0.573925	0.312788	0.281209
55.076		0.211211	-0.183086	0.0167169	-0.0300686	0.914465	0.888922	-0.0409087	0.431709	0.652454	0.150744	1.13849	0.575513	0.78493	0.614167	0.12739	0.816404	0.390136	-0.182821	0.357225	0.934085	0.56669	0.316003	0.270709
55.272		0.216011	-0.184281	0.0258828	-0.0267903	0.918923	0.890129	-0.0419516	0.42882	0.656272	0.130363	1.14094	0.590864	0.799901	0.596446	0.12232	0.827323	0.38805	-0.180997	0.349355	0.954895	0.560873	0.31694	0.272454
55.468		0.220284	-0.185569	0.0152391	-0.0262229	0.916782	0.883714	-0.0412633	0.43071	0.678602	0.142592	1.15612	0.603381	0.817762	0.577788	0.119261	0.842541	0.381805	-0.174449	0.341103	0.959026	0.556144	0.313765	0.274657
55.664		0.22488	-0.188079	0.000639425	-0.0248019	0.910782	0.885118	-0.0410393	0.434614	0.683842	0.182876	1.16338	0.605787	0.81102	0.591779	0.127661	0.842406	0.379726	-0.170806	0.33905	0.948837	0.555621	0.309887	0.279437
55.86		0.231674	-0.188361	0.000657812	-0.0275876	0.906466	0.886927	-0.0439077	0.432887	0.682921	0.184736	1.1441	0.596199	0.778321	0.571445	0.136519	0.819962	0.381136	-0.174576	0.340367	0.945511	0.558891	0.294217	0.277275
56.056		0.235176	-0.187809	0.00324466	-0.0346165	0.901299	0.873681	-0.0456055	0.42497	0.685926	0.156028	1.11584	0.5904	0.745398	0.543771	0.137429	0.814534	0.377571	-0.186523	0.341322	0.948712	0.556491	0.281192	0.263948
56.252		0.236427	-0.191856	-0.00477328	-0.0376655	0.905783	0.869135	-0.0459326	0.417755	0.678747	0.162931	1.11911	0.599297	0.735645	0.560562	0.127831	0.819829	0.383062	-0.185015	0.339301	0.975241	0.549019	0.291816	0.261281
56.448		0.239446	-0.196215	-0.00254192	-0.0330992	0.910432	0.868787	-0.0485904	0.417155	0.672279	0.194193	1.12438	0.611649	0.740592	0.561202	0.115044	0.789736	0.391523	-0.183537	0.34039	0.981024	0.548069	0.310919	0.262216
56.644		0.243633	-0.194139	0.00703979	-0.0290212	0.91511	0.865817	-0.0504815	0.423183	0.677981	0.20434	1.11	0.616377	0.741931	0.514944	0.123246	0.769141	0.385796	-0.191206	0.337517	0.968197	0.554565	0.317255	0.252025
56.84		0.249051	-0.19343	0.00363636	-0.0280231	0.918449	0.878402	-0.0508436	0.435722	0.699668	0.200076	1.11049	0.622794	0.748227	0.490848	0.14836	0.790054	0.37194	-0.198151	0.329424	0.986386	0.554845	0.30964	0.242767
57.036		0.248137	-0.195344	0.00247172	-0.026768	0.913271	0.885626	-0.0512344	0.445271	0.726997	0.201784	1.12185	0.632206	0.753931	0.492733	0.154713	0.79406	0.370925	-0.206036	0.330713	1.01493	0.546029	0.298012	0.240234
57.232		0.247347	-0.198457	0.00407954	-0.0281296	0.917423	0.88443	-0.0511928	0.447835	0.733576	0.212282	1.1348	0.640368	0.760354	0.512151	0.151665	0.78507	0.384589	-0.204229	0.334258	1.03093	0.547419	0.286772	0.24566
57.428		0.257126	-0.204485	0.00547446	-0.0293255	0.923375	0.885076	-0.0504948	0.450428	0.7287	0.20206	1.13222	0.647006	0.770272	0.540758	0.152844	0.787631	0.388744	-0.193734	0.330074	1.04111	0.55878	0.282321	0.258695
57.624		0.261299	-0.206716	0.00790508	-0.030539	0.922883	0.887367	-0.0519017	0.450569	0.735981	0.171187	1.11036	0.641278	0.757154	0.527759	0.153556	0.77064	0.379287	-0.191645	0.321023	1.03544	0.559425	0.282678	0.25562
57.82		0.259643	-0.201336	0.00179934	-0.0331973	0.918935	0.882512	-0.0542375	0.445215	0.742298	0.181903	1.11437	0.637446	0.739631	0.499918	0.155172	0.756505	0.363271	-0.199017	0.306769	1.00251	0.544888	0.274923	0.245035
58.016		0.267752	-0.199421	-0.00240749	-0.0337556	0.913375	0.869018	-0.052732	0.444417	0.734229	0.21559	1.13275	0.644038	0.746579	0.515215	0.155001	0.762261	0.35767	-0.207016	0.295612	0.984068	0.531447	0.265358	0.239966
58.212		0.277524	-0.199566	-0.00851335	-0.0332617	0.915502	0.867193	-0.0490493	0.454183	0.734267	0.225744	1.15974	0.646748	0.753431	0.531276	0.154603	0.754352	0.374237	-0.209919	0.302407	1.00566	0.531814	0.25698	0.235531
58.408		0.276917	-0.196543	-0.0156941	-0.0318362	0.91181	0.869645	-0.0461493	0.462544	0.741019	0.226294	1.17588	0.652876	0.744906	0.512196	0.150574	0.740477	0.390504	-0.211925	0.311659	1.04129	0.535272	0.252789	0.237747
58.604		0.275444	-0.198173	-0.0156987	-0.0290998	0.903951	0.861996	-0.0461135	0.463296	0.733124	0.234136	1.15315	0.664762	0.731141	0.502697	0.151089	0.748029	0.390295	-0.210536	0.31275	1.06786	0.536572	0.25667	0.229187
58.8		0.279739	-0.204033	-0.0185251	-0.0268849	0.90712	0.854654	-0.0480006	0.461555	0.729711	0.23604	1.13114	0.677138	0.719291	0.484313	0.16555	0.757724	0.38363	-0.202038	0.31131	1.07274	0.538351	0.260364	0.217497
58.996		0.279163	-0.208961	-0.0186683	-0.0242972	0.909474	0.853141	-0.0492395	0.458231	0.737637	0.212676	1.11134	0.688712	0.719847	0.467185	0.181026	0.747916	0.378231	-0.201552	0.304934	1.05556	0.533812	0.266581	0.225667
59.192		0.275621	-0.21077	-0.0130505	-0.0273801	0.905971	0.848803	-0.0520488	0.458894	0.752456	0.210474	1.10404	0.694445	0.728108	0.490658	0.195641	0.739779	0.371361	-0.209786	0.297211	1.03378	0.53168	0.267986	0.228185
59.388		0.281517	-0.207827	-0.00866924	-0.0360906	0.905055	0.85221	-0.0554989	0.471218	0.763019	0.227964	1.12156	0.697647	0.729584	0.495841	0.20032	0.742599	0.374593	-0.215008	0.299021	1.04818	0.538032	0.252863	0.225285
59.584		0.288342	-0.20854	-0.00570903	-0.0384479	0.901239	0.859773	-0.0552574	0.484197	0.756038	0.222177	1.13145	0.703771	0.729735	0.491586	0.190369	0.750284	0.383822	-0.218289	0.305005	1.06441	0.530299	0.238676	0.224381
59.78		0.290182	-0.208411	-0.00625024	-0.0360947	0.899182	0.856677	-0.0543956	0.482716	0.753996	0.224473	1.13272	0.707232	0.728611	0.536535	0.199969	0.75822	0.380181	-0.225043	0.292367	1.04007	0.51499	0.242042	0.206628
59.976		0.297036	-0.203211	-0.00911473	-0.0351372	0.910318	0.846385	-0.0545809	0.473398	0.753433	0.230584	1.12914	0.70348	0.718864	0.546601	0.218174	0.748433	0.37556	-0.228788	0.274631	1.02961	0.514438	0.244661	0.193822
60.172		0.303755	-0.210445	-0.00482499	-0.0338436	0.918984	0.840031	-0.0524142	0.471447	0.746937	0.235696	1.11052	0.708684	0.706975	0.469996	0.215032	0.733474	0.370461	-0.227285	0.267358	1.03757	0.511621	0.232805	0.200167
60.368		0.304343	-0.218506	2.40137e-05	-0.028488	0.910137	0.84309	-0.0499176	0.478714	0.753062	0.244477	1.1013	0.720163	0.698174	0.4082	0.210971	0.727392	0.373116	-0.226357	0.26308	1.05503	0.502263	0.223712	0.211103
60.564		0.305419	-0.213112	-0.00345113	-0.0237348	0.907148	0.844853	-0.0485934	0.489338	0.766537	0.238096	1.11209	0.722221	0.687133	0.411635	0.219236	0.713575	0.39826	-0.224217	0.270444	1.09943	0.50507	0.230371	0.210458
60.76		0.310848	-0.214391	-0.00731244	-0.0193516	0.91455	0.838596	-0.0480851	0.491882	0.77353	0.243195	1.12763	0.71947	0.6705	0.43802	0.235752	0.691852	0.41453	-0.227683	0.284423	1.1344	0.515288	0.233281	0.197069
60.956		0.318076	-0.22569	-0.00732497	-0.0111167	0.903106	0.833091	-0.0492506	0.488124	0.772355	0.271192	1.14072	0.7136	0.667276	0.467347	0.246307	0.690865	0.405396	-0.227739	0.292356	1.12128	0.519928	0.225658	0.191991
61.152		0.320847	-0.229738	-0.00614896	-0.0112097	0.893478	0.837606	-0.0515447	0.493201	0.774466	0.292893	1.14827	0.715416	0.680311	0.50543	0.240537	0.707418	0.39088	-0.217318	0.294673	1.09067	0.519265	0.226373	0.199058
61.348		0.323363	-0.227585	-0.00561794	-0.0165917	0.893464	0.838486	-0.0528525	0.494976	0.775326	0.293766	1.1323	0.721646	0.684983	0.471201	0.231604	0.705153	0.382843	-0.223794	0.286808	1.07717	0.510965	0.231538	0.201167
61.544		0.331785	-0.225795	-0.00634926	-0.0132489	0.883669	0.826387	-0.0536259	0.486299	0.768925	0.285149	1.09568	0.727276	0.676279	0.392696	0.233528	0.690804	0.379176	-0.241786	0.274505	1.08437	0.499655	0.226121	0.184698
61.74		0.338942	-0.218629	-0.000895315	-0.00792243	0.87643	0.820037	-0.0574232	0.486447	0.769536	0.295748	1.08566	0.738961	0.661904	0.370175	0.238836	0.685077	0.376845	-0.253016	0.27033	1.10795	0.50064	0.21393	0.170034
61.936		0.339359	-0.211636	0.00584182	-0.00744767	0.883209	0.824411	-0.0583949	0.498792	0.76781	0.305096	1.09911	0.752099	0.661419	0.368925	0.248308	0.69544	0.368407	-0.259201	0.263874	1.10823	0.499363	0.206773	0.179773
62.132		0.339459	-0.214412	-0.00543902	-0.00752604	0.902531	0.82783	-0.0538752	0.509366	0.759441	0.283569	1.11378	0.757866	0.677886	0.370289	0.260018	0.705289	0.358046	-0.255416	0.244519	1.09106	0.486943	0.200778	0.186456
62.328		0.343253	-0.219149	-0.0138108	-0.00829539	0.908576	0.833582	-0.0517392	0.501993	0.76428	0.286386	1.13144	0.757436	0.683356	0.376963	0.259684	0.690389	0.361476	-0.252816	0.237157	1.09228	0.484807	0.201934	0.181199
62.524		0.344868	-0.226266	-0.000419397	-0.00874904	0.890092	0.839648	-0.0538982	0.497521	0.778398	0.330056	1.13608	0.765963	0.673409	0.412882	0.264075	0.678849	0.372625	-0.253627	0.252498	1.1022	0.496903	0.206865	0.19048
62.72		0.344783	-0.232574	0.00731746	-0.00457394	0.872336	0.835768	-0.0560546	0.510956	0.783249	0.358364	1.11166	0.767853	0.657557	0.447593	0.276564	0.679248	0.37881	-0.249597	0.266657	1.09281	0.51158	0.204909	0.202046
62.916		0.347431	-0.228072	0.000497338	0.00155437	0.869781	0.826553	-0.0550226	0.510734	0.779752	0.357128	1.09725	0.761592	0.635458	0.445547	0.285772	0.674798	0.381188	-0.248031	0.269597	1.10379	0.516097	0.202207	0.194432
63.112		0.351918	-0.22862	-0.00610169	0.00307278	0.872172	0.819608	-0.0553018	0.5047	0.776195	0.327631	1.12418	0.768919	0.628304	0.440872	0.297362	0.674692	0.387759	-0.251621	0.272248	1.15912	0.512087	0.201993	0.178369
63.308		0.356981	-0.234685	-0.00924357	0.000391619	0.869832	0.814712	-0.0586599	0.504794	0.773824	0.294537	1.13269	0.774398	0.640549	0.40937	0.311295	0.661567	0.393326	-0.25134	0.280418	1.19235	0.507475	0.19998	0.168247
63.504		0.364807	-0.232385	-0.0143625	0.00194257	0.868022	0.802397	-0.0604901	0.500434	0.772941	0.298068	1.10448	0.771102	0.640821	0.367181	0.314891	0.643041	0.39059	-0.24733	0.276598	1.174	0.502784	0.195102	0.159569
63.7		0.370133	-0.231254	-0.0137671	0.00912747	0.868067	0.790351	-0.0614461	0.498345	0.759632	0.319148	1.0914	0.774739	0.632059	0.37499	0.30965	0.644019	0.386071	-0.253693	0.264735	1.13853	0.497971	0.199471	0.155273
63.896		0.369872	-0.231287	0.00197857	0.0132716	0.86373	0.79489	-0.0631951	0.502456	0.750525	0.338972	1.09999	0.785469	0.638479	0.376061	0.308506	0.661093	0.384134	-0.262004	0.264537	1.13477	0.496212	0.204701	0.162067
64.092		0.369383	-0.230739	0.00939841	0.008179	0.867281	0.800262	-0.063225	0.510606	0.771417	0.358009	1.11181	0.804171	0.645413	0.370442	0.311855	0.687295	0.390681	-0.262525	0.26793	1.14483	0.499689	0.196464	0.165686
64.288		0.367033	-0.229633	0.00515564	0.00151028	0.877796	0.802808	-0.0607415	0.514352	0.787874	0.369261	1.11963	0.815331	0.628183	0.398933	0.316856	0.690558	0.390506	-0.264426	0.26396	1.1487	0.495865	0.186276	0.157663
64.484		0.364167	-0.220706	0.00429562	0.00353097	0.879078	0.809119	-0.0595987	0.514541	0.794161	0.376467	1.12242	0.805246	0.614508	0.402312	0.329172	0.669001	0.373998	-0.264812	0.256656	1.15314	0.483556	0.186927	0.149903
64.68		0.365987	-0.219876	0.00378698	0.00802944	0.878027	0.803792	-0.0599789	0.517565	0.804552	0.412395	1.13405	0.802163	0.61957	0.398579	0.348162	0.655395	0.368245	-0.261157	0.255599	1.16503	0.481799	0.185682	0.151666
64.876		0.370607	-0.231057	0.011091	0.00818048	0.871074	0.796988	-0.0598458	0.518968	0.801736	0.465346	1.13312	0.806222	0.624014	0.400208	0.359302	0.658874	0.372433	-0.261046	0.257361	1.19082	0.487144	0.176469	0.152828
65.072		0.370224	-0.234159	0.0226772	0.00809977	0.868513	0.798352	-0.0599133	0.515575	0.777648	0.461456	1.10696	0.801594	0.618863	0.360012	0.363507	0.658737	0.374874	-0.264335	0.260633	1.20397	0.484406	0.174396	0.145522
65.268		0.37296	-0.23159	0.022651	0.00865314	0.875558	0.789084	-0.0607242	0.507976	0.751444	0.413864	1.10547	0.795753	0.601118	0.324878	0.365737	0.640419	0.37115	-0.268318	0.261067	1.19885	0.474287	0.17329	0.144897
65.464		0.380572	-0.230081	0.0193414	0.0124957	0.872156	0.779824	-0.061691	0.497396	0.750074	0.403109	1.12589	0.795449	0.600287	0.347534	0.369471	0.631088	0.35531	-0.272876	0.251641	1.17832	0.464527	0.172457	0.147149
65.66		0.379975	-0.225555	0.0232676	0.0190876	0.865243	0.785922	-0.0611614	0.495569	0.759492	0.418327	1.12601	0.803022	0.619496	0.373708	0.380258	0.638072	0.346147	-0.280136	0.242335	1.14308	0.465923	0.174053	0.140703
65.856		0.381279	-0.224714	0.0210134	0.0216298	0.860653	0.790974	-0.0603741	0.503388	0.754761	0.419012	1.09933	0.810528	0.622001	0.374213	0.382593	0.645462	0.346122	-0.29196	0.237439	1.12874	0.473196	0.161575	0.139066
66.052		0.383931	-0.232789	0.0175925	0.0192694	0.85679	0.793516	-0.0614303	0.508106	0.752443	0.420816	1.08068	0.818158	0.618553	0.377378	0.376985	0.640222	0.344838	-0.29887	0.236033	1.15208	0.473607	0.150951	0.137746
66.248		0.378349	-0.238274	0.0204361	0.0107953	0.85028	0.797828	-0.0636807	0.508693	0.754477	0.41813	1.07576	0.8285	0.619334	0.367292	0.377447	0.621511	0.347295	-0.288207	0.235823	1.17896	0.475507	0.155163	0.137339
66.444		0.373147	-0.241326	0.0145559	0.004367	0.839921	0.802083	-0.0632811	0.511288	0.760108	0.446043	1.07891	0.827307	0.610883	0.336543	0.37821	0.621644	0.351354	-0.27762	0.230908	1.18785	0.479105	0.160604	0.145753
66.64		0.37088	-0.244666	0.0120926	0.00607245	0.838035	0.801368	-0.0618384	0.51802	0.770895	0.50707	1.1034	0.815765	0.612323	0.313111	0.386107	0.638647	0.34789	-0.281137	0.219795	1.17878	0.471624	0.160823	0.143735
66.836		0.373463	-0.2394	0.0246109	0.00832508	0.843481	0.781931	-0.0619435	0.519381	0.762871	0.504733	1.12623	0.809113	0.616541	0.308978	0.399111	0.63328	0.342063	-0.287863	0.211625	1.15653	0.462936	0.158275	0.132189
67.032		0.381672	-0.233744	0.0339285	0.0105697	0.844473	0.75593	-0.0635532	0.515851	0.743561	0.473766	1.11995	0.809839	0.599137	0.316761	0.396638	0.604919	0.346485	-0.289833	0.212092	1.14484	0.46183	0.161005	0.128219
67.228		0.388812	-0.232599	0.0274	0.00958103	0.836719	0.75006	-0.0668068	0.517095	0.739622	0.494045	1.0964	0.812123	0.581834	0.308946	0.388883	0.592363	0.353895	-0.284102	0.218534	1.16518	0.463803	0.159361	0.124295
67.424		0.389634	-0.231409	0.0174897	0.00326346	0.834028	0.765134	-0.0658556	0.51997	0.745859	0.519936	1.09706	0.814133	0.58354	0.275044	0.392144	0.599155	0.356065	-0.282318	0.225881	1.19709	0.468797	0.148514	0.116999
67.62		0.387413	-0.230548	0.0252101	-0.000517411	0.845669	0.77157	-0.0630243	0.51246	0.745813	0.526513	1.10642	0.824179	0.588333	0.255785	0.399202	0.595636	0.352963	-0.285917	0.22038	1.19238	0.467122	0.144816	0.115455
67.816		0.388601	-0.231451	0.042268	0.00129527	0.842728	0.758885	-0.0654542	0.507167	0.735189	0.523414	1.09555	0.838017	0.584869	0.275234	0.411917	0.587487	0.343351	-0.293164	0.20651	1.16136	0.454968	0.147619	0.115202
68.012		0.38823	-0.232606	0.045194	0.0040974	0.826414	0.741362	-0.0687058	0.509151	0.718406	0.508354	1.07103	0.840444	0.579782	0.29769	0.432367	0.591466	0.336697	-0.302263	0.204116	1.14753	0.447277	0.146821	0.107627
68.208		0.38678	-0.234506	0.0399164	0.00527828	0.83124	0.740988	-0.0671501	0.512926	0.72716	0.520886	1.0786	0.830741	0.576107	0.288493	0.436389	0.593262	0.336044	-0.30308	0.204984	1.14512	0.445708	0.140468	0.105165
68.404		0.391274	-0.240735	0.0487598	0.00537159	0.844747	0.762522	-0.0643848	0.529673	0.750763	0.556674	1.11966	0.817979	0.574733	0.263083	0.420984	0.584922	0.334474	-0.299047	0.194677	1.15251	0.445551	0.132551	0.112434
68.6		0.39408	-0.243846	0.0532748	0.0023644	0.837881	0.772718	-0.0668294	0.53225	0.748509	0.580736	1.12286	0.816655	0.567725	0.276251	0.416034	0.582197	0.332465	-0.301916	0.191909	1.16808	0.442696	0.130387	0.107907
68.796		0.391595	-0.243666	0.0417506	0.00249749	0.819886	0.758575	-0.0719614	0.51615	0.737223	0.59077	1.09314	0.824869	0.55763	0.314158	0.421995	0.584661	0.325496	-0.315165	0.198825	1.17082	0.434904	0.130241	0.0945054
68.992		0.390764	-0.248329	0.0420563	0.0060054	0.812682	0.744944	-0.0730466	0.516032	0.745808	0.59766	1.07285	0.826674	0.558513	0.306318	0.436362	0.578526	0.319103	-0.324969	0.195449	1.17033	0.435022	0.124859	0.0999742
69.188		0.390584	-0.251573	0.0456202	0.00617349	0.820407	0.752274	-0.0703419	0.527731	0.768851	0.598925	1.06593	0.828958	0.56106	0.284195	0.449082	0.567133	0.327062	-0.321256	0.193932	1.17738	0.44037	0.125243	0.110945
69.384		0.391409	-0.250497	0.0373927	0.00532908	0.83211	0.765321	-0.0672819	0.530517	0.77102	0.581156	1.07554	0.824208	0.559325	0.287731	0.442067	0.56742	0.334335	-0.313365	0.197316	1.18369	0.440276	0.133236	0.0998784
69.58		0.389557	-0.250375	0.0298869	0.0018004	0.834606	0.757463	-0.0688287	0.519065	0.739919	0.559256	1.09155	0.81248	0.559495	0.291689	0.448041	0.574061	0.33417	-0.309344	0.19752	1.17529	0.445742	0.134495	0.0933883
69.776		0.385809	-0.246358	0.0316162	-0.00211642	0.836308	0.738434	-0.0741781	0.509347	0.711022	0.561772	1.09024	0.827668	0.5616	0.273753	0.463756	0.571623	0.334547	-0.306116	0.202107	1.17002	0.453293	0.132389	0.102175
69.972		0.390018	-0.242665	0.0404199	-0.00134719	0.829866	0.731111	-0.0772387	0.511087	0.694742	0.584924	1.08761	0.84912	0.56221	0.238807	0.467719	0.559048	0.328437	-0.306292	0.203305	1.18141	0.449425	0.129914	0.100584
70.168		0.394232	-0.250114	0.0411471	0.0017666	0.805513	0.733832	-0.079052	0.513687	0.689442	0.601694	1.08542	0.847035	0.560699	0.238631	0.46524	0.553914	0.322265	-0.306516	0.1974	1.17738	0.440008	0.130099	0.091528
70.364		0.395352	-0.260594	0.0332545	0.00384269	0.789765	0.732674	-0.0821404	0.511897	0.695687	0.608986	1.07683	0.838965	0.557926	0.263854	0.458955	0.561242	0.322818	-0.302916	0.194453	1.17364	0.436893	0.131343	0.0891701
70.56		0.398921	-0.259009	0.0352534	0.00658743	0.799426	0.726697	-0.0824788	0.508563	0.691882	0.607693	1.07834	0.829679	0.543672	0.27407	0.45945	0.555404	0.327925	-0.303057	0.200126	1.19911	0.441836	0.129372	0.0949722
70.756		0.397514	-0.250699	0.0482798	0.00853427	0.819722	0.730319	-0.080048	0.510527	0.692776	0.622024	1.08142	0.823345	0.527027	0.273937	0.451727	0.54235	0.332751	-0.308294	0.204445	1.20198	0.439799	0.130886	0.100681
70.952		0.391082	-0.246848	0.0564281	0.0045365	0.828279	0.726413	-0.0793677	0.509505	0.697165	0.636923	1.07827	0.836743	0.531714	0.237381	0.45768	0.537447	0.328729	-0.310455	0.200433	1.17879	0.439604	0.124235	0.0985641
71.148		0.390077	-0.243734	0.0577059	-0.00080646	0.814168	0.70378	-0.0786631	0.50012	0.682094	0.604005	1.0672	0.852297	0.544182	0.195652	0.488004	0.532969	0.315548	-0.30916	0.199579	1.1867	0.448045	0.112566	0.0961136
71.344		0.392668	-0.246491	0.0631866	-0.00521346	0.797508	0.700078	-0.0769481	0.500128	0.679172	0.568766	1.05446	0.851561	0.543781	0.224	0.495389	0.536922	0.308703	-0.319156	0.200525	1.19221	0.444039	0.113791	0.101228
71.54		0.392609	-0.257885	0.0699511	-0.0039215	0.801164	0.717403	-0.0776289	0.508248	0.684194	0.576966	1.04272	0.846022	0.539954	0.262196	0.496639	0.557702	0.320099	-0.326217	0.197563	1.18526	0.433711	0.120871	0.101416
71.736		0.39496	-0.263428	0.0642007	0.00141442	0.805751	0.721301	-0.0790192	0.509679	0.6675	0.609905	1.02686	0.841648	0.537923	0.247425	0.510113	0.569442	0.32912	-0.3137	0.193325	1.19992	0.428577	0.121957	0.0926996
71.932		0.400339	-0.262182	0.0497622	-0.000784767	0.800402	0.717506	-0.0781451	0.513525	0.661924	0.650959	1.03714	0.841089	0.533082	0.225339	0.510907	0.565419	0.332023	-0.306457	0.192	1.20933	0.425897	0.114731	0.0836784
72.128		0.402543	-0.263592	0.0411117	-0.00862223	0.792139	0.720139	-0.0802878	0.520605	0.680877	0.667085	1.06061	0.843321	0.537311	0.230399	0.507464	0.563844	0.332045	-0.312127	0.189541	1.20283	0.425157	0.1142	0.0908097
72.324		0.401027	-0.26226	0.0370909	-0.0102912	0.78969	0.718191	-0.0848984	0.515468	0.693651	0.655017	1.05867	0.842427	0.548194	0.252866	0.51125	0.556408	0.318379	-0.314596	0.180771	1.18418	0.427106	0.119575	0.101979
72.52		0.397762	-0.25634	0.0288511	0.00206907	0.787248	0.712108	-0.0872038	0.509703	0.690863	0.640995	1.05741	0.841723	0.54114	0.255509	0.510969	0.545709	0.307395	-0.310375	0.176001	1.16326	0.425688	0.119729	0.0968157
72.716		0.394709	-0.256545	0.0216784	0.00735475	0.782762	0.710191	-0.0884247	0.507164	0.681922	0.625824	1.06162	0.846514	0.524909	0.243616	0.510194	0.547306	0.306199	-0.311079	0.17857	1.15842	0.422214	0.118829	0.0909778
72.912		0.394787	-0.2645	0.0240565	-0.00606637	0.789598	0.708687	-0.088842	0.503857	0.669905	0.641402	1.05608	0.853646	0.524274	0.23157	0.520716	0.559058	0.30279	-0.318293	0.175615	1.15033	0.425731	0.117453	0.0874121
73.108		0.396016	-0.273742	0.0142533	-0.0153713	0.78655	0.705833	-0.0881365	0.507502	0.659184	0.681413	1.05709	0.862446	0.534461	0.211644	0.536373	0.572062	0.300046	-0.314594	0.167793	1.15012	0.424342	0.116039	0.0946166
73.304		0.391484	-0.279103	-0.00399934	-0.0172495	0.780105	0.709858	-0.0864633	0.511107	0.666102	0.694027	1.07199	0.865851	0.547372	0.225195	0.545348	0.575912	0.300631	-0.311023	0.166257	1.16892	0.416869	0.110154	0.102113
73.5		0.386782	-0.274416	-0.000261993	-0.0129125	0.788072	0.713895	-0.0856313	0.513703	0.681117	0.690061	1.07499	0.860371	0.540951	0.240918	0.533625	0.560576	0.30513	-0.321247	0.165113	1.17609	0.417756	0.108031	0.0884297
73.696		0.388859	-0.263544	0.0139617	-0.000354309	0.791298	0.702264	-0.0835951	0.516878	0.669435	0.690695	1.05989	0.855891	0.508382	0.196234	0.514107	0.526824	0.308738	-0.322605	0.164651	1.17231	0.422444	0.116161	0.075478
73.892		0.387779	-0.261151	0.0156911	-0.000778973	0.784049	0.690544	-0.0811279	0.514051	0.64148	0.675655	1.05923	0.848947	0.494316	0.162807	0.513679	0.508992	0.300528	-0.306611	0.168868	1.16876	0.4223	0.117572	0.0719892
74.088		0.381089	-0.263295	0.0190068	-0.014055	0.781499	0.688051	-0.0855315	0.506959	0.629014	0.644356	1.05279	0.837627	0.507247	0.182359	0.522892	0.524586	0.2963	-0.300003	0.166987	1.16945	0.418985	0.10986	0.065006
74.284		0.38054	-0.264552	0.0360543	-0.0154199	0.792065	0.684535	-0.0927956	0.50241	0.644678	0.640871	1.04008	0.829858	0.51077	0.201703	0.536298	0.537544	0.29983	-0.313752	0.162939	1.18186	0.414122	0.106445	0.0696323
74.48		0.384411	-0.270588	0.0413827	-0.00445255	0.796166	0.686992	-0.0960941	0.501791	0.66531	0.668917	1.03671	0.835433	0.502164	0.207681	0.559796	0.534119	0.295464	-0.325078	0.163582	1.17528	0.409187	0.107869	0.0792221
74.676		0.383328	-0.273046	0.0366573	-0.000927632	0.784794	0.68138	-0.0966022	0.501211	0.66579	0.681624	1.01327	0.850728	0.509599	0.237087	0.572915	0.527025	0.291125	-0.32664	0.168508	1.14451	0.409498	0.107152	0.0735025
74.872		0.381008	-0.26803	0.0374427	-0.0106985	0.773376	0.664564	-0.0954274	0.495936	0.654282	0.673299	1.00473	0.852547	0.51083	0.255507	0.561153	0.519636	0.291296	-0.326295	0.171257	1.13639	0.412655	0.104397	0.0777064
75.068		0.378095	-0.266523	0.0382661	-0.0146943	0.767236	0.659275	-0.0933528	0.49669	0.632016	0.669747	1.02391	0.839058	0.494068	0.239256	0.550963	0.51485	0.28698	-0.320349	0.165989	1.1424	0.406741	0.0987789	0.088036
75.264		0.376638	-0.27158	0.0345051	-0.00548188	0.758062	0.665479	-0.0926182	0.510047	0.617967	0.679694	1.04006	0.834048	0.49501	0.23481	0.553268	0.512413	0.284018	-0.317071	0.168027	1.15154	0.398143	0.0931245	0.0806036
75.46		0.380613	-0.273936	0.0277554	-0.000699987	0.751573	0.674021	-0.0932254	0.514382	0.623358	0.68951	1.05417	0.843314	0.500961	0.232946	0.56566	0.513331	0.294777	-0.322374	0.171876	1.1827	0.40239	0.098279	0.0708154
75.656		0.384142	-0.269523	0.0286936	-0.0030868	0.751823	0.667316	-0.0939827	0.49998	0.628693	0.68526	1.04654	0.844474	0.504275	0.218934	0.584158	0.520962	0.302716	-0.325265	0.165251	1.2023	0.411968	0.103163	0.0720739
75.852		0.38642	-0.264717	0.031828	-0.00645618	0.749668	0.654703	-0.0953493	0.486834	0.635799	0.680704	1.03159	0.835538	0.50426	0.188659	0.578384	0.520365	0.297469	-0.323937	0.16068	1.18872	0.414809	0.0989967	0.0804681
76.048		0.385848	-0.262995	0.0331791	-0.0129342	0.752954	0.65837	-0.0974934	0.487936	0.637311	0.687257	1.03361	0.834345	0.490839	0.173881	0.561759	0.516793	0.29218	-0.31916	0.162312	1.18884	0.411884	0.0961406	0.0856514
76.244		0.385883	-0.262353	0.0453174	-0.01764	0.757417	0.664426	-0.100388	0.48747	0.612911	0.712525	1.02616	0.840357	0.480302	0.190245	0.559004	0.521972	0.286421	-0.317278	0.160732	1.19632	0.40444	0.0945079	0.0754713
76.44		0.390152	-0.263657	0.0597067	-0.0147198	0.759658	0.663037	-0.101087	0.483689	0.597185	0.725985	1.02053	0.851066	0.481723	0.206852	0.553709	0.517956	0.277834	-0.321372	0.156178	1.17779	0.399675	0.0997155	0.0607327
76.636		0.387673	-0.265802	0.0675303	-0.0102796	0.765035	0.652738	-0.0996548	0.488058	0.613917	0.721508	1.0362	0.856381	0.49688	0.22017	0.555351	0.517477	0.273457	-0.322443	0.159915	1.17036	0.402475	0.107286	0.062371
76.832		0.382134	-0.266287	0.0744443	-0.0135603	0.768737	0.640946	-0.0984047	0.487562	0.619673	0.732933	1.03873	0.848882	0.505334	0.220397	0.565547	0.522631	0.27546	-0.31848	0.165012	1.18911	0.400478	0.0970822	0.0665759
77.028		0.383418	-0.265339	0.0792433	-0.0180838	0.770022	0.648435	-0.0970052	0.485098	0.6108	0.741325	1.04244	0.8395	0.500416	0.213508	0.567725	0.520273	0.273494	-0.32148	0.15676	1.19249	0.393997	0.0833277	0.0608081
77.224		0.385763	-0.263073	0.0860492	-0.0151688	0.762683	0.665535	-0.0965463	0.498869	0.621877	0.750405	1.06215	0.836277	0.496356	0.211746	0.569968	0.516326	0.26312	-0.333243	0.150207	1.1717	0.391406	0.0892468	0.05705
77.42		0.385127	-0.264136	0.0919828	-0.0151404	0.758439	0.678913	-0.0974686	0.517411	0.643253	0.768848	1.07107	0.838469	0.491241	0.226906	0.574577	0.51076	0.257486	-0.330773	0.154797	1.16555	0.392869	0.0974545	0.0559548
77.616		0.384984	-0.268744	0.0869286	-0.0216715	0.755542	0.677308	-0.0994577	0.519752	0.638565	0.754238	1.0656	0.844754	0.486579	0.239875	0.578071	0.514081	0.262455	-0.318457	0.151731	1.1705	0.396205	0.0895398	0.0645385
77.812		0.387193	-0.270844	0.0738292	-0.0178543	0.736397	0.653956	-0.103105	0.505518	0.608322	0.71678	1.03753	0.848809	0.482989	0.208031	0.581284	0.52101	0.266092	-0.322885	0.14388	1.17284	0.399969	0.0849863	0.0793933
78.008		0.383376	-0.271472	0.0591693	-0.011717	0.72862	0.633074	-0.10942	0.484016	0.586272	0.705549	1.01026	0.844623	0.484373	0.175602	0.589368	0.521901	0.261694	-0.333354	0.144178	1.17577	0.406779	0.0917834	0.0777486
78.204		0.375586	-0.26907	0.0487262	-0.0210864	0.747041	0.623684	-0.11369	0.471207	0.565721	0.694734	1.00175	0.837869	0.480054	0.170413	0.588757	0.522766	0.259268	-0.334284	0.146399	1.16645	0.406564	0.091888	0.065363
78.4		0.370545	-0.265279	0.0456105	-0.0233148	0.755869	0.625132	-0.113354	0.474675	0.551319	0.686297	1.00091	0.829154	0.469748	0.176034	0.576447	0.513149	0.264054	-0.335468	0.144535	1.14822	0.395962	0.0845631	0.0674467
78.596		0.36101	-0.268171	0.0521666	-0.00289999	0.747835	0.633097	-0.112632	0.479055	0.56575	0.708692	1.00294	0.825177	0.467353	0.210833	0.580928	0.49268	0.267096	-0.341276	0.139931	1.11427	0.389389	0.0741762	0.0924839

## Sheet: Foglio4
THIRD ORDER
Time (s)		dF/F0 traces n = 32
0		0.00866014	0.0141939	0.000564251	0.0124321	0.0405958	0.00373263	0.0135488	0.0112712	0.0161044	0.0408437	-0.00985495	0.0102735	0.00242137	0.00716697	-0.00135419	-0.0132706	-0.0286611	-0.0203864	-0.00812674	-0.00115516	0.00634482	-0.0126004	-0.0114849	0.00649376	0.00772309	-0.00149961	0.0070485	0.00941288	0.0030753	-0.0135828	0.0103073	0.0103456
0.196		0.000308889	-0.000972508	0.000891309	-0.000991587	-0.0111925	0.0150278	0.00647109	0.00222774	0.00931291	0.00452892	-0.00479075	0.0116278	0.00434804	0.00907714	0.00206101	0.00622382	-0.0199333	-0.00538683	0.000472301	-0.00529608	0.00563846	-0.000569845	0.00268564	-0.00493964	0.00188519	0.000798898	0.00253496	-0.00340687	0.0167254	-0.00945442	0.00664774	0.00688904
0.392		-0.00424317	-0.00363923	0.0014678	0.00267703	-0.0103434	0.0118066	-0.0105626	0.00270719	-0.00807984	0.000283143	0.00369483	-0.003715	0.00207372	-0.00504991	0.000139944	0.00405631	0.00704142	0.0108148	0.00207476	-0.0037374	-0.00142925	0.00410884	0.00108657	-0.00482627	0.000295926	0.00194322	-0.00818773	-0.00338032	-0.00240882	0.00371518	-0.00482276	-0.00497121
0.588		-0.00346745	-0.00682089	-0.00287157	-0.00402767	-0.000442393	-0.016723	-0.0209492	-0.00699303	-0.0171005	-0.0242242	0.00297621	-0.011747	-0.0162858	-0.0151477	-0.000924658	-0.000693494	0.0299968	0.00920471	0.000769047	0.0064432	-0.0154733	0.00140935	-0.00374685	-0.00891925	0.00183912	0.00184206	-0.00377296	-0.00161091	-0.0211048	0.0027875	-0.0115589	-0.0157456
0.784		-0.000597068	-0.0116401	0.000281406	-0.00912677	0.0140508	-0.0237514	-0.0273744	-0.0124299	-0.0166001	-0.0325433	-0.0151135	0.00603135	-0.0221142	-0.0110722	0.000731522	0.00363365	-0.00118568	0.00974359	-0.000402409	0.00637005	-0.0255391	-0.0060768	-0.0121627	-0.0268283	0.0069016	5.05811e-05	0.00305959	-0.00457383	-0.0162332	-0.027042	-0.0152518	-0.020742
0.98		0.000498054	-0.0128401	0.00945754	-0.0104248	0.0325709	-0.032134	-0.0272824	-0.0207984	-0.0188158	-0.00327941	-0.024696	0.0292859	-0.0111051	-0.0077936	-0.00327489	-0.00113292	-0.0444772	0.0261707	-0.0102643	0.00238535	-0.0256039	-0.0126403	-0.0163494	-0.0226225	0.0017704	-0.00760355	0.00287713	-0.00449536	-0.00272447	-0.0507346	-0.025859	-0.019971
1.176		-0.00289052	-0.0140839	0.00572655	-0.0140169	0.0245536	-0.0545155	-0.0335968	-0.0327732	-0.0236785	0.0366998	-0.0157757	0.0357501	-0.00946335	-0.0148573	-0.0104695	-0.0153604	-0.0300904	0.0201023	-0.0292277	0.00230019	-0.019164	-0.0146965	-0.0129913	-0.00675958	-0.00294438	-0.005335	0.00164235	4.07694e-05	0.00245494	-0.0484681	-0.0423532	-0.0258004
1.372		-0.00472451	-0.0132505	-0.00182294	-0.0100182	0.0116762	-0.0536409	-0.0492469	-0.0193991	-0.0152326	0.0705176	-0.00607351	0.0280514	0.00533508	-0.0146942	-0.0130455	-0.0235772	-0.000434889	-0.000619852	-0.0422441	0.00265979	-0.0133493	-0.0110846	-0.013461	-0.0122952	0.00147442	0.00609603	-0.00317642	0.00511133	-0.00563463	-0.0262685	-0.0470694	-0.0347377
1.568		-0.00430444	-0.0166193	-0.00275134	-0.0126965	0.00785103	-0.0401878	-0.04026	-0.00593966	-0.00385959	0.0675385	-0.0019087	0.0102008	0.00201602	-0.00913804	-0.0124457	-0.0246081	0.00189513	-0.00110354	-0.0450399	0.00519061	-0.0171661	-0.0104455	-0.00999365	-0.0220607	-0.00446706	0.00533939	-0.0075377	-0.00188045	-0.0106504	-0.0220275	-0.0279292	-0.0299607
1.764		-0.0068739	-0.0247008	-0.00756723	-0.0185103	0.00905277	-0.0241808	-0.025733	-0.0123237	-0.0130302	0.0519411	-0.00668224	-0.0181208	-0.0305265	-0.0182898	-0.00976184	-0.0162525	0.00317533	0.00297563	-0.0239184	-0.0012745	-0.0209699	-0.0183237	-0.00456641	-0.0239834	-0.0131866	-0.0031275	-0.00455946	-0.0191314	-0.00458391	-0.0407419	-0.0152157	-0.0236942
1.96		-0.00926064	-0.0243288	-0.0169387	-0.0168067	0.00401384	-0.0154891	-0.0431905	-0.0140394	-0.0175218	0.0450379	-0.00406644	-0.0096656	-0.023006	-0.0290181	-0.004537	-0.00599568	0.00626562	0.0109748	0.00420986	-0.0121115	-0.0235747	-0.0228857	-0.00661275	-0.024255	-0.00870731	-0.00457621	-0.00045078	-0.029121	-0.00257696	-0.0376263	-0.0210606	-0.0235841
2.156		-0.00777632	-0.0177424	-0.0215044	-0.0205549	0.00244692	-0.0250026	-0.0522708	-0.0214954	-0.01344	0.0201516	0.0153509	0.0400305	0.00375384	-0.0206287	-0.000534073	-0.00863324	-0.00458784	0.0118818	0.00752228	-0.0102275	-0.0257983	-0.0189898	-0.00771521	-0.0199331	-0.0012987	0.00804263	0.00213914	-0.0275269	-0.00526697	-0.021731	-0.0272928	-0.0293441
2.352		-0.010598	-0.0157812	-0.024028	-0.0201484	0.0142022	-0.0271713	-0.0508373	-0.0345551	-0.020352	0.0029597	0.0291669	0.0593073	0.0108206	-0.012373	-0.00451778	-0.0178258	-0.0168671	-0.0180693	0.00227474	-0.00474403	-0.0234696	-0.0121926	-0.00886342	-0.01955	0.0035084	0.0147073	0.00266839	-0.0250942	-0.00289237	-0.0205777	-0.0329409	-0.0363499
2.548		-0.0203109	-0.0208301	-0.0212119	-0.0127254	0.0100131	-0.0392761	-0.057648	-0.0346615	-0.0226902	0.0053652	0.0194385	0.0424835	0.0137154	-0.0228998	-0.0112711	-0.0182783	-0.0306052	-0.0267401	-0.0100572	-0.00699411	-0.0238388	-0.0073723	-0.0121665	-0.0242088	-0.000177713	0.00689997	-0.00373322	-0.0223062	-0.00122798	-0.0481471	-0.0433321	-0.0403611
2.744		-0.0230283	-0.027211	-0.0113363	-0.0271928	-0.0152187	-0.0473878	-0.0502166	-0.0304532	-0.0188486	0.0166438	-0.00191742	0.0323366	0.00891405	-0.0319856	-0.0133147	-0.0124536	-0.0310442	-0.00376594	-0.0197636	-0.0114821	-0.02126	-0.0103876	-0.0146072	-0.0205512	-0.00572382	0.00485052	-0.00699091	-0.0112563	-0.00885105	-0.071646	-0.0526211	-0.0445301
2.94		-0.016567	-0.0304992	-0.0127651	-0.0447523	-0.0370068	-0.0203593	-0.043285	-0.0276395	-0.0195296	0.0437277	-0.00418827	0.0401475	-0.00395858	-0.0295849	-0.0136814	-0.0116717	0.00224744	-0.00611078	-0.0165132	-0.0140263	-0.0205963	-0.0154595	-0.0168531	-0.0140318	0.00350823	0.00685205	-0.00356715	-0.00764951	-0.0240548	-0.0664532	-0.050803	-0.0407888
3.136		-0.0137187	-0.0298159	-0.0225823	-0.0303071	-0.0245788	-0.00704035	-0.0504861	-0.0356859	-0.0188932	0.0724382	0.00437118	0.0388168	-0.00768108	-0.0258851	-0.0157244	-0.011676	0.0207418	-0.024766	-0.0232139	-0.0121587	-0.0279375	-0.0119845	-0.0157815	-0.0141494	0.00548576	0.00573159	-0.00619399	-0.019574	-0.0235624	-0.06126	-0.0524016	-0.04092
3.332		-0.0184641	-0.0263405	-0.0245794	-0.0131589	-0.00667444	-0.0162628	-0.0482014	-0.0474206	-0.0216095	0.0522259	-0.00168686	0.0134995	-0.00284631	-0.0259531	-0.0180252	-0.0161073	-0.0154912	-0.0351876	-0.031402	-0.00890016	-0.0257726	-0.0111986	-0.0119518	-0.0140711	-0.0105352	0.000578532	-0.0113392	-0.0265909	-0.0121692	-0.0599421	-0.0585279	-0.0477232
3.528		-0.0222378	-0.025711	-0.0252979	-0.0130311	-0.0266787	-0.0355842	-0.0326871	-0.0489875	-0.0310659	-0.0122201	-0.0110516	-0.0227869	-0.0151385	-0.0253612	-0.0151462	-0.0252603	-0.0665709	-0.033438	-0.0301954	-0.0109218	-0.0194358	-0.0189568	-0.0112095	-0.00849899	-0.010822	-0.00649393	-0.00447822	-0.02156	-0.0143847	-0.0504522	-0.0548717	-0.0459975
3.724		-0.0201933	-0.029179	-0.0256454	-0.0178939	-0.0414884	-0.0511439	-0.0326822	-0.040913	-0.0317267	-0.0322136	-0.0145053	-0.0287922	-0.0332906	-0.0261599	-0.0135955	-0.0276365	-0.0726591	-0.0197141	-0.030213	-0.0158304	-0.0291131	-0.0266336	-0.0144323	-0.00759581	0.00528292	-0.00268994	0.00432524	-0.0124095	-0.0153805	-0.0250863	-0.0464168	-0.0427164
3.92		-0.0178221	-0.0313532	-0.0258123	-0.0255175	-0.0298663	-0.0512168	-0.0469511	-0.0352585	-0.0249265	-0.0173612	-0.00593054	0.0128266	-0.0388496	-0.0276277	-0.0194097	-0.0229237	-0.0461315	-0.0151843	-0.0334291	-0.0220261	-0.0403359	-0.0307405	-0.0159843	-0.0100903	0.00682186	0.00278634	0.00287621	-0.0057806	-0.0118347	-0.0195267	-0.0388862	-0.0433688
4.116		-0.020455	-0.0327549	-0.0272306	-0.039667	-0.0273889	-0.0583196	-0.0492762	-0.0391035	-0.0212646	-0.0106882	0.00201899	0.0412039	-0.0463789	-0.0234262	-0.0234728	-0.0214905	-0.0461291	-0.0186061	-0.0361387	-0.0262762	-0.0430028	-0.0271223	-0.0167499	-0.0140669	-0.00806159	-0.00572753	-0.000119369	-0.00885319	-0.0159433	-0.0516169	-0.0442714	-0.0480127
4.312		-0.0256651	-0.0373802	-0.0235972	-0.0521946	-0.0272571	-0.0628975	-0.0438118	-0.0414263	-0.0178657	-0.0217021	-0.00240347	0.049474	-0.0385542	-0.0251828	-0.0291042	-0.0345	-0.0630621	-0.0243567	-0.040793	-0.0236049	-0.0405924	-0.0233105	-0.0220131	-0.0281655	-0.0163656	-0.00755027	-0.00318005	-0.014623	-0.0251107	-0.0777336	-0.0517445	-0.0479441
4.508		-0.0265631	-0.0397	-0.0220321	-0.0480848	-0.0157711	-0.0495697	-0.046978	-0.0428922	-0.019688	-0.0256735	-0.000120836	0.0551184	-0.0151105	-0.0302373	-0.0369584	-0.0480384	-0.0559154	-0.0378694	-0.0454764	-0.0237066	-0.03207	-0.0236555	-0.0289478	-0.0396362	-0.0141288	0.00284676	-0.0122609	-0.0160258	-0.0322507	-0.0770513	-0.0491317	-0.0436443
4.704		-0.0231293	-0.0385032	-0.0240024	-0.0390928	-0.00962348	-0.0436585	-0.0484888	-0.0418214	-0.0247416	0.0160489	0.000474407	0.043591	0.00343108	-0.0353718	-0.0336342	-0.0422702	-0.0330628	-0.0458561	-0.0405652	-0.0224279	-0.032263	-0.0244663	-0.0316976	-0.0371421	-0.0129908	0.00518331	-0.0180307	-0.0144332	-0.0322713	-0.0499906	-0.049157	-0.0485047
4.9		-0.0242484	-0.0410017	-0.0225208	-0.0277139	-0.00636578	-0.0531413	-0.0424015	-0.0363951	-0.023911	0.0221791	-0.000319834	0.0339054	0.0214398	-0.0408949	-0.0287608	-0.0302163	-0.0248329	-0.0553647	-0.031199	-0.0124758	-0.0355948	-0.0253317	-0.0293678	-0.0367108	-0.018794	-0.000544445	-0.0207287	-0.0190773	-0.0305361	-0.0089267	-0.0508268	-0.056531
5.096		-0.0263857	-0.0444848	-0.0211321	-0.0131784	0.00344733	-0.047679	-0.0389931	-0.040639	-0.0229629	-0.0241143	-0.00189999	0.0219747	0.0230553	-0.0400698	-0.0303882	-0.0303165	-0.024118	-0.0468725	-0.0350818	-0.00854997	-0.0306659	-0.0220496	-0.0300556	-0.0390725	-0.020971	-0.0104319	-0.0285062	-0.0287458	-0.0322013	0.00377654	-0.0535318	-0.056352
5.292		-0.02458	-0.0399045	-0.0199241	-0.00897702	0.00614005	-0.0298999	-0.0355747	-0.0521177	-0.0264967	-0.0412266	-0.0110104	0.00327779	-0.00854907	-0.0367083	-0.0303626	-0.0370323	-0.00746586	-0.0215736	-0.0503697	-0.0175719	-0.0299414	-0.022375	-0.0321965	-0.030622	-0.0153821	-0.0180791	-0.0290364	-0.0326502	-0.0336157	-0.0213836	-0.0620978	-0.0553599
5.488		-0.0252572	-0.0335248	-0.0148226	-0.0177525	-0.00372647	-0.0278364	-0.0294986	-0.0512386	-0.025261	-0.0254568	-0.0139197	-0.00619457	-0.0412978	-0.0375951	-0.0277583	-0.0397432	-2.97717e-05	-0.0249013	-0.0548821	-0.027363	-0.0387762	-0.0331679	-0.0303417	-0.0223402	-0.0262877	-0.0101689	-0.0204588	-0.0318094	-0.0325183	-0.041784	-0.0654783	-0.057694
5.684		-0.0267802	-0.0342021	-0.0258321	-0.0381459	-0.0199447	-0.0391113	-0.0388635	-0.0431915	-0.0251853	0.00576082	-0.0169243	-0.00439993	-0.0425036	-0.0448478	-0.026073	-0.0364975	-0.0181416	-0.0252119	-0.0394028	-0.0256796	-0.0442015	-0.0371914	-0.0325996	-0.0292245	-0.0361644	-0.00433238	-0.0133977	-0.0239302	-0.0318276	-0.0551704	-0.0506644	-0.0491285
5.88		-0.0274971	-0.0342625	-0.0436891	-0.0500291	-0.0363576	-0.0523647	-0.0540544	-0.044351	-0.0349919	0.0140869	-0.021508	0.00627724	-0.0282763	-0.0515239	-0.0306846	-0.0338384	-0.0340035	-0.0181402	-0.0272678	-0.0213823	-0.037889	-0.0305534	-0.0336734	-0.0372635	-0.0311594	-0.012899	-0.0132205	-0.0203359	-0.0325876	-0.0713682	-0.0353086	-0.0426922
6.076		-0.030775	-0.0347939	-0.0422172	-0.0492589	-0.0231529	-0.0548758	-0.0459137	-0.0476205	-0.0367967	0.00976041	-0.018285	0.0139117	-0.0275728	-0.0493092	-0.0327798	-0.0337005	-0.0404243	-0.0243907	-0.0375418	-0.0234995	-0.0308227	-0.0286607	-0.027052	-0.0359319	-0.0235105	-0.0197237	-0.0200518	-0.0223636	-0.0269749	-0.0776872	-0.0487012	-0.0572801
6.272		-0.0347065	-0.0408131	-0.0394639	-0.0511736	5.01679e-05	-0.032351	-0.0315864	-0.0503655	-0.0302995	0.0174435	-0.0133113	0.0230351	-0.0291461	-0.0409148	-0.0292302	-0.0347836	-0.0385569	-0.0382131	-0.0477961	-0.0281549	-0.0287408	-0.028289	-0.0231351	-0.0307686	-0.0128716	-0.0166069	-0.0282892	-0.0239205	-0.0194999	-0.0770229	-0.0712672	-0.0714889
6.468		-0.0370195	-0.0433043	-0.0425055	-0.0451224	-0.00498956	-0.0295025	-0.0372007	-0.0624044	-0.0303232	-0.00831097	-0.0163924	0.0316815	-0.0334797	-0.037736	-0.0301752	-0.0371391	-0.0250556	-0.0597188	-0.0468439	-0.0285867	-0.0314168	-0.0277173	-0.0267367	-0.0211585	-0.016237	-0.0184113	-0.0340873	-0.0313798	-0.0230202	-0.0767234	-0.0683943	-0.0692364
6.664		-0.0398378	-0.0412024	-0.0395395	-0.0302733	-0.00261003	-0.0432986	-0.0532233	-0.0687728	-0.0359793	-0.0191982	-0.0240284	0.0268653	-0.0429563	-0.0367345	-0.0322364	-0.0407407	-0.0354607	-0.0572107	-0.0390953	-0.0243155	-0.0360618	-0.0308872	-0.0345562	-0.0209025	-0.0233505	-0.0295369	-0.0308906	-0.0250765	-0.0327145	-0.0798263	-0.0544068	-0.0615066
6.86		-0.0422355	-0.0408319	-0.0301759	-0.0235058	0.00503665	-0.0352054	-0.0598215	-0.0692682	-0.0429375	-0.00540653	-0.027675	0.00916835	-0.0340363	-0.0381727	-0.0315928	-0.0429908	-0.0691859	-0.0305467	-0.0308568	-0.0254492	-0.0384619	-0.0324609	-0.0444	-0.0249871	-0.0227256	-0.0289154	-0.0269032	-0.0139759	-0.0367059	-0.0773877	-0.0519652	-0.0574978
7.056		-0.0413915	-0.036961	-0.0285105	-0.0240786	2.78687e-05	-0.0284561	-0.0552836	-0.0692362	-0.0427082	-0.0203823	-0.0309318	0.00131306	-0.0329146	-0.0391805	-0.0281306	-0.0370174	-0.0636312	-0.0230166	-0.0355993	-0.0278939	-0.0426073	-0.0331317	-0.0459502	-0.0227462	-0.028878	-0.0226563	-0.0336803	-0.0258244	-0.0286502	-0.0655111	-0.0554228	-0.0594616
7.252		-0.0399398	-0.0337264	-0.0326736	-0.0297624	-0.0115336	-0.0323393	-0.0530468	-0.0621185	-0.0364486	-0.0192856	-0.0282699	0.014723	-0.0345139	-0.0391695	-0.0223537	-0.0312774	-0.0228736	-0.0357825	-0.0389293	-0.0248517	-0.0466944	-0.0383786	-0.0374592	-0.0304083	-0.0298685	-0.0268397	-0.0363064	-0.0359444	-0.0190119	-0.0575625	-0.0531366	-0.0632836
7.448		-0.0382831	-0.0375493	-0.0337247	-0.0430758	-0.0270835	-0.0443822	-0.0587523	-0.0609587	-0.0339388	-0.00773996	-0.0185536	0.0145814	-0.0274974	-0.0467307	-0.0179137	-0.0304977	-0.00164107	-0.0414307	-0.0342243	-0.0247273	-0.0420267	-0.0416976	-0.0306463	-0.0380589	-0.021896	-0.0316282	-0.0279186	-0.0310138	-0.0239278	-0.0623133	-0.0478163	-0.0634047
7.644		-0.0376748	-0.0407657	-0.0323383	-0.0465177	-0.0320913	-0.0393235	-0.0591791	-0.062786	-0.0320688	-0.0154539	-0.00972827	0.00898411	-0.0219194	-0.0519317	-0.0208426	-0.0296494	0.002976	-0.0476695	-0.0393911	-0.0277679	-0.0373537	-0.0353944	-0.0322115	-0.0345597	-0.0262247	-0.0326765	-0.0280157	-0.0294128	-0.0306226	-0.065476	-0.0523725	-0.0640176
7.84		-0.0408388	-0.039785	-0.0226373	-0.0321879	-0.0348798	-0.0221815	-0.0520452	-0.0668816	-0.0256634	-0.012703	-0.0111526	0.0229692	-0.00698347	-0.0514097	-0.0295586	-0.034286	-0.00285402	-0.0453901	-0.0460138	-0.0301983	-0.0387055	-0.0278741	-0.0413792	-0.0350583	-0.0339257	-0.0342683	-0.0347311	-0.0311497	-0.0246053	-0.0568861	-0.0608772	-0.0636913
8.036		-0.0444442	-0.0388807	-0.0207212	-0.027498	-0.0382412	-0.0120975	-0.0557681	-0.0770669	-0.0173673	-0.0133133	-0.0228529	0.0349937	0.00622943	-0.0479624	-0.0316659	-0.0348567	-0.0288098	-0.0208193	-0.0334463	-0.0343069	-0.0403804	-0.0284	-0.0415633	-0.0404299	-0.0286526	-0.0274367	-0.0289058	-0.0335593	-0.0205776	-0.0541272	-0.0575255	-0.0562951
8.232		-0.0480433	-0.0420262	-0.0302046	-0.0386164	-0.0283576	-0.00795049	-0.0639112	-0.07682	-0.0140289	-0.011742	-0.0224172	0.0336483	0.00492782	-0.0393987	-0.0275414	-0.0251709	-0.0559052	-0.0201409	-0.0214854	-0.0365682	-0.0421778	-0.0331716	-0.0289168	-0.0384441	-0.0229582	-0.0221187	-0.0267475	-0.0356555	-0.0218924	-0.0662102	-0.0522225	-0.0530712
8.428		-0.0492788	-0.0410428	-0.0351419	-0.0421693	-0.0218543	0.0151328	-0.0586981	-0.0608534	-0.0183008	0.00268489	-0.0105232	0.0250278	-0.0125609	-0.0365453	-0.0280458	-0.0214656	-0.0580308	-0.0389279	-0.0294546	-0.0360475	-0.0397075	-0.0375493	-0.0236056	-0.0313936	-0.0233915	-0.0214136	-0.0333552	-0.0278691	-0.0180861	-0.0732189	-0.0501881	-0.0583371
8.624		-0.047229	-0.0385669	-0.0301779	-0.0456376	-0.0177502	0.0384087	-0.0513353	-0.0535704	-0.0265931	-0.0128881	-0.00958856	0.0099026	-0.0250703	-0.0475625	-0.0322178	-0.0268114	-0.0296724	-0.0327385	-0.0349491	-0.0340952	-0.0337878	-0.0415243	-0.0293694	-0.0317444	-0.0231869	-0.0143736	-0.0289876	-0.0172395	-0.0182785	-0.0584692	-0.0460595	-0.0641132
8.82		-0.0435398	-0.0416145	-0.0185752	-0.0438469	-0.00508047	-0.00271876	-0.0459511	-0.0628389	-0.028166	-0.0314527	-0.0153188	-0.00725546	-0.0211523	-0.0570715	-0.0305366	-0.0273199	3.62667e-05	-0.0104509	-0.0281508	-0.030737	-0.037466	-0.0391114	-0.0392844	-0.0415466	-0.0228428	-0.0182315	-0.0259902	-0.0147116	-0.026116	-0.053933	-0.0488089	-0.0698184
9.016		-0.0401761	-0.0418712	-0.0215877	-0.0336582	-0.00107498	-0.0373703	-0.0400669	-0.0631816	-0.0243687	-0.0231918	-0.019719	-0.00459812	-0.021011	-0.0577526	-0.0233273	-0.0218917	-0.0067843	0.00338127	-0.0140663	-0.0318684	-0.0499145	-0.0324632	-0.046624	-0.0480509	-0.025117	-0.0239399	-0.0328759	-0.0222867	-0.027777	-0.0671199	-0.0593216	-0.0740922
9.212		-0.0429985	-0.0397831	-0.0384403	-0.0418293	0.000102325	-0.0203642	-0.0499799	-0.0625148	-0.0267588	-0.00576318	-0.0266461	0.0019996	-0.0213586	-0.0571929	-0.0201658	-0.0165111	-0.0272731	-0.0139951	-0.00484526	-0.0398928	-0.047436	-0.031844	-0.045054	-0.0464435	-0.0265398	-0.0182119	-0.0311869	-0.0346967	-0.0287758	-0.0746878	-0.0581252	-0.0693546
9.408		-0.0459425	-0.0397738	-0.0467408	-0.0507137	0.00139273	-0.0114175	-0.0577145	-0.0733262	-0.0270767	0.0101856	-0.0324075	0.00705616	-0.000203526	-0.0537899	-0.023148	-0.0131791	-0.0207234	-0.0446664	-0.016096	-0.0458154	-0.0390462	-0.0353843	-0.0425663	-0.0499891	-0.0269082	-0.0192991	-0.0283565	-0.044211	-0.0314297	-0.0847436	-0.0504866	-0.0606421
9.604		-0.0495542	-0.043864	-0.0442505	-0.0421478	-0.0110094	-0.0146689	-0.0440837	-0.0716538	-0.0255314	-0.00576649	-0.037332	0.0180605	0.00889749	-0.0516797	-0.0270758	-0.018899	-0.0262971	-0.0485257	-0.0302923	-0.0454467	-0.0403341	-0.0364638	-0.0379438	-0.0560249	-0.0271497	-0.0227682	-0.0308476	-0.0496563	-0.0261704	-0.0806123	-0.05245	-0.0616212
9.8		-0.0568895	-0.0517155	-0.0376353	-0.0324288	-0.0378053	-0.0100557	-0.0356595	-0.0628018	-0.0285583	-0.0355051	-0.0356505	0.0100552	-0.011699	-0.0541425	-0.0291134	-0.0268362	-0.0604983	-0.0251177	-0.0283161	-0.0441563	-0.0436034	-0.0379337	-0.0261708	-0.0470643	-0.0259606	-0.01026	-0.0196831	-0.0402473	-0.0262686	-0.0660779	-0.0541788	-0.0649617
9.996		-0.0604097	-0.0540787	-0.0353024	-0.0403086	-0.0447861	-0.000137583	-0.0469946	-0.0655689	-0.0343864	-0.0394495	-0.0371988	0.00430756	-0.02092	-0.0565229	-0.0303168	-0.0287928	-0.0763505	-0.00612499	-0.0251423	-0.0442691	-0.0477421	-0.0414821	-0.0190264	-0.0301389	-0.0228176	0.00345933	-0.0123054	-0.0223349	-0.0327306	-0.0613217	-0.0545787	-0.0633441
10.192		-0.0603097	-0.0514385	-0.0435911	-0.0526404	-0.0321587	0.017636	-0.0623436	-0.0674766	-0.0378219	-0.0319283	-0.0467783	0.0101901	-0.00224393	-0.0541307	-0.0306956	-0.0303711	-0.051584	-0.00702194	-0.0385058	-0.0410273	-0.0489075	-0.0433287	-0.0266601	-0.0254837	-0.0172593	-0.00340662	-0.0259172	-0.0253579	-0.032102	-0.0600298	-0.0672392	-0.0652373
10.388		-0.0566648	-0.0482641	-0.042778	-0.0527956	-0.0200306	0.0268202	-0.0611787	-0.0632068	-0.0332652	-0.0156473	-0.0441485	0.0140448	0.0158348	-0.0513492	-0.0274565	-0.0338257	-0.0313768	-0.0245626	-0.0402861	-0.0364969	-0.0523968	-0.0416802	-0.0380425	-0.0310836	-0.00886541	-0.0185952	-0.0329977	-0.0423826	-0.0343404	-0.0715246	-0.0842983	-0.0714066
10.584		-0.056655	-0.0454099	-0.0307102	-0.0513189	-0.00447268	0.0149574	-0.052658	-0.0538709	-0.0307533	-0.0100157	-0.039897	0.00243772	0.000104509	-0.0519993	-0.0211483	-0.028747	-0.072776	-0.0526719	-0.0241558	-0.0381355	-0.0554164	-0.0400397	-0.0418289	-0.0352489	-0.00118707	-0.0280173	-0.0320877	-0.0484079	-0.0393102	-0.083583	-0.0843526	-0.0756848
10.78		-0.0620347	-0.0485522	-0.0345682	-0.0415521	-0.015092	0.000889743	-0.0513821	-0.0512678	-0.0361771	-0.0114791	-0.0380056	-0.0227811	-0.0350895	-0.0518275	-0.0186058	-0.0176566	-0.0885418	-0.0489987	-0.0274788	-0.0409516	-0.0526662	-0.0406277	-0.0395392	-0.0431786	-0.0111516	-0.0370282	-0.0402497	-0.0467629	-0.0327447	-0.0721136	-0.0733427	-0.0744955
10.976		-0.0628489	-0.0511812	-0.0373227	-0.0255285	-0.0445703	-0.0141522	-0.0573971	-0.0610434	-0.042501	-0.00275207	-0.0356374	-0.022675	-0.0476138	-0.0607794	-0.0221164	-0.0194218	-0.0416116	-0.00763039	-0.0433407	-0.0457994	-0.0493463	-0.038558	-0.0357257	-0.0545347	-0.0328343	-0.0469571	-0.048361	-0.0513429	-0.0261194	-0.0615937	-0.0632304	-0.0665686
11.172		-0.0589762	-0.048872	-0.0268581	-0.0274896	-0.0491324	-0.0289169	-0.0504813	-0.0629716	-0.039812	-0.00473331	-0.0466351	-0.00611847	-0.0288874	-0.0675688	-0.026824	-0.028472	-0.02488	0.0164162	-0.0429279	-0.0496329	-0.0435611	-0.0388418	-0.039056	-0.0565865	-0.0426528	-0.0435954	-0.0498284	-0.0576737	-0.0269569	-0.0696061	-0.0552355	-0.0567028
11.368		-0.0567574	-0.0488067	-0.0245268	-0.0363153	-0.0444926	-0.0467731	-0.0331233	-0.0656231	-0.037143	-0.014078	-0.0499018	0.000386681	-0.0231461	-0.0654068	-0.033066	-0.037646	-0.0356066	-0.00770681	-0.0339101	-0.0430045	-0.0392425	-0.0404498	-0.0466541	-0.053353	-0.0468144	-0.0321884	-0.0520664	-0.0523172	-0.0250677	-0.0667732	-0.050266	-0.0500098
11.564		-0.0596155	-0.0474812	-0.0247873	-0.0308915	-0.0377907	-0.0614484	-0.0414083	-0.0644166	-0.0412256	-0.0310907	-0.0391623	0.00477206	-0.0466479	-0.0684204	-0.0414457	-0.0493583	-0.0484849	-0.0449359	-0.0400773	-0.0330094	-0.0434041	-0.0424059	-0.0485232	-0.0501158	-0.0496877	-0.0309666	-0.0556708	-0.0442179	-0.0247619	-0.0606557	-0.0508992	-0.0478039
11.76		-0.0618049	-0.0464572	-0.0195671	-0.027418	-0.0191663	-0.0497795	-0.0516185	-0.0551688	-0.0437747	-0.0393725	-0.0399724	0.00138188	-0.0556	-0.0692229	-0.0458449	-0.054277	-0.0593472	-0.0549596	-0.0516191	-0.0330195	-0.0539081	-0.0478925	-0.0459339	-0.0466768	-0.0443454	-0.0269441	-0.0487422	-0.0439701	-0.0278136	-0.0725717	-0.0447326	-0.0441359
11.956		-0.0601563	-0.052163	-0.0213132	-0.0332603	-0.0201121	-0.0273074	-0.0400515	-0.062202	-0.0393709	-0.0231058	-0.0451685	-0.0112539	-0.0470561	-0.063463	-0.0414344	-0.0485452	-0.0522366	-0.0529855	-0.0450965	-0.038224	-0.0612604	-0.0465568	-0.0438944	-0.0507798	-0.0325446	-0.0178139	-0.0408251	-0.0459818	-0.0326596	-0.0823202	-0.033195	-0.0421035
12.152		-0.0592701	-0.0549656	-0.0267354	-0.0289709	-0.0272487	-0.0296018	-0.0294648	-0.0685175	-0.0342011	-0.00515409	-0.0416821	-0.0155657	-0.0392285	-0.0590565	-0.036174	-0.0444086	-0.0292429	-0.0534498	-0.0302016	-0.0383725	-0.0583951	-0.0431103	-0.0420093	-0.0506279	-0.0217157	-0.0180059	-0.0357937	-0.0443029	-0.0425359	-0.0699188	-0.0315357	-0.0448616
12.348		-0.0625722	-0.0562651	-0.0238668	-0.0175062	-0.0235515	-0.04267	-0.0321058	-0.0720276	-0.0388582	-0.00792158	-0.0340555	-0.0192329	-0.0338883	-0.0580931	-0.0384512	-0.049107	-0.0335703	-0.0491227	-0.0425613	-0.039341	-0.0530052	-0.047381	-0.0497638	-0.0484417	-0.0242787	-0.0190193	-0.0262056	-0.0454827	-0.0455001	-0.0537311	-0.0351712	-0.0467612
12.544		-0.0643834	-0.0591685	-0.0243397	-0.0219089	-0.01796	-0.0305446	-0.0322157	-0.0850745	-0.0433573	-0.0113501	-0.0366171	-0.0288515	-0.0328987	-0.0548175	-0.0431202	-0.0536258	-0.052728	-0.04108	-0.0711245	-0.0443589	-0.0544172	-0.0487484	-0.0570548	-0.0564787	-0.035818	-0.0199392	-0.0307323	-0.0496013	-0.0406099	-0.0661094	-0.0405709	-0.049972
12.74		-0.0592708	-0.056009	-0.0282534	-0.0316088	-0.0157441	-0.0210769	-0.022073	-0.0801649	-0.0375632	-0.0140919	-0.0477866	-0.0314569	-0.0251223	-0.0650639	-0.0453377	-0.0585872	-0.0623927	-0.0406116	-0.0805742	-0.0499491	-0.0551081	-0.0459574	-0.0456252	-0.0542697	-0.042469	-0.0261613	-0.0435694	-0.0484438	-0.0389187	-0.0745287	-0.0435287	-0.0505265
12.936		-0.0552687	-0.0515476	-0.0317067	-0.0356078	-0.0195388	-0.0273052	-0.0203493	-0.0574753	-0.0264779	-0.0397259	-0.0441641	-0.020149	-0.0227202	-0.0819443	-0.0461745	-0.0674865	-0.0777368	-0.0553749	-0.079076	-0.0498073	-0.0521114	-0.0472093	-0.0375865	-0.0509028	-0.0422639	-0.0360416	-0.0493053	-0.0484566	-0.0372251	-0.0758222	-0.0535066	-0.0555831
13.132		-0.0597199	-0.0535651	-0.0342913	-0.0303442	-0.00630548	-0.0236802	-0.026725	-0.0481124	-0.0188535	-0.0381448	-0.0346541	-0.00860824	-0.0219563	-0.0750518	-0.0454583	-0.0673282	-0.0682481	-0.072726	-0.0651723	-0.0417216	-0.0520951	-0.0489999	-0.0453415	-0.0664992	-0.0418576	-0.0497494	-0.0565815	-0.049585	-0.0323788	-0.092503	-0.066566	-0.0645893
13.328		-0.0688778	-0.0597898	-0.0256041	-0.0182095	-0.00242124	-0.0149917	-0.0366129	-0.0563489	-0.0188534	-0.00266691	-0.0340329	-0.0067657	-0.0197051	-0.0693229	-0.0437628	-0.055889	-0.0651206	-0.0677213	-0.0403513	-0.0381357	-0.0546526	-0.0490458	-0.0513801	-0.08211	-0.0498413	-0.054823	-0.0644882	-0.0479173	-0.0311893	-0.0926618	-0.0578011	-0.0591154
13.524		-0.0735351	-0.0603762	-0.0268207	-0.0160281	-0.0165768	-0.028378	-0.0468107	-0.0635429	-0.0263651	-0.00328799	-0.0369009	0.00108535	-0.0310163	-0.0719569	-0.0438009	-0.0462508	-0.0695284	-0.0508653	-0.0307209	-0.0445744	-0.0550662	-0.0460895	-0.0476848	-0.076857	-0.0529724	-0.044115	-0.0603711	-0.0394353	-0.0355503	-0.0785641	-0.0419348	-0.0494141
13.72		-0.0734957	-0.055263	-0.0382932	-0.015733	-0.0236726	-0.0511904	-0.0497857	-0.0663032	-0.0286461	-0.0259673	-0.0427123	0.00654113	-0.035889	-0.0567839	-0.0419174	-0.0419258	-0.0435737	-0.0547897	-0.0375471	-0.0467197	-0.0532619	-0.0451097	-0.0434506	-0.0641507	-0.0426486	-0.0345294	-0.0452456	-0.0336332	-0.0362677	-0.0729646	-0.0464336	-0.0520323
13.916		-0.0750646	-0.0504033	-0.0418027	-0.0187996	-0.0374878	-0.0395218	-0.0493716	-0.0738977	-0.0269948	-0.0424854	-0.0468212	0.00521129	-0.0216161	-0.0433063	-0.0412953	-0.0503242	-0.031538	-0.0662113	-0.0505037	-0.0429813	-0.056335	-0.0480784	-0.0438101	-0.0567463	-0.0299123	-0.0314166	-0.0295982	-0.0397972	-0.0311058	-0.0722246	-0.0531215	-0.0562794
14.112		-0.0743661	-0.0499113	-0.0436534	-0.0268283	-0.0424909	-0.0352777	-0.0479483	-0.0753006	-0.0318869	-0.0615434	-0.0471978	0.0124971	-0.00879789	-0.0548839	-0.0447156	-0.0626052	-0.0416735	-0.0689689	-0.0622059	-0.043771	-0.0602085	-0.0480645	-0.0498705	-0.0483847	-0.0235329	-0.0291475	-0.0189132	-0.0389672	-0.0303624	-0.0653146	-0.0489938	-0.0538772
14.308		-0.071511	-0.0504273	-0.0370792	-0.0229558	-0.0340405	-0.0553603	-0.043147	-0.066408	-0.0334914	-0.0524879	-0.0468344	0.00921929	-0.0100834	-0.0709361	-0.0462872	-0.062672	-0.0570032	-0.0670653	-0.0680883	-0.04318	-0.0579469	-0.0432425	-0.0548961	-0.0456469	-0.0325191	-0.0301839	-0.0215972	-0.0325372	-0.038806	-0.0742478	-0.0489555	-0.0522726
14.504		-0.0718135	-0.0481171	-0.0328301	-0.0127008	-0.0256506	-0.0601691	-0.0441443	-0.0607571	-0.0329253	-0.0244644	-0.0410141	-0.0023314	-0.021486	-0.0793175	-0.0465276	-0.0627339	-0.07283	-0.0609868	-0.082289	-0.0431272	-0.0570312	-0.0408148	-0.0520673	-0.0498589	-0.0466663	-0.0377504	-0.0343423	-0.0394878	-0.0429728	-0.0884974	-0.0487873	-0.0494948
14.7		-0.0725203	-0.0491689	-0.0305314	-0.00171249	-0.0201132	-0.0605596	-0.0547096	-0.0545773	-0.0296543	-0.024677	-0.0355806	0.0118703	-0.0267909	-0.0825978	-0.0437894	-0.0577371	-0.067806	-0.0686769	-0.092097	-0.0477459	-0.0605191	-0.0459174	-0.0547657	-0.0537211	-0.055047	-0.0462972	-0.0458194	-0.0498962	-0.0355694	-0.0674147	-0.0465444	-0.0454472
14.896		-0.0723292	-0.0497879	-0.0291064	0.00188157	-0.0292745	-0.0423651	-0.0559132	-0.0484492	-0.0262915	-0.049077	-0.0387508	0.0255155	-0.0167016	-0.0739907	-0.0390355	-0.0435042	-0.0539171	-0.0569034	-0.0628778	-0.0485398	-0.0571525	-0.0501028	-0.0602051	-0.0557753	-0.0580255	-0.0506939	-0.0509923	-0.0507805	-0.0209982	-0.058124	-0.0499671	-0.0473385
15.092		-0.0732157	-0.0506814	-0.0385664	-0.0109231	-0.0303528	-0.00415449	-0.0502404	-0.0491646	-0.0313029	-0.0563718	-0.0414841	0.00914814	-0.0246197	-0.0669791	-0.0394834	-0.0406591	-0.0493807	-0.0295675	-0.030603	-0.0445136	-0.0495271	-0.0481873	-0.0522579	-0.0509551	-0.0518347	-0.0504524	-0.0510056	-0.0506268	-0.0116401	-0.0778224	-0.0536748	-0.0560423
15.288		-0.0753033	-0.056316	-0.042751	-0.0117935	-0.0256206	0.00319176	-0.0477887	-0.0529516	-0.0388154	-0.041518	-0.0450427	-0.00922697	-0.032091	-0.0716347	-0.0454856	-0.0517376	-0.0470554	-0.0465909	-0.0465126	-0.0426073	-0.0495639	-0.0429762	-0.0406108	-0.037238	-0.0457855	-0.0407125	-0.0503758	-0.0499301	-0.0151654	-0.0692442	-0.0510171	-0.0618083
15.484		-0.0769945	-0.0579029	-0.0482269	0.00394419	-0.027873	-0.0162365	-0.0475504	-0.0630743	-0.0444394	-0.0540271	-0.0514806	-0.0110429	-0.0194177	-0.077035	-0.0513816	-0.062182	-0.0592971	-0.0737305	-0.0737413	-0.0437534	-0.0516217	-0.0416658	-0.0384182	-0.0344206	-0.046991	-0.0359829	-0.0521552	-0.0437288	-0.0179159	-0.0525729	-0.0455706	-0.0573579
15.68		-0.0769936	-0.0540097	-0.0584472	0.00218711	-0.0309086	-0.0257513	-0.0503192	-0.064429	-0.0441067	-0.080684	-0.0510786	-0.00841561	-0.0183188	-0.0762837	-0.0526463	-0.0632816	-0.0970877	-0.0707768	-0.0764362	-0.0424417	-0.0487438	-0.0459184	-0.0443759	-0.0455949	-0.0446231	-0.0407747	-0.052964	-0.036251	-0.0219084	-0.0529014	-0.0493826	-0.0580398
15.876		-0.0730953	-0.0548986	-0.0605236	-0.0201953	-0.0572973	-0.0253818	-0.0489179	-0.0454245	-0.0351454	-0.0643879	-0.0434624	-1.17237e-05	-0.0197065	-0.0758837	-0.0500031	-0.0565861	-0.118237	-0.0539391	-0.0725647	-0.0418325	-0.0416116	-0.0479271	-0.0492371	-0.0529583	-0.0406255	-0.045116	-0.0439532	-0.0353688	-0.0246889	-0.0619293	-0.0569585	-0.0622563
16.072		-0.0715071	-0.0592427	-0.0499021	-0.0256005	-0.0661398	-0.0271961	-0.0489235	-0.031606	-0.023616	-0.0429064	-0.0340129	0.015336	-0.0203385	-0.0770301	-0.0483816	-0.0488334	-0.0910184	-0.0501101	-0.0645609	-0.0427953	-0.0406587	-0.0475409	-0.0481809	-0.049981	-0.0412979	-0.0416097	-0.0360978	-0.0382051	-0.0165597	-0.0796853	-0.0517966	-0.0555861
16.268		-0.0788673	-0.0561021	-0.0297342	-0.00511454	-0.0379918	-0.0375787	-0.0469481	-0.0426736	-0.0210485	-0.050412	-0.0290115	0.0150156	-0.0221591	-0.0775436	-0.0462498	-0.0411182	-0.0469593	-0.0572385	-0.0565774	-0.0404025	-0.0475562	-0.0449716	-0.0431807	-0.0428059	-0.0362614	-0.0294525	-0.0340884	-0.0331445	-0.00935555	-0.088496	-0.0468442	-0.0517072
16.464		-0.0832251	-0.0516011	-0.0262432	0.0140936	-0.019716	-0.0639408	-0.037091	-0.0555367	-0.024669	-0.0525887	-0.0305354	-0.000595484	-0.0177682	-0.0778306	-0.0431135	-0.0373855	-0.0310761	-0.046726	-0.0591387	-0.0367379	-0.0536982	-0.0394451	-0.0358096	-0.0489813	-0.02825	-0.0246202	-0.0295114	-0.0259445	-0.00879494	-0.0863384	-0.0469259	-0.0530791
16.66		-0.0802548	-0.0516892	-0.0405812	0.0176816	-0.00219827	-0.100512	-0.033021	-0.0495916	-0.0217045	-0.0312755	-0.0420639	-0.0155599	-0.0087117	-0.0753813	-0.0448803	-0.0439705	-0.0340892	-0.0310722	-0.0534068	-0.0407936	-0.0551853	-0.0384252	-0.030694	-0.0549674	-0.0227893	-0.0277914	-0.0331648	-0.0287549	-0.0147292	-0.0857011	-0.0457797	-0.0542639
16.856		-0.0809626	-0.0532367	-0.0433902	0.00490144	0.000679906	-0.09787	-0.0382046	-0.0498766	-0.0129404	-0.0165381	-0.0557003	-0.0175779	-0.0121217	-0.0779965	-0.0473241	-0.0471042	-0.0175259	-0.0485765	-0.0457396	-0.0497934	-0.0471451	-0.0403791	-0.0296553	-0.0412338	-0.0191553	-0.0324452	-0.0416129	-0.029929	-0.0163044	-0.0904998	-0.0451748	-0.0562175
17.052		-0.0849504	-0.0569744	-0.0350528	0.00607646	-0.034011	-0.0523185	-0.0502174	-0.0574513	-0.016224	-0.0418795	-0.055556	-0.0116486	-0.0403665	-0.0850915	-0.0451184	-0.0398496	-0.0184554	-0.0707747	-0.0517786	-0.0513272	-0.0405626	-0.0394503	-0.035902	-0.024735	-0.027728	-0.0307408	-0.0348787	-0.0200563	-0.0126597	-0.0950979	-0.0436033	-0.0523719
17.248		-0.0864078	-0.0605592	-0.02574	0.0247112	-0.0508558	-0.0176506	-0.0563288	-0.0586815	-0.0347544	-0.0742774	-0.0587253	-0.0135834	-0.0658223	-0.086092	-0.0431772	-0.0389651	-0.0437873	-0.0699569	-0.0509313	-0.053525	-0.0407069	-0.0347115	-0.0389134	-0.0261957	-0.03887	-0.0232168	-0.0271951	-0.0186485	-0.0221444	-0.0925844	-0.0432546	-0.0501302
17.444		-0.0888508	-0.0619413	-0.0224383	0.0351233	-0.0343311	-0.00194595	-0.0521708	-0.0610892	-0.0465207	-0.0869884	-0.0681833	-0.00422458	-0.0672135	-0.0810078	-0.0432101	-0.0447294	-0.0411617	-0.0584854	-0.0401423	-0.0597555	-0.0413503	-0.0355061	-0.0374774	-0.0391418	-0.037296	-0.0223566	-0.0361049	-0.0322368	-0.0343583	-0.0835781	-0.0447388	-0.0592756
17.64		-0.0935653	-0.064913	-0.0263395	0.0387789	-0.0194192	0.00833232	-0.0460821	-0.0621941	-0.0514449	-0.079967	-0.0695237	0.0133433	-0.0561184	-0.0736096	-0.0437933	-0.0496142	-0.0251883	-0.0488161	-0.0425136	-0.0570619	-0.0438169	-0.0435377	-0.0443905	-0.0449256	-0.0322323	-0.0254917	-0.0421247	-0.0408983	-0.0279634	-0.0934133	-0.0469138	-0.0645604
17.836		-0.0944776	-0.0686955	-0.0365178	0.0304896	-0.0228369	0.0121549	-0.0400766	-0.0542419	-0.0570168	-0.0772924	-0.0733203	-0.0107188	-0.0317962	-0.0744261	-0.0453747	-0.0564181	-0.028416	-0.0656059	-0.0592642	-0.0528049	-0.041715	-0.0401146	-0.0431481	-0.040981	-0.0260117	-0.0262174	-0.0360295	-0.0347558	-0.0119638	-0.124096	-0.0400771	-0.0541163
18.032		-0.0878697	-0.0664394	-0.0417227	0.0201069	-0.0437935	0.00486479	-0.043985	-0.0419968	-0.0631188	-0.088265	-0.0784948	-0.0637011	-0.0206874	-0.0878914	-0.0462812	-0.0592595	-0.0471024	-0.0653215	-0.0686724	-0.0564177	-0.0354135	-0.030434	-0.0340973	-0.0361066	-0.0190668	-0.0290255	-0.0337929	-0.0250423	-0.00685718	-0.130766	-0.0347103	-0.0498113
18.228		-0.0812259	-0.0622117	-0.0335435	0.0239351	-0.0423404	0.00173656	-0.0521981	-0.0448781	-0.0752859	-0.0856446	-0.0714499	-0.0730277	-0.045567	-0.0948218	-0.0461767	-0.0498728	-0.0553494	-0.0480149	-0.0657102	-0.0612293	-0.0315915	-0.0316144	-0.0365347	-0.0447527	-0.0193338	-0.0375465	-0.0431149	-0.0193671	-0.0131976	-0.1002	-0.040458	-0.0505124
18.424		-0.0828406	-0.0609405	-0.0333796	0.0221394	-0.0345915	-0.00718707	-0.0489253	-0.0538343	-0.0760083	-0.0773258	-0.0620149	-0.0277612	-0.0457423	-0.0901817	-0.0450832	-0.0376695	-0.0515427	-0.0548579	-0.0485654	-0.0602847	-0.0310155	-0.0401885	-0.0386598	-0.0548497	-0.0253381	-0.0442215	-0.0494199	-0.0194958	-0.0208111	-0.0794315	-0.0358682	-0.0396479
18.62		-0.0897724	-0.0606807	-0.0380272	0.0131759	-0.0475583	-0.0351023	-0.0530277	-0.0463918	-0.0567975	-0.0761523	-0.0575964	0.00142928	-0.0266164	-0.0894369	-0.0433483	-0.0352504	-0.043121	-0.0425359	-0.0409847	-0.0563611	-0.0346022	-0.0416425	-0.0346388	-0.048671	-0.0293275	-0.0470453	-0.0449085	-0.0248992	-0.021557	-0.0860677	-0.0349011	-0.0399107
18.816		-0.0928047	-0.0605523	-0.0344741	0.0249326	-0.0371021	-0.038464	-0.0610524	-0.0341906	-0.0419731	-0.0773414	-0.0409828	-0.000299561	-0.00984443	-0.0953668	-0.046503	-0.0384	-0.0387001	-0.0223274	-0.0545862	-0.0519318	-0.0354584	-0.0387471	-0.0378092	-0.0423496	-0.0259356	-0.0497337	-0.0436237	-0.0261865	-0.0232297	-0.0921703	-0.0431115	-0.0479707
19.012		-0.0899559	-0.0599241	-0.0330222	0.0344969	-0.0183055	-0.0257744	-0.0486375	-0.027781	-0.0383233	-0.061862	-0.0271665	0.0178313	0.00466064	-0.0957444	-0.0530156	-0.0453366	-0.0670121	-0.0381196	-0.0535813	-0.0463363	-0.029547	-0.0409581	-0.0458062	-0.042133	-0.0201091	-0.0413123	-0.042764	-0.0145119	-0.0257619	-0.093524	-0.0387216	-0.0456317
19.208		-0.0900749	-0.0615426	-0.0330134	0.0292993	-0.0258469	-0.00530855	-0.0363172	-0.020604	-0.036954	-0.0283549	-0.0359564	0.0322772	-0.0213923	-0.0803958	-0.0509812	-0.0510998	-0.0913269	-0.0582395	-0.0460732	-0.0449095	-0.0282629	-0.0368239	-0.0450734	-0.0434235	-0.00824696	-0.0186905	-0.0292323	0.00823371	-0.0196041	-0.100064	-0.0358754	-0.0425818
19.404		-0.0935601	-0.066734	-0.026318	0.0320223	-0.0379874	0.0307233	-0.0381517	-0.0230632	-0.0376475	-0.00758062	-0.0386905	0.0154068	-0.0340307	-0.0664175	-0.0430895	-0.0506084	-0.0751146	-0.0600879	-0.0455333	-0.0481665	-0.0359148	-0.0283683	-0.03478	-0.0469246	0.00184827	-0.00460616	-0.0153636	0.0209677	-0.0104834	-0.100362	-0.0288521	-0.0341153
19.6		-0.0958358	-0.0661242	-0.0267376	0.0254877	-0.0445373	0.0173196	-0.0437469	-0.0338545	-0.039803	-0.034938	-0.0318546	0.00474831	-0.0192208	-0.0702839	-0.0406641	-0.0494211	-0.0416299	-0.0537605	-0.0427847	-0.0539224	-0.0357675	-0.026315	-0.0294142	-0.0470431	0.00620663	-0.00917171	-0.0118329	0.022254	0.000131685	-0.0818611	-0.0181153	-0.0268833
19.796		-0.0944327	-0.0611911	-0.0327666	0.0156208	-0.0275908	-0.0151628	-0.0474302	-0.0329779	-0.0379172	-0.0834945	-0.0332239	0.0192711	-0.00203056	-0.0785184	-0.0381761	-0.0410953	-0.0123113	-0.0444482	-0.0404007	-0.0597033	-0.0233288	-0.0271773	-0.0328787	-0.0463314	0.0112796	-0.0262813	-0.0136186	0.0152285	0.00347587	-0.0706571	-0.0186002	-0.0297879
19.992		-0.09235	-0.0614165	-0.0333776	0.0251567	-0.00126059	-0.0239329	-0.0463526	-0.0287226	-0.0319051	-0.0986417	-0.0354352	0.0249664	0.0104546	-0.0853912	-0.0342026	-0.0270871	-0.015012	-0.0350687	-0.0427136	-0.0589878	-0.0166154	-0.0252375	-0.0348487	-0.0417803	0.00711527	-0.0393896	-0.0198421	-0.00648041	0.00477866	-0.0842219	-0.0150092	-0.0294284
20.188		-0.0936689	-0.0613271	-0.0330309	0.0426785	-0.000115887	-0.041708	-0.0462571	-0.023041	-0.0293757	-0.0805301	-0.0365275	0.00364982	-0.0146086	-0.0912053	-0.0371539	-0.0207691	-0.0215476	-0.0325872	-0.0509252	-0.0506977	-0.0120912	-0.0255601	-0.0347261	-0.036778	0.00444006	-0.0396678	-0.0299778	-0.0181562	0.0116289	-0.10187	-0.00808008	-0.0226685
20.384		-0.0943393	-0.0628544	-0.0327568	0.0500132	-0.000121954	-0.0442404	-0.0512947	-0.0124949	-0.0270812	-0.0443724	-0.0388985	-0.00241135	-0.0185669	-0.0927441	-0.0449241	-0.0278593	-0.0250809	-0.0525353	-0.0628636	-0.0449543	-0.00927103	-0.0315364	-0.0352767	-0.0451231	0.000675934	-0.0389469	-0.0418234	-0.0149116	0.00666194	-0.106934	-0.00892392	-0.0190185
20.58		-0.0951805	-0.066106	-0.0327942	0.0426437	-1.23007e-05	-0.0331746	-0.053136	-0.00325806	-0.0293747	-0.0194108	-0.0396559	-0.00257184	0.0147711	-0.10024	-0.0512415	-0.0407509	-0.0345593	-0.062665	-0.0685209	-0.0449156	-0.0112387	-0.034057	-0.0370661	-0.0525292	-0.00989918	-0.0384501	-0.0530341	-0.004437	-0.00146266	-0.0954328	-0.0203105	-0.0246899
20.776		-0.0984728	-0.0643243	-0.0288847	0.0323752	-0.00230478	-0.0281298	-0.0434984	0.00518281	-0.0402389	-0.0141787	-0.0396781	-0.0187505	0.00690712	-0.0978312	-0.0499817	-0.0420571	-0.020954	-0.0451709	-0.0529362	-0.0476645	-0.00801315	-0.0347278	-0.0411503	-0.0495271	-0.0110843	-0.0412854	-0.0521593	0.0100879	0.00579895	-0.0807623	-0.0259909	-0.0267154
20.972		-0.100087	-0.0602213	-0.0288006	0.034531	-0.00648573	-0.0197671	-0.0280931	-0.00034204	-0.042498	-0.0190621	-0.0419853	-0.0167353	-0.0314516	-0.0800285	-0.043842	-0.038745	-0.0176336	-0.0386677	-0.0419808	-0.0485556	-0.00519811	-0.0314931	-0.0387817	-0.0511568	-0.0027295	-0.0387096	-0.0396914	0.0122286	0.018692	-0.0920988	-0.0173912	-0.0214874
21.168		-0.0993251	-0.0584313	-0.0285357	0.0508865	-0.0229333	-0.016022	-0.0244993	-0.016688	-0.0388639	-0.0305858	-0.0446348	-0.00400759	-0.0410358	-0.0833753	-0.0417312	-0.0429115	-0.0275509	-0.0410437	-0.059837	-0.0417295	-0.00154062	-0.0209494	-0.0277371	-0.0584838	0.00702235	-0.0281886	-0.0388377	0.000632709	0.0222464	-0.1178	-0.0150699	-0.0248365
21.364		-0.0990511	-0.0612625	-0.0219741	0.0630542	-0.0329622	-0.0181575	-0.0311451	-0.0204122	-0.0401445	-0.0542954	-0.0463342	-0.0179071	-0.0333019	-0.09494	-0.0422741	-0.0497737	-0.0236392	-0.0292735	-0.0784567	-0.0383474	0.000796368	-0.0153262	-0.0208678	-0.0594992	0.0147953	-0.0304896	-0.0485603	-0.00718012	0.0178784	-0.125602	-0.015232	-0.028923
21.56		-0.0991458	-0.0616763	-0.022379	0.0741265	-0.0215707	0.000528452	-0.0390938	-0.0133866	-0.0373055	-0.0702244	-0.0437065	-0.0360618	-0.0194016	-0.0952243	-0.0414206	-0.0509147	-0.00901976	-0.0304066	-0.0764708	-0.043634	-0.0018556	-0.0210683	-0.023428	-0.0485709	0.021395	-0.0377235	-0.0475633	0.00151565	0.0141002	-0.120267	-0.000627722	-0.0171733
21.756		-0.0987808	-0.057939	-0.0239827	0.093221	-0.0176637	0.0232495	-0.0420034	-0.000279399	-0.0253214	-0.0380508	-0.0349363	-0.0212041	-0.00801086	-0.0970174	-0.0408121	-0.0448563	0.0143414	-0.0404191	-0.0650758	-0.0503536	-0.00277868	-0.0289934	-0.0273547	-0.0379484	0.0239346	-0.0343912	-0.0388464	0.0165506	0.0132541	-0.0979875	0.0134185	-0.00276664
21.952		-0.100718	-0.0571937	-0.0155052	0.100508	-0.0251465	0.00342391	-0.032668	0.00800545	-0.019609	-0.0338404	-0.0291608	-0.000570116	-0.0206435	-0.0966308	-0.0377729	-0.037969	0.0146443	-0.0245909	-0.048879	-0.0563107	0.00470256	-0.0279497	-0.0332385	-0.0396746	0.0227294	-0.0380743	-0.0371533	0.0294112	0.015727	-0.0749997	0.0115308	-0.00461968
22.148		-0.103054	-0.0613731	-0.00409008	0.0925938	-0.00455787	-0.0258101	-0.028403	-0.000467696	-0.0265273	-0.0601037	-0.0313323	0.00355936	-0.050488	-0.0894913	-0.0322814	-0.0263622	0.0180024	-0.00761668	-0.0302309	-0.0567342	0.0139596	-0.020822	-0.033664	-0.0409719	0.0261075	-0.0444974	-0.0384404	0.0358278	0.0183476	-0.0762692	0.00875814	-0.0126815
22.344		-0.104935	-0.0684409	-0.00581231	0.084281	0.00199418	-0.0312743	-0.0375657	-0.00528401	-0.0365759	-0.0512592	-0.0362518	-0.0052121	-0.0551374	-0.0796628	-0.0326481	-0.0143948	0.0617468	-0.00374707	-0.0228802	-0.0509897	0.0116253	-0.014052	-0.026914	-0.0359243	0.0341179	-0.0277725	-0.0310986	0.0354391	0.021118	-0.0728984	0.0114944	-0.0145788
22.54		-0.109394	-0.0693453	-0.0212696	0.0776836	-0.0236247	-0.0444695	-0.0439396	-0.00123499	-0.0525408	-0.0331732	-0.0371537	-0.0120533	-0.0121656	-0.0752752	-0.0366111	-0.0134266	0.0653612	-0.0155446	-0.0298025	-0.048089	0.00798946	-0.00754804	-0.0277014	-0.030947	0.0443906	-0.0109115	-0.0204178	0.0354589	0.0251549	-0.0668954	0.0070023	-0.016777
22.736		-0.110613	-0.0637555	-0.029276	0.0729927	-0.0203332	-0.0524392	-0.041823	-0.00193945	-0.067286	-0.0229502	-0.0428177	0.00200364	0.0154951	-0.0771608	-0.0407544	-0.0230906	0.0178479	-0.0459424	-0.0408452	-0.0485358	0.00608734	-0.00591371	-0.0309791	-0.0263581	0.0565998	-0.00197404	-0.0164429	0.0475496	0.0278067	-0.0713019	0.0112168	-0.0120296
22.932		-0.108647	-0.0640863	-0.0250152	0.0751903	0.000371033	-0.0440813	-0.0381091	-0.00573385	-0.0652655	-0.0409289	-0.0568474	0.0187876	0.00431411	-0.0812523	-0.0461773	-0.0311227	0.00980224	-0.0765312	-0.0472709	-0.0457706	0.00644292	-0.0100357	-0.0323087	-0.0265407	0.0577612	0.00397276	-0.0225357	0.0562514	0.0278696	-0.0721741	0.0221351	-0.00101491
23.128		-0.109088	-0.0654156	-0.0199629	0.0820204	0.00261173	-0.0450948	-0.0358376	-0.000505078	-0.0546754	-0.0619413	-0.0610024	0.0224642	-0.00861512	-0.0909222	-0.0480336	-0.0320285	0.0400656	-0.0723466	-0.0577531	-0.0400183	0.0150176	-0.00938969	-0.0329528	-0.0328	0.0564192	-0.0119745	-0.0333042	0.0369823	0.0317105	-0.0803484	0.0136776	-0.00478362
23.324		-0.111053	-0.0620978	-0.0146661	0.08719	0.00603063	-0.0406161	-0.0379448	0.0139706	-0.0471251	-0.0360186	-0.053567	0.0051365	-0.0119985	-0.0954085	-0.0463198	-0.0295731	0.0447054	-0.0305644	-0.0558736	-0.0337057	0.0239759	-0.000703042	-0.036474	-0.0348912	0.0601266	-0.0319629	-0.0406187	0.0180383	0.0372004	-0.0819844	-8.81679e-05	-0.0176843
23.52		-0.112434	-0.0636102	-0.0224838	0.0839164	0.00900492	-0.0394369	-0.0398933	0.0208242	-0.040359	-0.015612	-0.0419987	-0.01483	-0.00801432	-0.0892222	-0.0456653	-0.0232864	0.0289348	-0.00586612	-0.0404495	-0.0309692	0.0321725	0.00592646	-0.0412833	-0.0370502	0.0569782	-0.0427051	-0.0453176	0.0243763	0.0351974	-0.0692411	-0.00476215	-0.0211781
23.716		-0.112604	-0.0680294	-0.0452713	0.0815708	-0.00260444	-0.0390215	-0.0295888	0.0225545	-0.0386662	-0.0274659	-0.0306556	0.0147676	0.000572262	-0.0924099	-0.0449919	-0.0214753	0.0213105	-0.0106709	-0.0467353	-0.0371453	0.0326036	0.00195703	-0.0383947	-0.0432102	0.0561306	-0.0478468	-0.0480432	0.0384933	0.0319935	-0.0679204	0.0101728	-0.0118073
23.912		-0.112613	-0.0692935	-0.0488226	0.0875865	-0.00695853	-0.0203341	-0.0262331	0.0308067	-0.0422919	-0.0240928	-0.0343179	0.0513425	-0.0027877	-0.101529	-0.0440621	-0.0261651	0.0209799	-0.0275541	-0.0503885	-0.0423305	0.0309863	-0.00166433	-0.0345819	-0.0417765	0.0543913	-0.04542	-0.0443867	0.045103	0.0304723	-0.0729941	0.0309368	-0.0019617
24.108		-0.113337	-0.0704776	-0.0275865	0.104587	-0.00785789	-0.00527102	-0.0385922	0.0372453	-0.0498699	-0.0393045	-0.0495711	0.0375619	-0.0224238	-0.105159	-0.0445585	-0.0291828	0.0268862	-0.0336046	-0.03304	-0.0359689	0.0402669	0.00302826	-0.0350107	-0.0357766	0.0561053	-0.0472171	-0.0355317	0.0516437	0.0311645	-0.0750284	0.0317622	-0.000527593
24.304		-0.115059	-0.0710613	-0.0106249	0.132533	-0.00285586	0.0078311	-0.0388426	0.0431656	-0.0538544	-0.0617853	-0.0475063	0.00515601	-0.0194945	-0.106929	-0.0442859	-0.0271639	0.0371807	-0.0314679	-0.0308467	-0.0297013	0.0514107	0.00795017	-0.0360147	-0.0358792	0.0701158	-0.0516268	-0.0358382	0.0611383	0.0345795	-0.0732468	0.0245072	-0.00096112
24.5		-0.119386	-0.0714384	-0.00934068	0.139826	-0.0116208	0.00498202	-0.0231494	0.048803	-0.0433537	-0.0371515	-0.0336111	-0.00667878	-0.00189029	-0.0996741	-0.0425799	-0.021085	0.0500941	-0.0429009	-0.0458001	-0.0272377	0.0643436	0.0108478	-0.0304808	-0.0408495	0.0846851	-0.0504095	-0.0373361	0.0570731	0.035937	-0.076203	0.0216804	0.00330129
24.696		-0.121876	-0.0727613	-0.0208981	0.126303	-0.0358509	-0.0160949	-0.0144592	0.0437695	-0.0398431	-0.018688	-0.0370827	0.0108377	-0.0187814	-0.0896224	-0.0439584	-0.0215517	0.0539165	-0.037775	-0.0435138	-0.024697	0.0684711	0.0125159	-0.0182198	-0.0418309	0.0888655	-0.0396077	-0.0257117	0.051965	0.0405848	-0.0885678	0.0271397	0.0127662
24.892		-0.120842	-0.0690214	-0.0347644	0.113948	-0.0231936	-0.00799807	-0.0193789	0.0317932	-0.0463619	-0.0406616	-0.0453697	0.0266734	-0.0416043	-0.0942263	-0.0473772	-0.026992	0.0476014	-0.0197375	-0.031081	-0.0278479	0.0586273	0.0162466	-0.0123768	-0.0326053	0.089938	-0.0226085	-0.0179669	0.0650757	0.0427802	-0.0800073	0.033331	0.0183483
25.088		-0.120241	-0.0657729	-0.0381148	0.109665	0.00643763	0.00357723	-0.0261943	0.0256391	-0.0477912	-0.0547374	-0.0448893	0.0134943	-0.0457929	-0.105209	-0.0490972	-0.0292001	0.0328374	-0.0326693	-0.0327117	-0.0314056	0.0575968	0.0237748	-0.0101752	-0.0212938	0.0984856	-0.0190726	-0.0191799	0.0713825	0.0354286	-0.0608826	0.0311663	0.0139096
25.284		-0.11598	-0.0697685	-0.0281252	0.123433	0.013055	-0.0211012	-0.032847	0.0372553	-0.0573181	-0.0458825	-0.0403042	-0.00380849	-0.0496072	-0.110538	-0.0517288	-0.0338694	0.0249506	-0.0568759	-0.0448546	-0.0283714	0.0709088	0.02913	-0.00621835	-0.0210747	0.0989855	-0.0272205	-0.0200462	0.0666054	0.0378935	-0.0776334	0.0321967	0.00969121
25.48		-0.110726	-0.0758858	-0.0154982	0.134201	-0.00130056	-0.039372	-0.0388964	0.0446817	-0.0641206	-0.0470437	-0.0301318	0.00425328	-0.0315959	-0.115886	-0.0516946	-0.0369838	0.0404703	-0.0692994	-0.0537342	-0.0254808	0.0819681	0.0305397	-0.0113005	-0.0301725	0.101314	-0.0255733	-0.0261018	0.0719186	0.041227	-0.105787	0.0416019	0.0151104
25.676		-0.111405	-0.0773223	-0.0162214	0.14696	0.00186455	-0.0323838	-0.0454649	0.0350633	-0.0538581	-0.0530901	-0.0278535	0.0200364	-0.0193117	-0.118637	-0.0486468	-0.0322507	0.0643572	-0.0584479	-0.0434227	-0.0247127	0.0839566	0.0279143	-0.0191549	-0.0392085	0.110267	-0.0202553	-0.032948	0.0867919	0.0353194	-0.0999789	0.0412604	0.0185459
25.872		-0.116081	-0.075783	-0.0192173	0.17208	0.00841966	-0.0216045	-0.0487443	0.039453	-0.0468739	-0.0506884	-0.0297492	0.01281	-0.026322	-0.110307	-0.0509605	-0.0249381	0.087454	-0.0351707	-0.0389478	-0.0225256	0.0864709	0.0248262	-0.0197556	-0.0458514	0.108402	-0.0241419	-0.0322483	0.0930676	0.0367412	-0.0703079	0.0335666	0.0132041
26.068		-0.120588	-0.0793666	-0.0103261	0.180693	0.00464344	-0.0192718	-0.0434698	0.0491735	-0.052147	-0.0522282	-0.0207197	0.00600365	-0.0134595	-0.103231	-0.0561106	-0.0277038	0.075369	-0.0421877	-0.0565288	-0.0220515	0.0942338	0.032304	-0.0198956	-0.0464006	0.105404	-0.0234258	-0.0318677	0.0821818	0.0432636	-0.0575149	0.0351194	0.010468
26.264		-0.121546	-0.0810245	-0.00117712	0.185713	-0.000323143	-0.0211901	-0.0426755	0.0497737	-0.0620735	-0.045936	-0.015798	0.02323	-0.00337749	-0.111992	-0.0580708	-0.0379965	0.0402045	-0.0612365	-0.0678678	-0.0239732	0.103882	0.0440448	-0.0146639	-0.0398266	0.108177	-0.0158342	-0.0318874	0.0825361	0.0486089	-0.071859	0.0459405	0.0186117
26.46		-0.121025	-0.0804979	-0.00177495	0.18914	-0.00956916	-0.0193209	-0.0350768	0.0517019	-0.0627809	-0.0378803	-0.0196235	0.0194713	-0.000380699	-0.11451	-0.0573333	-0.042685	0.040522	-0.0622352	-0.0746441	-0.0236973	0.111462	0.0476281	-0.00235341	-0.0295796	0.123374	-0.00940094	-0.0210065	0.103534	0.0644745	-0.0686032	0.0534874	0.0285213
26.656		-0.123263	-0.0846614	-0.0104348	0.180637	-0.00875905	-0.0170832	-0.023233	0.0467352	-0.0538924	-0.0467808	-0.0302103	-0.000281268	-0.00261127	-0.0991679	-0.0558954	-0.0384658	0.062732	-0.0562737	-0.0802566	-0.0244632	0.120508	0.04921	0.00605654	-0.0117507	0.145072	-0.00349686	-0.0085721	0.114276	0.07901	-0.0621242	0.0546128	0.032887
26.852		-0.12427	-0.088948	-0.0147739	0.188113	-0.0119229	0.000833139	-0.0304417	0.0432615	-0.0524441	-0.0471065	-0.045395	-0.000193441	-0.00556126	-0.100437	-0.054766	-0.0293529	0.0820412	-0.0633186	-0.0725659	-0.0276825	0.127006	0.0529729	0.00629405	-0.00592764	0.146358	-0.00276424	-0.0141499	0.106518	0.0767348	-0.0910166	0.0588307	0.0374801
27.048		-0.121418	-0.0906053	-0.014419	0.204921	-0.0108416	0.0233672	-0.0326415	0.0545784	-0.0586099	-0.0475335	-0.0479419	0.0138126	-0.00295079	-0.111382	-0.0516451	-0.02736	0.0945174	-0.0587772	-0.0546044	-0.0254972	0.119721	0.0565462	0.000414282	-0.0224805	0.139289	-0.0121405	-0.0260253	0.0985183	0.0789342	-0.101657	0.0622544	0.0365931
27.244		-0.121154	-0.0877308	-0.0161234	0.206269	-0.016163	0.0263952	-0.0253618	0.0644791	-0.0601136	-0.062644	-0.0434463	0.0278444	-0.0191348	-0.113899	-0.0479507	-0.0286612	0.101427	-0.040351	-0.0405641	-0.0250373	0.117113	0.0590911	-0.00687706	-0.0302993	0.1437	-0.0270511	-0.0307936	0.104487	0.0827559	-0.0812374	0.0578966	0.0299702
27.44		-0.121546	-0.0857507	-0.0113131	0.20018	-0.0137288	0.0239847	-0.0265287	0.0604316	-0.0602569	-0.0591142	-0.0389966	0.0249308	-0.023742	-0.116494	-0.0458182	-0.025232	0.112049	-0.0372178	-0.0442624	-0.0293975	0.125797	0.0634617	-0.0130473	-0.0329141	0.151786	-0.0359526	-0.0302957	0.114554	0.0850318	-0.0691954	0.0509447	0.0265784
27.636		-0.120147	-0.0864451	-0.00482005	0.200111	0.00860794	0.0169945	-0.0290273	0.0574216	-0.0585218	-0.0462542	-0.0345317	0.000427815	-0.0111989	-0.111719	-0.043207	-0.0240469	0.106385	-0.0293277	-0.0373784	-0.0261933	0.129445	0.0731444	-0.0099658	-0.0388543	0.163151	-0.034813	-0.0262491	0.123767	0.0869495	-0.0619966	0.0471456	0.0237221
27.832		-0.11907	-0.0840908	0.000231882	0.20712	0.0127215	-0.00577502	-0.0341278	0.0635814	-0.0525604	-0.0536941	-0.0478288	-0.011039	-0.0181171	-0.109654	-0.0423058	-0.0263753	0.0771346	-0.0190156	-0.0155211	-0.0211361	0.133999	0.0827456	-0.00365468	-0.0329691	0.175541	-0.0297986	-0.0163831	0.139024	0.0912916	-0.0509873	0.0440327	0.0247215
28.028		-0.121209	-0.0813271	0.00476652	0.21273	0.00876976	-0.028685	-0.0433272	0.0651744	-0.0558611	-0.0674132	-0.0617775	0.00141756	-0.0235518	-0.114506	-0.0428924	-0.0250708	0.0654732	-0.0239237	-0.0198892	-0.0175474	0.14172	0.0829122	-0.00857365	-0.0337064	0.185561	-0.023048	-0.0041408	0.154319	0.106853	-0.0499066	0.0576282	0.0399165
28.224		-0.127209	-0.082167	0.00434428	0.214574	-0.00520998	-0.0215396	-0.0403724	0.0607183	-0.0689386	-0.0887308	-0.0534211	-0.00332468	-0.00855788	-0.112204	-0.0432649	-0.0222157	0.0641084	-0.0305362	-0.0371819	-0.0176139	0.149965	0.0802845	-0.00849198	-0.0377612	0.196574	-0.0143125	0.000380336	0.162845	0.112485	-0.0589911	0.0793093	0.0530386
28.42		-0.126885	-0.0852481	-0.00235997	0.217312	-0.0250669	-0.0109452	-0.0300791	0.0692676	-0.0770201	-0.102076	-0.0395063	-0.0147865	-0.00071295	-0.105465	-0.0440438	-0.0246466	0.0529487	-0.0372186	-0.0383247	-0.0212954	0.156486	0.0847653	0.00494292	-0.0286784	0.196507	-0.0108739	-0.00749065	0.15971	0.109713	-0.0630834	0.0766317	0.0503928
28.616		-0.122443	-0.0862311	-0.0127801	0.22112	-0.0227322	-0.018404	-0.0292608	0.0818025	-0.0767556	-0.0983345	-0.0284527	-0.00867666	-0.015038	-0.0984474	-0.0404326	-0.023525	0.0652026	-0.0350179	-0.019921	-0.015105	0.162294	0.093569	0.00920045	-0.0256116	0.179594	-0.0209964	-0.0247312	0.152896	0.110153	-0.061001	0.0644462	0.0484373
28.812		-0.123056	-0.0851048	-0.0110627	0.229094	-0.000952893	-0.00270694	-0.0281701	0.0855788	-0.0726201	-0.0945292	-0.023471	0.022739	-0.0136647	-0.0988502	-0.0326039	-0.0165512	0.0883538	-0.0202477	0.00143493	-0.0136561	0.163777	0.103889	-0.0044923	-0.024684	0.174308	-0.0285662	-0.0216342	0.166132	0.108283	-0.0608211	0.0713417	0.055423
29.008		-0.12554	-0.0846017	-0.00916958	0.237882	-0.00241619	0.0240733	-0.0298231	0.0868311	-0.0663395	-0.0794079	-0.02714	0.0525069	0.00556641	-0.109639	-0.0313964	-0.0158223	0.104368	-0.0170891	-0.00222835	-0.0210013	0.162433	0.10808	-0.0110048	-0.0130551	0.193688	-0.0163901	-0.000469837	0.188295	0.110292	-0.0600894	0.0898474	0.0659503
29.204		-0.125101	-0.0841059	-0.0256122	0.233408	-0.0282885	0.0170881	-0.0382781	0.0818281	-0.0647966	-0.0678925	-0.0363486	0.0528512	-0.00329641	-0.113502	-0.0389834	-0.0186528	0.111522	-0.0288025	-0.0161309	-0.0189662	0.17194	0.109676	-0.000440869	-0.00832175	0.214704	-0.00427718	0.000457595	0.189554	0.115713	-0.0544858	0.090955	0.0662249
29.4		-0.123629	-0.0837867	-0.0360078	0.229757	-0.0213152	-0.0170447	-0.0355742	0.0787478	-0.0675501	-0.0730167	-0.0417685	0.0590084	-0.0252121	-0.112525	-0.0480252	-0.0247782	0.0993583	-0.0405281	-0.036553	-0.0124581	0.186858	0.121237	0.00724832	-0.0192008	0.223374	-0.00300239	-0.0101452	0.181473	0.12791	-0.0732638	0.0737177	0.0527091
29.596		-0.123122	-0.0866994	-0.037175	0.238288	0.0160558	-0.0322583	-0.0221283	0.0874058	-0.0681985	-0.0810991	-0.0341616	0.0639096	-0.00826437	-0.117335	-0.0525662	-0.0367847	0.113097	-0.0636148	-0.0631104	-0.00711105	0.196342	0.134803	0.00788377	-0.0270842	0.219859	-0.010086	-0.010038	0.183117	0.143778	-0.0998793	0.0651496	0.045696
29.792		-0.127619	-0.0882579	-0.0455037	0.242432	0.0278361	-0.0281329	-0.0196618	0.0988934	-0.0720929	-0.100108	-0.0274592	0.0518626	0.0199713	-0.118761	-0.0532283	-0.0405117	0.146741	-0.094816	-0.0623363	-0.00452866	0.196822	0.140324	0.0127745	-0.0228404	0.221193	-0.0236082	-0.00259717	0.188569	0.148046	-0.0957025	0.0665902	0.0477985
29.988		-0.134275	-0.0851965	-0.0401134	0.245053	0.00612543	-0.0300326	-0.0289855	0.108389	-0.0751648	-0.114954	-0.0330302	0.0460319	0.00834845	-0.112764	-0.0554009	-0.0394669	0.158162	-0.0957706	-0.0470112	-0.00962494	0.199989	0.143547	0.0200368	-0.0152567	0.234921	-0.0258686	-0.000129009	0.193093	0.150193	-0.0824495	0.0663714	0.051834
30.184		-0.135422	-0.0821266	-0.0153495	0.260069	0.000178678	-0.0263415	-0.023731	0.116616	-0.0754062	-0.102176	-0.0402407	0.0484936	-0.00401411	-0.109921	-0.0567121	-0.0449567	0.155048	-0.0740901	-0.0433746	-0.0101912	0.206996	0.148396	0.0153658	-0.0108416	0.228877	-0.023844	-0.0135865	0.209723	0.158665	-0.0728922	0.0676932	0.0540364
30.38		-0.135163	-0.0828498	-0.000308069	0.282236	0.00895378	-0.0223765	-0.0104118	0.114062	-0.0818186	-0.0922437	-0.0505613	0.0521587	0.00548549	-0.110441	-0.0570027	-0.0454871	0.127568	-0.0616306	-0.0446831	-0.00235118	0.210248	0.151756	0.00618922	-0.0189052	0.206551	-0.0423941	-0.0378059	0.220184	0.169907	-0.0772163	0.0763205	0.0553968
30.576		-0.134208	-0.0889114	-0.00260569	0.296753	0.00652787	-0.0322801	-0.0141703	0.1143	-0.0892146	-0.0930459	-0.0644272	0.0466832	-0.000737535	-0.115408	-0.0583543	-0.0404866	0.118579	-0.0653086	-0.0523624	-0.00352779	0.213456	0.15068	0.00454984	-0.0330768	0.206725	-0.0614368	-0.0447618	0.211083	0.179729	-0.0937737	0.0786874	0.0567114
30.772		-0.13236	-0.0894483	-0.00627817	0.300079	0.00140439	-0.0411552	-0.0216204	0.119564	-0.0881101	-0.0905607	-0.0637543	0.0417682	-0.010715	-0.12705	-0.0581671	-0.0413805	0.142756	-0.0680724	-0.0655246	-0.00808333	0.217691	0.150942	0.00666299	-0.0356884	0.230628	-0.0384581	-0.0266248	0.212746	0.189203	-0.0889873	0.0777378	0.056549
30.968		-0.130471	-0.0857895	-0.0102367	0.286886	-0.00076003	-0.0212946	-0.0251228	0.112498	-0.082245	-0.078537	-0.0584498	0.0291037	-0.00717512	-0.125233	-0.0563202	-0.0414242	0.150096	-0.0604507	-0.0564671	-0.00629523	0.224322	0.159392	0.011978	-0.0257353	0.25404	0.00554071	-0.0137357	0.22886	0.197752	-0.0741801	0.094303	0.0657451
31.164		-0.131161	-0.0863001	-0.00905237	0.278379	0.00827348	0.00547811	-0.0336342	0.111406	-0.0801084	-0.0690813	-0.0606036	0.00524707	-0.00744421	-0.114326	-0.0544251	-0.0340446	0.146458	-0.0647039	-0.0360005	-0.00589572	0.235855	0.173697	0.0180393	-0.0126086	0.259889	0.0129124	-0.0180387	0.239957	0.202779	-0.0812872	0.097817	0.0724769
31.36		-0.134334	-0.0867486	-0.0066633	0.30014	0.0190998	-0.00852206	-0.0365041	0.121706	-0.0774327	-0.0711454	-0.0581143	0.028511	0.00125508	-0.112745	-0.0532487	-0.0331495	0.153921	-0.0625531	-0.03185	-0.0038172	0.244599	0.183504	0.0196047	-0.00799392	0.25313	-0.00513063	-0.020579	0.242088	0.209252	-0.0764879	0.0912128	0.0728284
31.556		-0.137439	-0.0916689	-0.0138293	0.320799	0.0208133	-0.0360757	-0.0326151	0.123206	-0.0794767	-0.0658429	-0.0547126	0.0653329	0.00499309	-0.120105	-0.0508073	-0.0392596	0.178422	-0.0327815	-0.0370082	0.0022906	0.248188	0.189797	0.017152	-0.00913672	0.256292	-0.016066	-0.0189158	0.250373	0.219568	-0.0414127	0.106659	0.0815341
31.752		-0.140461	-0.097555	-0.0165814	0.321455	0.0280267	-0.0285104	-0.0291012	0.128012	-0.0899706	-0.0595301	-0.0577694	0.049882	-0.00612266	-0.132362	-0.0498796	-0.0375899	0.176295	-0.0283646	-0.0454726	0.00717705	0.257323	0.20006	0.017311	-0.00377625	0.273498	-0.026286	-0.0240036	0.264419	0.236456	-0.0439531	0.124035	0.0918676
31.948		-0.138523	-0.0956491	-0.0149913	0.312089	0.0188487	-0.0222876	-0.0293912	0.144818	-0.0934517	-0.0681	-0.0589075	0.0197464	-0.0068741	-0.130843	-0.0550068	-0.0362957	0.145876	-0.0487759	-0.0548369	0.00846082	0.27037	0.202645	0.0217691	-0.000837858	0.291906	-0.0290617	-0.0244699	0.276261	0.24492	-0.076191	0.130475	0.0932495
32.144		-0.13836	-0.0910454	-0.00941185	0.305968	0.0027756	-0.0243079	-0.0289231	0.154822	-0.0825367	-0.0670017	-0.0465892	0.019264	-0.0162376	-0.11237	-0.0575052	-0.0403117	0.146257	-0.04805	-0.0632714	0.00333674	0.282931	0.201773	0.021174	-0.00496074	0.297533	-0.0229355	-0.0172661	0.285493	0.238825	-0.0788693	0.131266	0.0923699
32.34		-0.140758	-0.0883051	0.00591177	0.318766	0.00916159	0.000839225	-0.0231846	0.159822	-0.068744	-0.0620837	-0.0305628	0.0432681	-0.0379866	-0.110106	-0.052306	-0.0376896	0.161627	-0.0386685	-0.0627006	0.00328531	0.294718	0.205576	0.0210768	0.00366172	0.300213	-0.0199771	-0.0150438	0.291803	0.246589	-0.0845066	0.130613	0.0981265
32.536		-0.139394	-0.086591	0.0102306	0.328281	0.011065	0.017677	-0.026923	0.165278	-0.0707054	-0.0849019	-0.0318445	0.0640622	-0.0232949	-0.119605	-0.0481803	-0.0328209	0.164896	-0.0442352	-0.0504629	0.0127625	0.301516	0.208997	0.0256089	0.0136726	0.311999	-0.0106857	-0.0137763	0.308183	0.263361	-0.0880701	0.137949	0.107196
32.732		-0.138993	-0.0842692	-0.00390199	0.326399	0.0204984	0.021479	-0.028874	0.18052	-0.0782409	-0.0810266	-0.0363329	0.068119	0.00585106	-0.116803	-0.0471361	-0.0339808	0.182799	-0.0590527	-0.041587	0.0156946	0.301513	0.212164	0.0261318	0.00776397	0.317942	-0.00358725	-0.00611837	0.333956	0.274196	-0.0595183	0.153762	0.120161
32.928		-0.137039	-0.0839595	-0.0012387	0.344384	0.0352646	0.0188496	-0.0125438	0.197791	-0.0714605	-0.0359108	-0.0320106	0.0552022	0.00519122	-0.116365	-0.0470996	-0.0302261	0.196883	-0.0551345	-0.0461315	0.0123733	0.300998	0.218069	0.0248888	0.000162941	0.316234	-0.0132129	0.000224004	0.352283	0.291303	-0.0389489	0.159089	0.128427
33.124		-0.135917	-0.0856308	0.00933286	0.358799	0.0220455	0.0106272	-0.000861381	0.189155	-0.0647114	-0.0285401	-0.0319433	0.0415981	0.00910579	-0.122977	-0.0461329	-0.0146295	0.210681	-0.0326265	-0.0421406	0.00880337	0.305649	0.228818	0.0225273	-0.00752418	0.310561	-0.0193837	-0.00662004	0.352004	0.310098	-0.0422371	0.151953	0.123962
33.32		-0.141468	-0.0842598	0.00178933	0.354573	-0.00742349	0.0152856	-0.0103142	0.18163	-0.0726939	-0.0527425	-0.0462314	0.0314542	0.0144027	-0.121627	-0.042494	-0.000366148	0.231905	-0.00509452	-0.0248884	0.00831574	0.317356	0.236665	0.023128	-0.020223	0.313804	-0.0228952	-0.0206975	0.34146	0.323704	-0.0522965	0.161271	0.127545
33.516		-0.146657	-0.0827847	-0.0029554	0.365334	-0.00572852	0.0150928	-0.0240856	0.20577	-0.0837338	-0.0537031	-0.0583162	0.0375411	0.00619333	-0.114334	-0.0431047	-0.00231557	0.220254	0.00648612	-0.0272972	0.0140969	0.329347	0.239415	0.0239104	-0.0292636	0.324224	-0.0399273	-0.034418	0.342385	0.330009	-0.0574303	0.185395	0.147726
33.712		-0.146121	-0.0863759	0.000932431	0.383885	0.0355096	0.0204133	-0.0210169	0.230063	-0.0859926	-0.0542438	-0.0464223	0.0664935	0.0147865	-0.11802	-0.0485103	-0.0158704	0.203479	-0.0142843	-0.0381503	0.0207372	0.331553	0.242084	0.0210155	-0.0283667	0.32088	-0.0471037	-0.0416075	0.358719	0.324295	-0.0471947	0.200519	0.164566
33.908		-0.143153	-0.0900721	0.00419044	0.393723	0.0633006	0.0223284	-0.011437	0.237023	-0.0826182	-0.0512254	-0.0303745	0.0741917	0.0218493	-0.131192	-0.0534893	-0.0305906	0.189216	-0.0297509	-0.0433615	0.0233249	0.332796	0.247087	0.0211687	-0.0105254	0.314064	-0.0370937	-0.035349	0.380792	0.317421	-0.0348845	0.209359	0.171819
34.104		-0.141145	-0.0867838	0.000795323	0.405232	0.0584724	0.0116606	-0.0143259	0.246561	-0.0752075	-0.0388649	-0.0287434	0.0745508	0.0126853	-0.141924	-0.0577524	-0.0434832	0.179696	-0.0390506	-0.0450416	0.0198477	0.33623	0.255187	0.0255658	0.0115996	0.322827	-0.026987	-0.0247941	0.391687	0.317002	-0.0451554	0.214348	0.176038
34.3		-0.13965	-0.0845952	-0.0050849	0.41646	0.0342787	0.0216526	-0.0207068	0.243931	-0.0721415	-0.0562919	-0.0346215	0.087325	0.0149013	-0.142432	-0.058709	-0.0445831	0.211177	-0.0454992	-0.0392111	0.0203869	0.340393	0.259981	0.0263976	0.0131347	0.332314	-0.0211038	-0.0179385	0.386325	0.332357	-0.0544373	0.211848	0.176586
34.496		-0.139466	-0.0870696	-0.00463262	0.395688	0.0204129	0.0110619	-0.0163501	0.223638	-0.0797485	-0.0697245	-0.0427007	0.097819	0.011544	-0.134633	-0.0568874	-0.0360316	0.260503	-0.0433926	-0.0420057	0.0247055	0.349466	0.260357	0.0200406	0.00371431	0.324117	-0.0236729	-0.0191281	0.390017	0.36363	-0.0492541	0.203426	0.172578
34.692		-0.142024	-0.0879368	-0.0091364	0.371435	0.0340532	-0.0271756	-0.0122655	0.222489	-0.0865958	-0.0634896	-0.051677	0.102065	0.00245611	-0.135855	-0.0554114	-0.0314685	0.271414	-0.0523759	-0.0535864	0.0237969	0.36005	0.269071	0.0204044	-0.00409472	0.311562	-0.0276444	-0.0269464	0.408681	0.386391	-0.0515367	0.206027	0.177692
34.888		-0.147618	-0.0920625	-0.00771694	0.391954	0.0482523	-0.0261686	-0.0237054	0.240721	-0.0918875	-0.0624286	-0.0498371	0.0781673	0.00274392	-0.141915	-0.0553599	-0.0274124	0.258697	-0.0539281	-0.0565	0.025311	0.363505	0.281253	0.0273059	-0.00924057	0.3146	-0.0282356	-0.0263013	0.4313	0.398708	-0.048202	0.23069	0.19891
35.084		-0.149169	-0.0976662	0.00904203	0.424178	0.0446361	0.00878023	-0.0326173	0.253577	-0.0975091	-0.0579006	-0.0448515	0.0562311	0.00420765	-0.13843	-0.0562653	-0.0226733	0.250803	-0.0559213	-0.045467	0.0317015	0.362002	0.283409	0.0314926	-0.00672318	0.330044	-0.028948	-0.0191592	0.446798	0.406614	-0.0379926	0.249661	0.21132
35.28		-0.142719	-0.0987796	0.01409	0.435215	0.0285612	0.0259922	-0.0245397	0.254685	-0.0979947	-0.0623488	-0.0526389	0.0666744	0.00914927	-0.124026	-0.0575126	-0.0216923	0.236117	-0.0618359	-0.0345852	0.0346311	0.368383	0.285373	0.0352477	-0.00118309	0.346143	-0.0263158	-0.0192466	0.453599	0.414337	-0.0207271	0.249999	0.211948
35.476		-0.139927	-0.0982867	0.00866906	0.437572	0.0189395	0.0238583	-0.0231004	0.254524	-0.0923647	-0.0739578	-0.0613169	0.0615977	0.00699175	-0.114231	-0.0594459	-0.0197367	0.234571	-0.0525916	-0.0360375	0.0335174	0.378724	0.294465	0.0349896	0.00245682	0.364546	-0.0179836	-0.0151487	0.467477	0.42594	-0.0013386	0.246351	0.2142
35.672		-0.145379	-0.0969701	0.0111314	0.450478	0.0396804	0.0196756	-0.0298498	0.264498	-0.0896344	-0.0487511	-0.0655067	0.0467319	0.0118041	-0.124629	-0.0626759	-0.025472	0.236641	-0.0559524	-0.0434743	0.0355442	0.386421	0.300138	0.0344445	0.00965137	0.378362	-0.0123848	-0.00756315	0.47913	0.436476	-0.00500774	0.244286	0.210869
35.868		-0.149361	-0.0965226	0.0176289	0.45807	0.0609467	0.0124459	-0.0212659	0.271729	-0.0896106	-0.0117282	-0.0647329	0.052539	0.0209671	-0.132314	-0.0656655	-0.0426447	0.229114	-0.0660241	-0.0522064	0.0362692	0.390966	0.302276	0.0380113	0.0212268	0.382562	-0.0133504	-0.00684589	0.493576	0.446258	-0.00825329	0.236268	0.206094
36.064		-0.14625	-0.0967861	0.0263852	0.455481	0.070817	0.0279114	-0.0132362	0.268049	-0.0904945	-0.0186187	-0.0556854	0.0656476	0.0174491	-0.126553	-0.0651274	-0.0514085	0.252638	-0.0559676	-0.0554147	0.0334697	0.39752	0.309894	0.0408518	0.0288116	0.393953	-0.00300017	-0.00408691	0.513566	0.457284	-0.00572278	0.235791	0.211884
36.26		-0.14355	-0.0973335	0.0412503	0.465299	0.0811377	0.0467695	-0.0154666	0.271589	-0.0926932	-0.0385804	-0.0404615	0.0950589	0.0231522	-0.129918	-0.0607175	-0.0437496	0.284797	-0.0504569	-0.047461	0.0339453	0.410028	0.316432	0.0428851	0.0239	0.411794	0.0102246	-0.00257017	0.515864	0.473932	-0.0198147	0.259529	0.224608
36.456		-0.14657	-0.100783	0.0366553	0.469306	0.0744138	0.0416264	-0.0132092	0.289455	-0.0904421	-0.0496511	-0.027813	0.117277	0.0327613	-0.140438	-0.0564124	-0.0269546	0.276849	-0.0418007	-0.0333024	0.0356371	0.418029	0.321179	0.0417281	0.0162553	0.417026	0.00250202	0.00235847	0.517701	0.495534	-0.0250811	0.292835	0.245594
36.652		-0.149392	-0.100892	0.0176167	0.46426	0.0680081	0.0472923	-0.0123266	0.314355	-0.0898778	-0.0656214	-0.0285878	0.116906	0.0370158	-0.141324	-0.0562694	-0.0129196	0.254607	-0.0249558	-0.016049	0.0383065	0.418111	0.3255	0.0381947	0.0156318	0.404221	-0.0144035	0.00480474	0.526277	0.509023	-0.0276092	0.296246	0.259585
36.848		-0.151074	-0.0991035	0.0172535	0.476185	0.0681268	0.0577671	-0.0149524	0.314586	-0.0964145	-0.078301	-0.0388787	0.118408	0.0344427	-0.134144	-0.0586933	-0.0151091	0.258285	-0.0248664	-0.00158879	0.0439225	0.41868	0.324482	0.0344683	0.013381	0.394305	-0.0237587	-0.0051694	0.530454	0.504822	-0.0376709	0.27509	0.252642
37.044		-0.151887	-0.103788	0.0179861	0.495756	0.0716879	0.0454926	-0.0143518	0.290293	-0.104656	-0.103467	-0.0499698	0.111436	0.0203993	-0.127382	-0.0583305	-0.0237287	0.272652	-0.0323738	-0.00360543	0.0493947	0.419857	0.325438	0.0293218	0.0113952	0.409619	-0.02162	-0.00985869	0.545889	0.492162	-0.0306026	0.291127	0.259195
37.24		-0.151738	-0.108293	0.0215958	0.509508	0.0800305	0.0397206	-0.0118525	0.298381	-0.103519	-0.129589	-0.0556527	0.111517	0.02032	-0.125573	-0.0570875	-0.0253555	0.265905	-0.0426438	-0.0119248	0.0528656	0.418703	0.329881	0.0291	0.00879288	0.428066	-0.0179752	-0.0137017	0.562891	0.492498	-0.0252518	0.315913	0.271103
37.436		-0.152925	-0.107743	0.0340333	0.521931	0.0707281	0.0326562	-0.00974456	0.336087	-0.0965899	-0.0992205	-0.0520803	0.123658	0.0293437	-0.123373	-0.0617375	-0.027878	0.258299	-0.0505154	-0.0171986	0.0516297	0.417563	0.334313	0.0351228	0.00512061	0.42912	-0.013416	-0.0175632	0.559493	0.516388	-0.0271722	0.318205	0.268502
37.632		-0.153912	-0.107845	0.0347739	0.525843	0.0493072	0.0220883	-0.0110352	0.362222	-0.0949803	-0.0561461	-0.0424786	0.12384	0.0276208	-0.119306	-0.0623068	-0.0287682	0.25181	-0.0482662	-0.0277545	0.0484147	0.422144	0.338311	0.0367574	0.00752667	0.431912	-0.010743	-0.00754666	0.555113	0.533534	-0.013662	0.322384	0.27125
37.828		-0.155471	-0.106809	0.0324862	0.510786	0.0429703	0.0367951	-0.012391	0.358065	-0.0894363	-0.0605304	-0.0380983	0.124034	0.0216316	-0.119278	-0.0542162	-0.0227106	0.256733	-0.034231	-0.0304895	0.0508929	0.430691	0.346662	0.0383442	0.0183394	0.442431	-0.0166105	0.00366881	0.567519	0.53038	0.0119596	0.317877	0.27198
38.024		-0.155362	-0.101162	0.0297989	0.504509	0.0456651	0.0176626	-0.0110793	0.348324	-0.0809569	-0.0962359	-0.0420209	0.126943	0.0162209	-0.125242	-0.0499174	-0.0128977	0.279677	-0.0137996	-0.0157306	0.0575789	0.432661	0.360922	0.0425736	0.0264367	0.444769	-0.0173213	-0.00345033	0.580728	0.536475	0.0273691	0.31235	0.271305
38.22		-0.152638	-0.0974716	0.0291374	0.519713	0.0538936	-0.0111416	-0.0203112	0.358795	-0.0760635	-0.0910185	-0.0401083	0.141873	0.0351738	-0.13435	-0.0499111	-0.00302697	0.302509	-0.00663274	7.22811e-05	0.0618712	0.439358	0.369744	0.0447088	0.0250358	0.447476	-0.0225207	-0.0134678	0.593327	0.554747	0.0247313	0.317819	0.282359
38.416		-0.151583	-0.0997507	0.0337678	0.543506	0.0716106	0.00359163	-0.0275824	0.385518	-0.0695044	-0.0382331	-0.0341829	0.154366	0.0539965	-0.13543	-0.0493006	-0.00544712	0.338883	-0.00375042	-0.00798966	0.064668	0.458687	0.371834	0.0514661	0.0344606	0.456849	-0.0265681	-0.00528793	0.606473	0.572057	0.015365	0.324613	0.290319
38.612		-0.154492	-0.106113	0.0363397	0.569462	0.0817123	-0.00188925	-0.0127915	0.414383	-0.0667733	-0.0245196	-0.0285085	0.16282	0.0445665	-0.130798	-0.0463897	-0.0158236	0.350913	0.00273309	-0.0141417	0.0710932	0.470308	0.374793	0.0560178	0.043489	0.462297	-0.0116503	0.00892814	0.611791	0.580539	0.009318	0.333418	0.294861
38.808		-0.158783	-0.107942	0.0497429	0.575088	0.0822991	-0.00760676	0.00541684	0.422724	-0.0701219	-0.022501	-0.0182509	0.180018	0.0438976	-0.123436	-0.0405545	-0.0111584	0.325758	0.00996978	0.00155084	0.0798912	0.468045	0.38719	0.0551604	0.041323	0.474617	0.00131362	0.0155933	0.620014	0.58585	0.00199036	0.355677	0.30976
39.004		-0.157809	-0.101866	0.0619217	0.565321	0.0864408	0.0063814	0.00830082	0.426333	-0.0835066	-0.0205544	-0.0140111	0.181396	0.0491806	-0.11566	-0.0383908	0.000552734	0.314068	0.0208727	0.0161099	0.0836822	0.462263	0.400818	0.0546596	0.0432156	0.490549	-0.00289524	0.013716	0.625794	0.591621	0.00228789	0.374352	0.31948
39.2		-0.155101	-0.0981984	0.0532526	0.580963	0.0960051	0.00541171	0.00272292	0.416124	-0.0997242	-0.0483405	-0.0283438	0.155688	0.0475391	-0.125565	-0.0406826	0.00116361	0.32021	0.0235335	0.0244613	0.0841245	0.460157	0.394351	0.0558186	0.048594	0.504315	-0.00257311	0.019936	0.634449	0.589041	0.0128444	0.378605	0.322666
39.396		-0.155628	-0.105009	0.041975	0.620385	0.0923534	0.0161945	-0.00331059	0.402979	-0.102719	-0.0565459	-0.0434061	0.14304	0.0457732	-0.137194	-0.0417109	-0.00333925	0.343267	0.00939401	0.0228838	0.0871969	0.461325	0.388542	0.0574423	0.0592712	0.522821	0.0114399	0.0355288	0.654073	0.593632	0.0129789	0.388371	0.333932
39.592		-0.158167	-0.113782	0.0372745	0.626178	0.0824525	0.0260794	-0.00459497	0.423545	-0.0958693	-0.0434168	-0.0416792	0.165505	0.0378472	-0.137081	-0.0431705	-0.00710128	0.37221	-0.0186288	0.0191964	0.0877544	0.461021	0.395586	0.052785	0.0612914	0.52468	0.0164431	0.034308	0.656646	0.606756	0.0123436	0.398178	0.345838
39.788		-0.160683	-0.112136	0.0399332	0.602636	0.0890519	0.0396813	-0.000578322	0.445451	-0.0863903	-0.0393799	-0.0380915	0.185447	0.0351771	-0.143559	-0.0472617	-0.0102216	0.371496	-0.0454278	0.0215393	0.0849337	0.467056	0.399593	0.0497693	0.0539809	0.517179	0.0119242	0.0265023	0.651685	0.614535	0.0217886	0.406462	0.354366
39.984		-0.159078	-0.109014	0.0554442	0.603677	0.111281	0.0550535	-0.00412397	0.446889	-0.0826752	-0.0510224	-0.0413764	0.19258	0.0323053	-0.146214	-0.0500087	-0.0137413	0.359453	-0.041554	0.0193065	0.0851865	0.483038	0.408652	0.0522839	0.0451066	0.512982	0.0016925	0.0234301	0.654379	0.623111	0.01869	0.420219	0.360713
40.18		-0.157919	-0.109839	0.0723529	0.623931	0.139465	0.0172575	-0.00524196	0.437749	-0.0855024	-0.0749226	-0.0417313	0.204136	0.0252359	-0.139875	-0.0512319	-0.0141692	0.368123	-0.0318339	0.0101013	0.0862329	0.495445	0.411102	0.052449	0.0423125	0.503099	-0.00932544	0.0172678	0.651499	0.629674	0.0126322	0.438166	0.373054
40.376		-0.161609	-0.109447	0.0836091	0.638845	0.130192	-0.0262342	-0.00200049	0.440585	-0.0889186	-0.0695124	-0.0356196	0.219184	0.0379009	-0.141248	-0.0556973	-0.0125008	0.347969	-0.0409523	0.00981181	0.0900553	0.498709	0.410446	0.0567066	0.0642882	0.507525	-0.00383121	0.0209296	0.656284	0.638225	0.019582	0.445913	0.382723
40.572		-0.16577	-0.111914	0.0895084	0.643423	0.103116	-0.0167812	-0.00251525	0.463261	-0.0935977	-0.0468332	-0.0339745	0.21306	0.0571388	-0.141206	-0.06036	-0.0134349	0.321859	-0.0311279	0.0271597	0.0997425	0.49739	0.421272	0.061041	0.0761164	0.529901	0.0124923	0.0336644	0.670337	0.650902	0.0257808	0.444896	0.378999
40.768		-0.16676	-0.118347	0.0887368	0.650923	0.106674	0.00187114	0.00818152	0.493332	-0.092501	-0.0389832	-0.0391991	0.219661	0.0714145	-0.139634	-0.0610851	-0.0142841	0.361029	-0.00760229	0.038301	0.105725	0.492704	0.425055	0.0537686	0.0652974	0.54491	0.0134619	0.0342627	0.683073	0.647773	0.0420641	0.46515	0.387905
40.964		-0.165965	-0.121944	0.0826376	0.67522	0.118876	0.00684302	0.0217817	0.506847	-0.0900331	-0.025914	-0.0397613	0.250362	0.086608	-0.141218	-0.0583857	-0.00901339	0.371967	-0.00697079	0.0352828	0.110946	0.48648	0.42569	0.0523165	0.0671241	0.550789	0.00872566	0.0322043	0.701629	0.636517	0.0661063	0.485983	0.402875
41.16		-0.165881	-0.117787	0.0733733	0.69686	0.124641	0.0169067	0.0252815	0.503685	-0.0901883	-0.0194252	-0.0395285	0.260841	0.096222	-0.134719	-0.05561	-0.00321636	0.373934	-0.0349586	0.0296589	0.117688	0.487596	0.427186	0.0571466	0.0775335	0.551668	0.0222551	0.0357116	0.708952	0.639886	0.0850069	0.482607	0.403549
41.356		-0.165155	-0.112771	0.0728729	0.700353	0.118253	0.0121819	0.0227928	0.51186	-0.0910776	-0.0248035	-0.0430502	0.249286	0.0921246	-0.1304	-0.0554947	-0.00193944	0.428787	-0.0564175	0.0171156	0.119825	0.494564	0.42548	0.0560384	0.0874452	0.541478	0.0252499	0.0280676	0.697618	0.645004	0.0884611	0.477552	0.405848
41.552		-0.162635	-0.114434	0.0800243	0.711936	0.126698	0.0160451	0.0187813	0.524672	-0.101131	-0.0264009	-0.0381629	0.24469	0.0694294	-0.141252	-0.0523291	0.00367032	0.437339	-0.0543277	0.0119335	0.122768	0.502163	0.43	0.05872	0.0926662	0.536331	0.00956721	0.0196344	0.68928	0.642053	0.0865629	0.488838	0.413118
41.748		-0.16185	-0.114861	0.0786288	0.721065	0.158675	0.0377864	0.0166066	0.533027	-0.104458	-0.0159183	-0.0318093	0.250183	0.0689103	-0.149911	-0.047556	0.00565486	0.399087	-0.0368334	0.016516	0.128373	0.513719	0.4385	0.0650774	0.0878589	0.540085	-0.00604157	0.0152499	0.678753	0.647613	0.0789113	0.50119	0.413658
41.944		-0.165011	-0.111967	0.0750887	0.707119	0.163266	0.0275225	0.0101333	0.544054	-0.100452	-0.0181895	-0.0314511	0.24559	0.100043	-0.14408	-0.0483695	0.000957564	0.388198	-0.010201	0.0165942	0.135299	0.515918	0.446683	0.0714047	0.0983608	0.556732	-0.0178557	0.0142825	0.665876	0.663461	0.0670392	0.502923	0.41738
42.14		-0.16788	-0.113296	0.0763246	0.703695	0.145592	0.0234414	0.00929681	0.554877	-0.0987455	-0.0471082	-0.0323656	0.254802	0.114446	-0.142422	-0.0489396	0.00517086	0.425103	-0.000649015	0.0264552	0.142216	0.506419	0.450102	0.0762801	0.113525	0.588334	-0.0135114	0.0299119	0.67904	0.675864	0.0786628	0.516294	0.433218
42.336		-0.169386	-0.113992	0.0734116	0.718533	0.146794	0.0370252	0.0255084	0.564139	-0.0904784	-0.0452394	-0.0262118	0.288189	0.10759	-0.145183	-0.046035	0.0139131	0.437876	0.000358142	0.0360425	0.151254	0.504327	0.448698	0.0733026	0.109045	0.598583	-0.00186814	0.0457895	0.708224	0.67565	0.0841058	0.537035	0.444355
42.532		-0.169725	-0.113125	0.0729532	0.734574	0.167741	0.0297085	0.0232069	0.579713	-0.0872038	-0.0123184	-0.0145217	0.317935	0.0998308	-0.145454	-0.0462109	0.0109813	0.428552	0.00820739	0.0320073	0.161983	0.510868	0.451742	0.0642114	0.10747	0.590427	-0.000509445	0.044141	0.716749	0.664826	0.0819079	0.539536	0.444189
42.728		-0.168162	-0.115717	0.0831338	0.748842	0.174519	0.0209805	0.00726552	0.591559	-0.0898072	-0.0119256	-0.0171568	0.342625	0.103144	-0.140149	-0.0486088	0.007092	0.459356	0.00173398	0.0266633	0.167752	0.518024	0.450693	0.0624334	0.11241	0.588845	-0.00593233	0.0386432	0.708422	0.650382	0.105818	0.53787	0.448052
42.924		-0.167529	-0.117696	0.0838795	0.747096	0.153485	0.00837321	0.0119883	0.590571	-0.0882368	-0.0236416	-0.0279874	0.346239	0.111317	-0.125963	-0.0448589	0.0168281	0.483609	0.00172299	0.0226348	0.16759	0.511892	0.445777	0.0651736	0.11554	0.590887	0.00430973	0.0409372	0.709499	0.652988	0.11172	0.542716	0.459281
43.12		-0.170158	-0.114135	0.0670689	0.736411	0.151891	-0.00102422	0.0148227	0.582041	-0.0903088	-0.00918692	-0.0285342	0.344132	0.11011	-0.119755	-0.0382148	0.0271051	0.466818	0.0116894	0.0251424	0.164693	0.496752	0.449684	0.0647188	0.121286	0.595918	0.0272099	0.0504516	0.719539	0.669789	0.0839188	0.541507	0.464191
43.316		-0.172449	-0.110785	0.0672792	0.754061	0.169943	0.0207011	0.0140871	0.58005	-0.0930467	-0.0217366	-0.0335362	0.353969	0.120048	-0.12541	-0.0357781	0.0257932	0.433545	0.000730815	0.028597	0.167753	0.492209	0.455348	0.0665313	0.131249	0.614011	0.0485914	0.0673035	0.734869	0.670679	0.0730352	0.539764	0.461408
43.512		-0.171773	-0.113529	0.0804015	0.785676	0.154793	0.0356224	0.0122092	0.597622	-0.0876027	-0.0380327	-0.0259355	0.352676	0.139131	-0.134879	-0.0371457	0.0205091	0.444218	-0.0154071	0.0272342	0.172703	0.498221	0.461249	0.07675	0.148904	0.637151	0.0645727	0.0799543	0.743518	0.668535	0.0789663	0.545659	0.457911
43.708		-0.170388	-0.114451	0.0839363	0.798353	0.143411	0.0318829	0.0043375	0.629006	-0.0817882	-0.0107477	0.00092603	0.363827	0.134227	-0.147516	-0.04322	0.0184793	0.460849	-0.0310993	0.0287371	0.172031	0.515054	0.469329	0.0930242	0.162949	0.636659	0.0541197	0.0712112	0.715845	0.677311	0.0813734	0.561778	0.460458
43.904		-0.169743	-0.114152	0.0954335	0.790678	0.167339	0.043811	0.012075	0.654537	-0.0811073	-0.000942067	0.00184605	0.373226	0.130048	-0.157633	-0.0511282	0.0145969	0.427262	-0.0377578	0.0345854	0.171818	0.521724	0.466949	0.100918	0.159944	0.630584	0.0448047	0.0554753	0.687354	0.675188	0.0810525	0.570045	0.464288
44.1		-0.173304	-0.118889	0.103278	0.780758	0.18015	0.0490274	0.0150996	0.656769	-0.0840384	-0.015091	-0.00892207	0.373319	0.142751	-0.155821	-0.0536828	0.00764902	0.407349	-0.0309094	0.0362619	0.178663	0.507332	0.461828	0.100813	0.160951	0.635433	0.0579977	0.0588606	0.695029	0.659769	0.0871621	0.562081	0.462544
44.296		-0.176481	-0.121511	0.0942179	0.775171	0.171248	0.0316483	0.00685745	0.651296	-0.0895431	-0.0474586	-0.0189432	0.389123	0.138289	-0.140775	-0.0472411	0.00869584	0.439917	-0.0175122	0.0537544	0.189733	0.503644	0.466597	0.103307	0.175691	0.64476	0.0665658	0.0695046	0.713112	0.661822	0.115448	0.57132	0.472047
44.492		-0.172975	-0.119406	0.0954338	0.776893	0.162561	0.0359643	0.0117147	0.65939	-0.0887385	-0.0794799	-0.0332397	0.398177	0.139068	-0.13582	-0.0409647	0.0148348	0.502209	-0.00568784	0.0747343	0.194885	0.509812	0.468024	0.101781	0.17627	0.654341	0.0633153	0.071254	0.727458	0.68625	0.148355	0.603098	0.494124
44.688		-0.170663	-0.121114	0.103559	0.787905	0.172283	0.0559238	0.0160734	0.672224	-0.0805286	-0.0556423	-0.0310256	0.417848	0.154522	-0.144321	-0.0424759	0.0142787	0.519548	-0.0172312	0.0654859	0.192965	0.502976	0.46627	0.090047	0.16507	0.644455	0.0627878	0.0661796	0.728311	0.697308	0.141325	0.617087	0.503819
44.884		-0.173742	-0.121724	0.0995998	0.78907	0.195866	0.0617698	0.00924095	0.685901	-0.0772644	-0.032558	-0.0316256	0.437773	0.140433	-0.140836	-0.0427399	0.0182785	0.507608	-0.0169519	0.0560406	0.195952	0.503855	0.471004	0.0823409	0.165123	0.631525	0.0674297	0.0590323	0.711835	0.68838	0.128833	0.604605	0.498123
45.08		-0.176561	-0.117749	0.101552	0.795894	0.216931	0.0801455	0.0025657	0.694723	-0.0879248	-0.0348847	-0.0442229	0.412741	0.131317	-0.1334	-0.0419366	0.0273376	0.55441	0.00370841	0.0518448	0.207057	0.517634	0.475445	0.0825028	0.173753	0.636859	0.0687445	0.0605637	0.70271	0.676344	0.153624	0.611037	0.50501
45.276		-0.174404	-0.117935	0.112394	0.817442	0.231408	0.0804075	0.00706803	0.68532	-0.100053	-0.0219691	-0.0472962	0.408799	0.137503	-0.140378	-0.0425055	0.0315252	0.58409	0.00245597	0.0506037	0.214157	0.522852	0.476196	0.0825028	0.185377	0.640753	0.0674054	0.0626938	0.703025	0.668342	0.163083	0.635063	0.524791
45.472		-0.171797	-0.119604	0.113805	0.833947	0.233597	0.0564478	0.0184631	0.676267	-0.107909	-0.0391993	-0.0565342	0.432683	0.129173	-0.149344	-0.0375005	0.035766	0.579439	0.00896119	0.0673108	0.216401	0.523571	0.474784	0.0863162	0.190691	0.634036	0.0536418	0.0567891	0.700129	0.673648	0.155411	0.645226	0.537634
45.668		-0.175782	-0.120302	0.12411	0.863161	0.227731	0.0486524	0.0181748	0.672337	-0.116387	-0.0887914	-0.0675121	0.425147	0.143729	-0.145187	-0.0332549	0.0420943	0.59228	0.0480325	0.0891102	0.218653	0.525953	0.474826	0.0960085	0.191327	0.635998	0.0436022	0.0589389	0.70772	0.683159	0.156529	0.649083	0.543289
45.864		-0.181337	-0.120366	0.140556	0.907355	0.230125	0.0314793	0.00908388	0.67567	-0.112696	-0.0843718	-0.0526353	0.428814	0.172436	-0.137257	-0.0337114	0.0474513	0.565833	0.0581861	0.102234	0.218057	0.524113	0.474637	0.102394	0.197804	0.655321	0.0493366	0.0650379	0.724204	0.678589	0.160164	0.648822	0.541981
46.06		-0.181406	-0.118735	0.131754	0.915047	0.241674	0.0195169	0.0119376	0.698847	-0.100374	-0.0308368	-0.0325007	0.462731	0.163329	-0.137083	-0.0344864	0.0455688	0.553022	0.0306232	0.102256	0.225587	0.516955	0.469236	0.0940955	0.197014	0.661548	0.0460056	0.0585881	0.72318	0.665311	0.171982	0.648492	0.542778
46.256		-0.179001	-0.11694	0.120988	0.876548	0.251853	0.0318287	0.0239566	0.713041	-0.0987248	-0.000307531	-0.029136	0.475119	0.155719	-0.141851	-0.0363885	0.036428	0.6193	0.0125685	0.0878572	0.246624	0.516217	0.466157	0.0836636	0.186816	0.643315	0.0359629	0.0472512	0.700495	0.655054	0.185867	0.658195	0.551637
46.452		-0.178592	-0.116062	0.127735	0.851225	0.257689	0.0469368	0.0261777	0.71399	-0.106422	0.0237279	-0.0298027	0.484093	0.172367	-0.149672	-0.0374771	0.034569	0.68903	0.0105656	0.0828882	0.257582	0.51863	0.468755	0.0829599	0.184876	0.633383	0.0281129	0.0411857	0.673198	0.657186	0.201382	0.667912	0.560436
46.648		-0.178301	-0.113824	0.139238	0.861297	0.253057	0.0547146	0.00671764	0.717985	-0.108132	0.0385207	-0.0318121	0.50971	0.170103	-0.152179	-0.0349576	0.0438021	0.701383	0.0144757	0.0995782	0.256686	0.52638	0.469771	0.0813939	0.18656	0.638549	0.00972129	0.0317808	0.65765	0.666903	0.2028	0.671912	0.569981
46.844		-0.176404	-0.110894	0.140897	0.87499	0.241562	0.0324442	-0.0128429	0.721388	-0.106662	-0.0029377	-0.0299339	0.527591	0.175456	-0.145299	-0.0341583	0.0500485	0.672808	0.00732261	0.111623	0.258932	0.535629	0.472307	0.0839055	0.189301	0.640201	0.0065718	0.0230202	0.657452	0.66639	0.192503	0.679231	0.574771
47.04		-0.173981	-0.112372	0.13889	0.881468	0.24764	0.0175832	-0.00344085	0.735863	-0.102011	-0.0431552	-0.0237054	0.547478	0.18507	-0.144808	-0.0384387	0.04842	0.639636	-0.00895312	0.105461	0.26255	0.523212	0.474366	0.0869548	0.204225	0.640465	0.0305249	0.0264345	0.67292	0.657823	0.188315	0.687274	0.573384
47.236		-0.17596	-0.114035	0.146948	0.891972	0.266769	0.0345335	0.0143501	0.753866	-0.0934919	-0.0270069	-0.0203863	0.558741	0.181829	-0.147028	-0.040871	0.04565	0.603498	-0.00487203	0.0974492	0.267122	0.50013	0.465245	0.0834102	0.214796	0.648265	0.0343672	0.028672	0.684986	0.651717	0.201379	0.693613	0.57956
47.432		-0.181075	-0.114214	0.155207	0.903261	0.279872	0.0235757	0.01362	0.758586	-0.096306	-0.0157628	-0.0122142	0.559074	0.195713	-0.143418	-0.0416525	0.0432134	0.592889	0.00327739	0.102416	0.272993	0.494205	0.459054	0.0840224	0.223885	0.66104	0.0234372	0.0315273	0.679817	0.65202	0.211971	0.695046	0.584509
47.628		-0.182249	-0.115955	0.161531	0.895388	0.30121	0.00823982	0.013039	0.752175	-0.105904	-0.0389942	-0.0159442	0.56713	0.229761	-0.145563	-0.0414678	0.0415395	0.633757	-0.00830319	0.107286	0.281882	0.502648	0.465101	0.0914822	0.249185	0.676111	0.03249	0.0535566	0.697254	0.657595	0.21752	0.693504	0.585002
47.824		-0.183697	-0.11946	0.161953	0.881244	0.319923	0.0338594	0.0189953	0.736058	-0.114695	-0.0529183	-0.0299968	0.562204	0.252095	-0.158013	-0.0365765	0.0454322	0.670501	-0.00400278	0.107537	0.289745	0.504122	0.475862	0.102286	0.270121	0.685557	0.0588157	0.0813974	0.7295	0.665759	0.237904	0.708192	0.589226
48.02		-0.18598	-0.12156	0.156179	0.892415	0.321714	0.0681293	0.0150725	0.730993	-0.116568	-0.0641949	-0.0310721	0.551336	0.237271	-0.163193	-0.0318936	0.049914	0.674734	0.00895217	0.112263	0.290264	0.502281	0.484245	0.10769	0.263455	0.683075	0.0665083	0.0775701	0.718251	0.665141	0.231746	0.715624	0.582967
48.216		-0.182278	-0.120842	0.155809	0.922109	0.331507	0.0748742	0.0103173	0.744326	-0.112052	-0.065624	-0.0267423	0.584394	0.227729	-0.151962	-0.0345179	0.0429614	0.670234	1.83275e-05	0.112535	0.292534	0.511218	0.488273	0.110047	0.248302	0.674448	0.0349424	0.0603231	0.678885	0.66047	0.216252	0.700816	0.573385
48.412		-0.177776	-0.119828	0.157835	0.91845	0.335086	0.0680731	0.0202834	0.768149	-0.106153	-0.0322833	-0.0197138	0.633084	0.234426	-0.145194	-0.0453451	0.0310921	0.661357	-0.0310369	0.10144	0.300786	0.520869	0.490863	0.119913	0.25244	0.674054	0.0108993	0.0700075	0.672223	0.66461	0.223987	0.695444	0.577716
48.608		-0.18001	-0.116102	0.166751	0.899222	0.33814	0.0658924	0.0331483	0.792036	-0.0950832	-0.0124509	-0.00753027	0.648898	0.241545	-0.154074	-0.0524216	0.0282543	0.660903	-0.055555	0.0957718	0.310346	0.514359	0.492441	0.127423	0.269315	0.683555	0.0253961	0.0833806	0.689373	0.666989	0.247634	0.710389	0.58835
48.804		-0.182611	-0.113552	0.181852	0.926062	0.360433	0.0546373	0.0303593	0.797447	-0.0890241	-0.00959009	-0.0109603	0.656984	0.254597	-0.161148	-0.0515124	0.0353381	0.661257	-0.0411369	0.0895138	0.315686	0.506126	0.496974	0.123736	0.290786	0.687511	0.0374322	0.0773579	0.675822	0.667909	0.261051	0.721387	0.591963
49		-0.179648	-0.114074	0.182939	0.949319	0.377094	0.0604173	0.0255262	0.794223	-0.0892877	-0.00389437	-0.0253177	0.678563	0.248881	-0.163939	-0.0512051	0.0429615	0.661559	-0.0129087	0.0747635	0.320906	0.510123	0.493556	0.117922	0.296448	0.676398	0.024459	0.0590759	0.644936	0.663598	0.25707	0.711402	0.583563
49.196		-0.176207	-0.114672	0.180731	0.93723	0.379917	0.0699539	0.0263738	0.791572	-0.0917333	0.00112787	-0.0273864	0.702372	0.224867	-0.166395	-0.0508664	0.0402415	0.704071	0.0121015	0.0912473	0.338462	0.509698	0.482809	0.111176	0.280326	0.655471	0.0124541	0.0461326	0.643858	0.648833	0.291903	0.710886	0.586121
49.392		-0.176915	-0.118608	0.190606	0.933242	0.389767	0.054639	0.0227939	0.786527	-0.095893	0.0210594	-0.026195	0.713216	0.243004	-0.159071	-0.0487495	0.0360822	0.732228	0.0310225	0.117595	0.35409	0.503583	0.481592	0.107521	0.280369	0.647072	0.00408369	0.048915	0.665737	0.636903	0.337066	0.73202	0.604985
49.588		-0.179718	-0.121543	0.203256	0.954042	0.401391	0.06224	0.0155076	0.782545	-0.10077	0.0317177	-0.0214236	0.710399	0.292978	-0.147327	-0.045558	0.0387404	0.722931	0.0367061	0.110883	0.351911	0.5049	0.483963	0.112015	0.299841	0.660142	-0.00276506	0.0567307	0.672076	0.639314	0.331903	0.749617	0.612381
49.784		-0.18088	-0.120035	0.209473	0.970011	0.401575	0.0698764	0.0165731	0.79557	-0.103255	0.0215267	-0.00501297	0.714821	0.302747	-0.139687	-0.0441272	0.0414131	0.715106	0.0394419	0.104847	0.34768	0.511442	0.489575	0.119943	0.309146	0.668161	0.00144428	0.0594197	0.654448	0.655688	0.310251	0.740628	0.601705
49.98		-0.18168	-0.120489	0.204618	0.959122	0.412616	0.0437502	0.0303571	0.810843	-0.0966228	0.00110385	0.00146696	0.722787	0.30637	-0.139889	-0.0464708	0.0429071	0.696867	0.039011	0.107592	0.35313	0.510575	0.501498	0.13107	0.309716	0.674016	0.0081935	0.0610429	0.633325	0.664963	0.309353	0.719239	0.587298
50.176		-0.183432	-0.121222	0.198063	0.959228	0.398981	0.0493444	0.0380875	0.794372	-0.0992605	-0.0336448	-0.0109573	0.719212	0.334344	-0.15142	-0.0466205	0.0505281	0.709874	0.022221	0.106637	0.358849	0.505274	0.50838	0.136301	0.311813	0.681365	0.00770955	0.0600215	0.617282	0.656249	0.319849	0.711842	0.579339
50.372		-0.188782	-0.120908	0.215042	0.993187	0.364093	0.099427	0.0233275	0.774084	-0.113351	-0.0565282	-0.0235363	0.724575	0.322069	-0.159587	-0.0451496	0.0558803	0.717328	-0.0050646	0.115375	0.362366	0.505198	0.504086	0.135727	0.323979	0.669344	0.00451316	0.0580815	0.615353	0.648734	0.323702	0.711312	0.580065
50.568		-0.193942	-0.12092	0.237082	1.02575	0.388672	0.124115	-0.000537394	0.781026	-0.112318	-0.0387587	-0.0232588	0.751962	0.295044	-0.152145	-0.0453341	0.0525323	0.706106	-0.0172017	0.130517	0.369457	0.496875	0.497153	0.140033	0.341085	0.660867	0.00822562	0.0695579	0.62746	0.64979	0.310002	0.710197	0.582622
50.764		-0.190912	-0.118235	0.233262	1.03424	0.443906	0.10213	-0.00280745	0.79158	-0.105378	-0.0219586	-0.0221684	0.748262	0.298528	-0.146566	-0.0455265	0.0547288	0.759148	-0.00839871	0.138584	0.379955	0.488743	0.497744	0.140382	0.35398	0.673435	0.0241682	0.0862312	0.629774	0.643603	0.299064	0.707116	0.582514
50.96		-0.187971	-0.120978	0.218384	1.02297	0.449382	0.0756316	0.0129597	0.794783	-0.112525	-0.0340734	-0.0310919	0.705433	0.308169	-0.151288	-0.0436698	0.0610208	0.789674	0.0136881	0.142067	0.389671	0.490295	0.495079	0.131096	0.37248	0.685088	0.0418926	0.0927609	0.62681	0.631617	0.311481	0.713037	0.588431
51.156		-0.189301	-0.129509	0.217843	0.995877	0.444517	0.0719808	0.0286004	0.812208	-0.11374	-0.0412841	-0.0257034	0.714225	0.341356	-0.153167	-0.0400856	0.0611089	0.746375	0.025372	0.146951	0.398536	0.489154	0.487734	0.129922	0.383959	0.687294	0.0439006	0.0920238	0.628241	0.628572	0.319256	0.722496	0.591817
51.352		-0.190741	-0.13094	0.245793	0.987342	0.4731	0.0816928	0.0348802	0.823367	-0.104419	-0.0246499	-0.0126272	0.777265	0.375375	-0.145528	-0.0389501	0.0567821	0.743459	0.0220862	0.148928	0.408054	0.492787	0.49195	0.136251	0.376796	0.685386	0.0336166	0.0833107	0.622497	0.633782	0.335327	0.721167	0.589248
51.548		-0.194827	-0.128507	0.279064	1.02939	0.484661	0.0828016	0.0292191	0.812077	-0.103091	-0.0176806	-0.0202401	0.801883	0.374216	-0.14151	-0.036176	0.0600044	0.782712	0.0310937	0.15782	0.417516	0.504765	0.497768	0.13298	0.363556	0.67974	0.028032	0.073348	0.616774	0.630085	0.376272	0.713872	0.589068
51.744		-0.196034	-0.129479	0.301714	1.07203	0.473852	0.0850336	0.027419	0.819042	-0.0983243	-0.0482129	-0.0266576	0.795329	0.358366	-0.147374	-0.0337272	0.0686382	0.797217	0.0352638	0.173336	0.426037	0.510157	0.490623	0.13357	0.367973	0.680073	0.0313331	0.0813076	0.615195	0.619724	0.386864	0.714073	0.587263
51.94		-0.190178	-0.129792	0.312254	1.06987	0.476115	0.0954473	0.0307035	0.83596	-0.0911825	-0.0587025	-0.0159162	0.838655	0.35339	-0.148065	-0.0368158	0.0721381	0.802966	0.0248469	0.185077	0.428904	0.49917	0.48186	0.142459	0.385819	0.680353	0.0305363	0.0877663	0.603706	0.623985	0.383051	0.728631	0.58765
52.136		-0.187253	-0.125886	0.302421	1.05128	0.479592	0.087118	0.0260128	0.834734	-0.0936441	-0.0387867	-0.00862208	0.89393	0.371985	-0.143377	-0.0349488	0.074973	0.811378	0.0207048	0.186937	0.436807	0.491087	0.479494	0.146044	0.399351	0.665503	0.0319136	0.0794695	0.589444	0.633597	0.38583	0.736533	0.592567
52.332		-0.190965	-0.120679	0.283345	1.04207	0.4826	0.0809179	0.015645	0.829335	-0.0927277	-0.0147279	-0.00467895	0.88672	0.39425	-0.14889	-0.0318567	0.0769897	0.806342	0.0121086	0.184147	0.452625	0.489826	0.480935	0.147923	0.417231	0.666118	0.0455367	0.0791484	0.595899	0.629961	0.378597	0.728867	0.594736
52.528		-0.193107	-0.119899	0.274375	1.05238	0.488159	0.0798244	0.0153178	0.824902	-0.0900375	0.00280196	0.00516304	0.868511	0.403129	-0.154644	-0.0364586	0.0764924	0.787058	-0.00630854	0.188932	0.456727	0.479466	0.483346	0.152698	0.439663	0.696036	0.060246	0.0896528	0.613112	0.621241	0.387802	0.722161	0.592034
52.724		-0.191664	-0.124566	0.279299	1.07747	0.490537	0.0752301	0.0249105	0.826297	-0.0933517	-0.00308423	0.00966126	0.895751	0.414053	-0.147321	-0.0384027	0.0766882	0.781002	-0.0106693	0.181153	0.461339	0.471281	0.476986	0.154628	0.44769	0.707339	0.0575288	0.0889119	0.609774	0.615113	0.401138	0.724246	0.587472
52.92		-0.192661	-0.128687	0.301173	1.09091	0.508362	0.086329	0.0320891	0.838112	-0.0904869	-0.015173	0.0060285	0.922798	0.435242	-0.144343	-0.0357587	0.0827764	0.77698	0.000336185	0.167227	0.478066	0.472432	0.468651	0.15261	0.435457	0.694109	0.0444525	0.0726042	0.596983	0.613601	0.404667	0.7242	0.586929
53.116		-0.194709	-0.130421	0.338617	1.09142	0.531666	0.0996258	0.0306503	0.84181	-0.0874799	-0.0230036	-0.00586072	0.932449	0.459813	-0.141604	-0.0342144	0.0925366	0.783277	0.0179059	0.176606	0.483056	0.475772	0.468823	0.151581	0.429318	0.686557	0.0454213	0.0724417	0.600282	0.613158	0.405874	0.719203	0.588077
53.312		-0.19682	-0.131697	0.351813	1.09747	0.545008	0.104885	0.0286794	0.824782	-0.0966316	-0.024618	-0.0164717	0.9315	0.474219	-0.136911	-0.0300604	0.0931413	0.818143	0.0208355	0.204835	0.476128	0.486068	0.467253	0.151773	0.439985	0.678184	0.0534115	0.0844206	0.608211	0.606263	0.418948	0.719726	0.589327
53.508		-0.200103	-0.131725	0.331951	1.09618	0.55607	0.113103	0.0305883	0.808112	-0.104827	-0.0298744	-0.011446	0.925635	0.469141	-0.143491	-0.0240334	0.091737	0.82882	0.0139289	0.221336	0.47709	0.493206	0.466715	0.15598	0.442727	0.666647	0.0579674	0.0818885	0.607971	0.607329	0.448648	0.723624	0.594265
53.704		-0.200271	-0.132926	0.322408	1.08355	0.572476	0.147985	0.0294899	0.806356	-0.100838	-0.033366	0.00295782	0.947935	0.459905	-0.148746	-0.0220645	0.0938762	0.82898	0.0263409	0.221525	0.489608	0.484715	0.474291	0.162492	0.437259	0.659821	0.0593886	0.0777749	0.598366	0.612995	0.444198	0.729168	0.596496
53.9		-0.198294	-0.132819	0.3259	1.08133	0.600673	0.171541	0.03296	0.813766	-0.0910579	-0.0387276	0.0113041	0.966348	0.457471	-0.147506	-0.0239208	0.0937513	0.848789	0.0234571	0.22266	0.503389	0.4736	0.476878	0.167764	0.450824	0.659368	0.049974	0.0802059	0.583468	0.614057	0.425291	0.734177	0.596355
54.096		-0.194601	-0.130344	0.316449	1.09154	0.605738	0.169586	0.0414183	0.839551	-0.0833786	-0.0475774	0.00592926	0.983729	0.464476	-0.146536	-0.0268549	0.0930289	0.870667	0.00363501	0.218615	0.508673	0.459808	0.471434	0.170491	0.473006	0.662134	0.0350136	0.0813914	0.577505	0.612485	0.465517	0.731199	0.596117
54.292		-0.191445	-0.128699	0.294941	1.09802	0.566203	0.159198	0.0565878	0.866299	-0.0783421	-0.0409767	0.00629478	1.02992	0.489158	-0.149452	-0.0274914	0.0961164	0.861527	0.00733293	0.214097	0.512357	0.446498	0.464862	0.163108	0.476942	0.661147	0.0339713	0.0796137	0.576948	0.5981	0.49089	0.717877	0.585436
54.488		-0.195057	-0.128149	0.289682	1.08597	0.55101	0.13369	0.0672449	0.866745	-0.0813823	-0.0372946	0.0136285	1.06202	0.504282	-0.153194	-0.0255605	0.100796	0.848792	0.0153419	0.225567	0.520256	0.44858	0.46036	0.155709	0.476181	0.666455	0.0514821	0.0867544	0.576731	0.586113	0.461206	0.712116	0.570553
54.684		-0.198581	-0.132444	0.309136	1.07601	0.581595	0.130537	0.0515984	0.866286	-0.0937422	-0.044849	0.0134899	1.05025	0.500343	-0.153845	-0.026748	0.0965073	0.855782	0.0132596	0.245703	0.529061	0.45711	0.46087	0.160664	0.484729	0.67416	0.0683836	0.100617	0.579404	0.589731	0.44978	0.726367	0.577211
54.88		-0.19754	-0.13585	0.332238	1.09795	0.587613	0.116976	0.0405338	0.873431	-0.0967112	-0.0437	0.00811008	1.02232	0.510254	-0.155399	-0.032167	0.0920119	0.834596	0.00768129	0.239172	0.545613	0.457655	0.461357	0.167702	0.495713	0.667986	0.0687306	0.0999288	0.574279	0.594475	0.469827	0.731733	0.588502
55.076		-0.199646	-0.133437	0.354646	1.1256	0.570994	0.103635	0.0519343	0.864999	-0.0849575	-0.0110195	-0.00381839	1.02957	0.522407	-0.151975	-0.0309266	0.10115	0.837963	0.00735465	0.228989	0.557841	0.459079	0.463484	0.165803	0.504482	0.648895	0.0627323	0.0941131	0.565617	0.592145	0.50475	0.714298	0.579012
55.272		-0.204945	-0.133398	0.368334	1.12225	0.593548	0.153357	0.0600245	0.849273	-0.0792105	0.0194863	-0.0115322	1.06953	0.525233	-0.145887	-0.0208859	0.111224	0.865188	0.0300703	0.249645	0.555425	0.463675	0.463625	0.16063	0.511233	0.638164	0.0525091	0.0982582	0.559986	0.587505	0.539039	0.705042	0.571233
55.468		-0.204714	-0.13597	0.365328	1.11088	0.622941	0.187153	0.0597543	0.846532	-0.084393	-0.00220808	-0.0132831	1.0905	0.532141	-0.145691	-0.0123875	0.116457	0.861769	0.046598	0.265376	0.55585	0.457682	0.458865	0.164992	0.525543	0.633239	0.0373575	0.102796	0.553235	0.588575	0.549728	0.715997	0.576905
55.664		-0.203277	-0.136841	0.348922	1.11576	0.629448	0.185703	0.0601538	0.854255	-0.0835306	-0.0341254	-0.0150768	1.10018	0.536761	-0.148577	-0.00884875	0.124485	0.869777	0.0347794	0.258603	0.554328	0.451309	0.455535	0.170882	0.546844	0.634614	0.0317567	0.103204	0.554359	0.59554	0.5434	0.725465	0.584909
55.86		-0.207732	-0.133904	0.351092	1.12337	0.648228	0.20377	0.0598234	0.863854	-0.0777618	-0.0375254	-0.0184792	1.11657	0.56352	-0.159202	-0.0162163	0.116381	0.867755	0.0161788	0.237993	0.555744	0.449675	0.450844	0.169902	0.557213	0.656711	0.0377558	0.108065	0.552499	0.592424	0.555515	0.719372	0.582417
56.056		-0.208821	-0.127221	0.382692	1.11952	0.652293	0.210742	0.0544448	0.87447	-0.0804191	-0.0290418	-0.0202384	1.11482	0.608878	-0.165297	-0.0264586	0.100558	0.846831	0.0120479	0.230136	0.572267	0.446336	0.449556	0.167934	0.556852	0.667902	0.043277	0.11467	0.542352	0.579951	0.56117	0.699574	0.565889
56.252		-0.203399	-0.127208	0.401087	1.10447	0.653179	0.188056	0.0572765	0.877003	-0.0840502	-0.0324483	-0.0111811	1.10731	0.617501	-0.164845	-0.0270948	0.104214	0.828251	0.0069833	0.248234	0.581425	0.443147	0.446794	0.166522	0.55722	0.660796	0.0428163	0.116007	0.553041	0.577045	0.557121	0.688044	0.556464
56.448		-0.202578	-0.130709	0.390211	1.09685	0.687838	0.175747	0.0741547	0.864478	-0.0855878	-0.0366125	-0.0073464	1.10717	0.619588	-0.169316	-0.0316731	0.103826	0.800738	-0.00416069	0.258108	0.577969	0.438609	0.441669	0.165272	0.557859	0.649973	0.0420567	0.116512	0.570626	0.580027	0.554477	0.694655	0.560108
56.644		-0.206853	-0.128217	0.368039	1.0937	0.692294	0.195754	0.078952	0.853829	-0.0867106	-0.0268833	-0.0133553	1.13045	0.637234	-0.162625	-0.0351744	0.0960268	0.821618	0.00243907	0.265471	0.576183	0.434967	0.442751	0.164884	0.549626	0.638696	0.0432729	0.119818	0.56183	0.589188	0.536284	0.698566	0.562482
56.84		-0.208291	-0.127175	0.367328	1.09062	0.65451	0.215359	0.0610732	0.854339	-0.0853612	-0.0273302	-0.00546997	1.16455	0.642228	-0.155005	-0.0255348	0.104626	0.87932	0.0110103	0.29623	0.576202	0.434124	0.443163	0.168776	0.551357	0.634778	0.0399749	0.119706	0.534074	0.591707	0.543293	0.69152	0.560045
57.036		-0.209522	-0.131111	0.3828	1.10158	0.641013	0.203962	0.0444922	0.851089	-0.0912967	-0.0457807	0.00803378	1.16947	0.63347	-0.160806	-0.016797	0.121027	0.882025	0.0165633	0.308862	0.586193	0.439376	0.442994	0.17371	0.582527	0.644877	0.0411651	0.119393	0.520609	0.58195	0.56839	0.690407	0.556872
57.232		-0.212253	-0.134118	0.390703	1.11057	0.65017	0.191253	0.0453091	0.840888	-0.0978812	-0.0463698	0.0101326	1.17613	0.62031	-0.157846	-0.0139918	0.133636	0.837751	0.0256397	0.301599	0.603106	0.44082	0.44435	0.172882	0.610383	0.656644	0.0521801	0.125698	0.536046	0.585234	0.571062	0.687006	0.550237
57.428		-0.213514	-0.132973	0.40349	1.10805	0.657474	0.205144	0.0551295	0.83814	-0.0952808	-0.0429655	0.0107666	1.19983	0.634915	-0.14932	-0.014071	0.130534	0.813253	0.0181867	0.310671	0.610634	0.433938	0.445123	0.171269	0.61262	0.649226	0.0615067	0.123457	0.547021	0.590807	0.573742	0.682294	0.54989
57.624		-0.212865	-0.133589	0.421729	1.10602	0.673189	0.223023	0.0649928	0.853173	-0.0910772	-0.0766664	0.00696228	1.21524	0.675508	-0.152838	-0.0185151	0.116802	0.825699	0.00232394	0.308788	0.610076	0.433134	0.440964	0.175385	0.603037	0.631128	0.0651477	0.108537	0.534769	0.589994	0.582763	0.693307	0.559294
57.82		-0.213654	-0.135333	0.425149	1.10356	0.690184	0.231589	0.0654339	0.866959	-0.0858987	-0.0867891	-0.00085909	1.23272	0.684538	-0.168414	-0.0236965	0.120182	0.834209	0.0148674	0.300672	0.608633	0.429022	0.429571	0.173496	0.597277	0.61626	0.0564193	0.0995206	0.515394	0.591622	0.592332	0.695021	0.553376
58.016		-0.213585	-0.13288	0.418205	1.08911	0.705034	0.229649	0.0603696	0.862121	-0.0882155	-0.0512978	-0.00260522	1.2404	0.65901	-0.176595	-0.0250596	0.130398	0.839412	0.0261211	0.311028	0.610838	0.417601	0.422664	0.162452	0.601907	0.614348	0.044569	0.103533	0.510865	0.578923	0.613094	0.677252	0.539347
58.212		-0.211847	-0.131461	0.410795	1.06548	0.732143	0.253114	0.0698896	0.861115	-0.0939542	-0.0241203	-0.00193025	1.23191	0.650221	-0.166858	-0.0255464	0.127516	0.835213	0.0116084	0.318956	0.614392	0.420578	0.426095	0.168188	0.618023	0.62234	0.0464566	0.112721	0.521491	0.560587	0.617523	0.659464	0.534615
58.408		-0.212975	-0.134142	0.400212	1.05435	0.746426	0.3077	0.0840837	0.870974	-0.0884083	-0.0316865	-0.00346807	1.2512	0.685229	-0.160829	-0.0251336	0.127059	0.821214	0.019515	0.323545	0.624738	0.425618	0.4309	0.178352	0.632294	0.626403	0.0600753	0.123255	0.527035	0.562674	0.614144	0.660568	0.538448
58.604		-0.213578	-0.137382	0.406001	1.04909	0.743876	0.331287	0.0956148	0.877745	-0.0817012	-0.0648688	-0.0111785	1.26989	0.718768	-0.160283	-0.0232081	0.132365	0.825834	0.0389327	0.324699	0.634736	0.421571	0.430653	0.170621	0.639472	0.625284	0.0703411	0.130899	0.527451	0.572384	0.627585	0.675887	0.542802
58.8		-0.212355	-0.140569	0.419972	1.04385	0.759136	0.322174	0.108895	0.876243	-0.0801838	-0.0757007	-0.0159772	1.25708	0.700094	-0.161264	-0.0223384	0.128996	0.810257	0.0334793	0.311965	0.632488	0.416301	0.428467	0.170004	0.652555	0.624218	0.0703911	0.129956	0.526175	0.575936	0.640983	0.67663	0.539446
58.996		-0.212841	-0.144724	0.414562	1.05144	0.757901	0.318161	0.106093	0.861691	-0.0869985	-0.0586116	-0.00851519	1.23463	0.695605	-0.164626	-0.0201474	0.122671	0.809448	0.0194252	0.306158	0.628996	0.406237	0.430114	0.179232	0.657549	0.627731	0.0637277	0.124197	0.522953	0.569052	0.644319	0.670941	0.540092
59.192		-0.214727	-0.143126	0.4156	1.0508	0.748802	0.315036	0.096021	0.838989	-0.0964918	-0.05772	0.00849013	1.23328	0.724155	-0.162552	-0.0149679	0.124547	0.847279	0.0299094	0.327745	0.625435	0.402225	0.430115	0.17922	0.645079	0.630318	0.0571107	0.123138	0.515085	0.562313	0.644045	0.676278	0.542638
59.388		-0.21412	-0.135362	0.426651	1.04593	0.775441	0.320659	0.092463	0.829054	-0.0990451	-0.0895465	0.0159877	1.2541	0.731857	-0.157239	-0.00682472	0.136045	0.844005	0.0550793	0.355721	0.626275	0.399512	0.419018	0.176758	0.650961	0.627192	0.0622177	0.129222	0.513061	0.56606	0.647941	0.673845	0.537208
59.584		-0.212745	-0.132236	0.422946	1.0522	0.784207	0.335438	0.0866751	0.845365	-0.0982959	-0.105303	0.00759995	1.27083	0.740724	-0.151425	0.00135713	0.152891	0.815698	0.0621793	0.367122	0.634436	0.392458	0.406284	0.171854	0.665655	0.611524	0.0639083	0.127214	0.51492	0.562866	0.634828	0.6632	0.529761
59.78		-0.213239	-0.134016	0.426923	1.05164	0.778058	0.329174	0.0822089	0.857233	-0.0948685	-0.0898251	0.00255345	1.29016	0.768279	-0.155384	0.00420144	0.164641	0.834142	0.0448716	0.380762	0.646331	0.393868	0.404	0.15907	0.654188	0.588193	0.0481945	0.114121	0.508472	0.552626	0.629236	0.654216	0.523477
59.976		-0.212574	-0.136402	0.435707	1.04491	0.797707	0.334129	0.0837512	0.851567	-0.0904387	-0.0937886	-0.00136819	1.27699	0.777725	-0.168906	-0.00198857	0.158804	0.861737	0.0171992	0.385901	0.664195	0.395411	0.401935	0.153963	0.64525	0.575252	0.0438287	0.111549	0.501689	0.545259	0.661759	0.648241	0.519126
60.172		-0.211082	-0.141977	0.427626	1.03574	0.817393	0.354629	0.0939631	0.855119	-0.0878215	-0.0804563	-0.00268529	1.25233	0.763441	-0.166901	-0.00744164	0.149739	0.861739	0.00590943	0.373294	0.675567	0.399601	0.394671	0.153319	0.65217	0.572741	0.0548492	0.112779	0.490023	0.545172	0.686483	0.653409	0.522207
60.368		-0.213909	-0.143981	0.432747	1.03892	0.819582	0.373046	0.103955	0.863985	-0.084277	-0.0506638	0.00455074	1.28264	0.774801	-0.157979	-0.0032698	0.151267	0.846495	0.0118674	0.370543	0.67439	0.41282	0.394938	0.15409	0.65541	0.581763	0.0614102	0.106973	0.492778	0.552638	0.689445	0.656401	0.526166
60.564		-0.217909	-0.140179	0.446646	1.0536	0.807864	0.395399	0.102308	0.859778	-0.0799787	-0.0446639	0.0131631	1.29664	0.813826	-0.157801	-0.000111823	0.153624	0.821777	0.0193854	0.370899	0.668361	0.408916	0.401561	0.166701	0.664311	0.600388	0.0753238	0.12229	0.517856	0.563331	0.692763	0.659188	0.527055
60.76		-0.218947	-0.139452	0.44518	1.05141	0.802584	0.399403	0.10387	0.853924	-0.080116	-0.0478227	0.0175471	1.27775	0.833843	-0.157219	-0.00433568	0.148563	0.812838	0.00907525	0.366377	0.661354	0.393041	0.402608	0.179444	0.682787	0.613488	0.0970868	0.152065	0.528905	0.570188	0.688262	0.671242	0.531447
60.956		-0.219215	-0.139473	0.446245	1.04853	0.798067	0.407868	0.118382	0.863528	-0.0844932	-0.0479004	0.0158226	1.29097	0.822898	-0.155572	-0.0082791	0.144968	0.816743	-3.86894e-05	0.367651	0.654309	0.386939	0.399322	0.179486	0.691794	0.612454	0.103235	0.15637	0.52123	0.554589	0.671959	0.671236	0.533999
61.152		-0.217013	-0.139756	0.458781	1.04942	0.78232	0.426682	0.123781	0.865386	-0.085956	-0.0365204	0.0177885	1.30016	0.811985	-0.158481	-0.00328567	0.14721	0.8219	0.0127237	0.379739	0.649583	0.390577	0.39336	0.163131	0.697826	0.600978	0.0909732	0.143437	0.516728	0.526421	0.670972	0.665601	0.532615
61.348		-0.214329	-0.139837	0.47843	1.04531	0.794848	0.445522	0.11103	0.859835	-0.0830814	-0.0387248	0.0164498	1.30089	0.810186	-0.165952	0.0052258	0.142174	0.819185	0.0220753	0.392807	0.651948	0.39153	0.388069	0.153093	0.697948	0.591529	0.0780189	0.133799	0.517095	0.519301	0.698543	0.667247	0.529488
61.544		-0.216518	-0.138817	0.478678	1.0502	0.813509	0.463444	0.0946534	0.864621	-0.0810131	-0.0491149	0.00671756	1.30922	0.811796	-0.169238	0.00786548	0.143125	0.816425	0.0399359	0.39977	0.66508	0.379121	0.387168	0.162423	0.683383	0.581287	0.07415	0.12956	0.516127	0.534243	0.730768	0.665111	0.524449
61.74		-0.220228	-0.139608	0.462994	1.06434	0.813494	0.458775	0.0859605	0.860489	-0.0815425	-0.0596968	0.00764974	1.32599	0.823332	-0.165138	0.00978354	0.155371	0.816787	0.0572386	0.399394	0.671029	0.375736	0.388856	0.168312	0.686211	0.570978	0.0802459	0.133996	0.505967	0.542759	0.746082	0.651965	0.51707
61.936		-0.221338	-0.140727	0.467865	1.07164	0.823575	0.467757	0.0938819	0.851861	-0.0816137	-0.060191	0.00736851	1.35578	0.836233	-0.158643	0.012598	0.164607	0.833222	0.0551349	0.405778	0.669608	0.387838	0.39369	0.164441	0.694299	0.562651	0.0713923	0.126985	0.488856	0.540903	0.756182	0.637267	0.511633
62.132		-0.220953	-0.14197	0.480197	1.05877	0.834556	0.496546	0.113912	0.858518	-0.0827651	-0.044302	0.00681897	1.36811	0.838069	-0.158995	0.0122588	0.171252	0.877331	0.0563007	0.42555	0.677366	0.395555	0.393085	0.155893	0.68418	0.545937	0.0481131	0.108317	0.478934	0.544835	0.749766	0.650385	0.519006
62.328		-0.219084	-0.142366	0.481844	1.0411	0.842179	0.502912	0.132856	0.865583	-0.0794438	-0.0284354	0.0182835	1.3839	0.838413	-0.160419	0.0108942	0.175766	0.867283	0.0514405	0.440888	0.682272	0.390737	0.389109	0.149943	0.677597	0.539905	0.0528792	0.110442	0.476893	0.548535	0.709902	0.664574	0.525661
62.524		-0.217328	-0.140746	0.484251	1.04113	0.823661	0.49914	0.140712	0.858063	-0.071811	-0.0197696	0.0281279	1.41193	0.86656	-0.158168	0.00960812	0.176167	0.816959	0.0410295	0.449359	0.688864	0.382045	0.390514	0.158692	0.686921	0.553446	0.082368	0.129352	0.4709	0.541969	0.688256	0.644183	0.510977
62.72		-0.220715	-0.138521	0.482051	1.048	0.791473	0.543053	0.133661	0.850983	-0.0714195	-0.0244666	0.0397609	1.38722	0.879202	-0.163495	0.00895974	0.173541	0.820478	0.0470352	0.442648	0.695552	0.381237	0.392344	0.175819	0.718381	0.574216	0.105656	0.148192	0.461918	0.52487	0.712865	0.635711	0.499418
62.916		-0.224521	-0.136376	0.47113	1.04381	0.798416	0.593609	0.126176	0.847584	-0.067879	-0.0207403	0.03952	1.3281	0.861305	-0.168819	0.00973276	0.169133	0.833894	0.0553605	0.438882	0.694665	0.383782	0.390291	0.186238	0.750938	0.594229	0.125001	0.162526	0.465613	0.514554	0.744157	0.631196	0.489124
63.112		-0.222387	-0.13735	0.475902	1.03626	0.804353	0.585083	0.134095	0.843336	-0.0672506	-0.0253167	0.0283063	1.32655	0.862211	-0.162643	0.0107985	0.170877	0.820202	0.0478983	0.443192	0.692602	0.379953	0.38281	0.190084	0.762263	0.604992	0.148511	0.174433	0.47986	0.517138	0.755335	0.607374	0.468963
63.308		-0.221256	-0.143088	0.488825	1.0364	0.784079	0.572814	0.137779	0.837808	-0.0749133	-0.0598161	0.0279743	1.36464	0.864577	-0.155872	0.0115765	0.180134	0.818339	0.0373418	0.441246	0.693486	0.371505	0.377571	0.189995	0.760242	0.603111	0.157267	0.183656	0.489153	0.513926	0.766773	0.603009	0.471065
63.504		-0.221844	-0.147239	0.481627	1.05213	0.788635	0.585165	0.129078	0.838407	-0.0692653	-0.0771716	0.0238115	1.37371	0.878769	-0.16242	0.0110206	0.179871	0.831188	0.0332683	0.445646	0.695309	0.363031	0.377604	0.185918	0.753623	0.587146	0.145929	0.182379	0.489546	0.513196	0.773581	0.611482	0.484066
63.7		-0.22516	-0.149182	0.47238	1.07359	0.818279	0.610705	0.13205	0.84915	-0.0586377	-0.0527048	0.0123084	1.35978	0.909991	-0.173196	0.0113235	0.17267	0.83312	0.0354745	0.433517	0.693076	0.358775	0.371795	0.182079	0.743491	0.566976	0.134776	0.177938	0.483593	0.523145	0.761966	0.611846	0.486269
63.896		-0.230455	-0.149978	0.489389	1.07669	0.835075	0.625241	0.143773	0.841342	-0.0585033	-0.0269715	0.00874249	1.36955	0.913586	-0.16789	0.0164841	0.176812	0.834379	0.038571	0.433557	0.697465	0.360448	0.363507	0.18287	0.732695	0.560885	0.149401	0.17538	0.476387	0.521506	0.764379	0.610175	0.485683
64.092		-0.229895	-0.149242	0.512286	1.0697	0.827897	0.632318	0.152817	0.818433	-0.0589854	-0.0291675	0.0117466	1.4024	0.909603	-0.162201	0.0254145	0.190378	0.854968	0.0533151	0.477483	0.706453	0.356658	0.366137	0.18192	0.743871	0.576253	0.17371	0.179218	0.474412	0.508628	0.767937	0.617747	0.48667
64.288		-0.227721	-0.151964	0.52384	1.0565	0.826658	0.650593	0.155418	0.823488	-0.0520493	-0.0391584	0.021225	1.42629	0.937639	-0.168586	0.0301752	0.199545	0.851857	0.0719253	0.500346	0.7067	0.356366	0.372181	0.172857	0.760687	0.588347	0.17145	0.184676	0.466045	0.51254	0.774094	0.63405	0.490929
64.484		-0.225725	-0.150902	0.532088	1.03449	0.848661	0.656836	0.151653	0.840685	-0.0463048	-0.0278107	0.036521	1.43029	0.963409	-0.165851	0.0274628	0.198514	0.806033	0.0667118	0.494551	0.699142	0.366276	0.372589	0.171152	0.74611	0.575805	0.16103	0.181142	0.456259	0.524736	0.809072	0.63943	0.493547
64.68		-0.226142	-0.143273	0.537742	1.04517	0.843685	0.666119	0.148938	0.841466	-0.0448287	-0.0178362	0.0500963	1.422	0.963532	-0.164817	0.0274785	0.200509	0.763501	0.0656585	0.49298	0.697903	0.365288	0.377102	0.187074	0.741351	0.568202	0.166465	0.185015	0.460447	0.515523	0.820261	0.636491	0.489495
64.876		-0.230235	-0.143079	0.528382	1.06814	0.8144	0.685936	0.148093	0.838755	-0.0331391	-0.0321483	0.0605306	1.42813	0.961464	-0.176174	0.0303259	0.210224	0.760698	0.0610267	0.489548	0.701198	0.358073	0.377346	0.191546	0.761259	0.578334	0.179235	0.197403	0.462836	0.498719	0.803346	0.630522	0.484047
65.072		-0.230506	-0.147092	0.516769	1.06401	0.822939	0.694113	0.156519	0.828431	-0.0215024	-0.0339438	0.0483045	1.43558	0.930268	-0.183298	0.0280971	0.207716	0.787695	0.0481822	0.48182	0.696797	0.355481	0.363219	0.176238	0.762274	0.582713	0.184038	0.205799	0.464191	0.499371	0.789979	0.620062	0.480712
65.268		-0.230883	-0.146632	0.528283	1.07269	0.854208	0.710175	0.166863	0.819448	-0.0186395	-0.0189607	0.0287038	1.41439	0.898332	-0.17971	0.0254335	0.203297	0.808775	0.0524974	0.487573	0.696941	0.35258	0.350019	0.170646	0.753358	0.579998	0.18074	0.206829	0.464587	0.505527	0.784068	0.609139	0.472184
65.464		-0.23278	-0.146484	0.541619	1.0861	0.877704	0.728533	0.172402	0.820748	-0.0142391	-0.0161814	0.0339317	1.41226	0.910033	-0.175539	0.0284673	0.213474	0.812387	0.0596725	0.505989	0.705321	0.352391	0.34964	0.173309	0.752928	0.564538	0.170061	0.197608	0.449538	0.505975	0.796501	0.59684	0.463971
65.66		-0.232123	-0.148254	0.536969	1.07674	0.865322	0.721384	0.178309	0.822056	-0.0193427	-0.0421903	0.0401571	1.42464	0.931009	-0.170097	0.0350879	0.221332	0.811849	0.0746457	0.524494	0.707551	0.35734	0.360481	0.171452	0.748095	0.546553	0.160404	0.185953	0.436263	0.502173	0.807829	0.591554	0.463788
65.856		-0.231998	-0.149881	0.528418	1.06798	0.825015	0.713839	0.184363	0.811332	-0.0264233	-0.079097	0.0325615	1.40781	0.950127	-0.161944	0.0393763	0.225103	0.839439	0.0883973	0.544544	0.703233	0.351484	0.365851	0.166473	0.747687	0.544302	0.157012	0.181174	0.43041	0.49978	0.806674	0.589475	0.459611
66.052		-0.230296	-0.153137	0.536605	1.06685	0.831042	0.733418	0.193423	0.793996	-0.02193	-0.0726023	0.0207217	1.4195	0.960825	-0.168132	0.0374102	0.227786	0.857889	0.0747326	0.541333	0.706591	0.338779	0.357817	0.160659	0.75662	0.541289	0.149243	0.19016	0.425578	0.505683	0.799512	0.590078	0.454421
66.248		-0.229379	-0.154506	0.538352	1.05591	0.86645	0.755929	0.195123	0.795436	-0.0159667	-0.0575479	0.0159341	1.43596	0.962663	-0.179408	0.0343902	0.222114	0.826713	0.0469122	0.53102	0.719535	0.341449	0.34542	0.158536	0.758678	0.542043	0.146425	0.205781	0.430638	0.506418	0.778292	0.588062	0.454826
66.444		-0.231858	-0.152012	0.517594	1.04603	0.880207	0.779458	0.194225	0.81388	-0.00746744	-0.0670676	0.0382042	1.43434	0.979252	-0.182346	0.0350203	0.219194	0.807918	0.0301241	0.532748	0.723522	0.346224	0.337668	0.160987	0.756989	0.551926	0.146288	0.214933	0.4386	0.501875	0.761561	0.59241	0.45804
66.64		-0.232202	-0.150698	0.517782	1.06006	0.859352	0.801161	0.193002	0.816711	0.00115841	-0.0593746	0.0622689	1.46254	0.997448	-0.176874	0.0354309	0.227765	0.803382	0.0232385	0.526014	0.721168	0.344612	0.340054	0.162164	0.752905	0.550458	0.141932	0.217479	0.435021	0.49355	0.782708	0.610589	0.464406
66.836		-0.231917	-0.149586	0.542868	1.07403	0.820951	0.796061	0.180131	0.80833	0.00546113	-0.0431773	0.0509758	1.47269	0.987762	-0.168441	0.0321223	0.233251	0.794135	0.0457505	0.518391	0.719863	0.340966	0.343234	0.158712	0.748101	0.540392	0.148253	0.219351	0.424592	0.480207	0.821647	0.611266	0.467382
67.032		-0.232659	-0.152464	0.561	1.08679	0.806066	0.80502	0.186668	0.818335	0.010749	-0.0338573	0.0372259	1.45156	0.966147	-0.175968	0.0287547	0.228428	0.806178	0.0780196	0.512996	0.718106	0.338133	0.342979	0.159446	0.75032	0.539009	0.162706	0.227705	0.423256	0.4781	0.852609	0.595352	0.462208
67.228		-0.231918	-0.15899	0.567586	1.10178	0.80669	0.818602	0.22495	0.826768	0.0135204	-0.0298548	0.0423675	1.42978	0.937336	-0.190314	0.0319916	0.229308	0.790064	0.0708234	0.511585	0.723958	0.336381	0.345891	0.168447	0.755856	0.536674	0.174323	0.239182	0.43374	0.480893	0.854106	0.57993	0.451633
67.424		-0.229065	-0.159878	0.559393	1.08055	0.821908	0.834231	0.249963	0.823287	0.0152022	-0.0340944	0.0442642	1.42677	0.917445	-0.18991	0.0403266	0.238516	0.759945	0.0623883	0.522099	0.732701	0.332584	0.348928	0.172186	0.76141	0.530429	0.187172	0.245501	0.442067	0.480777	0.830638	0.579619	0.451112
67.62		-0.227231	-0.156311	0.554436	1.05573	0.838933	0.829533	0.246208	0.819029	0.0211613	-0.041441	0.0385699	1.43902	0.957962	-0.183928	0.0473231	0.240001	0.799978	0.0576218	0.540299	0.736632	0.331264	0.343344	0.163192	0.765199	0.531523	0.194755	0.241946	0.432965	0.476181	0.833679	0.597786	0.462378
67.816		-0.231344	-0.155308	0.561929	1.05514	0.838065	0.810473	0.23865	0.803957	0.0248246	-0.0542701	0.0332173	1.439	1.00604	-0.183032	0.0502236	0.247614	0.83703	0.0521092	0.554606	0.737763	0.331267	0.33406	0.155451	0.761181	0.531298	0.190182	0.232481	0.416138	0.468956	0.850806	0.597676	0.46444
68.012		-0.235162	-0.156609	0.568758	1.06321	0.824491	0.823041	0.236584	0.788694	0.0155036	-0.0744234	0.0171487	1.42953	0.963077	-0.178478	0.0530814	0.261165	0.822748	0.0750783	0.555899	0.741532	0.329802	0.330046	0.151813	0.764908	0.52249	0.17465	0.234101	0.41504	0.472303	0.841268	0.58068	0.458234
68.208		-0.234826	-0.15816	0.583813	1.08428	0.808028	0.823365	0.234455	0.79262	0.0134699	-0.0618103	0.016438	1.44481	0.908383	-0.173446	0.0538552	0.254411	0.808952	0.0915158	0.556505	0.744779	0.324682	0.326992	0.146025	0.779483	0.517067	0.160518	0.242975	0.421138	0.471159	0.82423	0.579637	0.450283
68.404		-0.238006	-0.160428	0.593449	1.10422	0.819408	0.836042	0.243007	0.810353	0.0370521	-0.00960345	0.046429	1.48471	0.935977	-0.180479	0.0510495	0.249347	0.777315	0.0829986	0.567161	0.74218	0.328056	0.326103	0.144254	0.775081	0.525004	0.156439	0.245416	0.416424	0.462324	0.82714	0.582129	0.442272
68.6		-0.238646	-0.159929	0.59149	1.09768	0.830289	0.870247	0.249325	0.82964	0.0549596	0.0109553	0.0561086	1.50016	0.979238	-0.192676	0.0515769	0.253003	0.761048	0.0694301	0.572548	0.737249	0.331114	0.325314	0.146494	0.756676	0.524958	0.151444	0.250751	0.412897	0.457627	0.851071	0.573617	0.439406
68.796		-0.233857	-0.158289	0.59126	1.07284	0.834553	0.882788	0.239492	0.819383	0.0511927	-0.00234132	0.0449359	1.47728	0.994812	-0.198268	0.0536115	0.25209	0.785182	0.0669423	0.568238	0.732069	0.320152	0.321878	0.147109	0.744513	0.510642	0.153307	0.25125	0.414489	0.454205	0.874084	0.561586	0.435263
68.992		-0.233022	-0.158006	0.590928	1.06852	0.838554	0.867023	0.234999	0.797456	0.0447853	-0.0102615	0.0421134	1.44075	0.991231	-0.189676	0.0568378	0.265459	0.792901	0.086391	0.570149	0.736919	0.318682	0.324927	0.146272	0.741218	0.497211	0.160363	0.245568	0.409322	0.460888	0.874585	0.564684	0.434463
69.188		-0.234543	-0.158714	0.586047	1.06677	0.847391	0.864171	0.237656	0.795965	0.0504877	-0.0160548	0.0540983	1.45487	0.98134	-0.181334	0.0636463	0.281751	0.799168	0.0955397	0.579433	0.750638	0.32476	0.331828	0.150102	0.752088	0.496365	0.168096	0.255148	0.405144	0.473628	0.86944	0.582505	0.440565
69.384		-0.234825	-0.159284	0.575628	1.04744	0.865109	0.875761	0.248869	0.787648	0.0669576	-0.026263	0.0676193	1.50412	0.991703	-0.182422	0.0649759	0.279323	0.805347	0.0869559	0.589318	0.748043	0.324783	0.330778	0.156073	0.762199	0.507816	0.184987	0.276483	0.399493	0.479225	0.866753	0.592439	0.442148
69.58		-0.236009	-0.156894	0.565556	1.03683	0.826555	0.890229	0.259058	0.773558	0.0793856	-0.0447245	0.0632833	1.50945	1.00779	-0.182686	0.0624704	0.267626	0.798386	0.0876806	0.599942	0.732779	0.322923	0.324858	0.154887	0.762904	0.512571	0.197677	0.294252	0.387446	0.471376	0.867839	0.593687	0.444677
69.776		-0.236432	-0.157733	0.562959	1.04279	0.783999	0.908714	0.258391	0.766013	0.0835884	-0.0511427	0.0495459	1.48188	1.00984	-0.184749	0.0670067	0.263054	0.821305	0.0884566	0.596796	0.726897	0.320292	0.319266	0.148654	0.767199	0.514951	0.205185	0.301621	0.389805	0.45682	0.861766	0.594046	0.454172
69.972		-0.234432	-0.161436	0.575403	1.05596	0.809473	0.910083	0.267952	0.765749	0.0907792	-0.0543508	0.0490392	1.45037	0.995463	-0.185715	0.0740695	0.270951	0.832849	0.0856067	0.584713	0.725289	0.322728	0.317063	0.142556	0.770385	0.514629	0.204624	0.29949	0.400675	0.454446	0.847003	0.586091	0.453315
70.168		-0.235766	-0.157336	0.58354	1.05457	0.845116	0.926084	0.27196	0.77401	0.0949973	-0.0676395	0.0553176	1.44986	0.986993	-0.184502	0.0765657	0.275841	0.786832	0.0804404	0.587045	0.723838	0.322502	0.317539	0.13883	0.769912	0.50972	0.189721	0.295774	0.397346	0.465687	0.854242	0.561419	0.434738
70.364		-0.238375	-0.15312	0.575305	1.04935	0.836633	0.92989	0.257063	0.775888	0.0887998	-0.0613567	0.0471968	1.46343	1.0008	-0.181903	0.0743171	0.27673	0.758567	0.0886585	0.585805	0.731065	0.314739	0.313767	0.140758	0.768735	0.512452	0.181107	0.301471	0.390079	0.476015	0.884496	0.545642	0.420894
70.56		-0.23946	-0.158856	0.585213	1.07641	0.834277	0.90828	0.255905	0.783158	0.0961759	-0.0431006	0.0499222	1.43994	1.00607	-0.181664	0.07289	0.281303	0.760272	0.116417	0.565066	0.737856	0.317153	0.314938	0.14498	0.771186	0.518066	0.191101	0.313315	0.395348	0.479161	0.910569	0.559066	0.42567
70.756		-0.241075	-0.162171	0.608229	1.09382	0.859827	0.908597	0.270927	0.794148	0.119404	-0.0464422	0.0676557	1.44738	1.01692	-0.185532	0.0750625	0.28442	0.755079	0.130647	0.566649	0.735565	0.320213	0.321841	0.147537	0.767692	0.517001	0.206585	0.316474	0.4025	0.477874	0.921451	0.584089	0.438414
70.952		-0.241167	-0.158493	0.615028	1.07295	0.845894	0.91672	0.282695	0.784688	0.129853	-0.0594408	0.0665022	1.47567	1.02124	-0.187787	0.0776044	0.288299	0.760793	0.117597	0.601773	0.74174	0.316463	0.324479	0.146034	0.754901	0.508114	0.216276	0.317294	0.395651	0.478338	0.928012	0.590255	0.43883
71.148		-0.240197	-0.158027	0.603529	1.05227	0.804503	0.927151	0.289436	0.771701	0.12672	-0.0644111	0.0547387	1.45737	0.993439	-0.186785	0.082001	0.293399	0.753438	0.105407	0.620313	0.756976	0.318789	0.323034	0.144039	0.748861	0.501297	0.210189	0.319409	0.377834	0.469844	0.907888	0.5657	0.421669
71.344		-0.238016	-0.160629	0.591822	1.04105	0.789855	0.945789	0.288832	0.779718	0.129303	-0.0841188	0.0553788	1.4487	0.972993	-0.182623	0.0918784	0.300472	0.733788	0.130514	0.61925	0.754505	0.315845	0.316817	0.145511	0.7483	0.500853	0.19423	0.320793	0.369472	0.453633	0.881021	0.554094	0.41804
71.54		-0.237919	-0.163651	0.592066	1.06005	0.81657	0.972536	0.297963	0.792678	0.139256	-0.0862385	0.0661411	1.45277	0.960537	-0.1835	0.100813	0.311213	0.757253	0.157179	0.627877	0.73718	0.305185	0.311884	0.14348	0.749033	0.502979	0.196919	0.328055	0.389114	0.451982	0.886941	0.558073	0.424563
71.736		-0.240151	-0.166657	0.593647	1.09722	0.819429	0.97874	0.323404	0.797592	0.148451	-0.0469312	0.0679769	1.45951	0.953956	-0.184808	0.103818	0.31779	0.801521	0.136777	0.640276	0.727347	0.296206	0.311948	0.138723	0.758488	0.501712	0.207712	0.338175	0.401733	0.454044	0.89801	0.539822	0.412886
71.932		-0.240261	-0.166387	0.597351	1.09489	0.792582	0.952952	0.328074	0.800703	0.167594	-0.0311324	0.0651467	1.48759	0.978635	-0.187431	0.10539	0.31519	0.795936	0.100315	0.63832	0.73023	0.290246	0.305534	0.133492	0.768295	0.498099	0.213504	0.345797	0.391275	0.455462	0.903226	0.530195	0.407212
72.128		-0.239998	-0.161077	0.593758	1.0594	0.794863	0.954289	0.315333	0.783668	0.196695	-0.0182616	0.0718572	1.49784	1.00776	-0.188088	0.106754	0.311767	0.754485	0.1031	0.636716	0.732042	0.292791	0.300329	0.126047	0.759973	0.49221	0.217685	0.34228	0.386655	0.449919	0.908046	0.54924	0.418603
72.324		-0.239911	-0.158472	0.578188	1.02306	0.776987	0.985782	0.310441	0.765401	0.21024	0.00637326	0.0773738	1.51762	0.999833	-0.183224	0.105755	0.309255	0.737681	0.13767	0.651645	0.728059	0.298366	0.305038	0.122375	0.753557	0.480298	0.215483	0.336281	0.378723	0.445701	0.90004	0.566037	0.42549
72.52		-0.240262	-0.164487	0.563072	0.999027	0.762123	0.990922	0.310023	0.763635	0.209862	-0.0203594	0.0760652	1.53963	0.978051	-0.193177	0.102419	0.310555	0.755819	0.145277	0.662631	0.732616	0.296117	0.305474	0.122546	0.754395	0.47432	0.223866	0.343131	0.375013	0.460923	0.919183	0.560242	0.419745
72.716		-0.241789	-0.165952	0.55546	0.997863	0.800927	0.970019	0.328312	0.757093	0.207906	-0.0626363	0.0740088	1.51963	0.979399	-0.201288	0.106823	0.325007	0.776222	0.122301	0.666344	0.744287	0.29278	0.303618	0.127741	0.754135	0.480774	0.236061	0.350028	0.384716	0.462682	0.956487	0.542939	0.409031
72.912		-0.242309	-0.161308	0.55529	1.00564	0.81739	0.968697	0.354669	0.752296	0.208591	-0.0690214	0.0701407	1.50171	0.982799	-0.19425	0.117573	0.336496	0.780296	0.120208	0.680146	0.748843	0.294421	0.303514	0.13401	0.76129	0.486578	0.221647	0.344563	0.388615	0.44838	0.935753	0.533073	0.397016
73.108		-0.244402	-0.160926	0.543904	0.992229	0.806183	0.958205	0.360708	0.761623	0.21736	-0.059246	0.0635967	1.48315	0.958759	-0.188116	0.123895	0.336999	0.779811	0.149295	0.70696	0.743844	0.296631	0.299532	0.127889	0.763922	0.489223	0.200284	0.340797	0.385607	0.441186	0.916143	0.530503	0.387438
73.304		-0.246906	-0.160084	0.531485	0.964833	0.801939	0.960022	0.360097	0.773662	0.234765	-0.0583566	0.07051	1.46551	0.932443	-0.186674	0.123944	0.338448	0.77406	0.175554	0.720705	0.743489	0.295249	0.29493	0.114874	0.756734	0.486407	0.198351	0.344287	0.379864	0.437524	0.918365	0.53699	0.396698
73.5		-0.245053	-0.158306	0.5451	0.968589	0.78011	0.989145	0.364275	0.768853	0.256112	-0.035911	0.0837686	1.48134	0.937124	-0.184745	0.116303	0.32518	0.764211	0.163465	0.687213	0.744938	0.284246	0.293134	0.110207	0.748936	0.470569	0.20428	0.352732	0.364639	0.432554	0.896855	0.537115	0.404496
73.696		-0.245415	-0.162079	0.565667	0.994477	0.751831	0.964483	0.362423	0.765754	0.264227	-0.0133827	0.0889053	1.51198	0.973377	-0.178484	0.110401	0.297642	0.760802	0.12495	0.648786	0.741201	0.275342	0.292905	0.115568	0.749689	0.464703	0.217219	0.364603	0.353967	0.431903	0.897869	0.517854	0.395368
73.892		-0.247733	-0.167269	0.570533	0.986759	0.727971	0.924496	0.355702	0.776995	0.267066	-0.052099	0.0979667	1.51321	0.990887	-0.176619	0.110574	0.297549	0.752885	0.103362	0.65721	0.736164	0.281879	0.290478	0.119265	0.752774	0.469452	0.228316	0.364579	0.363808	0.440644	0.91501	0.512977	0.389873
74.088		-0.244076	-0.167555	0.56524	0.970811	0.734078	0.937341	0.355638	0.772982	0.273183	-0.0910408	0.098162	1.49172	0.957529	-0.180877	0.111109	0.317738	0.731306	0.113797	0.679627	0.730313	0.295652	0.289963	0.115419	0.745107	0.472907	0.223444	0.361519	0.3678	0.445201	0.913465	0.530714	0.393322
74.284		-0.239952	-0.16598	0.567282	0.986485	0.77496	0.984759	0.357923	0.74958	0.277535	-0.0765335	0.083581	1.49149	0.925749	-0.188529	0.112661	0.324167	0.718859	0.134397	0.694703	0.734552	0.300223	0.291079	0.109362	0.734151	0.476515	0.22671	0.368598	0.366682	0.43943	0.90472	0.540805	0.39962
74.48		-0.243224	-0.165891	0.580354	1.01726	0.785789	1.00057	0.363241	0.728918	0.285763	-0.0403513	0.0792276	1.50283	0.929737	-0.193118	0.115126	0.328639	0.721592	0.134568	0.707231	0.74175	0.289689	0.284426	0.109439	0.730802	0.467661	0.232798	0.377483	0.371945	0.433572	0.901912	0.542708	0.40335
74.676		-0.248849	-0.166898	0.58951	1.0329	0.751966	0.997959	0.364823	0.722164	0.294942	-0.0183987	0.0831025	1.5071	0.942346	-0.190816	0.120864	0.334511	0.744302	0.133293	0.709825	0.734574	0.281802	0.283182	0.111636	0.739618	0.469378	0.224035	0.384139	0.372599	0.42824	0.910025	0.549591	0.40879
74.872		-0.246671	-0.167685	0.5912	1.01954	0.748923	1.01145	0.36739	0.720182	0.304739	-0.0285039	0.0791126	1.49383	0.949038	-0.194026	0.125105	0.326783	0.75207	0.130195	0.698871	0.725003	0.283631	0.290655	0.106074	0.750953	0.481791	0.212809	0.38421	0.378902	0.423464	0.918386	0.55003	0.413282
75.068		-0.240001	-0.16515	0.591236	1.00701	0.784715	0.995051	0.390041	0.724426	0.320811	-0.0511512	0.0758722	1.48118	0.948767	-0.194678	0.121607	0.314561	0.713416	0.10897	0.689648	0.727928	0.284555	0.289505	0.0961776	0.747315	0.472481	0.207342	0.375489	0.379713	0.42261	0.915746	0.538154	0.408869
75.264		-0.240556	-0.162129	0.58083	1.01688	0.793089	0.97085	0.405734	0.746767	0.335699	-0.0495112	0.0779965	1.50575	0.949581	-0.189997	0.121237	0.313704	0.698522	0.114126	0.698643	0.732856	0.282637	0.284847	0.0939412	0.738574	0.46477	0.220621	0.3721	0.36719	0.422093	0.901875	0.526254	0.39911
75.46		-0.245592	-0.165085	0.563975	1.02458	0.77572	0.9792	0.403261	0.761276	0.342039	-0.0365871	0.0782722	1.50659	0.958522	-0.190516	0.127748	0.327281	0.703455	0.13462	0.691783	0.728643	0.280048	0.284711	0.0995941	0.745267	0.475564	0.241638	0.388578	0.361903	0.414389	0.886844	0.523906	0.389844
75.656		-0.245685	-0.171743	0.559381	1.01643	0.741895	1.00724	0.401244	0.756734	0.356545	-0.0404313	0.0764241	1.45588	0.951456	-0.188466	0.133502	0.338805	0.716268	0.118467	0.668591	0.724639	0.278975	0.287113	0.102666	0.753495	0.483607	0.246247	0.403703	0.36107	0.412314	0.900833	0.530012	0.389361
75.852		-0.244967	-0.172213	0.564352	1.01966	0.72954	1.02325	0.411191	0.749994	0.378608	-0.0437147	0.0717041	1.45998	0.945684	-0.192188	0.136076	0.333417	0.744325	0.106912	0.663641	0.724189	0.275299	0.290942	0.0999977	0.743991	0.477692	0.239039	0.402761	0.359724	0.424493	0.934941	0.530458	0.39421
76.048		-0.248016	-0.169407	0.5771	1.03292	0.753639	1.01644	0.430058	0.737056	0.384984	-0.0362337	0.0724486	1.49569	0.960129	-0.196475	0.138062	0.32824	0.757786	0.13129	0.664179	0.72218	0.275078	0.291431	0.0954136	0.740977	0.469045	0.23586	0.399066	0.35944	0.42858	0.946269	0.51859	0.39117
76.244		-0.249804	-0.170983	0.593187	1.0405	0.779122	1.00406	0.428757	0.719595	0.388303	-0.0381631	0.0771685	1.46844	0.98118	-0.187278	0.141914	0.335076	0.770111	0.150601	0.660886	0.723689	0.278081	0.287089	0.0915001	0.752037	0.466942	0.236818	0.394206	0.353938	0.424591	0.931341	0.519547	0.393904
76.44		-0.249784	-0.17021	0.613044	1.05226	0.787208	0.985628	0.418141	0.717638	0.404098	-0.0533389	0.0788423	1.44458	0.974189	-0.182408	0.144619	0.342424	0.737428	0.150664	0.676312	0.730338	0.273519	0.282625	0.0899162	0.753676	0.470388	0.236029	0.397039	0.34246	0.424781	0.903344	0.529221	0.403402
76.636		-0.251019	-0.166406	0.627496	1.06495	0.754261	0.974443	0.419825	0.728921	0.41344	-0.0440521	0.0823536	1.44979	0.939787	-0.19132	0.146785	0.344072	0.692821	0.144562	0.70378	0.738806	0.273265	0.283655	0.0950076	0.75047	0.475021	0.234373	0.406547	0.33416	0.423482	0.883514	0.52171	0.39706
76.832		-0.251091	-0.16666	0.608322	1.06557	0.720992	0.990076	0.417744	0.73719	0.419477	-0.0329388	0.0788627	1.44773	0.932816	-0.203655	0.151576	0.340414	0.71663	0.13943	0.701455	0.741781	0.278255	0.286643	0.10197	0.742826	0.470756	0.236206	0.409288	0.338043	0.42024	0.891217	0.511357	0.385038
77.028		-0.250068	-0.171522	0.594392	1.05931	0.719048	1.00211	0.419889	0.744136	0.439215	-0.0378437	0.079066	1.46837	0.947457	-0.204081	0.155555	0.33959	0.758442	0.156656	0.690312	0.739653	0.282718	0.28179	0.0991863	0.734892	0.461673	0.244483	0.409097	0.345177	0.413357	0.888742	0.510081	0.378025
77.224		-0.252448	-0.173154	0.60763	1.06197	0.726787	1.00051	0.441239	0.74937	0.464273	-0.00982823	0.104165	1.5132	0.95608	-0.197732	0.155698	0.34452	0.75874	0.164229	0.699933	0.74087	0.285114	0.27476	0.0888203	0.732879	0.44952	0.247596	0.413943	0.341093	0.410847	0.860438	0.507922	0.371817
77.42		-0.255259	-0.170329	0.610752	1.06281	0.742754	1.02987	0.457733	0.762439	0.491636	0.00118262	0.130468	1.56369	0.960791	-0.199767	0.15524	0.352846	0.735574	0.140417	0.705366	0.74211	0.282343	0.274492	0.0907784	0.721402	0.43806	0.240521	0.421747	0.332441	0.418032	0.875401	0.499218	0.372008
77.616		-0.254709	-0.172572	0.605133	1.0432	0.759586	1.04596	0.451011	0.766172	0.513287	-0.0245186	0.131165	1.59	0.961265	-0.202461	0.157968	0.360169	0.710835	0.142312	0.709046	0.737546	0.279621	0.277842	0.0999059	0.719301	0.435544	0.228544	0.427932	0.329199	0.421646	0.916507	0.501227	0.381317
77.812		-0.254346	-0.176452	0.589402	1.02581	0.74673	0.994973	0.44824	0.730167	0.502544	-0.0188374	0.116954	1.55491	0.95073	-0.202924	0.161646	0.355018	0.682527	0.158427	0.729712	0.728652	0.281394	0.279922	0.094524	0.734763	0.435736	0.23083	0.428796	0.330855	0.421402	0.904649	0.510719	0.383889
78.008		-0.254109	-0.173886	0.577106	1.02039	0.711617	0.941669	0.461651	0.703491	0.483308	0.0150661	0.100834	1.48653	0.943673	-0.20249	0.163677	0.352702	0.699718	0.156708	0.754679	0.717903	0.283011	0.278101	0.0898917	0.737924	0.445317	0.248721	0.427981	0.337453	0.42117	0.876425	0.512245	0.376906
78.204		-0.25125	-0.170642	0.577858	1.01067	0.696311	0.948044	0.448979	0.711204	0.486269	0.0112689	0.0929175	1.4268	0.937301	-0.199801	0.161936	0.361313	0.733644	0.165301	0.760811	0.716219	0.275784	0.273873	0.0931231	0.728421	0.448114	0.260208	0.434545	0.346391	0.418234	0.887741	0.516106	0.380558
78.4		-0.250127	-0.17253	0.575817	1.01441	0.697652	0.988313	0.435726	0.70814	0.491797	-0.0384167	0.0976641	1.41005	0.920755	-0.199681	0.152979	0.354141	0.712601	0.172691	0.728686	0.724449	0.266931	0.273211	0.0896666	0.731827	0.44036	0.260152	0.437442	0.348408	0.412855	0.917978	0.518512	0.386406
78.596		-0.253468	-0.175636	0.597579	1.0375	0.683296	1.01151	0.463281	0.705167	0.506255	-0.0578492	0.101159	1.43085	0.920143	-0.199482	0.142989	0.330112	0.706451	0.15489	0.688532	0.726445	0.270713	0.279084	0.0854917	0.753909	0.456256	0.241454	0.428901	0.334712	0.413653	0.952428	0.508947	0.376897

## Sheet: Foglio5
FOURTH ORDER
Time (s)		dF/F0 traces n = 21
0		0.00553042	0.0136172	0.00819922	-0.00443947	-0.0164437	0.00882241	-0.00442249	-0.0124855	-0.0177173	-0.009106	0.00168759	-0.0475631	0.0113193	-0.019655	-0.00237376	0.00955153	-0.00939489	0.00125002	-0.00498766	0.0165697	-0.0127991
0.196		-0.00205931	-0.000391984	-0.00528865	0.00281107	-0.0082562	0.0119332	-0.00124549	-0.000221424	0.00415291	0.000889088	-0.00537095	0.00159222	0.00311035	0.00396959	0.00580429	0.00739272	0.00386055	0.00319758	0.00136519	0.00824095	-0.00752141
0.392		0.00101423	-0.00571276	-0.000316618	0.00104894	0.0106477	-0.00398026	9.31426e-05	0.00390284	0.00737507	0.00177439	0.00234669	0.014413	-0.00374833	0.00486187	0.000323721	-0.00583133	0.0036014	-0.00126168	-0.00117456	-0.00351399	0.00892906
0.588		0.00349467	-0.00271444	0.00300411	-0.00260091	0.0137044	-0.0097825	0.00971188	0.00498264	-0.00349003	0.0044853	0.0097867	0.00664773	-0.0145794	0.00536029	-0.0100967	-0.00916663	-0.00552939	-0.00939186	6.22391e-05	-0.0150583	0.0107555
0.784		0.00729869	-0.000864221	-0.000763391	-0.010403	0.00570584	0.00542844	0.0191297	0.00528276	-0.0101728	0.010741	0.00080159	-0.0161273	-0.0225176	0.0103271	-0.00897892	1.6064e-06	-0.0139529	-0.0152705	0.00267861	-0.0148113	-0.000433395
0.98		0.0037699	-0.00591665	-0.00036093	-0.0158087	-0.000580845	0.00383348	0.0157437	0.000660591	-0.00993818	0.0137899	-0.0178708	-0.0287643	-0.0152861	0.00347209	0.00298397	0.00411609	-0.0161561	-0.0107496	0.00321461	-0.0124672	-0.00344792
1.176		-0.00751722	-0.0102268	0.00484406	-0.0010941	-0.0018736	-0.00845572	0.0109132	-0.00660408	-0.0186959	0.00764339	-0.0218597	-0.00897147	-0.0151944	-0.0093158	0.00407371	-0.00449143	-0.015309	-0.00465816	0.00227034	-0.0171197	0.00140621
1.372		-0.00665679	-0.00968557	0.00675875	0.0103329	-0.00249852	-0.00557408	0.0121487	-0.00881686	-0.0297579	-0.00746736	-0.0132953	0.00661073	-0.0235053	-0.0164509	-0.00511827	-0.00631846	-0.0182888	-0.00591285	-0.00137381	-0.0196536	0.000372866
1.568		0.000971961	-0.0128668	0.00466652	0.00471196	-0.012857	-0.00191417	0.00982918	-0.00187968	-0.026447	-0.0143571	-0.00453938	-0.00200367	-0.0205479	-0.0175503	-0.0110701	0.00993985	-0.0207429	-0.00893078	-0.0029937	-0.0197921	-0.010132
1.764		0.00106479	-0.0142371	0.00918537	-0.00195556	-0.019436	0.00212988	0.00269895	0.00721194	-0.0169064	-0.000604602	-0.0125551	-0.0194463	-0.015252	-0.00843924	-0.0100905	0.0171232	-0.0187644	-0.00713898	-0.00470005	-0.0269178	-0.0233819
1.96		-0.00653013	-0.0120041	0.0176882	-0.00620158	-0.0178377	0.00414901	0.00237082	0.00635961	-0.00301337	0.0204159	-0.0280155	-0.0315055	-0.012043	0.00608514	-0.00528822	0.00698451	-0.0167121	-0.00636774	-0.00586375	-0.032501	-0.0293526
2.156		-0.00843557	-0.0163055	0.0211128	-0.00242081	-0.00903372	0.00396127	0.00313574	-0.0022033	0.00783179	0.0232011	-0.0252154	-0.0254552	-0.0112281	0.00776935	-0.00831877	-0.00808153	-0.0186656	-0.0107423	-0.00113597	-0.0368908	-0.025886
2.352		0.00217076	-0.0225925	0.0245534	-0.0044892	-0.00304164	0.00838392	-0.000664241	-0.00715055	0.00493562	0.012546	-0.0112595	-0.00837177	-0.022948	-0.00463312	-0.012737	-0.0138753	-0.024032	-0.0114884	-0.00053993	-0.045089	-0.0194029
2.548		0.0102784	-0.0269641	0.024544	-0.0146188	-0.0106407	-0.00303137	0.000387421	-0.00759337	0.000177773	0.00944779	-0.00327593	1.31885e-05	-0.0402558	-0.0195988	-0.00787881	-0.000730031	-0.0271266	-0.0142779	-0.00351253	-0.046141	-0.0121269
2.744		0.00966442	-0.0300608	0.0154871	-0.0090762	-0.0141804	-0.0177422	0.000460078	-0.00866838	-0.00997314	0.00906599	-0.00654616	-0.000870665	-0.0391026	-0.0257981	-0.0116566	0.0138658	-0.0277469	-0.018875	-0.000154148	-0.0541871	-0.00524219
2.94		0.000502135	-0.0287847	0.011803	-0.00445704	-0.0181971	-0.0115987	-0.00172563	-0.00766201	-0.0245944	0.0036803	-0.00765838	-0.0151934	-0.0324025	-0.0266623	-0.0253543	0.014011	-0.0261726	-0.0170421	0.00315672	-0.0666486	0.00176554
3.136		-0.00903327	-0.021526	0.0109126	-0.00554849	-0.0214169	-0.00474564	0.00113011	-0.0094557	-0.0275498	-0.00118378	-0.00995204	-0.0390154	-0.0379292	-0.0309718	-0.023267	0.00423376	-0.0262292	-0.0163485	-0.00101348	-0.0559766	0.00501346
3.332		-0.00609053	-0.0169281	-0.00525528	0.00095427	-0.0191819	-0.00730032	-0.00237293	-0.0171564	-0.0270084	-0.00179381	-0.0152319	-0.0519331	-0.0460227	-0.0343081	-0.0162023	-0.00929927	-0.0342332	-0.0159878	-0.00715371	-0.044378	-0.00565373
3.528		-0.00760803	-0.019086	-0.0167375	-0.00284394	-0.0284428	-0.0102764	-0.00800056	-0.0182936	-0.0314602	-0.00373564	-0.0109912	-0.0460201	-0.0402751	-0.0331709	-0.0214442	-0.0251194	-0.0391733	-0.0126408	-0.00556397	-0.0538166	-0.0170123
3.724		-0.0216781	-0.0230848	-0.00875542	-0.0122782	-0.0390275	-0.012838	-0.0057072	-0.0145707	-0.0347684	-0.00649619	-0.00623894	-0.0266555	-0.0252505	-0.0297291	-0.0256101	-0.0288876	-0.0380658	-0.0151767	-0.000558682	-0.0554506	-0.0191487
3.92		-0.0243926	-0.0284356	-0.00434066	-0.0114452	-0.0346675	-0.016854	-0.00206132	-0.0148714	-0.0372593	-0.007778	0.0032592	-0.0221578	-0.0253124	-0.0319726	-0.0272544	-0.0214739	-0.0396577	-0.0234058	-0.00361109	-0.0492486	-0.021228
4.116		-0.0195701	-0.0330807	-0.00977232	-0.00827892	-0.0290695	-0.0214354	-0.000776239	-0.01004	-0.0421997	-0.0101361	0.0102054	-0.0354826	-0.0332012	-0.0339009	-0.0293228	-0.025902	-0.0398768	-0.0305097	-0.008038	-0.0690831	-0.0254833
4.312		-0.0154923	-0.0364964	-0.00417256	-0.00501494	-0.0367685	-0.0225279	-0.00583465	-0.0085246	-0.0487585	-0.0169481	0.000600723	-0.0385251	-0.0327512	-0.0285082	-0.0266866	-0.0245841	-0.0394628	-0.0295952	-0.00720881	-0.0887503	-0.0328064
4.508		-0.0081922	-0.0332951	0.00713533	-0.0017905	-0.0405529	-0.0247083	-0.00953289	-0.0187894	-0.0500287	-0.0279949	-0.00511172	-0.0301324	-0.0388884	-0.0256883	-0.0208664	-0.0088102	-0.0390557	-0.0231166	-0.00827186	-0.0751523	-0.0316674
4.704		-0.0119522	-0.0219958	0.0134671	-0.00487762	-0.0324102	-0.0228504	-0.00449006	-0.020828	-0.0416892	-0.0283718	-0.00328691	-0.0262672	-0.0500216	-0.02591	-0.0139358	-0.0028109	-0.0401686	-0.0232111	-0.0127549	-0.0638749	-0.0227357
4.9		-0.0117902	-0.0157331	0.0119324	-0.0110069	-0.0327941	-0.0180629	-0.00668004	-0.0239418	-0.0403335	-0.0194862	-0.0102489	-0.0315028	-0.0455746	-0.0233952	-0.0126052	-0.00987553	-0.0463035	-0.0267333	-0.020634	-0.066483	-0.0275103
5.096		-0.0032044	-0.0238261	-0.00949219	-0.0143612	-0.0417433	-0.0226195	-0.0133349	-0.0309359	-0.0429552	-0.0140574	-0.0211688	-0.03633	-0.0412271	-0.0270918	-0.0185933	-0.029401	-0.0491535	-0.0244464	-0.0282645	-0.070717	-0.0391587
5.292		-0.00734665	-0.0352675	-0.0180709	-0.00916544	-0.0484403	-0.0244538	-0.0102519	-0.0251945	-0.0415985	-0.0145826	-0.0229194	-0.0303666	-0.0420667	-0.0394113	-0.0206673	-0.0449053	-0.04816	-0.0199356	-0.0280845	-0.0795736	-0.0372332
5.488		-0.0101272	-0.0367931	-0.0102335	-0.00821871	-0.0486709	-0.0256203	-0.00844116	-0.0126643	-0.0442768	-0.0178819	-0.0182007	-0.01743	-0.0413192	-0.0425114	-0.0188369	-0.0378241	-0.0472533	-0.0218514	-0.025448	-0.0752772	-0.028685
5.684		-0.00958259	-0.0376931	-0.0185791	-0.0217017	-0.0453776	-0.0319589	-0.00877231	-0.0088021	-0.0435185	-0.0198441	-0.00917127	-0.00785685	-0.0462686	-0.0386265	-0.0171126	-0.0248633	-0.0491602	-0.0232055	-0.0278475	-0.0660113	-0.0340187
5.88		-0.0192581	-0.0423163	-0.0287776	-0.025478	-0.0493121	-0.0367253	-0.00848986	-0.0169411	-0.0473264	-0.0217691	-0.00761394	-0.00934196	-0.0527438	-0.0361002	-0.0173997	-0.0227187	-0.0510702	-0.0211629	-0.0318005	-0.0711998	-0.0479589
6.076		-0.0195087	-0.0391394	-0.0224547	-0.0201144	-0.0495035	-0.0398117	-0.00823044	-0.0237668	-0.0536276	-0.0163592	-0.0160371	-0.0205354	-0.052251	-0.0324222	-0.0187117	-0.0214199	-0.0457994	-0.0197713	-0.0291055	-0.0739887	-0.0563163
6.272		-0.0095073	-0.03056	-0.00829306	-0.0229358	-0.0397454	-0.0318371	-0.00597506	-0.0233853	-0.0517078	-0.00532689	-0.0184598	-0.0274584	-0.049955	-0.0328022	-0.0125099	-0.0192736	-0.039939	-0.016928	-0.0261532	-0.0719334	-0.0621933
6.468		-0.0112397	-0.0271442	-0.00610732	-0.0244137	-0.0350069	-0.0171518	-0.0049354	-0.0151984	-0.0509788	-0.00266801	-0.0194807	-0.02806	-0.0542136	-0.0380958	-0.0103415	-0.0236154	-0.0381405	-0.0184225	-0.0316531	-0.0759392	-0.0705336
6.664		-0.0163701	-0.0285259	-0.0161465	-0.0201023	-0.0386269	-0.0192977	-0.00535449	-0.0109059	-0.0511949	-0.00970212	-0.0228077	-0.0324291	-0.0555269	-0.0450128	-0.0199051	-0.0235376	-0.0372456	-0.0249492	-0.0315395	-0.0807121	-0.0794207
6.86		-0.0189799	-0.0327673	-0.0209389	-0.0234979	-0.0360741	-0.030837	-0.00983831	-0.0132812	-0.0474717	-0.0168181	-0.0258158	-0.0476814	-0.0561515	-0.0453663	-0.0285133	-0.0264852	-0.0411186	-0.0291134	-0.0281803	-0.0843373	-0.081289
7.056		-0.0185497	-0.0331807	-0.0136386	-0.0311042	-0.0309575	-0.0272598	-0.0149958	-0.0123095	-0.0391224	-0.0179	-0.0290571	-0.0519478	-0.0681904	-0.0363714	-0.0306183	-0.0312227	-0.048452	-0.0280854	-0.0315788	-0.081651	-0.0683191
7.252		-0.0171314	-0.0281603	-0.000300997	-0.0266613	-0.0339083	-0.0209997	-0.0149219	-0.013148	-0.0283052	-0.0151199	-0.0332903	-0.0391263	-0.0793293	-0.0290498	-0.0252965	-0.0303959	-0.0548861	-0.027581	-0.0324509	-0.0711005	-0.0545169
7.448		-0.0255249	-0.0310897	0.00534464	-0.0237866	-0.0355858	-0.0255529	-0.011231	-0.0162396	-0.0272893	-0.00439478	-0.0374796	-0.0317091	-0.073045	-0.0230367	-0.0219601	-0.0358621	-0.0592629	-0.0292539	-0.0302141	-0.074368	-0.0573555
7.644		-0.0326841	-0.0380161	0.00489774	-0.0267877	-0.0392628	-0.0288601	-0.0104342	-0.0235623	-0.0385747	0.00622937	-0.0364004	-0.0248218	-0.0579208	-0.0204755	-0.0244317	-0.0345869	-0.0599957	-0.0248718	-0.0309285	-0.0833395	-0.0604945
7.84		-0.0267766	-0.0405134	0.0134796	-0.0221784	-0.0447225	-0.0302727	-0.0147244	-0.0312872	-0.0474495	-0.000279768	-0.0286758	-0.0215531	-0.0488763	-0.0282444	-0.0198995	-0.0314927	-0.0628852	-0.0208657	-0.0327785	-0.0723984	-0.0531752
8.036		-0.0218185	-0.0443941	0.0152813	-0.0224867	-0.0403393	-0.035871	-0.0157291	-0.0292873	-0.0513869	-0.00960237	-0.0220102	-0.0214504	-0.0493136	-0.0359662	-0.0144559	-0.033756	-0.0641693	-0.027861	-0.0291641	-0.0691621	-0.0481682
8.232		-0.0230906	-0.0433235	0.00473821	-0.0334123	-0.0380721	-0.0361595	-0.0140395	-0.0224171	-0.0543703	-0.0151888	-0.0248758	-0.00863343	-0.0547597	-0.0417307	-0.0165068	-0.0273607	-0.05553	-0.0306805	-0.0255146	-0.0864787	-0.0540884
8.428		-0.0234015	-0.0341735	0.00166993	-0.0487503	-0.0432333	-0.0285142	-0.0176751	-0.0195766	-0.0542064	-0.0258746	-0.028492	-0.00297236	-0.0494923	-0.0497583	-0.0212469	-0.0155353	-0.0492787	-0.0278122	-0.0288491	-0.0881861	-0.0626433
8.624		-0.0226732	-0.0296178	-0.00657339	-0.0561735	-0.0385838	-0.0271759	-0.0216206	-0.0228769	-0.053452	-0.0320131	-0.0286283	-0.0167274	-0.0395836	-0.0498703	-0.0300595	-0.0166191	-0.0546985	-0.0291012	-0.0293792	-0.0718684	-0.0626594
8.82		-0.0147439	-0.0330356	-0.0149672	-0.0468458	-0.0289322	-0.0347299	-0.0189484	-0.0216216	-0.0494038	-0.0250094	-0.036109	-0.0263608	-0.0436231	-0.0432128	-0.0389723	-0.0328216	-0.0625424	-0.0317802	-0.0280779	-0.0731976	-0.0658234
9.016		-0.0157315	-0.038495	-0.00949872	-0.0257418	-0.032536	-0.0365388	-0.017577	-0.0179436	-0.0356234	-0.0108176	-0.0454429	-0.0382048	-0.0539556	-0.0374948	-0.0352502	-0.042938	-0.0609572	-0.0311631	-0.0290496	-0.0931951	-0.0740447
9.212		-0.0319572	-0.0388701	-0.00627827	-0.0102834	-0.0439242	-0.0327829	-0.0232322	-0.0198022	-0.0304472	-0.00639118	-0.0410182	-0.0531526	-0.0620632	-0.0314782	-0.0193297	-0.0387519	-0.0545898	-0.0220356	-0.0299183	-0.0950191	-0.0787721
9.408		-0.0396571	-0.0347775	0.0015686	-0.018265	-0.0478012	-0.0307806	-0.0227701	-0.0212946	-0.0381146	-0.0167009	-0.0234197	-0.0531468	-0.0680622	-0.0336374	-0.0100134	-0.0258551	-0.0554125	-0.0180408	-0.0354865	-0.0779467	-0.0880908
9.604		-0.0367233	-0.0342168	0.00773903	-0.0366939	-0.0459391	-0.0292707	-0.0176196	-0.0220338	-0.0447406	-0.0289099	-0.00932698	-0.0453716	-0.0695032	-0.0416422	-0.0100558	-0.024971	-0.0554673	-0.02035	-0.0364578	-0.0804925	-0.0990183
9.8		-0.0275127	-0.0369437	0.000591447	-0.0460129	-0.046753	-0.0323943	-0.0175651	-0.0236269	-0.0475558	-0.0240687	-0.0128062	-0.0334894	-0.0648855	-0.0460317	-0.017049	-0.0401681	-0.0529417	-0.0235074	-0.0240145	-0.0903957	-0.0953161
9.996		-0.0244299	-0.0372989	-0.00880503	-0.0411029	-0.0535992	-0.0316239	-0.0175991	-0.026674	-0.0442799	-0.0136538	-0.0182749	-0.0307573	-0.062693	-0.0454418	-0.0320165	-0.0460674	-0.0574567	-0.0309968	-0.0139108	-0.0829544	-0.0791553
10.192		-0.0301697	-0.0312501	-0.00775412	-0.0346278	-0.057282	-0.0285795	-0.0202606	-0.0300509	-0.042061	-0.0156474	-0.0182748	-0.0425279	-0.0635521	-0.039938	-0.030936	-0.0410653	-0.061415	-0.0352813	-0.017188	-0.0876216	-0.0720208
10.388		-0.0247142	-0.0281577	-0.00248185	-0.0339524	-0.0481341	-0.0321732	-0.0227716	-0.0276912	-0.0427754	-0.0176364	-0.0231207	-0.0381192	-0.0551049	-0.0346653	-0.018823	-0.0483776	-0.0591064	-0.0372556	-0.0196065	-0.109991	-0.0715723
10.584		-0.0142096	-0.0350909	-0.00856152	-0.0326638	-0.0408367	-0.0366146	-0.0217578	-0.0210557	-0.0360281	-0.0209402	-0.0344794	-0.0275182	-0.0566273	-0.0347143	-0.0166828	-0.0625897	-0.0571451	-0.0374261	-0.0186377	-0.120539	-0.0715886
10.78		-0.0223742	-0.0417115	-0.0139407	-0.0360136	-0.0472702	-0.0410486	-0.0225481	-0.0190401	-0.0274434	-0.0239783	-0.0428831	-0.0335916	-0.0729865	-0.0453287	-0.0179332	-0.0610555	-0.0585008	-0.0381364	-0.0257368	-0.106469	-0.079881
10.976		-0.0400722	-0.0435054	-0.018232	-0.0445622	-0.0527349	-0.0426204	-0.0233193	-0.0177934	-0.0340825	-0.0173444	-0.0424959	-0.0316534	-0.0734523	-0.0510528	-0.0201074	-0.0564731	-0.0620423	-0.036468	-0.0353488	-0.0990123	-0.087493
11.172		-0.0408272	-0.0422159	-0.016054	-0.0466334	-0.0527901	-0.0435211	-0.0246911	-0.0212909	-0.0467703	-0.0148196	-0.0427826	-0.0194642	-0.0654299	-0.0454379	-0.0208576	-0.0520243	-0.0647398	-0.0277259	-0.0421457	-0.110012	-0.0870559
11.368		-0.0310343	-0.0430795	0.000845488	-0.0453398	-0.0517582	-0.0506648	-0.0334097	-0.0335607	-0.0624223	-0.023739	-0.0406173	-0.0199245	-0.0663233	-0.0437063	-0.0191301	-0.0421979	-0.0689805	-0.029136	-0.0485933	-0.0983932	-0.0844275
11.564		-0.0230976	-0.0455247	0.0104782	-0.0446696	-0.0493008	-0.0523555	-0.0421006	-0.0408473	-0.075184	-0.0279728	-0.0381084	-0.0260287	-0.064135	-0.0451689	-0.0188309	-0.0315425	-0.0757046	-0.0386559	-0.0511337	-0.0744069	-0.0795261
11.76		-0.0197055	-0.0414091	0.000399953	-0.0414429	-0.0536757	-0.039709	-0.0371943	-0.0449845	-0.0695893	-0.0322289	-0.0351029	-0.0212024	-0.0622905	-0.0520142	-0.0227341	-0.0230249	-0.0784474	-0.0420527	-0.041778	-0.0750391	-0.0728677
11.956		-0.0245333	-0.037102	-0.00901613	-0.0439455	-0.0681604	-0.0319496	-0.0287608	-0.0416643	-0.061975	-0.0345186	-0.0298967	-0.00845172	-0.065259	-0.0588193	-0.0265798	-0.0319926	-0.0758511	-0.0404459	-0.0290645	-0.081402	-0.0738306
12.152		-0.0330797	-0.0356226	-0.00664797	-0.0484395	-0.0818852	-0.0318415	-0.023286	-0.0304459	-0.06747	-0.0255167	-0.0315776	-0.01012	-0.0605386	-0.055277	-0.0278361	-0.044824	-0.0719731	-0.0372981	-0.0218417	-0.0798719	-0.0828298
12.348		-0.0408466	-0.034254	-0.00303222	-0.0460626	-0.0792826	-0.0341892	-0.0232271	-0.0270958	-0.0710934	-0.0241293	-0.03015	-0.0326095	-0.0571103	-0.0530888	-0.0260997	-0.0448755	-0.0751798	-0.0466992	-0.0202273	-0.0790878	-0.0848848
12.544		-0.0420274	-0.0384324	-0.00344351	-0.0452805	-0.0682489	-0.0446269	-0.0333448	-0.0332946	-0.0636017	-0.0312569	-0.0198876	-0.0483711	-0.0647674	-0.0591122	-0.0253184	-0.0392502	-0.0784372	-0.0560948	-0.0275818	-0.076984	-0.079281
12.74		-0.034614	-0.0426516	-0.00946394	-0.0434992	-0.0656919	-0.0522859	-0.0467092	-0.0460624	-0.0690732	-0.0401756	-0.0194278	-0.0447149	-0.0734851	-0.0703105	-0.0240381	-0.0333344	-0.0714665	-0.0481717	-0.0346583	-0.0843856	-0.0877752
12.936		-0.0270771	-0.0417565	-0.0158134	-0.0361451	-0.0621963	-0.0565276	-0.0576105	-0.0566799	-0.0835266	-0.0484446	-0.0315314	-0.0349317	-0.0699319	-0.0819248	-0.0166621	-0.0318413	-0.0695474	-0.0452338	-0.0393591	-0.0982819	-0.0955865
13.132		-0.0245056	-0.0416995	-0.0169007	-0.0419548	-0.0581045	-0.0570321	-0.05804	-0.0533358	-0.0772107	-0.0405997	-0.0366125	-0.032154	-0.0661106	-0.0774909	-0.0191107	-0.0316305	-0.0764918	-0.0495745	-0.0492823	-0.0934922	-0.0895988
13.328		-0.0260536	-0.0403727	-0.00942327	-0.0471324	-0.0629859	-0.0501604	-0.0517249	-0.0412034	-0.0653273	-0.0286684	-0.0317508	-0.0369301	-0.0672138	-0.0672102	-0.0269471	-0.0390208	-0.0779171	-0.0469983	-0.0556955	-0.0915759	-0.102777
13.524		-0.030585	-0.0358268	-0.00121351	-0.0384468	-0.0624673	-0.0485556	-0.044466	-0.035987	-0.067783	-0.0316679	-0.0322899	-0.0369103	-0.0621414	-0.0684852	-0.0269136	-0.0527585	-0.0754967	-0.0426977	-0.0474485	-0.100623	-0.119088
13.72		-0.0313999	-0.0363814	-0.00921561	-0.0318997	-0.0539902	-0.0475327	-0.0393272	-0.039505	-0.0689694	-0.0339187	-0.0368245	-0.0334127	-0.0606983	-0.062361	-0.0267867	-0.0483358	-0.0763162	-0.044906	-0.0365185	-0.095347	-0.100219
13.916		-0.0273619	-0.0415659	-0.0206347	-0.0307945	-0.0514814	-0.0439799	-0.0393819	-0.0444826	-0.0630112	-0.0371316	-0.0335117	-0.034883	-0.0730114	-0.0570072	-0.0268648	-0.0391973	-0.0764112	-0.0494709	-0.0309497	-0.0886617	-0.0776161
14.112		-0.0291755	-0.043354	-0.0101005	-0.0375646	-0.0518252	-0.0467	-0.039216	-0.0444329	-0.0636425	-0.0465751	-0.0306598	-0.0347758	-0.0816108	-0.0689871	-0.0279877	-0.0448139	-0.0757705	-0.0492483	-0.0259848	-0.0921447	-0.0740901
14.308		-0.0385078	-0.0453929	-0.00117629	-0.0456877	-0.0480169	-0.0487259	-0.0424068	-0.0396013	-0.0714456	-0.0504138	-0.0280164	-0.0315938	-0.0718538	-0.0770996	-0.0270876	-0.055066	-0.0781178	-0.0473103	-0.0267713	-0.0983506	-0.0757124
14.504		-0.0405045	-0.0479009	-0.0143895	-0.0443505	-0.0517029	-0.0483447	-0.0494723	-0.0405924	-0.072475	-0.0516963	-0.0241444	-0.0304191	-0.0679634	-0.07158	-0.0177789	-0.0532916	-0.0787945	-0.0445623	-0.0328231	-0.0961598	-0.0858163
14.7		-0.0333557	-0.046916	-0.0249541	-0.0449803	-0.0564703	-0.0544958	-0.0532791	-0.0431252	-0.0715265	-0.0510374	-0.0324757	-0.0313059	-0.0732719	-0.063733	-0.014972	-0.0343927	-0.0786985	-0.0400964	-0.0404117	-0.0962353	-0.0954905
14.896		-0.023111	-0.0467391	-0.022297	-0.0482661	-0.0496262	-0.0582666	-0.0539775	-0.0358794	-0.0720864	-0.0406069	-0.046978	-0.0297721	-0.0750073	-0.0545612	-0.0160597	-0.0273439	-0.0822914	-0.0378488	-0.0449316	-0.103981	-0.0957327
15.092		-0.0178371	-0.0472867	-0.00763345	-0.0382908	-0.0464216	-0.0550255	-0.0549974	-0.0319332	-0.0694028	-0.0329918	-0.0495665	-0.0304079	-0.0754298	-0.0506125	-0.00772709	-0.0443946	-0.0844857	-0.0374052	-0.0415204	-0.108617	-0.0975952
15.288		-0.0299245	-0.0485709	3.17175e-05	-0.0316208	-0.0427922	-0.0610168	-0.0544324	-0.0407219	-0.0716882	-0.0402952	-0.0393611	-0.0383175	-0.0738717	-0.0576296	-0.0084563	-0.0549084	-0.0836036	-0.0377612	-0.035736	-0.102392	-0.099869
15.484		-0.0404901	-0.0488706	-0.00388817	-0.0394608	-0.0360177	-0.0683636	-0.0515142	-0.0466001	-0.0793972	-0.0535568	-0.0319136	-0.0389042	-0.0748513	-0.0648548	-0.0192185	-0.0501923	-0.0830829	-0.0385003	-0.0348437	-0.0903454	-0.090405
15.68		-0.0370391	-0.0452638	-0.00558749	-0.0465381	-0.0427841	-0.0604478	-0.0517324	-0.0438957	-0.083226	-0.0608938	-0.0347384	-0.0393607	-0.0743439	-0.0675683	-0.0223089	-0.0534342	-0.0820357	-0.0396222	-0.033772	-0.0914545	-0.0794555
15.876		-0.0288363	-0.0441637	-0.0116196	-0.0419823	-0.0523088	-0.0484653	-0.0496453	-0.0390213	-0.0820116	-0.0545198	-0.0337015	-0.0498314	-0.0727221	-0.0648632	-0.0202433	-0.0549468	-0.0805635	-0.0430671	-0.0289796	-0.0984192	-0.0834024
16.072		-0.0233244	-0.0478957	-0.00280223	-0.0351081	-0.0570927	-0.045419	-0.0455761	-0.0344023	-0.0817271	-0.0445341	-0.0329206	-0.0529948	-0.0723475	-0.0638552	-0.0106335	-0.0507852	-0.077877	-0.0470811	-0.027543	-0.100226	-0.0837809
16.268		-0.0280034	-0.0509601	0.0127142	-0.0357356	-0.0618156	-0.0516978	-0.0471888	-0.0318377	-0.0789612	-0.0401746	-0.0493428	-0.0478795	-0.0663666	-0.0618472	0.000592911	-0.0524263	-0.0733379	-0.0476875	-0.0265499	-0.100221	-0.0772084
16.464		-0.0320879	-0.0496448	-0.000670831	-0.0492876	-0.0622412	-0.0556717	-0.0507399	-0.0304994	-0.0707154	-0.0344996	-0.05991	-0.0477811	-0.0669419	-0.0558645	-0.00482285	-0.052291	-0.0732933	-0.0409013	-0.0280416	-0.108029	-0.0867442
16.66		-0.0319916	-0.044715	-0.0231339	-0.0672612	-0.0646813	-0.0469116	-0.0498257	-0.0267606	-0.0628715	-0.0356145	-0.0552191	-0.0532035	-0.0745413	-0.0581407	-0.0142736	-0.0565205	-0.076533	-0.0315517	-0.0308252	-0.120428	-0.105462
16.856		-0.0339752	-0.0386069	-0.0057448	-0.0673158	-0.0683376	-0.0428801	-0.0399232	-0.0233252	-0.0578015	-0.0426287	-0.0425341	-0.0434267	-0.0755517	-0.0659129	-0.0120516	-0.0592487	-0.0785354	-0.0285268	-0.0304036	-0.120261	-0.117515
17.052		-0.0315124	-0.038002	0.0177502	-0.0626989	-0.0653838	-0.044686	-0.0321425	-0.0259978	-0.0584223	-0.0360417	-0.0252083	-0.0243472	-0.0723371	-0.0679342	-0.011382	-0.0522085	-0.0790165	-0.0323573	-0.0298814	-0.113892	-0.112364
17.248		-0.0281336	-0.0448486	-0.0061091	-0.0635148	-0.0663539	-0.0394929	-0.0364969	-0.030257	-0.0699833	-0.0273465	-0.0282945	-0.0151068	-0.079067	-0.062384	-0.0134466	-0.0480372	-0.0735722	-0.0336118	-0.0249323	-0.111303	-0.108308
17.444		-0.029836	-0.046336	-0.0315504	-0.0613373	-0.0737586	-0.0395232	-0.043849	-0.0236941	-0.076905	-0.0338846	-0.0377003	-0.0165466	-0.100301	-0.0556906	-0.014205	-0.0472459	-0.0715289	-0.0282568	-0.0238583	-0.122541	-0.114679
17.64		-0.0348593	-0.038184	-0.0381404	-0.0622865	-0.0808767	-0.0465906	-0.0424172	-0.0130417	-0.0728414	-0.0442452	-0.0343016	-0.0203179	-0.105801	-0.0559728	-0.018483	-0.0486298	-0.0791074	-0.027122	-0.0291427	-0.134785	-0.105696
17.836		-0.0425812	-0.0323062	-0.0505788	-0.0636002	-0.0896189	-0.0562711	-0.0362699	-0.0121828	-0.0771931	-0.050111	-0.0347599	-0.0169182	-0.0939011	-0.0692205	-0.0186225	-0.0524123	-0.0816947	-0.0301504	-0.0292503	-0.12762	-0.0941184
18.032		-0.0457454	-0.0355651	-0.0621897	-0.0609734	-0.0926543	-0.0571707	-0.0338829	-0.0158519	-0.0828038	-0.0510486	-0.0415033	-0.0209456	-0.0880947	-0.079698	-0.0129738	-0.0524248	-0.0743815	-0.0325862	-0.0278719	-0.121012	-0.0954128
18.228		-0.0402531	-0.0406701	-0.0519703	-0.0547184	-0.0818946	-0.0577189	-0.0358655	-0.0231782	-0.0748088	-0.0460912	-0.0429112	-0.0346596	-0.0815405	-0.0721175	-0.00988295	-0.043703	-0.0723715	-0.0361065	-0.034037	-0.111269	-0.104365
18.424		-0.0368707	-0.0447161	-0.0200836	-0.0467449	-0.0689225	-0.061761	-0.0397269	-0.0235089	-0.0585262	-0.0426369	-0.0327558	-0.0450906	-0.0791664	-0.0623414	-0.0129199	-0.0405683	-0.0802101	-0.0367039	-0.0413439	-0.0981204	-0.112891
18.62		-0.036859	-0.0480163	0.00113688	-0.0465476	-0.0626694	-0.0493272	-0.0392407	-0.0163128	-0.0478189	-0.0427111	-0.0317054	-0.050855	-0.0838525	-0.0593913	-0.0141537	-0.0452565	-0.0832663	-0.0344812	-0.0428373	-0.0985056	-0.113109
18.816		-0.0286064	-0.047083	0.00978453	-0.0411377	-0.0572996	-0.0486985	-0.0407527	-0.020202	-0.0562954	-0.0449636	-0.0376661	-0.0524149	-0.0856642	-0.0565592	-0.00885049	-0.0375011	-0.0838521	-0.0404511	-0.041672	-0.10392	-0.0990498
19.012		-0.0278148	-0.0493797	0.0199515	-0.027695	-0.0560488	-0.0626254	-0.0507739	-0.0255581	-0.0686405	-0.0433122	-0.0386577	-0.0457257	-0.0819253	-0.054336	-0.00590685	-0.0393701	-0.0853157	-0.0505001	-0.0363267	-0.0981907	-0.0751411
19.208		-0.0385433	-0.0525348	0.0246724	-0.0292939	-0.0545516	-0.0587739	-0.0523287	-0.0186295	-0.0665299	-0.0305792	-0.039308	-0.0400861	-0.0776641	-0.0523262	-0.0128534	-0.0548568	-0.0830446	-0.0490951	-0.0228135	-0.0788681	-0.0668206
19.404		-0.0390239	-0.0481972	0.0184313	-0.0359678	-0.0495523	-0.0435328	-0.0432182	-0.0108445	-0.0569162	-0.021591	-0.033329	-0.0378326	-0.0790698	-0.0535032	-0.0224245	-0.0448714	-0.080221	-0.0455137	-0.00856461	-0.0698225	-0.069592
19.6		-0.0373604	-0.0422984	0.00907909	-0.0385775	-0.0539441	-0.0424664	-0.0393992	-0.0119583	-0.0477983	-0.0259679	-0.0336218	-0.0318855	-0.0797712	-0.0619662	-0.0270747	-0.0220397	-0.0837597	-0.0510248	-0.00583129	-0.0794155	-0.0628021
19.796		-0.0352669	-0.0409275	0.00993247	-0.0420232	-0.056699	-0.0547394	-0.0333618	-0.011264	-0.0414854	-0.027046	-0.041878	-0.0394078	-0.0865826	-0.0654526	-0.0233361	-0.0218716	-0.090454	-0.0500345	-0.0152649	-0.0857776	-0.0686209
19.992		-0.0237911	-0.0464365	0.0169532	-0.0373925	-0.0505458	-0.0595206	-0.0334611	-0.00765143	-0.0402535	-0.0225366	-0.0518864	-0.05601	-0.0897883	-0.0590083	-0.0138539	-0.034762	-0.0887687	-0.0388382	-0.0282194	-0.0793507	-0.0796462
20.188		-0.024311	-0.0504387	0.0169006	-0.0322354	-0.053737	-0.0548935	-0.0462101	-0.00765917	-0.0530838	-0.0206288	-0.0586571	-0.0532742	-0.0809377	-0.0526507	-0.00783027	-0.0356858	-0.087999	-0.0368907	-0.0363577	-0.0726202	-0.0758262
20.384		-0.03913	-0.0484651	0.0114778	-0.0313008	-0.0594522	-0.0492762	-0.0512401	-0.0134581	-0.0680517	-0.0211786	-0.0457742	-0.0385276	-0.0729258	-0.0579064	-0.00369206	-0.0322496	-0.0917261	-0.0385335	-0.0388033	-0.0805147	-0.07666
20.58		-0.0442348	-0.0469658	0.00546664	-0.0365138	-0.0546861	-0.0497519	-0.0530007	-0.0197463	-0.0678539	-0.0273297	-0.0322034	-0.0340944	-0.0712577	-0.0671482	-0.00278528	-0.0356109	-0.0942566	-0.0364803	-0.0360597	-0.0911108	-0.0779571
20.776		-0.0400332	-0.0442525	0.00433218	-0.049945	-0.0552159	-0.0514749	-0.0560557	-0.0130114	-0.0586202	-0.0287832	-0.0337207	-0.0391042	-0.0760329	-0.058707	-0.00290907	-0.0347679	-0.0974922	-0.038176	-0.0340752	-0.0865237	-0.0734165
20.972		-0.0411999	-0.04113	0.00964528	-0.0499744	-0.0597081	-0.049675	-0.0520681	-0.0065059	-0.0535319	-0.0231964	-0.0419098	-0.0408613	-0.0695769	-0.0475954	-0.00134006	-0.0414338	-0.100031	-0.0323045	-0.0370314	-0.0792501	-0.0790643
21.168		-0.0457047	-0.0402724	0.0101671	-0.0426529	-0.0526357	-0.0494357	-0.0404842	-0.00877179	-0.0548854	-0.0220623	-0.0564525	-0.0317873	-0.0693849	-0.0525306	-0.00230265	-0.0517459	-0.0963941	-0.0258971	-0.0393877	-0.0845528	-0.098645
21.364		-0.0411196	-0.0433447	0.0125818	-0.0446557	-0.0477946	-0.0428062	-0.0335322	-0.00580796	-0.0491274	-0.0232114	-0.0573577	-0.0249084	-0.0887095	-0.0618642	-0.00418415	-0.0472854	-0.0916486	-0.0339014	-0.041028	-0.0969235	-0.108832
21.56		-0.0334418	-0.0471659	0.0153206	-0.0437944	-0.0551415	-0.0359594	-0.0382359	-0.00183652	-0.0431353	-0.0266596	-0.0464329	-0.0273324	-0.0916708	-0.0690944	-0.00338305	-0.0437865	-0.0944273	-0.0418264	-0.0406228	-0.0940016	-0.100824
21.756		-0.0308582	-0.0452331	0.0179974	-0.0532387	-0.0596534	-0.0432	-0.0429126	-0.000935711	-0.0459543	-0.0286433	-0.0500797	-0.0354229	-0.0784595	-0.0683872	-0.00316961	-0.0424325	-0.0949757	-0.0435142	-0.0371946	-0.0729716	-0.0914758
21.952		-0.0295406	-0.0433508	0.0203744	-0.0609886	-0.0604149	-0.0494451	-0.045912	0.00385483	-0.0440169	-0.0244382	-0.0557193	-0.0438095	-0.0786117	-0.0577489	-0.00619084	-0.0402998	-0.095593	-0.0425209	-0.0371632	-0.055749	-0.093184
22.148		-0.0274212	-0.0442873	0.0158901	-0.044926	-0.0632615	-0.0496475	-0.0456621	0.00633498	-0.0328696	-0.0169545	-0.0546221	-0.0392118	-0.0854426	-0.0442235	-0.00646284	-0.0409301	-0.099441	-0.0422421	-0.0406179	-0.0562575	-0.0952632
22.344		-0.0181288	-0.0478365	0.0181548	-0.0377039	-0.061849	-0.0443758	-0.0390474	0.00926534	-0.0239927	-0.0121308	-0.0532976	-0.0405897	-0.0909108	-0.037488	-0.00703335	-0.0459947	-0.0972763	-0.0464045	-0.0334096	-0.0692839	-0.0878665
22.54		-0.0106938	-0.0519064	0.0195525	-0.038758	-0.055111	-0.0389415	-0.0357717	0.0135452	-0.0283586	-0.00936749	-0.0499823	-0.0487867	-0.0933977	-0.0386742	-0.0113864	-0.054291	-0.0932152	-0.0460066	-0.0201105	-0.0739678	-0.082822
22.736		-0.015391	-0.0507234	0.0066189	-0.0391704	-0.0466672	-0.0460512	-0.0340908	0.00820152	-0.0355733	-0.0135036	-0.048837	-0.0460415	-0.0839393	-0.0399974	-0.010439	-0.0427016	-0.0953049	-0.0439056	-0.016817	-0.0590011	-0.072832
22.932		-0.01876	-0.0456987	-0.00827973	-0.0463396	-0.04384	-0.0529717	-0.0319291	0.000478963	-0.0423695	-0.0336754	-0.0480191	-0.0459252	-0.0749411	-0.0454806	-0.00693409	-0.0200396	-0.101701	-0.0421258	-0.0179739	-0.0435783	-0.0642914
23.128		-0.025947	-0.0440164	-0.0146161	-0.0533586	-0.0420105	-0.0548611	-0.0345343	-0.000750896	-0.0499128	-0.0403477	-0.0456824	-0.0480296	-0.0736696	-0.0498492	-0.0103027	-0.01085	-0.102971	-0.0352218	-0.0232804	-0.0525948	-0.0770837
23.324		-0.037468	-0.0506169	-0.0112493	-0.0642249	-0.0412214	-0.051256	-0.0391606	0.0075051	-0.0432423	-0.0302672	-0.0469257	-0.0476465	-0.0769354	-0.0503772	-0.0113021	-0.0124979	-0.0959796	-0.0272995	-0.033103	-0.0714912	-0.0925779
23.52		-0.0383086	-0.0560243	0.00331431	-0.0623604	-0.0570948	-0.0437476	-0.0410286	0.0134917	-0.0420402	-0.0232217	-0.0561195	-0.0519547	-0.0832661	-0.0481167	-0.00643236	-0.0188434	-0.0946568	-0.0236451	-0.0403098	-0.0805197	-0.0983524
23.716		-0.0290962	-0.052402	0.0258915	-0.046902	-0.0688771	-0.0483329	-0.0406695	0.00662768	-0.054004	-0.0210173	-0.0653105	-0.0600073	-0.0838017	-0.0416254	-0.00334593	-0.0239555	-0.105028	-0.0254716	-0.0465497	-0.0797283	-0.105628
23.912		-0.0221583	-0.0473681	0.0265534	-0.0453988	-0.0654873	-0.0553532	-0.0405359	-0.00190715	-0.0616811	-0.0257396	-0.055486	-0.0681404	-0.0826008	-0.0445513	-0.00497303	-0.0338418	-0.109413	-0.0275761	-0.0481168	-0.0681576	-0.102725
24.108		-0.0287528	-0.0474355	0.00652891	-0.043612	-0.0636286	-0.0586672	-0.0373477	0.000308417	-0.0621073	-0.0228053	-0.0428658	-0.0774341	-0.0956593	-0.0577994	-0.00873077	-0.0360508	-0.104904	-0.0330566	-0.0429969	-0.0686976	-0.0857508
24.304		-0.0383923	-0.048322	0.0156134	-0.0340815	-0.0609332	-0.0629581	-0.0288621	0.011064	-0.0554201	-0.0199962	-0.0449172	-0.072262	-0.107171	-0.0685987	-0.00121438	-0.0248888	-0.102506	-0.0317483	-0.0431611	-0.0800188	-0.0803721
24.5		-0.0406915	-0.0458968	0.0348023	-0.0354325	-0.0523024	-0.0548329	-0.0244606	0.0140557	-0.0452325	-0.0244689	-0.0416402	-0.0531432	-0.108726	-0.066341	0.0138953	-0.0243668	-0.103076	-0.0216732	-0.0435672	-0.0743699	-0.0871237
24.696		-0.0394317	-0.0441797	0.0242789	-0.0409112	-0.0509093	-0.0434036	-0.0314685	0.00711411	-0.0420324	-0.0187749	-0.0383466	-0.0478928	-0.109241	-0.0496946	0.0135128	-0.0218955	-0.105007	-0.0284702	-0.0369653	-0.0722346	-0.0843005
24.892		-0.0380581	-0.0443985	0.0122834	-0.0443589	-0.0620167	-0.044201	-0.0356262	0.00362371	-0.0482301	-0.0143049	-0.0435759	-0.0572684	-0.111139	-0.0355721	0.00510974	-0.0166466	-0.106846	-0.0458711	-0.0311267	-0.0718267	-0.0714111
25.088		-0.0360611	-0.0439383	0.00440864	-0.0535401	-0.0606397	-0.0517228	-0.0370941	0.00547392	-0.0505281	-0.0258971	-0.044842	-0.0650143	-0.108465	-0.0372986	0.00110894	-0.0292596	-0.102933	-0.0436288	-0.0258847	-0.0578838	-0.0798684
25.284		-0.0315817	-0.0442011	-0.00697754	-0.0579716	-0.0543388	-0.0587359	-0.0496797	0.00962778	-0.0505401	-0.0372058	-0.0424304	-0.0600141	-0.097177	-0.045603	-0.00257433	-0.0327719	-0.0948305	-0.0332538	-0.0254038	-0.0440504	-0.101288
25.48		-0.0251535	-0.0425695	0.0015938	-0.0542582	-0.0613951	-0.0612511	-0.0564237	0.0129656	-0.0482538	-0.0324048	-0.04333	-0.0525123	-0.0962181	-0.051539	-0.00119707	-0.0189769	-0.0941738	-0.0360581	-0.030407	-0.0386106	-0.104896
25.676		-0.0216844	-0.0377878	0.0139011	-0.0468295	-0.06591	-0.0619212	-0.0526502	0.0146461	-0.0496081	-0.0211609	-0.0510453	-0.0458862	-0.102021	-0.0565299	0.00112082	-0.0114355	-0.104509	-0.0415354	-0.032886	-0.0399966	-0.0922205
25.872		-0.0227799	-0.039891	0.0181692	-0.0350971	-0.0658909	-0.0679553	-0.0484074	0.0130228	-0.0578102	-0.0176333	-0.054875	-0.0366572	-0.09501	-0.0579344	0.00697432	-0.0134228	-0.114211	-0.0422108	-0.0345523	-0.0349945	-0.0808454
26.068		-0.0229196	-0.0455282	0.0266562	-0.0309674	-0.0591364	-0.0768866	-0.0490932	0.00237257	-0.063093	-0.0225285	-0.0514734	-0.0359556	-0.0813528	-0.0597396	0.0219319	-0.0225381	-0.108954	-0.0369749	-0.0349584	-0.0308322	-0.0883011
26.264		-0.0256926	-0.0472447	0.036437	-0.031439	-0.0369584	-0.0764536	-0.0554032	-0.00403227	-0.0673935	-0.0296382	-0.0489964	-0.0388981	-0.0765557	-0.0623325	0.0304027	-0.0321563	-0.0977904	-0.0344772	-0.0301054	-0.0347831	-0.0932611
26.46		-0.0296565	-0.0496239	0.0331946	-0.0308008	-0.0196769	-0.0730208	-0.0504142	0.000779938	-0.065521	-0.0368625	-0.0461589	-0.0437702	-0.0746962	-0.0608239	0.0247821	-0.0408438	-0.0965437	-0.0347036	-0.0191744	-0.0312171	-0.0831489
26.656		-0.0233388	-0.047559	0.0158364	-0.0334248	-0.0325188	-0.0732099	-0.0416187	0.00882012	-0.0628994	-0.0415962	-0.0401039	-0.0446925	-0.0747902	-0.0625554	0.018343	-0.0427727	-0.100383	-0.032505	-0.00910663	-0.02661	-0.0817827
26.852		-0.0171832	-0.0451128	0.00923791	-0.0389153	-0.059967	-0.0684261	-0.0415995	0.0158707	-0.0632656	-0.0351304	-0.0323547	-0.0366055	-0.0859981	-0.0732047	0.0204921	-0.0292608	-0.102466	-0.0335913	-0.013322	-0.0301592	-0.096733
27.048		-0.0215142	-0.049429	0.00926834	-0.0445364	-0.0643713	-0.0609569	-0.0414883	0.0203188	-0.0586867	-0.03087	-0.0300312	-0.0277028	-0.093593	-0.0784711	0.0259021	-0.00697352	-0.107062	-0.033901	-0.0288549	-0.0295526	-0.104126
27.244		-0.0296384	-0.0511107	0.0154097	-0.0515777	-0.0535318	-0.0584455	-0.0362219	0.0213383	-0.0531329	-0.0392257	-0.0364164	-0.0289425	-0.0945522	-0.0657101	0.0304326	0.00341822	-0.110851	-0.0327395	-0.0386489	-0.02821	-0.0998305
27.44		-0.0316528	-0.0468703	0.0203945	-0.0563866	-0.0598178	-0.0570189	-0.0339584	0.020963	-0.0423646	-0.038689	-0.0424125	-0.0472756	-0.0973665	-0.0523299	0.0303747	-0.00708557	-0.108691	-0.0287162	-0.0389048	-0.0289038	-0.0957922
27.636		-0.0227313	-0.0418292	0.0009264	-0.0537036	-0.067224	-0.0607262	-0.0371725	0.0263666	-0.0305888	-0.0296297	-0.0498709	-0.0596798	-0.0953621	-0.0499844	0.0246721	-0.0134384	-0.104611	-0.0167538	-0.032893	-0.03842	-0.0873206
27.832		-0.0183361	-0.0414377	-0.00408621	-0.0518019	-0.0631818	-0.0759209	-0.0400591	0.0328093	-0.0367087	-0.0285149	-0.0555057	-0.0541199	-0.0940715	-0.0523777	0.0200933	-0.00509812	-0.0998089	-0.00978202	-0.022284	-0.0472386	-0.0751881
28.028		-0.0234524	-0.0416968	0.0171676	-0.0433916	-0.0602394	-0.0786744	-0.0412019	0.0361924	-0.0504338	-0.0264513	-0.0438998	-0.0532128	-0.0936259	-0.051589	0.0187143	-0.00422312	-0.102255	-0.0135362	-0.018916	-0.0300952	-0.0678019
28.224		-0.0271062	-0.0396559	0.0188	-0.039439	-0.0590731	-0.0685465	-0.0412997	0.0368394	-0.0533326	-0.0189791	-0.0261091	-0.0561201	-0.0944692	-0.04735	0.0232131	-0.00446959	-0.109976	-0.0149051	-0.0179537	-0.0041444	-0.0657484
28.42		-0.0270507	-0.0413698	0.0147263	-0.0509928	-0.064529	-0.0675516	-0.0415926	0.0363706	-0.0508469	-0.0159122	-0.0228983	-0.0504315	-0.0976393	-0.0463232	0.0310006	-9.70959e-05	-0.109152	-0.0129563	-0.0159912	-0.000179447	-0.0709352
28.616		-0.0186458	-0.0430333	0.0273578	-0.0528197	-0.0691269	-0.0680792	-0.0385826	0.0401496	-0.0454758	-0.01903	-0.035779	-0.0483684	-0.094382	-0.0397948	0.0366155	-0.00289451	-0.10677	-0.0140101	-0.0281886	-0.0130753	-0.0906344
28.812		-0.010313	-0.0395825	0.0461382	-0.0471604	-0.0648549	-0.0629654	-0.0376918	0.0415478	-0.0404751	-0.0209356	-0.0491223	-0.0527268	-0.093145	-0.0327802	0.0356014	0.000541294	-0.114123	-0.0210494	-0.0351582	-0.00714727	-0.0972461
29.008		-0.00950302	-0.0399697	0.0514408	-0.0497907	-0.062829	-0.0614651	-0.0412399	0.0347966	-0.0418329	-0.0178239	-0.0542242	-0.0487644	-0.0967319	-0.037233	0.028645	-0.00311376	-0.11895	-0.0281592	-0.0219797	0.00944554	-0.0740824
29.204		-0.0063323	-0.0449631	0.0332297	-0.0643088	-0.0698197	-0.0633233	-0.0425258	0.0311915	-0.0392544	-0.014329	-0.050985	-0.0376396	-0.0909878	-0.03788	0.0333246	-0.0274523	-0.109426	-0.0278927	-0.0135532	8.17254e-05	-0.0685764
29.4		-0.0104574	-0.0417674	0.0254634	-0.0703346	-0.0758277	-0.0631927	-0.045412	0.029068	-0.0403703	-0.0186701	-0.0450546	-0.0447282	-0.0757494	-0.0372497	0.0486309	-0.0372505	-0.0984712	-0.0183208	-0.0163122	-0.0179165	-0.0828575
29.596		-0.0176196	-0.0335875	0.0274755	-0.0589111	-0.0699452	-0.0596973	-0.0588261	0.0210017	-0.0601338	-0.0284623	-0.0461199	-0.0584299	-0.0738603	-0.0477144	0.0590308	-0.0238003	-0.0983668	-0.00808406	-0.0204117	-0.0208575	-0.0873755
29.792		-0.0112326	-0.0329441	0.0184613	-0.0543466	-0.056849	-0.0577304	-0.0709808	0.0206589	-0.0759307	-0.0361806	-0.0448659	-0.0490989	-0.0886168	-0.0554259	0.0602013	-0.0170457	-0.0998917	-0.00758514	-0.0182491	-0.0222856	-0.0979827
29.988		-0.00681583	-0.0390013	0.0244931	-0.0546804	-0.0519155	-0.0637676	-0.0675386	0.0281314	-0.0726718	-0.0423321	-0.0381448	-0.0328677	-0.0937477	-0.0576999	0.0502982	-0.0146133	-0.0962273	-0.00955906	-0.0108187	-0.0258135	-0.104384
30.184		-0.0134168	-0.0448481	0.0374242	-0.0475831	-0.0548725	-0.0660601	-0.0596644	0.0327116	-0.0665693	-0.044249	-0.034465	-0.0304566	-0.0844074	-0.0640876	0.0446671	-0.0117461	-0.0948626	-0.010156	-0.0181536	-0.0216072	-0.0993165
30.38		-0.0216821	-0.0455272	0.0194356	-0.0384246	-0.0583109	-0.0653979	-0.0565653	0.0397735	-0.0633837	-0.0432674	-0.035115	-0.0409055	-0.074654	-0.0646984	0.0561299	-0.0115768	-0.100019	-0.00840116	-0.0376666	-0.016343	-0.111272
30.576		-0.0251175	-0.0434553	0.00212969	-0.0449602	-0.0593774	-0.0626535	-0.0557582	0.0456563	-0.0620167	-0.0462674	-0.0331391	-0.0537204	-0.0796293	-0.0584649	0.0633505	-0.0206584	-0.105696	-0.00784946	-0.0402023	-0.0153907	-0.130217
30.772		-0.0240518	-0.0409821	0.0141206	-0.0625426	-0.0537359	-0.0582169	-0.0535264	0.0417156	-0.0635076	-0.0486824	-0.025988	-0.0574339	-0.0933911	-0.0551879	0.0629336	-0.0356121	-0.105161	-0.014549	-0.0217801	-0.0107953	-0.124227
30.968		-0.0237019	-0.0373087	0.0323299	-0.0605002	-0.0580987	-0.0639822	-0.0511053	0.0403449	-0.0595645	-0.0461243	-0.0252527	-0.054662	-0.0914116	-0.0515754	0.0643133	-0.0299566	-0.101868	-0.0172256	-0.00617957	-0.0033555	-0.110741
31.164		-0.02088	-0.0364384	0.0307246	-0.0542565	-0.0685163	-0.0694354	-0.0502099	0.0415764	-0.0534245	-0.0404401	-0.0260524	-0.0573444	-0.0822357	-0.0554104	0.059587	-0.0126208	-0.0997896	-0.00786813	-0.00847799	0.00374953	-0.109564
31.36		-0.0088049	-0.0368648	0.0164523	-0.0618753	-0.0617361	-0.0644965	-0.0513432	0.0399153	-0.0517748	-0.0330128	-0.0229077	-0.0584025	-0.0793259	-0.0621426	0.0582117	-0.0109596	-0.102115	5.38896e-05	-0.020402	0.00444766	-0.10475
31.556		-0.0009718	-0.0404883	0.015365	-0.0655776	-0.0481764	-0.05686	-0.0491638	0.0424897	-0.0462139	-0.0276564	-0.0281899	-0.056878	-0.084695	-0.0530584	0.0648906	-0.0126732	-0.104343	-0.000689969	-0.0237964	-0.000105023	-0.100484
31.752		-0.00864713	-0.0461022	0.0150458	-0.0649744	-0.0495201	-0.0611895	-0.041877	0.0419212	-0.0409665	-0.0288909	-0.0337458	-0.049728	-0.0973268	-0.0476929	0.0669777	-0.00868082	-0.101863	-0.00204209	-0.0191225	0.00426015	-0.113979
31.948		-0.0226168	-0.0452685	0.00779287	-0.0648748	-0.0569918	-0.0706214	-0.0398815	0.0358756	-0.051188	-0.0399088	-0.0308472	-0.0437084	-0.0997996	-0.0607442	0.068539	-0.0174079	-0.101239	-0.00420691	-0.0217335	0.0123783	-0.128347
32.144		-0.0282498	-0.036126	0.00261921	-0.0553718	-0.0599699	-0.0618726	-0.0377492	0.0403925	-0.0627271	-0.044821	-0.0349706	-0.0602803	-0.0896359	-0.0673043	0.0735878	-0.0236067	-0.101568	-0.00511323	-0.0253004	0.0150546	-0.11837
32.34		-0.0239728	-0.0253956	0.00781978	-0.0424034	-0.0629273	-0.0507897	-0.0332713	0.0540758	-0.0589597	-0.0378501	-0.0407209	-0.0743672	-0.083573	-0.057599	0.0743882	-0.0230904	-0.101192	-0.00608749	-0.0188943	0.0121726	-0.0942478
32.536		-0.0162391	-0.0206518	0.0215063	-0.0409288	-0.0631476	-0.0532884	-0.0357577	0.0599068	-0.0501904	-0.0406317	-0.0382161	-0.0638814	-0.0853671	-0.0499708	0.0716864	-0.0175307	-0.105057	-0.0117042	-0.00871879	0.00268637	-0.0800523
32.732		-0.0115461	-0.0185524	0.0260235	-0.0450591	-0.0651752	-0.0562826	-0.0359853	0.062643	-0.0425512	-0.0454128	-0.0442662	-0.0492944	-0.0855692	-0.051182	0.068847	0.00311076	-0.106418	-0.00822767	-0.00264761	-0.000850692	-0.0855577
32.928		-0.0139114	-0.0176629	0.0153307	-0.0499643	-0.0638158	-0.0546284	-0.0340152	0.0688321	-0.0417488	-0.040602	-0.0532449	-0.052263	-0.0747808	-0.0488692	0.0693929	0.0297776	-0.102234	0.00169253	-0.00652301	0.0102975	-0.0949952
33.124		-0.0117041	-0.016085	0.00186366	-0.050201	-0.0666865	-0.0485031	-0.0422747	0.0686135	-0.0468934	-0.0328377	-0.0447263	-0.0704451	-0.0705972	-0.0331893	0.0739758	0.0439091	-0.0991035	0.00200497	-0.0125579	0.0219871	-0.0907877
33.32		-0.0143591	-0.014511	-0.00463182	-0.054426	-0.0730662	-0.0523962	-0.0487657	0.0692834	-0.0523524	-0.0231768	-0.0315166	-0.0817894	-0.0879193	-0.0223219	0.0865695	0.0327676	-0.0984374	-0.00158802	-0.0175818	0.0251888	-0.0916338
33.516		-0.021297	-0.0169462	-0.00262292	-0.0628902	-0.0641977	-0.062657	-0.0435388	0.0769174	-0.0621387	-0.0250679	-0.0377661	-0.0623083	-0.102174	-0.0310607	0.0946341	0.0224568	-0.103282	-0.00493072	-0.0308242	0.0187208	-0.10022
33.712		-0.00831987	-0.0191894	0.00784938	-0.0511995	-0.0573604	-0.0628194	-0.0422526	0.0749097	-0.0673212	-0.0322845	-0.0515879	-0.043081	-0.0964777	-0.0415089	0.078496	0.0305834	-0.108369	-0.0100558	-0.0403317	0.0174028	-0.0978002
33.908		0.00152366	-0.0208857	0.0212767	-0.0413973	-0.0595395	-0.0622125	-0.05129	0.0695397	-0.0682915	-0.034887	-0.046666	-0.0533512	-0.0796347	-0.0503025	0.0640422	0.0386959	-0.110794	-0.0150967	-0.0333271	0.0214581	-0.0875846
34.104		-0.0089021	-0.0262503	0.0274873	-0.0579034	-0.0563906	-0.0681769	-0.0579326	0.0757532	-0.0760335	-0.0412974	-0.0343642	-0.0513643	-0.0687579	-0.0539448	0.0731615	0.0307417	-0.11082	-0.0125023	-0.025101	0.0184473	-0.0799602
34.3		-0.00935572	-0.0275262	0.0146597	-0.0703201	-0.0479989	-0.0765993	-0.0574885	0.0844138	-0.0797171	-0.0461467	-0.0314854	-0.0410936	-0.0739837	-0.0457684	0.0873913	0.0169415	-0.109787	-0.00299182	-0.0277617	0.015737	-0.0738252
34.496		-0.00290482	-0.0224726	-0.00180412	-0.0606631	-0.0481284	-0.0768487	-0.0568733	0.0856177	-0.0720886	-0.0478643	-0.032368	-0.0519957	-0.0870746	-0.0445334	0.092412	0.0177301	-0.110596	0.00564131	-0.0327276	0.0247848	-0.0700611
34.692		-0.0109803	-0.0229068	-0.00166117	-0.0546101	-0.0514167	-0.0691092	-0.0576317	0.0793123	-0.0644655	-0.0424115	-0.0327328	-0.0649549	-0.0894247	-0.0466532	0.0980976	0.0341735	-0.110312	0.0147465	-0.0348755	0.0439987	-0.0821478
34.888		-0.0145819	-0.0231437	0.0100583	-0.0696351	-0.0480152	-0.0699171	-0.0635655	0.0791449	-0.062545	-0.026421	-0.0300249	-0.0612366	-0.0787164	-0.0391705	0.106002	0.0514738	-0.11333	0.0121301	-0.0327745	0.0540946	-0.0941043
35.084		-0.00422718	-0.0189148	0.0211722	-0.0714038	-0.0468431	-0.0766837	-0.0723108	0.0902656	-0.0661261	-0.0151335	-0.0280199	-0.0467771	-0.0683544	-0.0302566	0.104004	0.0481795	-0.118488	0.00170365	-0.0264155	0.0517849	-0.0946278
35.28		-0.000549177	-0.0150345	0.0173999	-0.0527026	-0.0509864	-0.0734214	-0.0686294	0.0990247	-0.0681994	-0.0195238	-0.0303132	-0.0480784	-0.0655685	-0.0292179	0.0990342	0.0383613	-0.117927	-0.000906597	-0.0222367	0.0459484	-0.0982444
35.476		-0.00175357	-0.0143848	0.000625459	-0.0573132	-0.0638675	-0.0703765	-0.0638198	0.100665	-0.0606709	-0.0291223	-0.0268143	-0.0543699	-0.0705063	-0.0398088	0.100044	0.0422436	-0.113661	-0.00150445	-0.021121	0.0541791	-0.0959722
35.672		-0.000186688	-0.0173643	-0.00825327	-0.0792136	-0.0715436	-0.0754827	-0.0664387	0.0940149	-0.0570361	-0.0424773	-0.0205084	-0.0417536	-0.0753264	-0.0514379	0.0976678	0.0412773	-0.113232	-0.00244988	-0.0227753	0.0728784	-0.0852669
35.868		-0.00155461	-0.0205972	0.00390378	-0.0883989	-0.0642363	-0.0762873	-0.0647275	0.0890863	-0.0654984	-0.0588738	-0.020789	-0.037881	-0.0774429	-0.0564057	0.0952871	0.0329316	-0.114625	-0.000695001	-0.0213682	0.0801509	-0.0876681
36.064		0.0020095	-0.0245148	0.0244886	-0.0792817	-0.0574681	-0.0676516	-0.0617448	0.0988717	-0.0732493	-0.0605817	-0.0245538	-0.046284	-0.0745548	-0.0597086	0.10519	0.0318066	-0.11288	0.00707637	-0.0163713	0.0763265	-0.0911618
36.26		0.00823746	-0.0254475	0.0343768	-0.0607704	-0.0478989	-0.0584548	-0.0605408	0.108133	-0.0695034	-0.051307	-0.0311045	-0.0487497	-0.0733045	-0.0542562	0.115599	0.0409171	-0.109949	0.0137835	-0.0179422	0.0754697	-0.0760809
36.456		0.00105754	-0.0250038	0.0298221	-0.045897	-0.0337392	-0.0624644	-0.0582391	0.108522	-0.0618829	-0.0392134	-0.0336585	-0.0630848	-0.0834054	-0.0375721	0.114124	0.0513622	-0.105367	0.0146865	-0.0188377	0.0840852	-0.0601973
36.652		-0.00990476	-0.0248567	0.0137361	-0.040835	-0.0320221	-0.0644987	-0.0555395	0.113986	-0.0608067	-0.0278408	-0.0289323	-0.0739427	-0.0882892	-0.0294874	0.113363	0.05651	-0.102887	0.0156781	-0.0176521	0.0807765	-0.0589732
36.848		-0.00578116	-0.0197812	-0.00688382	-0.0430297	-0.0422494	-0.0517132	-0.0507305	0.123995	-0.0650888	-0.0275983	-0.0354226	-0.0613888	-0.0888849	-0.035641	0.118955	0.0621804	-0.108076	0.0170738	-0.0197263	0.0628584	-0.065137
37.044		0.00376492	-0.00904751	-0.0173488	-0.0487366	-0.041219	-0.0486002	-0.0500119	0.131399	-0.0638935	-0.0295402	-0.0470722	-0.0497875	-0.0905766	-0.0471644	0.118434	0.0656845	-0.115145	0.0132474	-0.0219718	0.0612443	-0.072006
37.24		0.00746158	-0.00372403	-0.00665631	-0.0561983	-0.039208	-0.0508207	-0.0555306	0.131421	-0.0613897	-0.0326968	-0.039458	-0.0506399	-0.0855681	-0.0512324	0.113037	0.0613546	-0.118068	0.00316515	-0.0251398	0.07136	-0.0783871
37.436		0.0100987	-0.0128282	0.00538015	-0.060246	-0.0533776	-0.0476736	-0.0535658	0.122576	-0.0682943	-0.0464517	-0.0267797	-0.0587351	-0.0773092	-0.0429101	0.112138	0.0612993	-0.11761	-0.00382245	-0.0247651	0.0701293	-0.0731545
37.632		0.0127906	-0.0199806	0.00593157	-0.058022	-0.0618655	-0.0490475	-0.0497123	0.12625	-0.0675094	-0.0553198	-0.0310165	-0.0583669	-0.0706408	-0.0312464	0.112332	0.0677068	-0.117347	-0.00243634	-0.0164725	0.0673295	-0.0627107
37.828		0.00900247	-0.0137391	0.00558266	-0.0542661	-0.0654969	-0.0514703	-0.0495754	0.14321	-0.0650103	-0.0527268	-0.0437712	-0.0536582	-0.0721315	-0.0256959	0.110084	0.0655545	-0.118356	0.00567713	-0.00799758	0.0691605	-0.0569489
38.024		-1.5678e-05	-0.00811808	0.00905126	-0.0547337	-0.061881	-0.0561253	-0.0467749	0.150207	-0.0651481	-0.0427504	-0.041078	-0.0588232	-0.0855022	-0.0296627	0.110387	0.0741707	-0.115067	0.0187399	-0.0122515	0.0606133	-0.0581439
38.22		-0.00283696	-0.0114652	0.0139218	-0.0517838	-0.0421706	-0.0585349	-0.0461725	0.157518	-0.0518033	-0.0300675	-0.0254561	-0.0546311	-0.0971893	-0.0236953	0.117442	0.0928686	-0.111793	0.0246768	-0.017511	0.0515569	-0.0687068
38.416		0.00334562	-0.017505	0.0198726	-0.0465033	-0.0347947	-0.06031	-0.0462458	0.169367	-0.047727	-0.0259239	-0.0234679	-0.039364	-0.0912108	-0.00936167	0.128738	0.0926733	-0.112613	0.0149461	-0.0101763	0.0604824	-0.0773198
38.612		0.0158071	-0.0208302	0.032362	-0.0413398	-0.0423209	-0.0630246	-0.0449931	0.167504	-0.0550337	-0.0243337	-0.0266847	-0.0320088	-0.0870672	-0.00767424	0.135285	0.0912933	-0.111952	0.00421507	-0.00379766	0.0789628	-0.0758349
38.808		0.0289494	-0.0223374	0.0410701	-0.0400485	-0.0371184	-0.0576771	-0.0469153	0.165169	-0.0440848	-0.0180377	-0.024334	-0.0376529	-0.0930473	-0.00753122	0.138164	0.0971389	-0.110842	0.0055894	-0.00487538	0.0929583	-0.0640502
39.004		0.0249403	-0.0254613	0.0358176	-0.0437237	-0.0267802	-0.0517315	-0.0504401	0.166425	-0.0339088	-0.0142048	-0.0362605	-0.0509729	-0.0906665	-0.00198785	0.141498	0.0933247	-0.11131	0.0139695	-0.0109617	0.0876622	-0.058661
39.2		0.00938121	-0.02684	0.0178141	-0.0473176	-0.0282386	-0.0542251	-0.0472433	0.16769	-0.0461744	-0.0216568	-0.0547017	-0.056693	-0.0926031	0.000526009	0.136784	0.085498	-0.110716	0.0118962	-0.00632685	0.0819944	-0.0596928
39.396		-0.00459129	-0.0241053	-0.000979847	-0.0527229	-0.0278536	-0.0573576	-0.0431078	0.177926	-0.0555015	-0.0324614	-0.0537259	-0.0520176	-0.1029	0.00498648	0.127276	0.0921711	-0.112564	0.00263515	0.0105738	0.0982158	-0.0514311
39.592		-0.00928306	-0.0228188	0.00160022	-0.0498271	-0.0281485	-0.0559061	-0.0492078	0.184295	-0.0532653	-0.0311222	-0.0455416	-0.0489011	-0.105319	0.00468161	0.125074	0.108008	-0.118691	0.00618535	0.0116187	0.108787	-0.0488849
39.788		-0.000866884	-0.020407	0.0163274	-0.0474035	-0.0336862	-0.0625814	-0.0525764	0.185382	-0.0556453	-0.0295942	-0.0422185	-0.0536093	-0.105026	-0.00512526	0.126481	0.110565	-0.11838	0.0185045	0.00405281	0.0973003	-0.0628923
39.984		0.00393388	-0.0172204	0.0128605	-0.0507869	-0.0318755	-0.0684121	-0.0488537	0.186366	-0.0593341	-0.0345129	-0.036334	-0.0617047	-0.0954314	-0.0041379	0.131939	0.112492	-0.115697	0.0210293	-0.00374997	0.0838511	-0.0758023
40.18		0.00840422	-0.0185697	0.00168919	-0.047115	-0.0333869	-0.066528	-0.049992	0.186761	-0.0606845	-0.039108	-0.0285592	-0.0626928	-0.0756175	0.000185084	0.13968	0.118987	-0.118391	0.0126024	-0.0142673	0.0873285	-0.0698401
40.376		0.0125416	-0.0215446	0.0120582	-0.0404886	-0.0400735	-0.0692411	-0.0530513	0.191536	-0.0666751	-0.0378613	-0.0240538	-0.0559921	-0.0689223	-0.00721262	0.13881	0.104105	-0.119378	0.0066379	-0.00753987	0.0965493	-0.0552097
40.572		0.0126883	-0.0241964	0.029246	-0.0313627	-0.0316417	-0.0629648	-0.0551378	0.194435	-0.0680633	-0.0269051	-0.0277221	-0.0475693	-0.0704197	-0.0111316	0.131716	0.0957624	-0.118059	0.00535018	0.00416935	0.11402	-0.0451243
40.768		0.0127708	-0.0266065	0.024292	-0.0338527	-0.0113833	-0.0528119	-0.0587872	0.19437	-0.0629989	-0.0223384	-0.0303188	-0.0496174	-0.0728375	-0.00669736	0.1316	0.124916	-0.120892	0.0059613	-0.00174592	0.137934	-0.0338995
40.964		0.0127432	-0.0285968	0.00959149	-0.0533034	-0.0110529	-0.0542586	-0.060876	0.201419	-0.0616742	-0.0292522	-0.0299311	-0.0523647	-0.0813665	-0.00541708	0.138041	0.139466	-0.127544	0.00537147	-0.00768018	0.149092	-0.0238062
41.16		0.0104053	-0.0262721	0.0151487	-0.0551621	-0.0329196	-0.0540374	-0.0586613	0.213147	-0.0644489	-0.0383927	-0.0349035	-0.0462026	-0.0844735	-0.0100407	0.137539	0.128514	-0.129958	0.000895059	-0.00335858	0.149491	-0.0274513
41.356		0.00423502	-0.0206998	0.0269196	-0.0370383	-0.0445918	-0.057171	-0.0543602	0.219373	-0.0690646	-0.0424493	-0.031756	-0.0541242	-0.0764353	-0.0102949	0.138185	0.128511	-0.12766	0.000192303	-0.000187353	0.135268	-0.0376816
41.552		0.00836854	-0.0190636	0.0166411	-0.0311326	-0.0372109	-0.0622121	-0.0557742	0.222294	-0.0567052	-0.036648	-0.0232413	-0.0657738	-0.0694835	-0.00432772	0.141071	0.124627	-0.124937	0.0111944	-0.00204774	0.118789	-0.0455933
41.748		0.0163677	-0.0207485	0.00700056	-0.0393661	-0.0211039	-0.0593448	-0.0565385	0.232844	-0.0384497	-0.0305818	-0.0327317	-0.0607177	-0.0631324	0.00665339	0.142481	0.136061	-0.122031	0.0243843	-0.00780324	0.113564	-0.0551171
41.944		0.0216076	-0.0204112	0.0144363	-0.0393582	-0.0131568	-0.0571978	-0.0517952	0.243579	-0.0437998	-0.0225719	-0.0366549	-0.0461841	-0.060463	0.0163015	0.145605	0.160626	-0.120972	0.0275962	-0.00580028	0.11412	-0.0594363
42.14		0.030037	-0.0170168	0.0327822	-0.032699	-0.0144802	-0.0523128	-0.0540281	0.245078	-0.0489712	-0.011028	-0.0205165	-0.0363861	-0.0703352	0.020396	0.142699	0.159421	-0.123825	0.0217509	0.00685121	0.126675	-0.0480797
42.336		0.0308456	-0.0164256	0.054955	-0.0244317	-0.0125712	-0.0405055	-0.0558294	0.24912	-0.0428165	-0.0095165	-0.00939538	-0.0344074	-0.0780036	0.0270199	0.13684	0.149979	-0.130232	0.0124022	0.0134848	0.140913	-0.0304378
42.532		0.0238641	-0.0182598	0.0611057	-0.0137917	-0.0183477	-0.0335749	-0.0477057	0.258472	-0.0464644	-0.0118424	-0.00499452	-0.0364981	-0.073444	0.0237294	0.140391	0.155025	-0.133321	0.0122782	0.00699859	0.133329	-0.0298092
42.728		0.0165008	-0.0195769	0.0635043	-0.0112316	-0.0204528	-0.0415925	-0.0420271	0.264805	-0.0541104	-0.00811932	-0.00861735	-0.0459415	-0.0717629	0.012134	0.14846	0.168723	-0.127635	0.0211995	-0.00126953	0.132715	-0.0291457
42.924		0.016191	-0.0219229	0.0644449	-0.0227206	-0.0113714	-0.0462296	-0.0384294	0.274273	-0.0495654	-0.00202439	-0.0170944	-0.0574671	-0.0801719	0.0117371	0.146569	0.180044	-0.122444	0.0187843	0.00189964	0.144795	-0.0219819
43.12		0.0223601	-0.018537	0.0502063	-0.0417053	-0.0166651	-0.0397738	-0.036361	0.289316	-0.0475902	0.000110274	-0.0163173	-0.0679467	-0.0798407	0.019928	0.147187	0.18685	-0.124797	0.00918807	0.0125512	0.138529	-0.0269631
43.316		0.0261835	-0.0121481	0.0403181	-0.052366	-0.0196703	-0.0411794	-0.0405013	0.296438	-0.0463659	-0.00640437	-0.0119076	-0.0633313	-0.0723699	0.0299622	0.141508	0.184905	-0.128709	0.00406425	0.0275675	0.141675	-0.017513
43.512		0.0282666	-0.014381	0.0465084	-0.0520654	-0.0119269	-0.049295	-0.0437271	0.293425	-0.0382594	-0.0155945	-0.0143375	-0.0515607	-0.0660922	0.0323434	0.127413	0.182115	-0.125154	0.00449505	0.0407802	0.151212	-0.00176614
43.708		0.0233627	-0.0167917	0.0581058	-0.0472094	-0.0132592	-0.0582845	-0.0476357	0.291968	-0.0494137	-0.0217953	-0.0204415	-0.052397	-0.06532	0.0285427	0.138765	0.182555	-0.11801	0.018284	0.0358046	0.145281	-0.00791553
43.904		0.0257484	-0.0131851	0.0604267	-0.034559	-0.0112641	-0.0616649	-0.0499714	0.296345	-0.0674082	-0.0290703	-0.0198544	-0.0532454	-0.0754993	0.0260384	0.156412	0.186262	-0.120672	0.02689	0.0287611	0.14314	-0.0178711
44.1		0.0319206	-0.0131511	0.0582535	-0.0180008	-0.00433363	-0.061193	-0.0471063	0.297167	-0.0684264	-0.0337321	-0.0142261	-0.056234	-0.0802927	0.0185104	0.153047	0.191086	-0.123685	0.025366	0.0350314	0.136458	-0.0208682
44.296		0.0167949	-0.0189913	0.0530306	-0.0107339	-0.00130942	-0.0668242	-0.0478111	0.297537	-0.0559518	-0.0222986	-0.0203388	-0.0574553	-0.0734751	0.0298127	0.146158	0.192675	-0.121773	0.0258254	0.0374306	0.138004	-0.0175417
44.492		0.00967703	-0.020002	0.0424088	-0.0114957	0.00177818	-0.0627242	-0.0486248	0.308311	-0.0473534	-0.00509114	-0.0301319	-0.0562615	-0.0709699	0.054404	0.148674	0.212144	-0.13019	0.0173941	0.0330483	0.168935	-0.0134141
44.688		0.0180163	-0.0166821	0.0360201	-0.0191403	0.000110863	-0.049898	-0.0448859	0.318157	-0.0510358	-0.0108826	-0.0227236	-0.0593881	-0.0799135	0.0486795	0.152336	0.232674	-0.138548	0.0121419	0.0259998	0.18198	-0.00471841
44.884		0.0217408	-0.017048	0.0199686	-0.0262672	-0.0084039	-0.0446945	-0.0433298	0.326341	-0.0495943	-0.0157721	-0.0146923	-0.056757	-0.0813682	0.0360548	0.159228	0.233921	-0.138518	0.0140213	0.015971	0.163296	0.00939994
45.08		0.026895	-0.0158376	0.00674824	-0.0255493	-0.0211452	-0.0437973	-0.04152	0.338961	-0.0385125	-0.00560739	-0.0237875	-0.0537718	-0.0699937	0.0401166	0.17098	0.243443	-0.139876	0.0129098	0.0145858	0.151113	0.00610321
45.276		0.0361989	-0.0137031	0.0188863	-0.02843	-0.0258808	-0.0495116	-0.035134	0.345413	-0.0283078	-0.0102093	-0.0301738	-0.0512342	-0.06349	0.0454844	0.175551	0.249501	-0.136244	0.0163719	0.0171334	0.151338	-0.00947191
45.472		0.0399485	-0.0111508	0.0138746	-0.0328259	-0.0151101	-0.0515326	-0.0308559	0.351675	-0.0218079	-0.011499	-0.0197697	-0.0491461	-0.0685743	0.0569768	0.175854	0.244688	-0.133997	0.018748	0.0140086	0.158596	-0.00968452
45.668		0.0396624	-0.012085	-0.0036459	-0.0276861	-0.00310735	-0.0416491	-0.0316608	0.364764	-0.0163649	0.00340439	-0.00621451	-0.0546039	-0.0745523	0.0725872	0.177708	0.254321	-0.139801	0.018968	0.0195836	0.165583	-0.00101223
45.864		0.0453849	-0.0196459	0.00982223	-0.0193522	0.00336418	-0.040271	-0.0302412	0.372637	-0.0170591	0.0128418	-0.0044761	-0.0530844	-0.0751184	0.0808999	0.174725	0.261041	-0.142594	0.0177235	0.0323364	0.161921	0.00164151
46.06		0.0470869	-0.0212414	0.0311772	-0.0271473	0.0118902	-0.0427046	-0.0272076	0.370125	-0.0267318	0.007154	-0.00826686	-0.0464096	-0.0811995	0.0799597	0.174067	0.257834	-0.144736	0.0119329	0.0287269	0.165296	-0.00159427
46.256		0.0469568	-0.0164608	0.0365859	-0.0385212	0.0214867	-0.0396278	-0.0290165	0.369744	-0.0351414	0.00271703	-0.00587937	-0.0500711	-0.0888473	0.0720215	0.184411	0.269053	-0.145121	0.0169052	0.0112537	0.169318	-0.0152467
46.452		0.0495307	-0.0107968	0.0348625	-0.0344783	0.00927734	-0.0438903	-0.0289525	0.379048	-0.0339759	0.00499344	-0.0140154	-0.0551807	-0.0867369	0.070973	0.191515	0.284726	-0.145142	0.0271559	0.00321982	0.149947	-0.0220683
46.648		0.0567507	-0.00996426	0.0239156	-0.0258216	-0.010826	-0.0438802	-0.0296632	0.389447	-0.0310417	0.00300272	-0.0211863	-0.052637	-0.0819022	0.0761721	0.190735	0.297464	-0.148055	0.0280765	0.00288743	0.137307	-0.0219572
46.844		0.0564627	-0.0135752	0.0185155	-0.0143397	-0.00242442	-0.0338545	-0.0355594	0.396781	-0.0315053	0.00416906	-0.00809536	-0.0413463	-0.0829404	0.073788	0.189252	0.309794	-0.14578	0.0347299	0.00382339	0.146659	-0.0242069
47.04		0.037321	-0.0134576	0.02585	-0.00631113	0.00870189	-0.0317705	-0.0380232	0.401159	-0.0367184	0.00750949	0.0011324	-0.0283197	-0.0865713	0.0686803	0.185771	0.300446	-0.143093	0.036369	0.0110391	0.160789	-0.0121662
47.236		0.0328564	-0.0112538	0.013324	-0.0120535	0.0122031	-0.0360626	-0.0378878	0.4014	-0.0482325	0.00367356	-0.00453412	-0.0311706	-0.0882059	0.0715889	0.184194	0.290329	-0.145658	0.0215274	0.0157942	0.179318	0.00194743
47.432		0.0445772	-0.00614641	0.00917465	-0.0181675	0.0221447	-0.0391836	-0.0389099	0.398942	-0.0554291	-0.00436802	-0.00753428	-0.0434319	-0.087329	0.074753	0.190265	0.306017	-0.145249	0.0172034	0.0195606	0.189701	-0.00182475
47.628		0.0482679	-0.00340153	0.0217797	-0.0213335	0.0124546	-0.0398812	-0.0435001	0.402318	-0.047278	-0.00457872	-0.00165364	-0.0471522	-0.0772384	0.0788878	0.194977	0.314394	-0.14399	0.0216912	0.0343082	0.182952	-0.00261917
47.824		0.0434219	-0.00319261	0.000477517	-0.0184271	-0.00595822	-0.0402691	-0.0438046	0.41747	-0.0378915	0.00693205	4.18751e-05	-0.0503147	-0.0605897	0.0900189	0.192587	0.312864	-0.145954	0.0185464	0.0525787	0.1886	0.0299182
48.02		0.0441806	0.000445449	-0.0217192	-0.00276506	0.00402421	-0.0389377	-0.0398432	0.433268	-0.0380978	0.0205094	-0.00392547	-0.0589062	-0.0570868	0.0928207	0.196111	0.325067	-0.143753	0.0175667	0.052978	0.198328	0.0524315
48.216		0.0535892	-0.000611798	-0.00921256	0.00579039	0.0305417	-0.0313453	-0.0402547	0.434908	-0.0404466	0.00766094	-0.00650728	-0.0674732	-0.0606287	0.0851077	0.207113	0.343034	-0.139603	0.0275992	0.0422105	0.1927	0.035723
48.412		0.057845	-0.00340628	0.00369195	0.000141881	0.0386269	-0.0328225	-0.0419822	0.426731	-0.0504823	-0.0182312	-0.00324488	-0.0736168	-0.053109	0.0808004	0.210823	0.351325	-0.139876	0.0393899	0.0441479	0.187668	0.0295492
48.608		0.0588828	-0.0033951	0.00363758	-0.00677665	0.0232702	-0.0411481	-0.0470307	0.425429	-0.0563649	-0.0201476	-0.00101594	-0.0673836	-0.0431478	0.0830753	0.210059	0.34906	-0.143192	0.0426069	0.0492893	0.187502	0.0306457
48.804		0.0634028	-0.00170207	0.011232	-0.0050841	0.0106983	-0.0392792	-0.0529176	0.430757	-0.048952	-0.0165719	-0.00211454	-0.0466438	-0.0452505	0.086502	0.209733	0.345702	-0.139954	0.042579	0.0486406	0.195698	0.0093025
49		0.0651845	0.004675	0.019823	0.000643433	0.0157633	-0.0348503	-0.0502243	0.432459	-0.0480247	-0.0183874	-0.00316143	-0.0367279	-0.0564553	0.090622	0.205136	0.349435	-0.133096	0.0464132	0.0389387	0.190631	-0.0122496
49.196		0.0595926	0.0123599	0.0279565	0.00614925	0.0294238	-0.0328034	-0.0419836	0.435436	-0.0545542	-0.0181291	-0.00581238	-0.0475807	-0.0584041	0.0882065	0.205958	0.366329	-0.136984	0.0423015	0.0235007	0.191946	-0.01101
49.392		0.0601447	0.0164918	0.0342675	0.0191804	0.036598	-0.0286307	-0.0379566	0.452852	-0.0581068	-0.0179107	-7.58301e-05	-0.0518727	-0.0554194	0.0891366	0.213689	0.379519	-0.145429	0.0336301	0.0243898	0.220528	0.000979895
49.588		0.0711241	0.0153313	0.0242475	0.0266774	0.0343956	-0.0243943	-0.0354509	0.475603	-0.0616667	-0.0156716	0.00214916	-0.0522538	-0.0645493	0.105378	0.212801	0.382226	-0.147288	0.0335802	0.0350218	0.223475	0.00758365
49.784		0.0772816	0.0107758	0.0272065	0.0211757	0.0302377	-0.0230688	-0.0329567	0.482189	-0.0659778	-0.014986	-0.0137484	-0.0582335	-0.0729784	0.115282	0.206979	0.382046	-0.142987	0.0400698	0.03673	0.206566	0.0107102
49.98		0.0733843	0.00812615	0.0297263	0.0235689	0.0336496	-0.0226228	-0.0371954	0.476269	-0.0625013	-0.0179232	-0.0145862	-0.0582511	-0.0623381	0.115474	0.205292	0.376137	-0.138507	0.0499844	0.0356075	0.200967	0.0177588
50.176		0.0619878	0.00676008	0.00351369	0.0211521	0.0405374	-0.023406	-0.0415623	0.474971	-0.0582504	-0.0173111	-0.00317235	-0.0659326	-0.0469762	0.112286	0.204841	0.377236	-0.135881	0.0559279	0.0358959	0.19029	0.0229914
50.372		0.0504664	0.00524072	-0.00932303	0.00131506	0.0269048	-0.0266466	-0.0401704	0.479586	-0.0633354	-0.0134707	-0.00463035	-0.0730848	-0.0480376	0.110428	0.210507	0.390746	-0.133494	0.0535217	0.0363367	0.177857	0.0204829
50.568		0.0579554	0.0112595	0.00737608	-0.00319156	0.0185203	-0.0215933	-0.0406688	0.486859	-0.0661688	-0.00540502	-0.00071807	-0.0612946	-0.0614139	0.114269	0.219546	0.397027	-0.134853	0.0478793	0.0416536	0.188325	0.0112435
50.764		0.0715057	0.0227161	0.00696349	0.00735679	0.0386672	-0.0112466	-0.0434531	0.493164	-0.0628948	0.000222089	0.0104045	-0.0479424	-0.0699867	0.11396	0.220009	0.389878	-0.135957	0.0485432	0.0527583	0.209005	0.00580805
50.96		0.0662671	0.0281446	-0.0115798	0.0160349	0.04448	-0.012174	-0.0424337	0.502281	-0.0580661	-0.00519464	0.0196129	-0.0522741	-0.0621652	0.117046	0.215215	0.387996	-0.133761	0.0512064	0.064576	0.217717	0.00775746
51.156		0.0603774	0.0263655	0.00106163	0.0288353	0.0456114	-0.0162222	-0.0423104	0.519075	-0.0562759	-0.00555657	0.0169195	-0.069384	-0.049138	0.125446	0.218953	0.402984	-0.132198	0.0500293	0.0688068	0.209898	-0.00176464
51.352		0.0653083	0.0268691	0.0167342	0.0395183	0.0596957	-0.0178513	-0.0444417	0.522545	-0.0574432	0.00375163	0.00110799	-0.0684765	-0.0513024	0.134048	0.226303	0.430258	-0.132706	0.0482714	0.0634205	0.192446	-0.010037
51.548		0.0667407	0.0319651	-0.000346881	0.0398711	0.0547922	-0.0150545	-0.041045	0.518076	-0.0517022	0.0105979	-0.0115983	-0.0496061	-0.0578559	0.149425	0.224176	0.444955	-0.134117	0.0482597	0.0556584	0.199989	0.0131011
51.744		0.0657225	0.0354268	-0.0128772	0.0344149	0.0427989	-0.00709437	-0.0354128	0.52709	-0.0461725	0.00818868	-0.0104956	-0.0408179	-0.0578773	0.159567	0.215543	0.440997	-0.130456	0.0526936	0.0550868	0.233126	0.0434751
51.94		0.0721583	0.0346181	-0.00706382	0.0358776	0.0480549	-0.00373682	-0.0367354	0.540094	-0.0454358	0.000393382	-0.00480006	-0.0438299	-0.0560685	0.160934	0.211174	0.442884	-0.128853	0.055535	0.0580512	0.238498	0.0450647
52.136		0.079337	0.02944	0.00451326	0.043965	0.0612117	-0.00258885	-0.0395423	0.547662	-0.0395019	0.00175662	-0.00880237	-0.0533862	-0.053318	0.161428	0.21638	0.450147	-0.137845	0.0520392	0.0556661	0.21788	0.0409916
52.332		0.0780066	0.0259856	0.00968275	0.0453998	0.0726347	-0.00425084	-0.0412691	0.544507	-0.0469789	0.010356	-0.00278947	-0.0602939	-0.0587818	0.159782	0.217891	0.457324	-0.143402	0.0488873	0.0550121	0.218269	0.0425444
52.528		0.0784878	0.0262194	0.00958442	0.0379168	0.070426	-0.00969209	-0.0455086	0.535605	-0.0654928	0.013895	0.00649364	-0.061554	-0.0602063	0.157532	0.211407	0.466003	-0.140096	0.0504896	0.0605183	0.239218	0.0427778
52.724		0.086044	0.0307408	0.0116506	0.0321724	0.0582322	-0.00592257	-0.0416211	0.540208	-0.0594796	0.00884653	0.00585192	-0.0694654	-0.0515679	0.155303	0.210924	0.464622	-0.141893	0.0544901	0.0595466	0.249704	0.0443138
52.92		0.0847857	0.0336977	0.00186665	0.0435529	0.0550066	0.0103396	-0.0326683	0.55924	-0.0447603	-0.00317882	0.0133741	-0.0802264	-0.0500787	0.154484	0.219049	0.465476	-0.145668	0.0582566	0.051907	0.236761	0.0425797
53.116		0.0807652	0.0307731	-0.00878686	0.0664026	0.0560705	0.019888	-0.0273306	0.573333	-0.042187	-0.00944359	0.0154729	-0.0761121	-0.0537424	0.162544	0.225883	0.47967	-0.145536	0.0581111	0.0554149	0.231149	0.0472157
53.312		0.0863223	0.0283072	-0.00779785	0.0754626	0.0544448	0.0195959	-0.0215983	0.586085	-0.0446783	0.00167893	0.0123183	-0.0658753	-0.0557785	0.174319	0.229848	0.492796	-0.147009	0.0611952	0.062303	0.239084	0.0586544
53.508		0.0943311	0.0260497	0.000729835	0.0727972	0.0617656	0.019649	-0.0144696	0.602076	-0.042981	0.0217503	0.016749	-0.0625926	-0.0580526	0.177001	0.229995	0.498579	-0.142739	0.0697595	0.0580368	0.235214	0.064933
53.704		0.0959229	0.0255306	0.0160918	0.070892	0.0776006	0.0248409	-0.0105293	0.606695	-0.0383235	0.02735	0.019255	-0.0557359	-0.054706	0.176397	0.225211	0.501987	-0.138928	0.0652298	0.0529692	0.229814	0.0635346
53.9		0.0952261	0.0305243	0.0264786	0.0703724	0.0858602	0.0359908	-0.0150441	0.609058	-0.0463589	0.0202131	0.0139739	-0.0444324	-0.0514847	0.178255	0.223294	0.50843	-0.145308	0.0545815	0.0495794	0.241119	0.0573577
54.096		0.0997315	0.0393739	0.0287865	0.0702018	0.0896247	0.03754	-0.0246232	0.613831	-0.0530101	0.0168445	0.00848807	-0.0418135	-0.0583327	0.173972	0.223978	0.509919	-0.151038	0.0550685	0.0475049	0.263578	0.0509062
54.292		0.098658	0.0427169	0.0323308	0.0624594	0.0909271	0.032019	-0.0303442	0.616638	-0.0479787	0.0134223	0.0114152	-0.0501691	-0.059012	0.167666	0.219978	0.510637	-0.152805	0.0605596	0.0518721	0.268549	0.0493701
54.488		0.096237	0.0438093	0.0329205	0.0644876	0.0809745	0.0326854	-0.0304798	0.618306	-0.0463314	0.0190781	0.0133407	-0.0495622	-0.0529176	0.177527	0.220373	0.509782	-0.153685	0.062547	0.0613226	0.264534	0.0616171
54.684		0.107031	0.0505668	0.0222787	0.0783665	0.0709878	0.0314278	-0.0270771	0.61574	-0.0522386	0.0285332	0.0170723	-0.0491677	-0.0493187	0.189022	0.231725	0.504135	-0.154179	0.0583954	0.0713604	0.263677	0.0804299
54.88		0.117165	0.0546737	0.0140387	0.0772607	0.0693428	0.0323489	-0.0281255	0.611835	-0.0550491	0.0281355	0.0203487	-0.0515563	-0.0400806	0.192685	0.240556	0.521194	-0.152863	0.0598564	0.0749978	0.25863	0.088473
55.076		0.108449	0.0530601	0.0142853	0.0666781	0.0761711	0.0419429	-0.0287743	0.616204	-0.052916	0.0315637	0.00941922	-0.0407535	-0.0387397	0.210481	0.244254	0.549566	-0.150685	0.0650108	0.0677335	0.25461	0.0874367
55.272		0.0974188	0.0516571	0.0138301	0.061409	0.0838217	0.0516323	-0.0206407	0.638997	-0.0467943	0.0331883	0.0107855	-0.0376341	-0.0545523	0.223918	0.245438	0.552624	-0.15118	0.0608317	0.057096	0.251392	0.0810428
55.468		0.0975038	0.0557455	0.0127158	0.0609135	0.0827262	0.0616325	-0.0183339	0.663685	-0.0344544	0.0336403	0.0170006	-0.0480614	-0.0627781	0.225113	0.246843	0.55161	-0.151779	0.0558815	0.0530214	0.254599	0.0790068
55.664		0.0953508	0.0608934	0.00872047	0.0654965	0.0820745	0.0670088	-0.0184726	0.666378	-0.0305676	0.032343	0.00373561	-0.0578345	-0.0630888	0.232407	0.245398	0.568927	-0.152075	0.0571449	0.0575009	0.262377	0.0963653
55.86		0.0969919	0.0605403	0.00822454	0.0719799	0.0855072	0.0688712	-0.0233389	0.646454	-0.0418936	0.0118678	0.0069838	-0.0582966	-0.0601516	0.223368	0.241452	0.571245	-0.155179	0.0594396	0.0655244	0.267557	0.111339
56.056		0.107465	0.0639352	0.0182003	0.0750976	0.0888579	0.0734178	-0.0366817	0.629495	-0.0611553	0.00116077	0.0217084	-0.0466706	-0.0470307	0.210644	0.24456	0.561784	-0.156862	0.0609001	0.0678595	0.272231	0.106152
56.252		0.11422	0.071679	0.0218439	0.0745998	0.0877469	0.0671611	-0.037764	0.626986	-0.0709056	0.0143932	0.0194514	-0.0314427	-0.0393459	0.217285	0.24622	0.572794	-0.155695	0.0669032	0.0686126	0.288012	0.100045
56.448		0.118202	0.0741285	0.00743477	0.0693785	0.0863081	0.0589929	-0.0332827	0.623391	-0.0691394	0.0134421	0.0199087	-0.0286828	-0.0378444	0.215925	0.246833	0.583839	-0.155906	0.0731816	0.0744967	0.305426	0.0958077
56.644		0.125087	0.0717664	0.0035271	0.068353	0.0980864	0.0696385	-0.0316663	0.629335	-0.0640572	0.00441443	0.026936	-0.0423247	-0.0366101	0.220549	0.248058	0.578925	-0.15955	0.0698493	0.0760439	0.299297	0.0968334
56.84		0.133192	0.0634933	0.0277996	0.0739988	0.115957	0.0832626	-0.0245041	0.649933	-0.0512418	0.0163492	0.0257154	-0.0593735	-0.0401024	0.244631	0.246481	0.574058	-0.15935	0.0661337	0.0671682	0.272903	0.0902804
57.036		0.133586	0.056209	0.0385241	0.086979	0.121316	0.0882168	-0.0241887	0.667988	-0.0390009	0.0281783	0.0202933	-0.0663353	-0.0426115	0.256871	0.248995	0.583421	-0.150305	0.0754384	0.0662784	0.260732	0.077567
57.232		0.123724	0.0597905	0.0279418	0.0984704	0.126022	0.0879908	-0.0284457	0.685099	-0.0361391	0.0289768	0.0188122	-0.0638164	-0.0423476	0.260564	0.247705	0.591861	-0.147555	0.0863831	0.0768697	0.277268	0.0926598
57.428		0.123238	0.0663359	0.0322505	0.0861627	0.126181	0.0916023	-0.0261912	0.697784	-0.0369868	0.0298482	0.0267331	-0.0563716	-0.0441275	0.26458	0.239644	0.602771	-0.153645	0.0824401	0.0779812	0.28719	0.107793
57.624		0.132	0.0675747	0.0369534	0.0782481	0.118495	0.100177	-0.0228995	0.692932	-0.0363258	0.0242974	0.0374881	-0.0498138	-0.053913	0.262257	0.236996	0.612582	-0.157818	0.0747486	0.0701435	0.277055	0.0958936
57.82		0.131416	0.0661573	0.0186167	0.094957	0.122485	0.10192	-0.0224537	0.682347	-0.0411029	0.0258485	0.0410447	-0.05018	-0.0626239	0.263875	0.24593	0.605786	-0.163496	0.0734971	0.0637887	0.274067	0.0900409
58.016		0.12949	0.0639808	-0.00470815	0.1003	0.122989	0.103939	-0.0283501	0.682103	-0.0510279	0.0353777	0.0346159	-0.0503927	-0.0583993	0.266659	0.262393	0.614004	-0.168796	0.0691671	0.0655181	0.28495	0.100034
58.212		0.129834	0.0628358	-0.00349534	0.0891719	0.116436	0.106936	-0.0318302	0.685092	-0.0569809	0.0321841	0.0299249	-0.0459347	-0.0501918	0.265137	0.26798	0.625064	-0.166903	0.069386	0.0764661	0.290358	0.102109
58.408		0.129625	0.0638657	0.0146871	0.0870598	0.111667	0.104119	-0.0277788	0.687059	-0.0577273	0.0262629	0.0352271	-0.0353913	-0.0495192	0.269013	0.259391	0.629782	-0.163042	0.0744826	0.0863152	0.282307	0.111228
58.604		0.128367	0.0636689	0.0153077	0.0980549	0.107289	0.108297	-0.024257	0.697616	-0.0543603	0.0233881	0.0408934	-0.0228175	-0.0484437	0.275483	0.250707	0.652853	-0.161391	0.0721952	0.0941379	0.276906	0.136882
58.8		0.115434	0.061763	0.00635933	0.108501	0.102658	0.125756	-0.0243863	0.707677	-0.0541532	0.0198795	0.0437724	-0.0159452	-0.0384089	0.276093	0.246528	0.670187	-0.159268	0.0699927	0.0984527	0.277087	0.14686
58.996		0.111268	0.0625123	0.0080017	0.110929	0.104782	0.133068	-0.0227692	0.711325	-0.0603293	0.0234045	0.0357446	-0.0167859	-0.0350763	0.276499	0.251412	0.670244	-0.158691	0.0687164	0.0903127	0.283653	0.139871
59.192		0.132442	0.0658188	0.0102843	0.118215	0.122582	0.127149	-0.0229756	0.717327	-0.0567477	0.0358191	0.0226701	-0.0311166	-0.0381214	0.28924	0.255901	0.678697	-0.162715	0.0672293	0.0781378	0.289771	0.128065
59.388		0.147385	0.0671902	0.0142255	0.118295	0.146464	0.133733	-0.0262847	0.725133	-0.0430001	0.0495154	0.0208025	-0.0469773	-0.040596	0.301519	0.246661	0.681808	-0.167468	0.0672262	0.0814535	0.302051	0.118676
59.584		0.150463	0.0688366	0.0188732	0.104303	0.160849	0.144655	-0.0206126	0.734626	-0.0299758	0.0582428	0.0285513	-0.0434756	-0.0438823	0.309718	0.2392	0.684569	-0.171979	0.0639652	0.0867344	0.324087	0.119427
59.78		0.15254	0.0665902	0.0169435	0.105865	0.160505	0.140328	-0.0145914	0.740413	-0.0265457	0.068556	0.03734	-0.0399986	-0.0391261	0.330434	0.250453	0.699111	-0.175717	0.0595047	0.078019	0.317913	0.124949
59.976		0.153934	0.0576417	0.0305916	0.117135	0.15529	0.144041	-0.0189332	0.735945	-0.0455881	0.0673351	0.0410428	-0.044293	-0.0300218	0.340095	0.269234	0.695077	-0.174727	0.0611679	0.0753012	0.307453	0.130225
60.172		0.156412	0.0584665	0.040256	0.117964	0.154605	0.162965	-0.0231796	0.733595	-0.0591201	0.0442477	0.0437909	-0.0395216	-0.0296974	0.329613	0.274382	0.689655	-0.172417	0.066364	0.0747713	0.312609	0.131182
60.368		0.156184	0.0641462	0.0220161	0.111775	0.163673	0.17742	-0.0177027	0.738905	-0.0493046	0.0384889	0.0497282	-0.0442196	-0.0421463	0.325924	0.267593	0.70869	-0.174265	0.0662745	0.0757065	0.317069	0.143046
60.564		0.152774	0.0603379	0.01536	0.111985	0.167673	0.189847	-0.00901707	0.744248	-0.0431454	0.0498458	0.0533743	-0.0538453	-0.0551996	0.327398	0.256248	0.725096	-0.175798	0.0661072	0.0939256	0.329523	0.17105
60.76		0.155665	0.0602827	0.0143798	0.11611	0.159775	0.195872	-0.0102991	0.74846	-0.0438078	0.0443563	0.0539646	-0.0366416	-0.0561529	0.322631	0.242544	0.725047	-0.171766	0.0667112	0.111453	0.339337	0.186479
60.956		0.171405	0.0658472	0.00279542	0.11717	0.161345	0.189188	-0.0149705	0.750736	-0.0412165	0.0416727	0.0571271	-0.0146173	-0.0461163	0.319704	0.243971	0.731134	-0.169766	0.0631847	0.112783	0.340689	0.181557
61.152		0.178782	0.0677816	0.00322178	0.116218	0.16257	0.184638	-0.011748	0.761126	-0.0337912	0.0521998	0.0608729	-0.0107141	-0.032695	0.326543	0.25306	0.728467	-0.174862	0.0592689	0.105332	0.347082	0.177583
61.348		0.178077	0.0686191	0.0109056	0.113944	0.163331	0.196388	-0.00717513	0.769012	-0.0209528	0.050552	0.0632294	-0.0216049	-0.0300188	0.337251	0.254269	0.719993	-0.181972	0.0610008	0.100293	0.341866	0.179565
61.544		0.181311	0.0694877	0.0144368	0.116797	0.177317	0.212169	-0.00945183	0.759899	-0.0213475	0.0446671	0.0633109	-0.0367777	-0.031116	0.347006	0.257475	0.737861	-0.181886	0.0612136	0.104297	0.326668	0.182688
61.74		0.185764	0.0669964	0.00838315	0.124152	0.186469	0.220488	-0.00913075	0.757311	-0.0342641	0.0487162	0.0630499	-0.0374221	-0.0249911	0.354431	0.261781	0.755275	-0.172573	0.0596544	0.112309	0.323807	0.187378
61.936		0.188838	0.0647867	0.00433018	0.139122	0.191779	0.229472	-0.000733471	0.768575	-0.0331284	0.0482991	0.0608777	-0.0287155	-0.0298128	0.35763	0.263235	0.767922	-0.168366	0.0723967	0.106064	0.317883	0.181888
62.132		0.189084	0.0642914	0.0168328	0.156579	0.196312	0.23955	0.00336644	0.777993	-0.0277185	0.0443116	0.0569922	-0.0142561	-0.0320281	0.364288	0.264984	0.785767	-0.17609	0.0816158	0.0884362	0.315193	0.174538
62.328		0.188666	0.0628405	0.0316789	0.169185	0.197546	0.251483	0.00199387	0.780772	-0.0351448	0.045633	0.0557154	-0.00412254	-0.0199125	0.374154	0.268706	0.78943	-0.181155	0.074587	0.0824347	0.316336	0.177085
62.524		0.193943	0.0644997	0.0408841	0.178935	0.206292	0.256968	0.000465565	0.781328	-0.0379469	0.0502163	0.058191	-0.0153032	-0.0157867	0.38131	0.26777	0.777779	-0.172461	0.0753168	0.0954189	0.307917	0.176278
62.72		0.199373	0.0660197	0.0376133	0.175852	0.213041	0.25374	-0.00653436	0.781126	-0.0365123	0.051548	0.0702941	-0.0294817	-0.0208997	0.38764	0.258784	0.758725	-0.162142	0.0867287	0.118981	0.310318	0.179354
62.916		0.190954	0.0648113	0.0225283	0.161559	0.210073	0.260043	-0.0172521	0.779147	-0.0450461	0.0490809	0.0794921	-0.0293874	-0.0300796	0.392814	0.252805	0.754238	-0.162012	0.0860492	0.135934	0.323056	0.188968
63.112		0.185241	0.0665192	0.0141204	0.153214	0.201949	0.267889	-0.0182077	0.776139	-0.0514749	0.0524245	0.077401	-0.0208661	-0.0355572	0.399518	0.251172	0.762878	-0.165798	0.0834949	0.1455	0.325473	0.198914
63.308		0.193486	0.0713655	0.0151561	0.159464	0.186773	0.27062	-0.0116644	0.773893	-0.0455587	0.0544066	0.0790723	-0.0118993	-0.0336216	0.409986	0.250757	0.770374	-0.167064	0.0913448	0.152853	0.314836	0.20693
63.504		0.201701	0.0744681	0.0242085	0.170822	0.174541	0.275414	-0.00563774	0.781202	-0.0329779	0.0513754	0.0879067	-0.0109012	-0.0328495	0.41402	0.254555	0.780958	-0.165853	0.0914682	0.15233	0.311437	0.209909
63.7		0.210922	0.07562	0.0296513	0.173714	0.178265	0.278243	0.00202857	0.79818	-0.0195392	0.056065	0.0946445	-0.0120479	-0.0338065	0.408797	0.254221	0.789856	-0.167739	0.087217	0.144222	0.320604	0.20873
63.896		0.225569	0.0780838	0.0121352	0.17287	0.197428	0.290138	0.0108339	0.807369	-0.00963893	0.0623796	0.0860108	-0.00993886	-0.0375831	0.422255	0.248969	0.790564	-0.172163	0.0835924	0.142059	0.321047	0.211518
64.092		0.225317	0.0769047	0.00701827	0.181419	0.210952	0.316719	0.0185421	0.811569	-0.0151721	0.0645979	0.0670852	-0.0120452	-0.0438485	0.449606	0.247649	0.784369	-0.170235	0.077722	0.15365	0.325169	0.224491
64.288		0.211821	0.0698613	0.0303319	0.195504	0.216166	0.334437	0.0199294	0.821944	-0.0229698	0.0716531	0.0633143	-0.017087	-0.0379784	0.449369	0.245785	0.771086	-0.167102	0.0781624	0.15565	0.344638	0.22646
64.484		0.207105	0.0649212	0.028391	0.2059	0.21812	0.327025	0.0098241	0.828135	-0.0232663	0.0763998	0.0750348	-0.0137383	-0.0225679	0.440123	0.246395	0.773338	-0.167606	0.0887822	0.14578	0.337664	0.210388
64.68		0.211368	0.0637139	0.0197105	0.212883	0.217768	0.321625	0.00123327	0.819489	-0.0232034	0.0751715	0.0843474	-0.00679904	-0.0165454	0.4507	0.254222	0.805383	-0.165946	0.0939279	0.147283	0.323348	0.199744
64.876		0.21381	0.0611986	0.0371153	0.213281	0.235101	0.328609	0.00795483	0.804643	-0.0224985	0.0732374	0.0873891	-0.00158052	-0.0208211	0.460219	0.257342	0.816477	-0.163374	0.0879563	0.150223	0.336323	0.207756
65.072		0.213201	0.0656966	0.0387506	0.201426	0.244321	0.333384	0.0117731	0.80284	-0.0216077	0.068158	0.0893212	0.0114259	-0.0256877	0.46154	0.25184	0.803914	-0.165568	0.0836702	0.147869	0.343141	0.231748
65.268		0.214741	0.0796908	0.0315378	0.183613	0.230401	0.343602	0.00478636	0.805049	-0.0218571	0.0730342	0.0940399	0.0148226	-0.0229728	0.467255	0.245326	0.809025	-0.167853	0.083205	0.148376	0.338495	0.256211
65.464		0.217525	0.0858278	0.0290734	0.193132	0.218317	0.353442	0.00707116	0.803289	-0.0238872	0.0873548	0.0955998	0.00296866	-0.0233686	0.474903	0.244891	0.819658	-0.166807	0.0897439	0.145744	0.324765	0.255382
65.66		0.221346	0.082899	0.0208656	0.217832	0.219374	0.365493	0.0195933	0.815348	-0.0139429	0.0951887	0.0915727	-0.00253227	-0.0322976	0.473076	0.250835	0.83534	-0.169046	0.102585	0.140421	0.307339	0.241288
65.856		0.232407	0.0785762	0.0224157	0.221133	0.232577	0.379151	0.0277016	0.821845	-0.00129563	0.099765	0.0854492	0.00610578	-0.0347654	0.467788	0.253189	0.852388	-0.168318	0.115354	0.140315	0.295859	0.234133
66.052		0.249034	0.0750905	0.0178561	0.215009	0.246199	0.379639	0.0272002	0.810534	-0.00238772	0.0928848	0.0726375	0.00823012	-0.0273093	0.474939	0.25405	0.840206	-0.164802	0.116949	0.145975	0.29174	0.222684
66.248		0.254725	0.0743949	0.0189118	0.207061	0.252862	0.384677	0.0201365	0.805213	-0.00984647	0.0778556	0.0720295	-0.00148238	-0.0165754	0.478431	0.256074	0.825422	-0.167504	0.108476	0.153908	0.304283	0.218402
66.444		0.252145	0.0734763	0.0490574	0.207741	0.258653	0.397356	0.0148674	0.806269	-0.0198746	0.0746065	0.0879849	0.00352265	-0.0112976	0.472694	0.2531	0.842331	-0.169342	0.104636	0.158764	0.311687	0.229718
66.64		0.257599	0.0732248	0.0654456	0.217088	0.263877	0.399425	0.0182349	0.806244	-0.0326346	0.0771387	0.0958901	0.00829554	-0.0136253	0.475208	0.247985	0.854634	-0.168423	0.102394	0.157318	0.304626	0.235903
66.836		0.266146	0.0764943	0.0446969	0.212127	0.2585	0.396295	0.0220608	0.803611	-0.0404283	0.0803161	0.0954925	-0.00400869	-0.0142887	0.484533	0.24972	0.846614	-0.168594	0.103272	0.152178	0.304517	0.240846
67.032		0.271664	0.0817994	0.0283771	0.205677	0.25434	0.395241	0.021128	0.804862	-0.0355279	0.0798005	0.0901635	0.0013725	-0.0146106	0.489436	0.253246	0.850818	-0.170132	0.109565	0.152093	0.305036	0.249282
67.228		0.272583	0.0820432	0.0429347	0.217473	0.261754	0.406448	0.0219415	0.812298	-0.0285504	0.0767121	0.0954014	0.0281188	-0.0229313	0.490227	0.248633	0.859227	-0.168508	0.106168	0.164082	0.29357	0.261727
67.424		0.266299	0.0775037	0.0508988	0.232964	0.275758	0.428866	0.0301285	0.817314	-0.0255337	0.0867135	0.103728	0.0378931	-0.0280587	0.499507	0.242838	0.851451	-0.161916	0.0963727	0.175629	0.280791	0.271871
67.62		0.260915	0.0778745	0.0361567	0.241383	0.286844	0.445109	0.037576	0.826439	-0.0196083	0.0944051	0.0974605	0.0327244	-0.0248702	0.510207	0.236135	0.843778	-0.161046	0.0937055	0.172819	0.285553	0.265938
67.816		0.265257	0.0792013	0.0215299	0.237795	0.279547	0.456677	0.0371377	0.841734	-0.0104307	0.0884474	0.104945	0.0177849	-0.021712	0.514036	0.231679	0.843535	-0.168885	0.0925511	0.162685	0.300971	0.26327
68.012		0.271957	0.0845169	0.0126891	0.227709	0.260317	0.468006	0.0396926	0.840053	-0.00463431	0.0825864	0.11852	0.00377404	-0.0149241	0.508779	0.238738	0.827604	-0.17403	0.0934359	0.157067	0.314152	0.270403
68.208		0.273531	0.0929675	0.0251025	0.232764	0.26029	0.465099	0.0447221	0.822735	-0.0129692	0.0793714	0.120555	0.00842575	-0.0128611	0.503572	0.245647	0.816305	-0.171978	0.100378	0.157431	0.313499	0.276464
68.404		0.270806	0.0915478	0.0526973	0.249537	0.280309	0.453811	0.0432156	0.817188	-0.0256422	0.0850682	0.121867	0.0146286	-0.0152318	0.516243	0.238602	0.833901	-0.171468	0.104182	0.160456	0.296871	0.274724
68.6		0.26842	0.089013	0.0495852	0.25436	0.288865	0.452887	0.0376361	0.823715	-0.024027	0.0910488	0.126359	0.0225323	-0.0123157	0.528645	0.227368	0.850319	-0.173229	0.100892	0.167127	0.287126	0.268303
68.796		0.278824	0.0918328	0.033668	0.256019	0.288235	0.457982	0.0318444	0.826991	-0.0158542	0.090053	0.131785	0.0291485	-0.0256346	0.533025	0.227654	0.855589	-0.174817	0.0989746	0.166742	0.291409	0.267546
68.992		0.299377	0.0946269	0.0346919	0.259516	0.286368	0.474766	0.0386392	0.82846	-0.0143562	0.0973873	0.136747	0.0376434	-0.0410341	0.54978	0.23972	0.854334	-0.178244	0.10096	0.160775	0.291734	0.273937
69.188		0.316724	0.0949137	0.0461283	0.258987	0.291883	0.49803	0.0534232	0.833728	-0.0107644	0.107231	0.142601	0.0500026	-0.0269619	0.561726	0.244821	0.854018	-0.178326	0.102973	0.167479	0.285112	0.282625
69.384		0.316558	0.0941603	0.0624985	0.272634	0.308992	0.507429	0.0588215	0.834148	-0.00526755	0.108235	0.135221	0.0475671	-0.00608992	0.549456	0.239249	0.86061	-0.175456	0.1037	0.178597	0.285991	0.287553
69.58		0.304481	0.0936057	0.0615568	0.291629	0.310069	0.506269	0.0566517	0.834648	-0.0138269	0.108526	0.11963	0.04953	-0.00182195	0.54491	0.232771	0.865612	-0.174672	0.100568	0.185259	0.293056	0.292824
69.776		0.300366	0.0935747	0.0478777	0.291145	0.30245	0.507392	0.0539752	0.837046	-0.0216034	0.108502	0.126086	0.0629559	-0.013663	0.55987	0.225893	0.870063	-0.176167	0.0953697	0.190137	0.291921	0.298207
69.972		0.305511	0.0971792	0.0366797	0.275339	0.303357	0.520183	0.0559175	0.836274	-0.0105139	0.102083	0.141808	0.0741177	-0.0267419	0.559505	0.227934	0.867004	-0.175199	0.096911	0.189393	0.28472	0.29449
70.168		0.313154	0.100983	0.0263804	0.271817	0.315366	0.540347	0.0608118	0.837894	0.00093368	0.102316	0.139829	0.0855118	-0.0287004	0.554271	0.233617	0.865356	-0.172558	0.102941	0.18396	0.278998	0.280932
70.364		0.317406	0.102978	0.0131834	0.273889	0.324662	0.546551	0.0628381	0.836169	-0.00119653	0.108321	0.141436	0.0949638	-0.018563	0.570383	0.232879	0.88654	-0.171597	0.103824	0.185741	0.263577	0.279685
70.56		0.319563	0.10394	0.0061841	0.265803	0.320106	0.539638	0.0613771	0.82741	-0.00803717	0.103158	0.145289	0.0957904	-0.00317259	0.585314	0.233487	0.906191	-0.169991	0.105465	0.197603	0.262375	0.297523
[truncated: 41 more rows]

## Sheet: Foglio7
Mitochondrial wave (after bleaching correction)
[truncated: 404 more rows]
