# Supplementary material for: Photosensitizer Activation Drives Apoptosis by Interorganellar Ca2+ Transfer and Superoxide Production in Bystander Cancer Cells
Source: Cells. 2019 Sep 29;8(10):1175. doi: 10.3390/cells8101175 (PMC6829494; doi:10.3390/cells8101175)
Supplement: Supplementary file 1 [file cells-08-01175-s001.zip › SupplementaryFilesRevised/FigureDataSourceWithDescriptions/Data_Figure6.xlsx]

## Sheet: Foglio1
Panel (a)
HIT CELL
	ER Ca2+											MT Ca2+										MT O2-
Time (s)	dF/F0 traces										Time (s)	dF/F0 traces				Time (s)					Time (s)	dF/F0 traces
	Control n = 4					Tg n = 4						Control n = 3					Tg n = 3					Control n = 6							Tg n = 6
0	-0.00185255	0.000411144	-0.00137944	0.000359687		-0.00493391	-0.0102022	0.00265383	0.00235513		0	-0.00144282	-0.00499513	0.0165222		0	8.12913e-05	9.51156e-06	0.000111292		0	0.0057522	0.0285249	0.0537121	-0.0718311	-0.102176	-0.0347192		0.00215642	0.0251504	-0.0290973	-0.0031173	0.000113446	-0.0161982
0.25	-0.00592581	0.00125467	-0.00155311	-0.00220861		-0.00149435	-0.0168565	-0.00186933	0.0005838		0.15	-0.00604734	0.00240225	0.0105957		0.25	-0.00533929	0.00248695	-0.00154518		0.19607	-0.0145338	0.00620866	-0.0261835	0.00585467	0.0304787	-0.0148769		-0.000186653	-0.000190528	-0.00116663	-0.0102652	0.00338364	-0.00693567
0.5	-0.00630117	-0.00406748	0.00117041	-0.000231806		0.00334605	-0.00217917	0.00228647	-0.00220148		0.3	-0.00573339	0.00247682	-0.0112996		0.5	-0.00132242	0.00294929	-0.00122206		0.39214	-0.0129296	-0.0103973	-0.0170808	0.0294231	0.0446718	0.0158205		0.000344026	-0.00619716	0.00786179	-0.00296303	-0.00264356	0.00389383
0.75	0.00330932	0.0056504	0.000460587	0.000480881		0.000228318	-0.0122807	-0.00313062	0.00323968		0.45	-0.00223983	-0.00236098	-0.0108426		0.75	-0.00358399	-0.00166807	-0.00312038		0.58821	0.00153025	-0.00783226	0.0238739	-0.00088876	-0.019878	0.0214065		-0.00541953	-0.0089043	0.0135422	0.0134643	-0.00505883	0.0136516
1	-0.00637024	-0.000430882	0.00104267	0.00081895		0.00235189	-0.00603207	-0.00330286	-0.000285955		0.6	0.00448909	-0.00101267	0.00297634		1	0.0021505	0.00445341	-0.00633537		0.78428	-0.0171708	0.00125664	0.0144638	-0.00556918	-0.0606611	0.00253679		-0.0117288	-0.00354683	0.00623115	0.0118935	-0.00567758	0.0141966
1.25	0.00201473	0.00849504	-0.00595838	-0.00225369		-0.000479867	0.00617085	0.00123144	-0.000113595		0.75	0.00125786	-0.00986314	0.0102598		1.25	0.00568852	-0.00379873	-0.00592944		0.98035	-0.0164929	-0.00833919	-0.00207538	0.0213978	-0.0623326	-0.00324789		-0.00643842	0.00130208	-0.00405574	-0.00796284	-0.0212054	0.0077471
1.5	-0.00550552	-0.000218471	-0.00148673	-0.0012618		-0.00374366	0.00726889	0.0025308	0.00177583		0.9	-0.012454	0.00264504	0.0124766		1.5	0.00142813	0.0025565	-0.00476021		1.17642	0.000619071	-0.000955916	0.0102436	0.000739079	-0.0658404	0.000765451		-0.00436039	-0.0171029	0.00856391	-0.0245362	-0.0391368	0.0116223
1.75	-0.000961699	0.00386399	-0.00463064	0.000165816		0.00528616	-0.00156052	-0.00131955	0.000966341		1.05	-0.0119091	-0.00502105	0.00187098		1.75	0.00238482	0.00253648	-0.00487778		1.37249	-0.0178411	0.00815805	0.0132626	-0.0216591	-0.0785073	-0.0183812		-0.0126958	-0.036063	0.0154055	-0.0245449	-0.0390155	0.00572472
2	-0.00146752	-0.00656249	-0.00670144	-0.000216415		-0.00208457	-0.00296794	-0.00217594	-0.00205445		1.2	-0.00902459	-0.00683885	-0.0134566		2	-0.00111625	-0.000698381	-0.00315419		1.56856	-0.0447835	0.00841874	0.00486451	-0.0235321	-0.0709227	-0.0331183		-0.0139913	-0.0338799	0.0135358	-0.0174897	-0.0413432	-0.00748494
2.25	0.0076829	0.00648614	0.00263398	-0.00110893		-0.00265149	0.000746668	0.00162728	5.3214e-05		1.35	-0.00225463	-0.00122056	-0.0266584		2.25	0.000129542	-0.00230297	-0.00630279		1.76463	-0.042755	0.0299104	0.0153134	-0.0521441	-0.0650739	-0.0041984		-0.00747594	-0.0210656	0.0155103	-0.0166843	-0.0485708	0.00125448
2.5	0.00218915	-0.000549665	0.00431758	0.000759664		-0.0017292	0.000647951	0.00146795	0.000119417		1.5	-0.00325103	-0.00185531	-0.0235205		2.5	0.000993391	-0.00107741	-0.0066329		1.9607	-0.0316178	0.0243771	0.0297665	-0.0863523	-0.0402953	-0.00501098		-0.00647605	-0.0167418	0.00319271	-0.0196251	-0.043832	0.0163244
2.75	-0.00246433	-0.00347462	-0.00117773	0.00162592		-0.00221983	0.0131434	-6.22108e-06	0.00255642		1.65	-0.000914099	-0.000980609	-0.0127795		2.75	0.00268824	-0.0058634	-0.00702361		2.15677	-0.0359625	0.0169013	0.0340038	-0.0962041	0.00192944	-0.0416443		-0.00984641	-0.0139568	-0.0116938	-0.0287775	-0.0332254	0.00483709
3	0.00279988	0.00171427	-0.0011656	0.000742771		0.00306423	-0.00664328	-0.0055542	0.000235493		1.8	0.00397034	-0.00170472	-0.0184557		3	0.000473802	-0.00406609	-0.00520494		2.35284	-0.028256	0.0351719	0.0422578	-0.0837324	-0.00350447	-0.0458373		-0.0107671	-0.00255709	-0.0133636	-0.0445306	-0.023829	-0.00872025
3.25	0.00104879	-0.00670715	0.000476053	0.000584039		-0.00160901	-0.00977555	0.00400743	-0.00351171		1.95	0.00649867	-0.00471283	-0.0249127		3.25	-0.00202474	-0.00147079	-0.00756662		2.54891	-0.0316492	0.0382303	0.0425658	-0.0614668	-0.0149044	-0.0317755		-0.011742	-0.00506309	-0.00272968	-0.0418565	-0.0294558	-0.00759653
3.5	-0.00319541	0.000149776	-0.00239584	-0.000417986		-0.00204444	0.00980792	-0.00112224	-0.00234684		2.1	0.00578593	-0.00635033	-0.0142878		3.5	-0.00142377	-0.00615144	-0.00826899		2.74498	-0.0267347	0.0183755	0.0218342	-0.0339302	-0.0192547	-0.0212097		-0.0131388	-0.0228738	0.00215685	-0.0290766	-0.0467298	-0.00879287
3.75	0.00182263	0.000200065	0.00249564	-0.00126181		-0.000933068	-0.00276109	0.00052889	-0.001197		2.25	0.00237058	-0.00390551	0.00215004		3.75	0.00545387	-0.0016264	-0.00834787		2.94105	-0.0076058	-0.000872709	0.00403111	-0.01451	-0.0341158	-0.0192524		-0.0110719	-0.0405894	-0.0190778	-0.0232394	-0.0387378	-0.0118002
4	0.00262506	-0.00329178	0.00505024	-0.00143978		0.00128973	-0.00887867	-0.0025979	-4.71045e-05		2.4	0.00722381	-0.00363185	0.00753366		4	0.00337968	-0.00235349	-0.00620726		3.13712	-0.0158425	-0.000675515	0.0159468	-0.0157972	-0.0138271	-0.0122642		-0.00877518	-0.0573585	-0.0247649	-0.0276608	-0.0171255	-0.0124525
4.25	-0.000332083	-0.000575787	-0.00139252	-0.00255184		-0.00340302	0.00795539	0.000715955	-0.000331283		2.55	-0.00490341	0.00467459	-7.34727e-05		4.25	0.00541146	-0.00120073	-0.00802117		3.33319	-0.01096	-0.00990556	0.0344596	-0.019177	0.0284064	-0.0206695		-0.00479105	-0.051969	0.0014879	-0.0442019	-0.0102177	-0.00518236
4.5	0.00196902	0.00308729	0.00235738	0.00114662		-3.54533e-05	-0.00335746	0.00392826	0.000754133		2.7	0.00355912	-4.39379e-05	-0.0114397		4.5	0.00620485	-0.00603973	-0.00636928		3.52926	0.00556579	-0.0102043	0.0401882	-0.0223661	0.0368601	-0.0419327		0.00317974	-0.0290012	0.0156155	-0.0311525	-0.00377022	0.00663041
4.75	0.00642379	0.00363443	0.00389942	0.00136545		-1.35194e-05	-0.00506772	0.00100806	0.000924728		2.85	0.00808206	0.0043744	-0.0189107		4.75	-0.00293504	-0.00518783	-0.00633281		3.72533	0.00434973	0.0171877	0.0553658	-0.0575157	0.0173259	-0.039655		0.00473655	-0.0225592	0.0104459	-0.0184003	-0.00216677	0.0137676
5	0.00674747	-0.00679507	-0.00165239	0.0020576		-0.00488606	0.00365886	-0.00049346	-0.000380885		3	0.00701412	0.00447836	-0.0188214		5	-0.000933535	-0.00526454	-0.00616795		3.9214	-0.0275521	0.0190321	0.0624937	-0.0785751	-0.0111219	-0.0247274		0.000803789	-0.0285507	0.00485421	-0.0307312	-0.00236686	0.00569776
5.25	-0.00492172	0.00679275	-0.00100553	-0.000933406		-0.000815981	0.0107317	0.00464212	-0.00171267		3.15	-0.00111638	0.00441748	-0.00846427		5.25	-0.001942	-0.00782645	-0.00739461		4.11747	-0.0680065	0.00584597	0.0339114	-0.0559585	-0.00991862	-0.00893647		0.000435647	-0.0269926	0.00285795	-0.0167863	0.0185536	-0.00746885
5.5	0.00029245	-0.0120463	0.000656059	0.000239085		-0.00260356	0.00594912	-0.00444767	7.53953e-05		3.3	-0.00245188	0.00895096	0.00213627		5.5	-0.00399006	-0.00820633	-0.0107955		4.31354	-0.0672169	0.0164081	0.00654795	-0.0341064	-0.00546995	-0.00631806		0.0025408	-0.0269305	-0.000410602	0.00474632	0.0323259	-0.00489722
5.75	-0.000846503	0.0024621	0.00624381	0.00237136		0.00419643	0.00959501	-0.000166399	-0.00102428		3.45	-0.00222316	0.00664388	0.0132099		5.75	-0.00641377	-0.0118172	-0.0107462		4.50961	-0.0443877	0.0248049	0.00983077	-0.0201488	-0.0466088	-0.0190426		0.00290682	-0.0364544	-0.00274688	0.0263496	0.0158065	0.00142383
6	0.00174299	0.0009321	0.000579094	0.000569087		0.00211732	-0.00152044	0.00179433	0.00199823		3.6	0.00569509	0.0132151	0.0243797		6	-0.00272208	-0.00516674	-0.00956333		4.70568	-0.0224361	0.012446	0.0253273	-0.0220347	-0.0524664	-0.0353765		0.00122726	-0.0453891	-0.000481135	0.0311678	-0.0141565	0.00504704
6.25	0.0030068	-0.000887434	-0.00186412	0.00291834		0.00398184	0.00270173	-8.48969e-05	0.000815581		3.75	-0.00258528	0.00222891	0.00986155		6.25	0.00460666	-0.00797741	-0.0111097		4.90175	-0.0157179	-0.0120404	0.0339511	-0.00859829	-0.0369245	-0.0564899		0.00232943	-0.0536195	-0.000143894	-0.00416857	-0.0299841	0.0124526
6.5	0.00458557	-0.00221583	0.00330519	0.00176236		-0.00108713	-0.0130456	-0.00390033	0.00220962		3.9	0.016079	0.00584499	-0.00936015		6.5	0.000457606	-0.00757519	-0.00721108		5.09782	-0.0191854	-0.0176655	0.0249995	0.0143454	-0.0365372	-0.0704076		0.00115764	-0.0334251	-0.00182825	-0.028732	-0.0260424	0.0113938
6.75	-0.00326306	-0.00695918	-0.00544687	0.00119995		0.00461059	0.00266109	3.66275e-05	0.000985564		4.05	-0.00210471	0.00755089	-0.0018197		6.75	-0.000488903	-0.00442753	-0.0100812		5.29389	-0.00987158	0.00795082	0.0166891	0.000104862	-0.0284942	-0.068081		-0.00204719	-0.000258785	-0.0103207	-0.0169446	-0.0416592	0.00332377
7	-1.08332e-05	-0.00340644	0.00177261	0.000578304		0.00130821	0.0100651	-0.000297846	0.00157376		4.2	-0.00251236	0.00613931	0.00277419		7	0.00456161	-0.00676461	-0.00827351		5.48996	-0.0137022	0.0186469	0.0440796	-0.0171219	-0.0134639	-0.0530701		0.000219022	-0.00601488	-0.017944	0.00733464	-0.0553816	0.0009219
7.25	0.00423066	-0.00974871	-0.0015719	-0.000801631		-0.000648327	-0.00541339	0.00367213	-0.00487808		4.35	-0.00254524	0.00394641	0.00309644		7.25	0.00294267	-0.00449514	-0.00911293		5.68603	-0.0252551	0.00486936	0.0669905	-0.017233	-0.00441146	-0.0209106		0.000452108	-0.0290244	-0.011055	-0.0144555	-0.0267919	0.0055022
7.5	0.00466351	-0.00715319	0.00419955	0.00127792		-0.00311744	-0.00174453	0.00181936	0.00203702		4.5	0.0038839	0.00677314	0.00769983		7.5	0.00229044	-0.00416949	-0.00895519		5.8821	-0.0264484	0.00195399	0.0414648	-0.0157674	-0.00859011	-0.00219802		-0.000540731	-0.0383653	-0.00136025	-0.0691315	-0.00727561	0.00450071
7.75	0.00296909	0.00540837	0.00103538	0.0018915		0.00597199	0.000625169	-0.000984855	-0.00112919		4.65	-0.00169131	0.0048365	-0.00710186		7.75	0.00388852	-0.00260359	-0.00747341		6.07817	-0.0308797	0.0113417	0.0307827	0.00439508	-0.00870648	-0.00903665		0.000388522	-0.0298175	0.00822366	-0.0684247	-0.0254228	-0.00688343
8	0.00768695	-0.00531987	0.00270702	0.000509142		0.000551174	-0.00249932	-0.000173173	0.00142497		4.8	-0.00397726	0.000940512	-0.027195		8	-0.00363339	-0.00460318	-0.00939548		6.27424	-0.0560506	0.0127459	0.0663824	0.0233507	-0.00961391	-0.021219		0.000291277	-0.0077704	0.0164946	-0.0463371	-0.0453634	-0.00607078
8.25	0.00391973	0.00237739	0.00195891	0.000944818		0.00119957	-0.00636472	-0.000180859	-0.00139916		4.95	0.00648415	0.00365316	-0.0201994		8.25	0.00398539	-0.0040198	-0.0107027		6.47031	-0.0665919	0.00871143	0.0836395	-0.0259489	0.00367485	-0.0222787		0.00121099	0.00193138	0.0143695	-0.0629772	-0.0411771	-0.0019156
8.5	0.000835254	-0.00221136	0.00252949	-0.000974859		-0.000261201	0.000851087	0.000604388	-0.00229062		5.1	-6.16517e-05	0.00445932	0.00206395		8.5	0.000990831	-0.00736842	-0.0123882		6.66638	-0.0288797	0.0120879	0.0887979	-0.0741429	0.00435914	-0.0182061		0.00271717	-0.00650896	0.00245305	-0.0747573	-0.0112649	-0.00898201
8.75	0.00849748	0.0042049	-0.000655738	0.000507418		-0.00404938	0.00362818	0.00173224	0.0016685		5.25	0.00713205	0.00272399	0.0126043		8.75	-0.00411481	-0.00937536	-0.0120618		6.86245	-0.00910697	0.0197312	0.0898051	-0.0431606	-0.0329773	-0.0357707		0.00515034	-0.00236363	-0.00576748	-0.0593913	-0.0111392	-0.011394
9	0.00574696	0.0078581	-0.000759056	-0.000787306		-0.00434918	-0.000712933	-0.000691298	-0.00114766		5.4	0.00222384	-0.00415391	-0.00161887		9	0.000920552	-0.013066	-0.00993259		7.05852	-0.0235607	0.0216568	0.0506983	0.00810996	-0.0480586	-0.0513125		0.00879764	0.00540066	0.00166735	-0.0222684	-0.0401318	-0.00350095
9.25	0.00165256	-0.00784646	0.00473234	0.00256623		0.000260875	-0.00793995	-0.00340429	-0.00133556		5.55	0.000415407	-0.00042046	-0.0298143		9.25	0.00682068	-0.00392966	-0.0120589		7.25459	-0.0202816	0.0226671	0.0330583	0.0288823	-0.0193691	-0.0421697		0.0113859	-0.0157023	0.0183738	-0.00484711	-0.0343896	0.00760322
9.5	0.0118175	0.00762374	0.000860807	0.000292856		0.00041765	-0.000179674	4.6694e-05	0.00357787		5.7	0.00170938	0.0040461	-0.0253		9.5	0.00119994	-0.0103532	-0.0137178		7.45066	-0.0403013	0.0310187	0.0551535	0.0100279	-0.0292321	-0.0368923		0.00975336	-0.0378552	0.0237554	-0.0306273	-0.0175682	0.0101144
9.75	0.00597653	0.00961891	0.000475031	0.00187234		0.000270197	0.0108443	-0.000239098	-0.000207674		5.85	0.00412983	0.00276715	-0.00175754		9.75	0.00367916	-0.00706298	-0.0100129		7.64673	-0.0693924	0.0373243	0.0555961	-0.0291583	-0.0627731	-0.0485167		0.0107763	-0.0375889	0.0284754	-0.0364503	-0.0108018	0.0022365
10	-0.0189601	-0.000659183	-0.0156171	-0.0257556		-0.0128583	-0.0177533	0.00462942	-0.000667478		6	0.0071927	0.00576784	0.00247752		10	0.00421515	-0.00624509	-0.0125679		7.8428	-0.0215533	0.0491687	0.0308345	-0.0333251	-0.056218	-0.0515287		0.0161458	-0.0456933	0.0332249	-0.032659	-0.0133177	0.000154542
10.25	-0.0520269	-0.0165868	-0.0313372	-0.0458471		-0.0215455	-0.0349582	-0.00592735	-0.0141932		6.15	-0.00175421	-0.00374183	-0.00138953		10.25	-0.000624428	-0.00324676	-0.0110271		8.03887	0.0254789	0.0655388	0.0222471	-0.0212674	-0.0351688	-0.0495966		0.0137714	-0.0450697	0.0213618	-0.0391224	-0.0202016	0.0069063
10.5	-0.0805266	-0.0183766	-0.0435376	-0.0663317		-0.0248967	-0.0470676	-0.00822985	-0.0212661		6.3	-0.00485329	0.000438458	-0.0105251		10.5	0.0023021	-0.00106317	-0.0146722		8.23494	0.0335448	0.0537148	0.0553441	-0.0238516	-0.0150848	-0.0544081		0.0115229	-0.0197509	5.93734e-05	-0.0327134	-0.0142165	0.00485633
10.75	-0.107145	-0.0374845	-0.0679255	-0.0814893		-0.0353508	-0.0494225	-0.00924712	-0.028697		6.45	0.0109519	0.0048849	-0.0114145		10.75	0.00451803	0.00852241	-0.0114763		8.43101	0.0306331	0.019428	0.0756694	-0.00982415	0.00769771	-0.0459813		0.0178469	0.000354652	-0.0226741	-0.0345898	-0.0206581	-0.00469544
11	-0.122691	-0.0291921	-0.0779386	-0.095012		-0.0433756	-0.0506715	-0.0153277	-0.0355875		6.6	0.00389541	-0.00516768	0.00165719		11	0.000597926	0.0197802	-0.0120202		8.62708	0.000534035	0.00588897	0.0510272	0.0123247	0.0491675	-0.0333722		0.0216053	0.00843786	-0.0283301	-0.036332	-0.0435623	-0.0065192
11.25	-0.140854	-0.0395899	-0.0928429	-0.104499		-0.0522565	-0.0629977	-0.00908312	-0.0431648		6.75	-0.00263156	-0.00401186	0.00237168		11.25	-0.0013752	0.025694	-0.0143989		8.82315	-0.0230955	0.0193863	0.027167	0.0316389	0.0497011	-0.0355824		0.0182082	-0.00975292	-0.0342677	-0.0250557	-0.054644	-0.00170238
11.5	-0.155618	-0.0412604	-0.1062	-0.116387		-0.045715	-0.0808456	-0.0172406	-0.044454		6.9	0.000520748	-0.000698947	-0.0133248		11.5	-0.00466973	0.0357046	-0.0140388		9.01922	-0.0269047	0.0235239	0.103139	0.0333478	0.00299945	-0.0464698		0.017342	-0.0291466	-0.0265354	-0.0157687	-0.0451981	-0.00368901
11.75	-0.165494	-0.0507928	-0.117554	-0.121626		-0.0547489	-0.0850423	-0.0204018	-0.0513367		7.05	0.00644857	-0.00223554	-0.016029		11.75	-0.00660817	0.0361911	-0.00873296		9.21529	-0.00326552	0.0255517	0.440158	0.136725	-0.00818065	-0.0388592		0.0219539	-0.0109202	0.00347067	-0.00710386	-0.0337664	-0.00489049
12	-0.179935	-0.0545397	-0.129101	-0.131271		-0.0582446	-0.0998135	-0.0175774	-0.0499414		7.2	-0.00498529	-0.00974704	-0.00411982		12	-0.0089977	0.0412411	-0.00921525		9.41136	0.0178841	0.057919	0.990384	0.509525	0.078405	-0.011432		0.0236223	0.0196965	0.010551	0.030394	-0.0256696	0.00179085
12.25	-0.188373	-0.057045	-0.140098	-0.136902		-0.0695976	-0.101665	-0.0170036	-0.0571129		7.35	-0.00187369	-0.00344822	-0.00816724		12.25	-0.0158202	0.0393142	-0.00812037		9.60743	0.0683102	0.115925	1.58232	1.04795	0.338882	0.0413964		0.0250358	0.0602342	0.0132256	0.153471	0.024908	0.00225182
12.5	-0.194046	-0.0698287	-0.137214	-0.14031		-0.0663884	-0.0950972	-0.0157129	-0.0587524		7.5	0.00106137	-0.0072857	-0.0119543		12.5	-0.0155613	0.0389948	-0.00685344		9.8035	0.216915	0.213585	2.15674	1.64983	0.697363	0.210575		0.0320354	0.123263	0.0222371	0.356064	0.160809	0.00161058
12.75	-0.208987	-0.0754481	-0.158776	-0.144882		-0.064633	-0.10894	-0.0182262	-0.057145		7.65	0.00493927	-0.00715899	0.00236567		12.75	-0.0219601	0.037152	-0.00583712		9.99957	0.379069	0.366675	2.6496	2.24941	1.09012	0.486409		0.0523433	0.195498	0.0251	0.572186	0.350302	0.00445745
13	-0.222125	-0.0729185	-0.162759	-0.14802		-0.0740289	-0.10822	-0.0210207	-0.0599391		7.8	-0.00112356	-0.0081712	0.0156482		13	-0.0242372	0.0342201	0.00203715		10.1956	0.543265	0.52022	3.07227	2.74097	1.56001	0.749619		0.0944717	0.258519	0.0383191	0.795864	0.553228	0.00150166
13.25	-0.225812	-0.0841195	-0.167151	-0.149676		-0.0657377	-0.10794	-0.0176813	-0.062444		7.95	0.0125215	-0.00836077	0.00989059		13.25	-0.027706	0.0291261	0.00668733		10.3917	0.738826	0.605789	3.50831	3.17564	1.97632	0.957354		0.146981	0.317128	0.0730984	1.04897	0.777991	0.00284046
13.5	-0.237412	-0.0882824	-0.177601	-0.150243		-0.0783532	-0.0904036	-0.0179995	-0.0593936		8.1	-0.000402068	-0.00494584	-0.0193929		13.5	-0.0267373	0.021532	0.0101524		10.5878	0.904678	0.653398	3.99601	3.61614	2.27467	1.12117		0.192393	0.388517	0.126563	1.28668	0.962114	0.0155862
13.75	-0.239021	-0.0753998	-0.177981	-0.151832		-0.0789115	-0.10827	-0.0187302	-0.0590168		8.25	-0.006563	-0.00429272	-0.0373769		13.75	-0.0237117	0.0104044	0.014292		10.7838	1.02887	0.737012	4.4779	4.07037	2.55558	1.29233		0.233539	0.448677	0.185285	1.48923	1.07862	0.0208834
14	-0.23922	-0.0956148	-0.191035	-0.152482		-0.075779	-0.108344	-0.0131896	-0.0615171		8.4	-0.00399679	0.000354262	-0.0209178		14	-0.033958	-0.00118262	0.0182931		10.9799	1.15046	0.839659	4.81419	4.50269	2.87281	1.51909		0.274425	0.488288	0.216388	1.70578	1.20653	0.0152487
14.25	-0.252742	-0.0976745	-0.194176	-0.151653		-0.0800494	-0.0923333	-0.0138167	-0.0579011		8.55	0.00234203	0.0038048	-0.000118871		14.25	-0.0372258	-0.0158164	0.0203633		11.176	1.30563	0.943367	5.05887	4.84209	3.19004	1.734		0.307569	0.521575	0.230082	1.92118	1.35142	0.0135346
14.5	-0.256886	-0.087021	-0.198339	-0.153541		-0.0791629	-0.106621	-0.0157382	-0.056582		8.7	-0.00184483	-0.00768016	-0.0117529		14.5	-0.0404193	-0.0289513	0.0217095		11.3721	1.49322	1.064	5.36387	5.08309	3.49193	1.85052		0.339235	0.572266	0.266547	2.1133	1.48709	0.0121982
14.75	-0.256811	-0.106912	-0.198034	-0.15095		-0.08189	-0.102693	-0.0175678	-0.0526772		8.85	-0.00981617	-0.0032748	-0.0214957		14.75	-0.0446786	-0.0420199	0.0277597		11.5681	1.66872	1.17557	5.68359	5.36703	3.84307	1.96111		0.369596	0.637282	0.3043	2.32711	1.57674	0.00240846
15	-0.258744	-0.0966167	-0.21036	-0.148874		-0.0767831	-0.104515	-0.0189927	-0.0528875		9	-0.000388662	-0.00292713	0.00481747		15	-0.0393567	-0.0649819	0.0216834		11.7642	1.80098	1.24988	5.97571	5.64729	4.17424	2.12621		0.393049	0.687646	0.325245	2.50314	1.63055	-0.0016129
15.25	-0.259315	-0.113204	-0.209855	-0.150855		-0.085462	-0.110664	-0.0132376	-0.0498633		9.15	-0.000652929	-0.00189379	0.0275549		15.25	-0.0400045	-0.0776277	0.0273224		11.9603	1.87873	1.30696	6.28257	5.84065	4.43685	2.28043		0.421959	0.711061	0.344491	2.59116	1.72375	0.0159135
15.5	-0.270813	-0.10481	-0.21413	-0.149051		-0.0820115	-0.103251	-0.014405	-0.0491507		9.3	-0.00636905	0.000725257	0.0271503		15.5	-0.0467655	-0.101885	0.0268135		12.1563	1.95101	1.39444	6.60937	6.15445	4.69118	2.39872		0.453499	0.712621	0.387236	2.71877	1.86041	0.0387015
15.75	-0.269527	-0.101249	-0.216408	-0.150453		-0.0906772	-0.101781	-0.0169657	-0.0507173		9.45	-0.00393696	0.00278747	0.0145076		15.75	-0.0397903	-0.116112	0.0224376		12.3524	2.06666	1.49941	6.90298	6.50852	4.97139	2.51886		0.472992	0.735246	0.433675	2.89097	1.98108	0.073045
16	-0.270891	-0.109435	-0.22467	-0.148931		-0.0831572	-0.106077	-0.017399	-0.0523558		9.6	-0.00160283	0.00495841	-0.00378709		16	-0.0483606	-0.131839	0.0254715		12.5485	2.16988	1.60567	7.1395	6.66027	5.22524	2.68138		0.487479	0.777483	0.44234	3.0298	2.06994	0.133912
16.25	-0.273635	-0.120155	-0.230019	-0.148472		-0.0832832	-0.104152	-0.0154856	-0.0470869		9.75	-0.00902504	0.00682158	-0.0239852		16.25	-0.0476954	-0.146131	0.0224897		12.7446	2.2975	1.70598	7.36339	6.73158	5.44818	2.81326		0.501413	0.81027	0.450376	3.15951	2.18159	0.187467
16.5	-0.274347	-0.105262	-0.226473	-0.149282		-0.0792759	-0.102937	-0.0165283	-0.0455131		9.9	-0.0031735	0.00141645	-0.0199852		16.5	-0.048851	-0.170386	0.0189157		12.9406	2.45762	1.76599	7.6278	6.86541	5.72536	2.90236		0.508664	0.828018	0.467708	3.30195	2.26718	0.222629
16.75	-0.278738	-0.127444	-0.226032	-0.148065		-0.0868411	-0.104591	-0.0156709	-0.042583		10.05	0.00132118	-0.00366345	0.0113719		16.75	-0.0539187	-0.184496	0.0189582		13.1367	2.56967	1.82179	7.95916	7.07867	5.97914	3.00878		0.514171	0.834489	0.472884	3.44031	2.2996	0.259378
17	-0.282879	-0.12435	-0.229757	-0.148041		-0.0821118	-0.0982073	-0.0149042	-0.0418119		10.2	0.00934258	0.000326402	0.0257091		17	-0.0619021	-0.198116	0.0117837		13.3328	2.69748	1.86467	8.28695	7.3756	6.17402	3.09973		0.525228	0.851662	0.484185	3.56874	2.36561	0.299706
17.25	-0.281881	-0.112002	-0.232892	-0.147044		-0.0857415	-0.10296	-0.0150215	-0.0408607		10.35	0.00488128	0.00829606	0.017749		17.25	-0.0546204	-0.221312	0.0112588		13.5288	2.80299	1.89221	8.47983	7.64243	6.35502	3.14526		0.53895	0.88826	0.518247	3.70824	2.44387	0.336629
17.5	-0.285014	-0.11875	-0.236902	-0.147493		-0.0885618	-0.100331	-0.0180566	-0.0381952		10.5	0.00970496	0.0134999	0.0100727		17.5	-0.0581387	-0.233203	0.0061016		13.7249	2.87939	1.95461	8.60598	7.7821	6.48177	3.2313		0.545333	0.921979	0.57139	3.81516	2.4617	0.375675
17.75	-0.280251	-0.11265	-0.231546	-0.147719		-0.0854693	-0.100332	-0.0170284	-0.0408928		10.65	-0.0021833	0.00212118	0.00582673		17.75	-0.0587073	-0.249524	-0.00435558		13.921	2.9792	2.00081	8.81793	7.81202	6.65348	3.3752		0.547915	0.946201	0.604079	3.90076	2.46884	0.409858
18	-0.289455	-0.12274	-0.233557	-0.147302		-0.0925781	-0.095139	-0.0136167	-0.0386058		10.8	-0.00431415	0.0108345	0.00341816		18	-0.0593604	-0.263266	-0.00945641		14.117	3.01059	2.07456	9.00376	7.96179	7.03922	3.48882		0.548334	0.980055	0.606078	3.98409	2.5217	0.438582
18.25	-0.287436	-0.125886	-0.230313	-0.148903		-0.0921344	-0.0947172	-0.0135315	-0.0363319		10.95	0.0200843	0.01512	0.0104324		18.25	-0.0566659	-0.276913	-0.0129683		14.3131	3.05473	2.20593	9.12913	8.22348	7.43507	3.64045		0.543221	0.985773	0.617051	4.07309	2.58717	0.493742
18.5	-0.279061	-0.128872	-0.234092	-0.145954		-0.0877205	-0.104789	-0.0160607	-0.0355038		11.1	0.0174982	0.0230688	0.0149468		18.5	-0.0612235	-0.28858	-0.0232831		14.5092	3.15891	2.31008	9.35645	8.35327	7.58839	3.80822		0.545262	0.946207	0.63119	4.22176	2.65321	0.55214
18.75	-0.286314	-0.133877	-0.226391	-0.148749		-0.0871285	-0.0966476	-0.0188041	-0.0344286		11.25	0.014748	0.0276775	0.00415351		18.75	-0.0611189	-0.299938	-0.0292824		14.7052	3.22709	2.38655	9.61005	8.3965	7.66769	3.90333		0.551542	0.923953	0.634047	4.36063	2.72541	0.57449
19	-0.287576	-0.127779	-0.227708	-0.147162		-0.0877032	-0.0962039	-0.0176142	-0.0318867		11.4	0.0206678	0.0346437	0.0040594		19	-0.0582795	-0.310688	-0.0388862		14.9013	3.30032	2.43009	9.75508	8.46871	7.84942	3.97385		0.550043	0.936968	0.660935	4.42804	2.80112	0.595105
19.25	-0.286122	-0.124272	-0.229033	-0.146552		-0.0875673	-0.0894164	-0.0163378	-0.0306251		11.55	0.0261217	0.0384279	0.0108209		19.25	-0.0643359	-0.324297	-0.0454014		15.0974	3.41563	2.43974	9.88557	8.59572	8.04027	4.0448		0.546955	0.946832	0.692555	4.50553	2.84177	0.639326
19.5	-0.286593	-0.136682	-0.224206	-0.148128		-0.0863883	-0.0937867	-0.0150214	-0.0320511		11.7	0.0378434	0.0574671	0.00663349		19.5	-0.0662092	-0.336896	-0.0541928		15.2935	3.51244	2.48293	10.0335	8.72588	8.15996	4.13712		0.550851	0.938905	0.696194	4.65642	2.84561	0.688234
19.75	-0.291952	-0.13495	-0.226356	-0.146353		-0.0910792	-0.0871415	-0.015029	-0.0300718		11.85	0.0461187	0.0667895	0.0111004		19.75	-0.0654412	-0.338638	-0.0632494		15.4895	3.60034	2.55476	10.1797	8.81206	8.37947	4.20908		0.559288	0.947933	0.699162	4.78143	2.86379	0.727756
20	-0.290479	-0.134662	-0.224744	-0.146906		-0.0811293	-0.074834	-0.0136222	-0.0311927		12	0.0539093	0.0685361	0.0225633		20	-0.0616403	-0.353612	-0.0729241		15.6856	3.6705	2.61696	10.2947	8.86226	8.62855	4.23194		0.566665	0.975066	0.706108	4.81883	2.92058	0.764352
20.25	-0.288726	-0.137268	-0.225176	-0.148104		-0.0868058	-0.0843921	-0.0173359	-0.031391		12.15	0.055855	0.0785172	0.0386305		20.25	-0.0641297	-0.35826	-0.0813722		15.8817	3.69508	2.70934	10.3189	8.92662	8.68135	4.2755		0.565377	0.994819	0.726168	4.90245	2.99146	0.806091
20.5	-0.291447	-0.139763	-0.21915	-0.147048		-0.0845706	-0.0938254	-0.0156311	-0.0279543		12.3	0.0571972	0.0811546	0.0558571		20.5	-0.071487	-0.367442	-0.091896		16.0777	3.74273	2.75176	10.4295	9.037	8.78939	4.34647		0.559474	1.00366	0.75871	5.05169	2.98817	0.843473
20.75	-0.287022	-0.13208	-0.222649	-0.148896		-0.0827918	-0.0871276	-0.0181269	-0.0286314		12.45	0.0643249	0.0854692	0.0585398		20.75	-0.0685051	-0.374257	-0.103439		16.2738	3.80888	2.73662	10.695	9.16077	9.01373	4.41868		0.558896	0.990056	0.761293	5.15292	2.97156	0.874029
21	-0.289325	-0.132941	-0.223828	-0.148429		-0.0898463	-0.0682806	-0.0149006	-0.027151		12.6	0.0743751	0.0891005	0.0571063		21	-0.0717189	-0.375515	-0.111802		16.4699	3.86058	2.79747	10.8816	9.276	9.22162	4.51941		0.554885	0.972476	0.736027	5.22707	3.02251	0.917724
21.25	-0.293568	-0.138617	-0.22187	-0.146748		-0.0827587	-0.0811289	-0.0177287	-0.0265506		12.75	0.0807832	0.0967385	0.0601076		21.25	-0.0775464	-0.385294	-0.119397		16.6659	3.88643	2.84954	11.0145	9.31686	9.42804	4.55573		0.544206	0.971648	0.745427	5.26674	3.05949	0.963772
21.5	-0.287162	-0.140674	-0.215196	-0.148373		-0.0834327	-0.086848	-0.02146	-0.0278893		12.9	0.0799255	0.101856	0.078387		21.5	-0.0795674	-0.391014	-0.130984		16.862	3.89299	2.84729	11.1774	9.2653	9.47779	4.53982		0.538364	0.977897	0.793193	5.29085	3.07974	0.985881
21.75	-0.292054	-0.139884	-0.218941	-0.14755		-0.0823501	-0.0743509	-0.0173937	-0.0312478		13.05	0.100453	0.113874	0.102138		21.75	-0.0789254	-0.400665	-0.139282		17.0581	3.9437	2.88379	11.2601	9.30147	9.49516	4.59031		0.540527	0.988729	0.822124	5.35821	3.10524	1.01297
22	-0.289261	-0.141055	-0.212674	-0.148436		-0.0818796	-0.0792508	-0.0200062	-0.0269598		13.2	0.0951505	0.112504	0.106012		22	-0.0745089	-0.397766	-0.149584		17.2542	4.0229	2.93493	11.3306	9.48846	9.6645	4.60206		0.541285	0.998933	0.826554	5.4202	3.10797	1.06065
22.25	-0.292452	-0.140725	-0.209652	-0.14852		-0.0788515	-0.0701138	-0.0216585	-0.0265047		13.35	0.0919964	0.112527	0.0921421		22.25	-0.0801909	-0.405332	-0.158425		17.4502	4.07057	2.94565	11.4374	9.64374	9.84124	4.62522		0.539151	0.99798	0.836724	5.49116	3.11533	1.10477
22.5	-0.293611	-0.142811	-0.214223	-0.14953		-0.0792694	-0.0653343	-0.0189437	-0.0261671		13.5	0.10791	0.11755	0.0907301		22.5	-0.0796137	-0.41061	-0.16762		17.6463	4.09447	2.94886	11.5535	9.63414	10.0307	4.77296		0.537959	0.994428	0.864004	5.60663	3.16981	1.13245
22.75	-0.293034	-0.141879	-0.212181	-0.148143		-0.0812281	-0.0772446	-0.0199875	-0.0336302		13.65	0.116165	0.115388	0.107416		22.75	-0.0747837	-0.416089	-0.177324		17.8424	4.11011	3.01853	11.7266	9.68278	10.2624	4.90995		0.539243	1.00164	0.869015	5.70607	3.24609	1.14635
23	-0.295188	-0.141124	-0.210793	-0.151884		-0.0855387	-0.0689198	-0.0175978	-0.0282647		13.8	0.105502	0.119901	0.115052		23	-0.0823439	-0.421423	-0.187375		18.0384	4.14288	3.13303	11.914	9.85786	10.3895	4.97525		0.539868	0.998847	0.8564	5.74995	3.28667	1.1741
23.25	-0.288705	-0.141489	-0.210502	-0.147335		-0.0804925	-0.0708197	-0.0222547	-0.0306044		13.95	0.112338	0.126193	0.126542		23.25	-0.0794978	-0.418308	-0.195967		18.2345	4.19982	3.19336	12.0009	9.90163	10.4175	5.01188		0.533714	0.976433	0.873554	5.78503	3.26621	1.21786
23.5	-0.29	-0.137259	-0.210741	-0.147878		-0.0858253	-0.0778005	-0.0208452	-0.0327748		14.1	0.12233	0.122511	0.130927		23.5	-0.0810673	-0.422078	-0.203666		18.4306	4.24085	3.23911	12.0431	9.87052	10.5775	4.98227		0.52444	0.978997	0.900762	5.83932	3.23924	1.24317
23.75	-0.294019	-0.135446	-0.208352	-0.150521		-0.0789323	-0.0735703	-0.0194154	-0.03337		14.25	0.115341	0.132302	0.117584		23.75	-0.0843585	-0.4275	-0.210596		18.6267	4.2729	3.27849	12.1224	9.91011	10.8091	4.93072		0.518684	0.999289	0.908075	5.87625	3.30464	1.27696
24	-0.286649	-0.140641	-0.203879	-0.149939		-0.0832572	-0.0607966	-0.0229782	-0.0306872		14.4	0.125115	0.129489	0.118118		24	-0.0813093	-0.436287	-0.218967		18.8227	4.35352	3.26592	12.1814	9.97182	10.8563	4.98527		0.517515	0.990509	0.912182	5.92302	3.37014	1.33327
24.25	-0.288272	-0.133093	-0.205459	-0.149495		-0.0755537	-0.0700252	-0.025003	-0.0288689		14.55	0.124014	0.129471	0.136899		24.25	-0.0856159	-0.434689	-0.226718		19.0188	4.44787	3.28399	12.1774	9.98806	10.8987	5.09084		0.518442	0.987461	0.925397	5.98065	3.37268	1.35805
24.5	-0.29093	-0.138475	-0.202662	-0.151265		-0.076898	-0.0707153	-0.0247999	-0.0315178		14.7	0.119738	0.126141	0.158569		24.5	-0.0851082	-0.435857	-0.236074		19.2149	4.43998	3.31807	12.185	9.98551	11.1165	5.1426		0.519592	1.01727	0.924798	5.9698	3.41806	1.37265
24.75	-0.294217	-0.146533	-0.20604	-0.151344		-0.0792287	-0.0687567	-0.0244465	-0.033372		14.85	0.133266	0.132818	0.159926		24.75	-0.084886	-0.43788	-0.243277		19.4109	4.35911	3.33573	12.2575	10.0385	11.2561	5.18853		0.512273	1.01832	0.926129	5.98849	3.44827	1.40491
25	-0.292573	-0.144545	-0.209614	-0.151141		-0.0802927	-0.0667767	-0.021783	-0.0315818		15	0.131541	0.132322	0.140228		25	-0.0827457	-0.439498	-0.249077		19.607	4.29454	3.34939	12.3513	10.1444	11.129	5.24466		0.503125	0.977586	0.9307	6.08456	3.44485	1.432
25.25	-0.289492	-0.145596	-0.208091	-0.150379		-0.0798878	-0.0565931	-0.0278391	-0.0307531		15.15	0.145055	0.126878	0.134547		25.25	-0.0945787	-0.442151	-0.258343		19.8031	4.30743	3.36587	12.3975	10.215	11.0422	5.24515		0.513024	0.958662	0.930286	6.13471	3.43006	1.46864
25.5	-0.287527	-0.132548	-0.201842	-0.151006		-0.0757175	-0.0474437	-0.0252518	-0.0337149		15.3	0.138885	0.124142	0.157594		25.5	-0.0913622	-0.444871	-0.262028		19.9991	4.34176	3.43669	12.3884	10.2098	11.1814	5.18879		0.525502	0.960292	0.954909	6.18646	3.39462	1.53014
25.75	-0.287475	-0.136094	-0.196294	-0.151574		-0.075462	-0.0537257	-0.022929	-0.0340204		15.45	0.134051	0.116244	0.172359		25.75	-0.0924202	-0.445849	-0.270593		20.1952	4.31756	3.50563	12.4657	10.2762	11.2728	5.17989		0.515659	0.96342	0.979296	6.30919	3.40469	1.58475
26	-0.292348	-0.147115	-0.205068	-0.150365		-0.0734537	-0.0555164	-0.0224341	-0.0332366		15.6	0.126774	0.118905	0.169041		26	-0.088972	-0.452922	-0.276774		20.3913	4.33844	3.49859	12.6689	10.3619	11.2413	5.25285		0.499326	0.965947	0.985362	6.39099	3.41146	1.58698
26.25	-0.288568	-0.135275	-0.194304	-0.153451		-0.0716567	-0.0462763	-0.0285584	-0.0343995		15.75	0.14351	0.112955	0.175723		26.25	-0.0892242	-0.452589	-0.286247		20.5874	4.36673	3.45937	12.8873	10.3479	11.3066	5.33454		0.495426	0.968469	0.981365	6.43009	3.37906	1.58585
26.5	-0.288759	-0.140686	-0.197491	-0.149552		-0.0709238	-0.0545685	-0.0281343	-0.0360612		15.9	0.129031	0.110869	0.18398		26.5	-0.0951373	-0.454144	-0.292336		20.7834	4.36366	3.44312	12.9706	10.4319	11.515	5.39777		0.49737	0.977966	0.957898	6.49333	3.37674	1.61638
26.75	-0.297569	-0.140362	-0.191578	-0.151563		-0.0753421	-0.0626978	-0.0265351	-0.0353564		16.05	0.132231	0.110256	0.192133		26.75	-0.0890982	-0.454277	-0.294634		20.9795	4.42344	3.45008	12.9132	10.4806	11.6886	5.38858		0.496499	0.966774	0.962904	6.51856	3.40615	1.64443
27	-0.287571	-0.140461	-0.191145	-0.1517		-0.0777909	-0.0580703	-0.0289487	-0.0368947		16.2	0.13145	0.0973354	0.21065		27	-0.0887228	-0.45615	-0.301881		21.1756	4.45736	3.45177	12.904	10.4173	11.7814	5.35758		0.492519	0.937638	1.01597	6.45231	3.40771	1.68676
27.25	-0.292556	-0.138969	-0.197367	-0.15179		-0.0748798	-0.0525562	-0.0280877	-0.0373555		16.35	0.129396	0.0943069	0.218503		27.25	-0.0950697	-0.454733	-0.306848		21.3716	4.44515	3.47735	12.9892	10.4329	11.8316	5.38701		0.488795	0.92207	1.04002	6.38513	3.42116	1.74208
27.5	-0.291867	-0.138321	-0.191877	-0.152135		-0.0728725	-0.0531625	-0.0269086	-0.0361871		16.5	0.127722	0.0989788	0.21213		27.5	-0.0951199	-0.457711	-0.313111		21.5677	4.49997	3.54944	13.0744	10.5209	11.8902	5.46971		0.484399	0.945864	1.03178	6.41859	3.42968	1.76505
27.75	-0.294386	-0.124246	-0.19462	-0.152246		-0.0690488	-0.0545431	-0.026148	-0.0380513		16.65	0.121985	0.093508	0.219614		27.75	-0.0945473	-0.45771	-0.315201		21.7638	4.54358	3.59903	13.1173	10.6574	11.9408	5.59596		0.480562	0.981935	1.02815	6.48291	3.39981	1.76499
28	-0.285728	-0.130205	-0.196781	-0.149816		-0.0701818	-0.0475463	-0.02489	-0.0368824		16.8	0.132148	0.0846606	0.229363		28	-0.0937288	-0.461929	-0.323944		21.9598	4.501	3.64516	13.1494	10.7393	11.9561	5.62147		0.482623	0.97453	1.02386	6.54469	3.44181	1.79575
28.25	-0.294345	-0.131064	-0.19224	-0.152851		-0.0731097	-0.0579559	-0.029389	-0.0368643		16.95	0.133218	0.0774004	0.23202		28.25	-0.0927197	-0.464746	-0.325715		22.1559	4.44742	3.71448	13.2851	10.7188	12.0466	5.55246		0.483688	0.930119	1.01735	6.58273	3.5371	1.83675
28.5	-0.291937	-0.138263	-0.203558	-0.154243		-0.0711578	-0.0449361	-0.0286939	-0.0375127		17.1	0.121002	0.0760968	0.246692		28.5	-0.0989914	-0.464362	-0.332465		22.352	4.44291	3.72806	13.4227	10.7201	12.1201	5.51052		0.478851	0.909127	1.01558	6.57784	3.57357	1.87279
28.75	-0.289621	-0.142698	-0.187439	-0.152967		-0.0709746	-0.0446889	-0.0250443	-0.0395474		17.25	0.117497	0.0686217	0.25197		28.75	-0.0985226	-0.466198	-0.335918		22.548	4.5086	3.70736	13.4185	10.7596	12.1699	5.51455		0.474174	0.950266	1.03971	6.60115	3.5532	1.91467
29	-0.294422	-0.131513	-0.191564	-0.152243		-0.0699572	-0.0442508	-0.028918	-0.0373137		17.4	0.10989	0.0623794	0.24151		29	-0.0991394	-0.465947	-0.341357		22.7441	4.56613	3.70548	13.481	10.8062	12.3122	5.55665		0.471845	0.971876	1.06639	6.67493	3.56563	1.93654
29.25	-0.288493	-0.133954	-0.192969	-0.153025		-0.0715814	-0.0468867	-0.0293134	-0.039475		17.55	0.114904	0.0557143	0.238793		29.25	-0.0966843	-0.465969	-0.347933		22.9402	4.55349	3.68846	13.5464	10.8719	12.4257	5.60871		0.467592	0.948567	1.07143	6.72809	3.639	1.95268
29.5	-0.290331	-0.143438	-0.191828	-0.1545		-0.0700883	-0.0566664	-0.0305854	-0.039889		17.7	0.119605	0.0537162	0.240168		29.5	-0.103804	-0.466542	-0.349295		23.1363	4.58071	3.6824	13.4597	10.9004	12.5464	5.64888		0.465208	0.957294	1.07361	6.67952	3.67832	1.98945
29.75	-0.289896	-0.131163	-0.191751	-0.154728		-0.0687385	-0.0418715	-0.0303518	-0.0425301		17.85	0.11126	0.0424812	0.250338		29.75	-0.106848	-0.47109	-0.354315		23.3323	4.62482	3.71879	13.4367	10.9456	12.6631	5.65024		0.466927	0.952751	1.07473	6.62386	3.67585	2.02811
30	-0.288623	-0.134293	-0.189894	-0.153383		-0.0668612	-0.0454249	-0.0315492	-0.039306		18	0.10681	0.0419911	0.27773		30	-0.0988714	-0.474258	-0.359517		23.5284	4.65853	3.73961	13.5384	10.9514	12.6471	5.66014		0.465624	0.911067	1.0589	6.63724	3.73142	2.03342
30.25	-0.290203	-0.140864	-0.186696	-0.152466		-0.067965	-0.0473269	-0.0307801	-0.0396702		18.15	0.0842555	0.0297586	0.285556		30.25	-0.0987484	-0.474014	-0.362456		23.7245	4.70855	3.74966	13.6265	10.9914	12.6367	5.68914		0.461602	0.892322	1.04517	6.69411	3.77578	2.03914
30.5	-0.291412	-0.134422	-0.190928	-0.154192		-0.0703486	-0.0472732	-0.0284158	-0.0397165		18.3	0.0847723	0.033626	0.283295		30.5	-0.0975549	-0.473163	-0.364446		23.9205	4.63714	3.75658	13.6539	11.1586	12.7362	5.70512		0.458133	0.896434	1.05435	6.81964	3.75173	2.06843
30.75	-0.286152	-0.129278	-0.19223	-0.154135		-0.062597	-0.0383491	-0.0327137	-0.0414643		18.45	0.0819305	0.0187309	0.300177		30.75	-0.0983681	-0.471206	-0.370115		24.1166	4.54065	3.77072	13.7265	11.2484	12.9351	5.67228		0.453884	0.900394	1.09763	6.89544	3.70433	2.07122
31	-0.2889	-0.133501	-0.189925	-0.154251		-0.0637347	-0.0372307	-0.0309441	-0.0424462		18.6	0.0891771	0.0133193	0.308037		31	-0.103711	-0.47361	-0.373071		24.3127	4.52292	3.8248	13.8529	11.2266	13.0628	5.63118		0.451284	0.892045	1.13172	6.8833	3.65914	2.08338
31.25	-0.294343	-0.128967	-0.184146	-0.153218		-0.0691967	-0.0446798	-0.0311969	-0.042507		18.75	0.0743629	0.00865222	0.304588		31.25	-0.103017	-0.474764	-0.373688		24.5087	4.52342	3.83346	13.9361	11.1896	12.9705	5.66179		0.454349	0.898019	1.1193	6.94005	3.69782	2.1449
31.5	-0.288797	-0.134662	-0.180052	-0.153544		-0.0655773	-0.0357581	-0.0312636	-0.0402448		18.9	0.0847722	0.00100131	0.288042		31.5	-0.104619	-0.474955	-0.378258		24.7048	4.53406	3.80288	13.9293	11.2073	12.8512	5.74523		0.454851	0.926368	1.10825	6.96423	3.75645	2.19061
31.75	-0.290211	-0.126942	-0.183091	-0.152067		-0.0660037	-0.0341148	-0.0340805	-0.0418607		19.05	0.0799226	-0.00281538	0.259241		31.75	-0.11013	-0.475223	-0.381363		24.9009	4.52479	3.83352	13.8922	11.1958	12.8846	5.88661		0.451013	0.935382	1.09036	6.87844	3.75839	2.183
32	-0.294635	-0.133737	-0.178296	-0.152358		-0.0674707	-0.0344553	-0.0314169	-0.0390851		19.2	0.0761175	-0.00866144	0.254524		32	-0.106935	-0.476047	-0.383727		25.097	4.55275	3.83469	13.9343	11.2121	12.9776	5.93354		0.450581	0.923183	1.0771	6.84816	3.76784	2.17692
32.25	-0.297631	-0.12671	-0.181228	-0.154316		-0.0634389	-0.0323836	-0.0310337	-0.0420598		19.35	0.0560042	-0.00888693	0.27833		32.25	-0.10697	-0.476412	-0.385781		25.293	4.6094	3.80218	13.891	11.3983	12.9966	5.83875		0.448741	0.924969	1.09979	6.89536	3.76147	2.20945
32.5	-0.29531	-0.131217	-0.177866	-0.154577		-0.0680656	-0.0395694	-0.0302982	-0.0437694		19.5	0.0600744	-0.0213057	0.29681		32.5	-0.114996	-0.477571	-0.391679		25.4891	4.57855	3.84452	13.7503	11.5322	12.9977	5.80992		0.440421	0.944096	1.11363	6.88513	3.73462	2.2506
32.75	-0.289728	-0.136915	-0.181638	-0.15301		-0.0660626	-0.0318523	-0.027723	-0.0450374		19.65	0.0702692	-0.0276497	0.295924		32.75	-0.10917	-0.47657	-0.391198		25.6852	4.5525	3.86786	13.8293	11.5309	13.0494	5.83969		0.436888	0.948308	1.11449	6.81974	3.76305	2.27283
33	-0.290678	-0.132592	-0.184193	-0.153031		-0.0639113	-0.0449353	-0.0343562	-0.0453227		19.8	0.0656121	-0.0217256	0.290545		33	-0.119132	-0.477203	-0.396724		25.8812	4.5929	3.88068	14.082	11.4633	13.1222	5.89115		0.4398	0.923396	1.13064	6.84901	3.79299	2.28481
33.25	-0.286849	-0.12534	-0.177582	-0.15205		-0.0684573	-0.0332433	-0.0321683	-0.0449965		19.95	0.0563559	-0.0346128	0.277507		33.25	-0.113481	-0.480233	-0.394513		26.0773	4.6028	3.94451	14.2612	11.3019	13.1898	5.9503		0.43717	0.895837	1.14003	6.96146	3.75429	2.31446
33.5	-0.293536	-0.127104	-0.180346	-0.155674		-0.063189	-0.0476143	-0.0327325	-0.0447963		20.1	0.0521839	-0.0426284	0.262446		33.5	-0.115796	-0.479104	-0.400256		26.2734	4.61705	3.95595	14.3233	11.2454	13.205	5.94355		0.432343	0.893146	1.13903	7.03986	3.74967	2.32816
33.75	-0.288083	-0.130683	-0.178379	-0.15558		-0.0634861	-0.0442311	-0.0322337	-0.0449957		20.25	0.0535491	-0.0443675	0.259988		33.75	-0.106704	-0.481192	-0.401318		26.4694	4.65129	3.9084	14.3263	11.3327	13.1839	5.91734		0.435227	0.899965	1.13393	7.05051	3.81161	2.31488
34	-0.288563	-0.122034	-0.18039	-0.153428		-0.0625343	-0.0399617	-0.0318276	-0.0457596		20.4	0.0519079	-0.0464558	0.265715		34	-0.116342	-0.480339	-0.40332		26.6655	4.68393	3.88939	14.3679	11.333	13.2273	5.90683		0.438591	0.905373	1.14919	7.03822	3.85055	2.33028
34.25	-0.288938	-0.130796	-0.177723	-0.154484		-0.06316	-0.0341241	-0.0293454	-0.0477185		20.55	0.0530911	-0.0583414	0.281711		34.25	-0.102956	-0.48219	-0.405877		26.8616	4.68437	3.88596	14.4564	11.2765	13.2989	5.92609		0.433236	0.9137	1.1861	7.04982	3.86705	2.363
34.5	-0.291201	-0.118371	-0.175498	-0.154233		-0.0632258	-0.0383893	-0.0331836	-0.0480324		20.7	0.0408967	-0.0589944	0.292019		34.5	-0.11631	-0.48162	-0.409505		27.0577	4.6605	3.86828	14.4364	11.3361	13.3854	5.99115		0.423149	0.9204	1.18395	7.06743	3.89956	2.38242
34.75	-0.297827	-0.129262	-0.180401	-0.155127		-0.0620835	-0.0208994	-0.0329354	-0.0494148		20.85	0.0462496	-0.05959	0.279521		34.75	-0.114643	-0.485533	-0.41105		27.2537	4.66062	3.87724	14.3089	11.425	13.5731	6.06999		0.416461	0.912515	1.17209	7.04967	3.93143	2.40905
35	-0.294565	-0.128844	-0.178171	-0.156026		-0.0655274	-0.0360516	-0.037214	-0.0442404		21	0.0344234	-0.0689045	0.258678		35	-0.113078	-0.486613	-0.412313		27.4498	4.66012	3.87589	14.2635	11.4556	13.7042	6.10049		0.422141	0.885555	1.1865	6.94649	3.91483	2.44613
35.25	-0.284493	-0.12488	-0.181063	-0.15464		-0.0582872	-0.0121714	-0.0325774	-0.0479741		21.15	0.0346431	-0.0742359	0.247192		35.25	-0.117508	-0.485234	-0.417952		27.6459	4.64282	3.87	14.3135	11.4434	13.6402	6.08329		0.428179	0.856229	1.19168	6.89067	3.87689	2.48941
35.5	-0.291713	-0.13375	-0.178647	-0.153903		-0.0660928	-0.0373303	-0.03599	-0.0512227		21.3	0.0282577	-0.0768087	0.249068		35.5	-0.117578	-0.483603	-0.415853		27.8419	4.61325	3.93738	14.3854	11.4427	13.5231	6.04531		0.423897	0.840694	1.18876	7.00293	3.88136	2.52179
35.75	-0.288407	-0.11752	-0.171823	-0.154171		-0.0650127	-0.032215	-0.038597	-0.0506593		21.45	0.0194461	-0.0853609	0.260838		35.75	-0.117409	-0.485104	-0.417477		28.038	4.6175	3.97551	14.4425	11.5405	13.5127	5.95321		0.422734	0.836818	1.19594	7.09836	3.90133	2.53277
36	-0.291835	-0.112469	-0.176445	-0.153632		-0.0641735	-0.0346561	-0.0342673	-0.0486224		21.6	0.0297049	-0.0795398	0.260867		36	-0.117536	-0.488133	-0.419979		28.2341	4.61687	3.95781	14.5145	11.5784	13.6677	5.9175		0.425753	0.840871	1.20507	7.04577	3.92092	2.56442
36.25	-0.289821	-0.12167	-0.176254	-0.15531		-0.0616939	-0.0275661	-0.0336767	-0.0469315		21.75	0.0159445	-0.0889024	0.24643		36.25	-0.113793	-0.484364	-0.422202		28.4302	4.5848	3.96712	14.5973	11.5272	13.7625	6.00005		0.422697	0.848521	1.19881	6.99829	3.92581	2.59217
36.5	-0.293096	-0.124925	-0.172954	-0.154277		-0.0579309	-0.0132199	-0.0338437	-0.0482344		21.9	0.00938027	-0.0921081	0.230786		36.5	-0.117945	-0.489943	-0.421861		28.6262	4.59158	3.96906	14.6047	11.5176	13.6743	6.05111		0.413367	0.834561	1.18997	7.11081	3.88837	2.58689
36.75	-0.293626	-0.118763	-0.181139	-0.154457		-0.0647453	-0.0333935	-0.0375827	-0.0515159		22.05	0.00685174	-0.0944408	0.208133		36.75	-0.122517	-0.491746	-0.424242		28.8223	4.59698	3.9643	14.63	11.5028	13.6736	6.01771		0.408168	0.815724	1.19451	7.2274	3.83315	2.56975
37	-0.288784	-0.120712	-0.17808	-0.156847		-0.0626855	-0.026011	-0.0362331	-0.0494791		22.2	0.0108208	-0.0960889	0.195915		37	-0.120668	-0.488101	-0.429256		29.0184	4.58304	3.99361	14.7106	11.5191	13.8024	5.98781		0.408916	0.811339	1.21776	7.20934	3.78059	2.54662
37.25	-0.289076	-0.119674	-0.175895	-0.155587		-0.0632423	-0.0211994	-0.0354703	-0.0517976		22.35	0.00153019	-0.107195	0.197043		37.25	-0.121754	-0.488347	-0.429196		29.2144	4.5866	4.01066	14.6869	11.6083	13.91	5.96044		0.409034	0.809603	1.23694	7.18674	3.77973	2.5654
37.5	-0.286851	-0.119534	-0.172861	-0.156091		-0.0603502	-0.015494	-0.0348185	-0.0493057		22.5	-0.00550952	-0.107966	0.209069		37.5	-0.11947	-0.489809	-0.430195		29.4105	4.61828	3.98216	14.6715	11.6729	13.9235	5.99234		0.414193	0.821139	1.21823	7.1886	3.82833	2.63107
37.75	-0.287278	-0.108061	-0.174608	-0.155103		-0.0581647	-0.0140506	-0.0351584	-0.0523032		22.65	-0.00533918	-0.114676	0.229131		37.75	-0.120939	-0.489201	-0.429367		29.6066	4.65208	3.99358	14.7656	11.6974	13.8596	6.12246		0.422416	0.829035	1.20332	7.15266	3.86	2.67668
38	-0.285468	-0.117548	-0.163082	-0.154254		-0.0571616	-0.0101969	-0.0417468	-0.0500222		22.8	0.00266426	-0.1173	0.220722		38	-0.127504	-0.490869	-0.432455		29.8026	4.6297	4.05164	14.8292	11.726	13.8041	6.09286		0.421823	0.821349	1.21663	7.13936	3.84381	2.6903
38.25	-0.285224	-0.122377	-0.170735	-0.155995		-0.0578074	-0.0291093	-0.0355677	-0.0510474		22.95	-0.0128447	-0.122186	0.204384		38.25	-0.125173	-0.49063	-0.435241		29.9987	4.59426	4.05294	14.9019	11.7302	13.8025	5.98002		0.416613	0.814138	1.23732	7.2139	3.85368	2.70944
38.5	-0.284258	-0.117392	-0.168743	-0.155385		-0.0598014	-0.0140657	-0.0320621	-0.0527036		23.1	-0.00743962	-0.13177	0.19651		38.5	-0.121865	-0.492572	-0.438014		30.1948	4.60043	4.00069	15.0152	11.7152	13.9371	6.05853		0.412424	0.796075	1.27239	7.31719	3.90611	2.71381
38.75	-0.290557	-0.127985	-0.170138	-0.155313		-0.0561789	-0.0311739	-0.0346964	-0.0563136		23.25	-0.0226349	-0.134525	0.169727		38.75	-0.128284	-0.492805	-0.439137		30.3909	4.6378	3.96019	15.052	11.6526	14.0557	6.19411		0.409242	0.796882	1.28979	7.31901	3.89844	2.7058
39	-0.289131	-0.112888	-0.169152	-0.155457		-0.0572666	-0.0258227	-0.0314075	-0.0529904		23.4	-0.00642446	-0.126958	0.160118		39	-0.122955	-0.491501	-0.438428		30.5869	4.63308	3.96357	14.9397	11.6453	13.9907	6.21831		0.407776	0.825745	1.27156	7.27711	3.87051	2.73921
39.25	-0.285147	-0.116375	-0.170896	-0.153174		-0.0594412	-0.0341251	-0.0386736	-0.0525846		23.55	-0.0143054	-0.138354	0.174082		39.25	-0.123787	-0.490958	-0.440557		30.783	4.57178	4.02287	14.7996	11.7165	13.9311	6.17859		0.402401	0.826356	1.27433	7.26589	3.85791	2.77348
39.5	-0.289978	-0.120609	-0.174769	-0.156841		-0.0629195	-0.0278111	-0.0359996	-0.0526248		23.7	-0.015052	-0.142459	0.169416		39.5	-0.133499	-0.493128	-0.442268		30.9791	4.55783	4.0754	14.7292	11.6937	13.9124	6.13987		0.397871	0.810501	1.27341	7.23164	3.83481	2.78931
39.75	-0.289816	-0.115878	-0.168513	-0.156036		-0.0625704	-0.0279876	-0.0383831	-0.0536868		23.85	-0.0251222	-0.138528	0.159079		39.75	-0.130578	-0.495349	-0.443861		31.1751	4.57605	4.04491	14.7574	11.6886	13.8602	6.14362		0.396897	0.796122	1.26254	7.21722	3.82644	2.80336
40	-0.289487	-0.119545	-0.178448	-0.154956		-0.0606058	-0.0263104	-0.0331341	-0.0549833		24	-0.0248708	-0.146878	0.151625		40	-0.126423	-0.496759	-0.443454		31.3712	4.60287	3.98028	14.7892	11.7465	13.9087	6.24836		0.390934	0.800543	1.2879	7.24087	3.83797	2.80845
40.25	-0.29193	-0.119354	-0.165693	-0.155329		-0.060474	-0.0201771	-0.0360548	-0.05238		24.15	-0.0291766	-0.156291	0.144969		40.25	-0.131963	-0.494589	-0.443014		31.5673	4.65721	3.97464	14.7387	11.694	14.1019	6.28269		0.392202	0.828717	1.32823	7.20299	3.85902	2.81021
40.5	-0.288382	-0.116841	-0.172933	-0.156938		-0.0599632	-0.0241668	-0.0348685	-0.0547787		24.3	-0.025874	-0.143156	0.154209		40.5	-0.129501	-0.494215	-0.445583		31.7633	4.66469	4.02024	14.807	11.6294	14.1246	6.21957		0.398532	0.826812	1.35436	7.17537	3.91903	2.82362
40.75	-0.285816	-0.110193	-0.170123	-0.156934		-0.0557813	-0.0195226	-0.0363559	-0.0523694		24.45	-0.0399736	-0.152252	0.165781		40.75	-0.126391	-0.500251	-0.445454		31.9594	4.65006	4.08368	15.006	11.7169	13.8727	6.25503		0.391427	0.79882	1.32155	7.24155	3.98447	2.85564
41	-0.289204	-0.116535	-0.166981	-0.156938		-0.0594432	-0.0190364	-0.0396143	-0.0542882		24.6	-0.0420502	-0.160245	0.166856		41	-0.136571	-0.494095	-0.447292		32.1555	4.65374	4.09689	15.1137	11.7734	13.7565	6.23434		0.38363	0.78051	1.27843	7.26417	3.97872	2.87153
41.25	-0.280629	-0.109839	-0.176593	-0.157841		-0.0601203	-0.0247808	-0.0376017	-0.0545555		24.75	-0.0292148	-0.161648	0.166637		41.25	-0.131523	-0.49312	-0.44769		32.3516	4.65555	4.07885	15.0683	11.6966	13.8801	6.12102		0.389813	0.778275	1.29747	7.27951	3.95046	2.89265
41.5	-0.291237	-0.103238	-0.164485	-0.157341		-0.0541622	-0.0297311	-0.0349058	-0.0552533		24.9	-0.0474778	-0.164463	0.153948		41.5	-0.130152	-0.492138	-0.450328		32.5476	4.66971	4.09705	15.0596	11.6124	14.0317	6.14402		0.396835	0.771142	1.31998	7.27888	3.97212	2.92638
41.75	-0.288458	-0.108964	-0.172274	-0.157842		-0.0505815	-0.0206215	-0.0412986	-0.0537023		25.05	-0.0570819	-0.163163	0.130246		41.75	-0.134721	-0.496611	-0.448418		32.7437	4.64128	4.11174	15.1315	11.589	14.0226	6.25035		0.391238	0.757145	1.3187	7.2284	3.98151	2.94264
42	-0.283243	-0.115295	-0.176629	-0.156429		-0.0556773	-0.0186898	-0.0410013	-0.054687		25.2	-0.0463257	-0.164207	0.120297		42	-0.13778	-0.500685	-0.451031		32.9398	4.61596	4.13781	15.1865	11.6731	13.8608	6.32586		0.387093	0.750877	1.31905	7.2524	3.93764	2.95714
42.25	-0.284894	-0.112585	-0.17354	-0.157129		-0.0563795	-0.024611	-0.0380909	-0.0570271		25.35	-0.0468967	-0.165929	0.118922		42.25	-0.135373	-0.495985	-0.451655		33.1358	4.62505	4.11204	15.2495	11.81	13.8588	6.36334		0.3875	0.753067	1.32946	7.31637	3.91682	2.96756
42.5	-0.285806	-0.121586	-0.165442	-0.157313		-0.0601314	-0.00709026	-0.039643	-0.0602222		25.5	-0.0582951	-0.167937	0.109379		42.5	-0.135317	-0.499268	-0.455217		33.3319	4.61141	4.01739	15.3075	11.7991	13.9544	6.37193		0.385063	0.744747	1.32981	7.38933	3.91826	2.98527
42.75	-0.2817	-0.113408	-0.17173	-0.15687		-0.0623324	-0.0214686	-0.0363842	-0.0544439		25.65	-0.0541514	-0.167174	0.10474		42.75	-0.140386	-0.495872	-0.454598		33.528	4.60606	3.98115	15.2535	11.7044	13.9825	6.38364		0.388002	0.735201	1.31305	7.40264	3.90619	3.00466
43	-0.286967	-0.116904	-0.169036	-0.156558		-0.0584156	-0.0290747	-0.0347404	-0.0575904		25.8	-0.0500603	-0.17507	0.110426		43	-0.138941	-0.499355	-0.454968		33.724	4.593	4.01594	15.1648	11.7701	14.0025	6.38582		0.390025	0.746632	1.32018	7.34934	3.91972	2.99514
43.25	-0.28918	-0.106742	-0.172654	-0.157466		-0.0546875	-0.0128889	-0.0415351	-0.0574662		25.95	-0.0684214	-0.174436	0.109736		43.25	-0.135965	-0.499703	-0.455979		33.9201	4.61048	4.0494	15.1729	11.8609	13.9484	6.37963		0.385278	0.74193	1.33798	7.3783	3.9964	2.98038
43.5	-0.286051	-0.105043	-0.170792	-0.15647		-0.0609713	-0.0169115	-0.0376406	-0.0571431		26.1	-0.0534332	-0.179944	0.105805		43.5	-0.137789	-0.498253	-0.457889		34.1162	4.66225	4.06967	15.1812	11.7995	13.8829	6.36287		0.381601	0.727683	1.33808	7.44314	4.05529	2.99271
43.75	-0.286515	-0.115753	-0.169334	-0.156152		-0.0613025	-0.0173324	-0.0417235	-0.0594166		26.25	-0.0629302	-0.183405	0.101702		43.75	-0.141388	-0.498635	-0.456186		34.3122	4.66482	4.06885	15.1899	11.8012	14.0166	6.33788		0.382813	0.733705	1.33257	7.41512	4.02449	3.02213
44	-0.287982	-0.121662	-0.172305	-0.155627		-0.0557769	-0.0217739	-0.0372829	-0.0593534		26.4	-0.0674143	-0.179527	0.0980012		44	-0.14126	-0.49823	-0.457953		34.5083	4.64839	4.03657	15.2722	11.9306	14.2743	6.31726		0.384654	0.741199	1.32952	7.34235	4.01369	3.03904
44.25	-0.288775	-0.100466	-0.169588	-0.157151		-0.0568743	-0.0239802	-0.0375019	-0.0573907		26.55	-0.0732901	-0.189549	0.0985253		44.25	-0.142806	-0.498983	-0.458023		34.7044	4.63319	4.01581	15.32	12.0069	14.4439	6.29988		0.37713	0.729204	1.33513	7.33927	4.05595	3.04564
44.5	-0.284154	-0.11112	-0.170197	-0.157804		-0.0603924	-0.0136031	-0.0387718	-0.0586331		26.7	-0.0737394	-0.186422	0.0994792		44.5	-0.141787	-0.501261	-0.459355		34.9005	4.58951	4.01331	15.2469	12.0613	14.4531	6.31892		0.370118	0.725592	1.32941	7.3951	4.0485	3.05431
44.75	-0.285948	-0.112887	-0.170286	-0.156206		-0.0517129	-0.0192948	-0.0391532	-0.0572377		26.85	-0.0807384	-0.190594	0.0860988		44.75	-0.139473	-0.503363	-0.457666		35.0965	4.55477	4.05676	15.1731	12.0904	14.3221	6.38003		0.372914	0.738904	1.31453	7.45771	4.01688	3.07484
45	-0.286211	-0.110877	-0.169136	-0.157332		-0.0574156	-0.0221079	-0.038415	-0.0575099		27	-0.0747962	-0.184279	0.0557027		45	-0.143441	-0.505759	-0.458881		35.2926	4.59605	4.10292	15.205	12.0017	14.3332	6.38287		0.378439	0.727056	1.32292	7.45018	3.99379	3.1043
45.25	-0.289113	-0.106017	-0.17196	-0.157334		-0.060401	-0.0186261	-0.0366288	-0.0583802		27.15	-0.0768696	-0.194196	0.0436986		45.25	-0.143037	-0.499737	-0.460343		35.4887	4.67577	4.08043	15.3516	11.8771	14.3671	6.31615		0.382553	0.716676	1.3296	7.37594	3.95199	3.12106
45.5	-0.286753	-0.108444	-0.166624	-0.156503		-0.0562955	-0.010244	-0.0371956	-0.0618505		27.3	-0.0825391	-0.193366	0.0534868		45.5	-0.141194	-0.506417	-0.460559		35.6847	4.63833	4.05175	15.5196	11.7867	14.2909	6.313		0.37656	0.723324	1.32775	7.38606	3.92649	3.09377
45.75	-0.282598	-0.116871	-0.164322	-0.155451		-0.0641351	-0.00785142	-0.0388812	-0.0625621		27.45	-0.0834763	-0.201481	0.0550697		45.75	-0.144174	-0.50265	-0.460123		35.8808	4.53697	4.05001	15.5496	11.7842	14.3972	6.35561		0.36889	0.714728	1.33722	7.46254	3.9362	3.04637
46	-0.28663	-0.0994065	-0.164512	-0.156894		-0.0580753	-0.0075979	-0.0372415	-0.0610107		27.6	-0.0871487	-0.191838	0.0454779		46	-0.138767	-0.505141	-0.460515		36.0769	4.56193	4.05948	15.4681	11.9042	14.5245	6.3576		0.372799	0.707896	1.34299	7.4835	3.96154	3.06678
46.25	-0.282205	-0.106105	-0.167787	-0.157629		-0.058316	-0.00971535	-0.0369988	-0.0582448		27.75	-0.0846816	-0.208884	0.0294645		46.25	-0.146945	-0.503683	-0.463988		36.273	4.61748	4.1048	15.4565	11.9822	14.518	6.33702		0.374934	0.708132	1.33823	7.43406	3.9687	3.10374
46.5	-0.287681	-0.103195	-0.176045	-0.159361		-0.0519509	-0.0125365	-0.0408531	-0.0613489		27.9	-0.0898043	-0.209997	0.0226056		46.5	-0.142658	-0.501912	-0.46258		36.469	4.57588	4.13462	15.4684	11.9663	14.3666	6.30693		0.367664	0.710457	1.32719	7.43106	3.99004	3.11541
46.75	-0.28769	-0.110599	-0.174453	-0.158018		-0.0617576	-0.00702891	-0.0371054	-0.0584542		28.05	-0.0884761	-0.20698	0.0200094		46.75	-0.146285	-0.50086	-0.464841		36.6651	4.55859	4.1065	15.4215	11.9911	14.2232	6.32469		0.361305	0.715581	1.30762	7.53287	4.03547	3.13071
47	-0.286375	-0.103446	-0.161303	-0.158343		-0.0551547	-0.0188415	-0.0369962	-0.0600366		28.2	-0.0873441	-0.206458	0.0147824		47	-0.145786	-0.504723	-0.465767		36.8612	4.56122	4.11563	15.4768	12.001	14.3023	6.4083		0.360796	0.7223	1.29698	7.56439	4.02985	3.12644
47.25	-0.285122	-0.100956	-0.169629	-0.158216		-0.0589152	-0.01147	-0.0405087	-0.0577498		28.35	-0.0935488	-0.21205	0.0215752		47.25	-0.147997	-0.503752	-0.463577		37.0572	4.53335	4.1233	15.5154	11.9757	14.331	6.48619		0.36057	0.716747	1.32075	7.46902	4.00669	3.12662
47.5	-0.279997	-0.0968745	-0.171585	-0.157695		-0.0533486	-0.0131724	-0.0394931	-0.0602329		28.5	-0.0882688	-0.208606	0.0171875		47.5	-0.144653	-0.502571	-0.467085		37.2533	4.59259	4.0471	15.4122	11.9476	14.2078	6.48459		0.357223	0.68851	1.33671	7.43194	4.01495	3.13472
47.75	-0.285832	-0.10446	-0.15712	-0.158052		-0.0574708	-0.0089493	-0.0378887	-0.0659037		28.65	-0.0959073	-0.214877	0.00814509		47.75	-0.137032	-0.505892	-0.467938		37.4494	4.62556	4.00187	15.3777	11.9197	14.3017	6.40122		0.360144	0.695397	1.34172	7.53205	4.03532	3.12851
48	-0.283101	-0.112671	-0.173001	-0.157354		-0.0529013	-0.00753733	-0.0349834	-0.0618529		28.8	-0.0997372	-0.215254	0.00922322		48	-0.147137	-0.50493	-0.470311		37.6454	4.59842	4.04685	15.4736	11.8951	14.6075	6.38148		0.366317	0.70671	1.34649	7.56168	4.0316	3.13718
48.25	-0.286523	-0.111793	-0.173846	-0.157838		-0.0557916	-0.010823	-0.0396264	-0.0632408		28.95	-0.100417	-0.217498	0.00781658		48.25	-0.14543	-0.502407	-0.465147		37.8415	4.61679	4.1215	15.4999	11.8077	14.6778	6.40961		0.364771	0.672867	1.32781	7.46614	4.03529	3.1732
48.5	-0.285441	-0.100374	-0.16956	-0.159034		-0.0513072	-0.0112704	-0.0367327	-0.0627607		29.1	-0.0902047	-0.215274	0.0110189		48.5	-0.142847	-0.507583	-0.471023		38.0376	4.62625	4.17599	15.4972	11.7615	14.5557	6.37572		0.359938	0.664503	1.32352	7.45411	4.08153	3.19144
48.75	-0.277828	-0.10249	-0.168255	-0.158316		-0.0507186	0.000543725	-0.0383353	-0.0631796		29.25	-0.0973628	-0.218373	0.00221211		48.75	-0.150943	-0.506106	-0.466046		38.2336	4.59033	4.15774	15.552	11.8279	14.5024	6.34172		0.357546	0.677515	1.32324	7.53748	4.09341	3.18465
49	-0.282452	-0.108115	-0.15989	-0.157797		-0.0552948	-0.00772774	-0.0364405	-0.0618382		29.4	-0.110896	-0.2242	-0.0107444		49	-0.148965	-0.503308	-0.464221		38.4297	4.57948	4.11108	15.4898	11.9622	14.4741	6.34688		0.360965	0.684396	1.30851	7.54878	4.06594	3.17957
49.25	-0.285444	-0.0951484	-0.16269	-0.158697		-0.0576362	-0.0201829	-0.042012	-0.0648533		29.55	-0.0974527	-0.220497	-0.0176798		49.25	-0.147471	-0.503944	-0.469852		38.6258	4.62916	4.11306	15.4538	12.0583	14.5164	6.3918		0.365566	0.69751	1.29611	7.45508	4.06539	3.18951
49.5	-0.282293	-0.102944	-0.167389	-0.158777		-0.0568912	-0.00545862	-0.0387242	-0.0648738		29.7	-0.0987359	-0.224514	-0.0290019		49.5	-0.149396	-0.507395	-0.468417		38.8219	4.59876	4.12874	15.5721	12.003	14.4827	6.42914		0.364956	0.696442	1.29938	7.37823	4.09885	3.20217
49.75	-0.285669	-0.104109	-0.171138	-0.158658		-0.0596588	-0.00372638	-0.0428636	-0.0624133		29.85	-0.0999699	-0.224027	-0.0213421		49.75	-0.151578	-0.509595	-0.472308		39.0179	4.50039	4.12826	15.7039	11.8209	14.2486	6.3968		0.362627	0.687408	1.32962	7.34558	4.13094	3.19799
50	-0.284446	-0.105959	-0.172016	-0.15976		-0.0549754	-0.0106732	-0.0390272	-0.0630308		30	-0.104564	-0.223332	-0.00383825		50	-0.149322	-0.507431	-0.470184		39.214	4.45034	4.10073	15.8024	11.7741	14.2093	6.39389		0.361583	0.687092	1.3635	7.30512	4.12807	3.21004
50.25	-0.285135	-0.114864	-0.162995	-0.160931		-0.0528981	-0.0146475	-0.0399951	-0.064519		30.15	-0.113931	-0.233788	-0.0117529		50.25	-0.152156	-0.507337	-0.471082		39.4101	4.45929	4.07813	15.8339	11.8966	14.3025	6.46954		0.360898	0.673743	1.37389	7.31046	4.10896	3.20883
50.5	-0.286863	-0.109445	-0.16405	-0.158587		-0.0547483	-0.00920645	-0.0391993	-0.0643721		30.3	-0.111194	-0.231139	-0.0323986		50.5	-0.156999	-0.504638	-0.471586		39.6061	4.49497	4.08954	15.8717	11.8923	14.3548	6.50917		0.355414	0.647181	1.35086	7.48308	4.09981	3.19416
50.75	-0.28565	-0.0927709	-0.169989	-0.159787		-0.0605273	-0.0206167	-0.042717	-0.0634375		30.45	-0.112345	-0.236288	-0.0416677		50.75	-0.156599	-0.50938	-0.47262		39.8022	4.52099	4.09297	15.8904	11.884	14.4567	6.49455		0.347889	0.639136	1.32723	7.67187	4.1049	3.23435
51	-0.281649	-0.102621	-0.172432	-0.157642		-0.0511507	-0.0127905	-0.0436333	-0.0631704		30.6	-0.113476	-0.235993	-0.0542164		51	-0.16362	-0.508213	-0.473943		39.9983	4.53523	4.09868	15.7902	11.9107	14.3926	6.46874		0.349484	0.634536	1.34161	7.67	4.08987	3.27651
51.25	-0.28251	-0.09787	-0.171121	-0.159045		-0.0552689	0.002198	-0.0407592	-0.0650916		30.75	-0.106448	-0.236298	-0.0613326		51.25	-0.154019	-0.510247	-0.47324		40.1944	4.52154	4.14999	15.6901	11.8254	14.2761	6.40056		0.355994	0.640624	1.36714	7.57189	4.0049	3.28457
51.5	-0.279962	-0.104587	-0.169119	-0.160647		-0.0536335	-0.00779271	-0.041819	-0.0651479		30.9	-0.119474	-0.238009	-0.0625188		51.5	-0.152577	-0.509528	-0.474621		40.3904	4.52659	4.22066	15.6088	11.7279	14.3727	6.40054		0.357724	0.667789	1.37723	7.49742	3.947	3.30616
51.75	-0.282442	-0.109498	-0.165069	-0.158533		-0.0490568	-0.00107856	-0.0414602	-0.0635442		31.05	-0.117702	-0.238695	-0.0727805		51.75	-0.153664	-0.512041	-0.473887		40.5865	4.61478	4.23389	15.5875	11.8045	14.438	6.4646		0.356822	0.673546	1.3882	7.49555	3.99046	3.33296
52	-0.280867	-0.102611	-0.161914	-0.155989		-0.0531139	-0.00822811	-0.0399573	-0.0624721		31.2	-0.11003	-0.247546	-0.0693411		52	-0.152853	-0.509962	-0.474674		40.7826	4.66281	4.22188	15.6541	12.0077	14.3817	6.46251		0.352292	0.654449	1.39518	7.50369	4.01433	3.34265
52.25	-0.278151	-0.0989176	-0.167364	-0.159638		-0.0576887	-0.0018956	-0.0438793	-0.0655175		31.35	-0.124296	-0.241404	-0.0634839		52.25	-0.155618	-0.508947	-0.47461		40.9786	4.61486	4.1733	15.725	11.9935	14.4145	6.47816		0.342455	0.635818	1.39318	7.4686	3.97318	3.3395
52.5	-0.280197	-0.100346	-0.163055	-0.159072		-0.0482887	-0.0133893	-0.0451666	-0.0679345		31.5	-0.125767	-0.238454	-0.0673083		52.5	-0.155328	-0.509028	-0.476265		41.1747	4.5825	4.0896	15.7871	11.7794	14.4214	6.4543		0.336472	0.633168	1.36778	7.42362	3.98498	3.30427
52.75	-0.284131	-0.102036	-0.166609	-0.157947		-0.0524581	-0.00750426	-0.0430027	-0.0667474		31.65	-0.121823	-0.242922	-0.0626396		52.75	-0.151917	-0.510664	-0.474348		41.3708	4.55872	4.10459	15.8129	11.7496	14.4582	6.44126		0.33725	0.634791	1.32843	7.3517	4.01352	3.28135
53	-0.283312	-0.0949468	-0.160229	-0.157658		-0.0530835	-0.012119	-0.0406314	-0.0681427		31.8	-0.118388	-0.243687	-0.0604226		53	-0.154634	-0.50837	-0.477758		41.5668	4.5659	4.18667	15.8447	11.8809	14.5876	6.5085		0.339903	0.636419	1.31904	7.28249	3.97617	3.3019
53.25	-0.280931	-0.101011	-0.167802	-0.158284		-0.0523049	-0.00833812	-0.0415229	-0.0668975		31.95	-0.123825	-0.25198	-0.0744478		53.25	-0.159398	-0.506439	-0.474953		41.7629	4.55517	4.17697	15.8001	11.8859	14.7027	6.53703		0.343949	0.634381	1.33652	7.33064	3.97006	3.3169
53.5	-0.283795	-0.109189	-0.167082	-0.158944		-0.0542696	-0.0126689	-0.0423544	-0.0700049		32.1	-0.123818	-0.255047	-0.0866334		53.5	-0.156517	-0.510355	-0.476181		41.959	4.47043	4.09734	15.6307	11.8621	14.712	6.53557		0.347002	0.63455	1.3476	7.50667	4.01851	3.32106
53.75	-0.282773	-0.0990581	-0.167173	-0.159729		-0.0561871	-0.00927731	-0.0428831	-0.0671903		32.25	-0.131486	-0.249137	-0.0861015		53.75	-0.157381	-0.511971	-0.474669		42.1551	4.50964	4.10126	15.5746	11.8986	14.5694	6.45956		0.34516	0.663326	1.33456	7.57471	4.05889	3.33559
54	-0.27752	-0.102633	-0.169704	-0.158541		-0.0548804	0.00727449	-0.0427142	-0.0643303		32.4	-0.134282	-0.249874	-0.0855419		54	-0.156876	-0.51188	-0.477814		42.3511	4.60072	4.15623	15.5893	11.8698	14.4712	6.4128		0.341562	0.659193	1.34015	7.51857	4.10726	3.36107
54.25	-0.280449	-0.100851	-0.175311	-0.158923		-0.0563139	-0.0181826	-0.041023	-0.06559		32.55	-0.116073	-0.252888	-0.082554		54.25	-0.159192	-0.514472	-0.478369		42.5472	4.56902	4.15945	15.6208	11.7834	14.5367	6.44185		0.341823	0.613821	1.35478	7.48534	4.12925	3.37301
54.5	-0.284843	-0.10509	-0.162113	-0.160577		-0.051772	0.00155735	-0.0450165	-0.0669158		32.7	-0.130962	-0.261143	-0.076841		54.5	-0.156555	-0.510563	-0.477632		42.7433	4.5221	4.11448	15.7228	11.7673	14.675	6.44086		0.342178	0.615418	1.34492	7.50611	4.08737	3.37566
54.75	-0.283387	-0.106622	-0.156857	-0.159099		-0.0509018	-0.00100953	-0.039549	-0.0686596		32.85	-0.128552	-0.254579	-0.0888707		54.75	-0.161816	-0.508896	-0.477139		42.9393	4.52411	4.0895	15.7681	11.7583	14.7507	6.48809		0.334179	0.628943	1.35785	7.49264	4.02817	3.40302
55	-0.277021	-0.107589	-0.162617	-0.158553		-0.056557	-0.00688854	-0.0434745	-0.0689555		33	-0.130392	-0.253484	-0.105045		55	-0.165675	-0.510018	-0.47974		43.1354	4.57731	4.12386	15.7635	11.7837	14.7524	6.57063		0.32597	0.617149	1.36063	7.37056	4.00129	3.42592
55.25	-0.284134	-0.0941577	-0.164331	-0.15751		-0.0540277	-0.00867475	-0.0491767	-0.0679576		33.15	-0.140322	-0.256314	-0.116566		55.25	-0.162899	-0.51261	-0.480022		43.3315	4.60462	4.17332	15.7199	11.8929	14.7316	6.59254		0.328247	0.624578	1.32332	7.36128	4.01944	3.40943
55.5	-0.280127	-0.0994497	-0.163501	-0.160648		-0.0521932	-0.0119439	-0.0443058	-0.0706398		33.3	-0.135216	-0.259772	-0.127523		55.5	-0.163052	-0.515325	-0.479508		43.5275	4.56829	4.18672	15.6906	11.873	14.7641	6.55357		0.330176	0.64052	1.31209	7.43715	3.991	3.38649
55.75	-0.284981	-0.0947711	-0.165066	-0.159044		-0.0480288	-0.0139589	-0.0421214	-0.0687707		33.45	-0.140355	-0.262395	-0.123267		55.75	-0.159313	-0.512967	-0.476954		43.7236	4.51695	4.146	15.6977	11.8014	14.7825	6.48842		0.325447	0.628575	1.32871	7.43102	3.9769	3.3719
56	-0.283108	-0.0895165	-0.166355	-0.159004		-0.0542978	-0.0118469	-0.0444205	-0.0696454		33.6	-0.129538	-0.264414	-0.127639		56	-0.160467	-0.51638	-0.47869		43.9197	4.46708	4.13603	15.7402	11.7076	14.6887	6.47527		0.322254	0.600647	1.33373	7.45147	4.07192	3.36337
56.25	-0.280029	-0.106093	-0.170226	-0.160713		-0.0515781	0.00281596	-0.0411726	-0.0687501		33.75	-0.137434	-0.261703	-0.131288		56.25	-0.160661	-0.51038	-0.479819		44.1157	4.47688	4.1646	15.8174	11.6069	14.6389	6.51542		0.320737	0.594698	1.32921	7.46144	4.10432	3.36797
56.5	-0.281441	-0.105791	-0.167849	-0.159931		-0.0541652	-0.00216348	-0.0426251	-0.0677139		33.9	-0.135609	-0.265227	-0.12122		56.5	-0.164053	-0.513224	-0.477894		44.3118	4.51415	4.13602	15.8143	11.6892	14.7058	6.52942		0.324114	0.602021	1.33389	7.34979	4.04111	3.4016
56.75	-0.283139	-0.107387	-0.171746	-0.158802		-0.0497479	-0.012074	-0.0431561	-0.0714128		34.05	-0.13963	-0.26444	-0.124773		56.75	-0.161713	-0.511393	-0.480698		44.5079	4.48252	4.11916	15.8999	11.8182	14.7589	6.51304		0.330974	0.591818	1.3472	7.31239	4.05607	3.45159
57	-0.277221	-0.101438	-0.161709	-0.159923		-0.0569461	-0.00420184	-0.0389812	-0.0676127		34.2	-0.139861	-0.268148	-0.135519		57	-0.165452	-0.514228	-0.47994		44.704	4.45156	4.14851	15.9995	11.8636	14.7344	6.52286		0.330138	0.579633	1.3595	7.39446	4.11799	3.48014
57.25	-0.278708	-0.0994476	-0.164914	-0.160129		-0.0542549	-0.0120981	-0.0447541	-0.0708323		34.35	-0.128314	-0.267666	-0.146105		57.25	-0.163767	-0.514208	-0.481458		44.9	4.49321	4.14368	15.8737	11.8253	14.5922	6.5581		0.32633	0.588415	1.3652	7.42054	4.14178	3.48381
57.5	-0.276683	-0.108863	-0.161715	-0.159262		-0.0531055	-0.00106361	-0.0437607	-0.0691511		34.5	-0.141709	-0.269752	-0.152055		57.5	-0.163721	-0.512877	-0.481276		45.0961	4.51643	4.13616	15.8534	11.7537	14.4808	6.54834		0.321795	0.597756	1.37209	7.46354	4.13961	3.45862
57.75	-0.279924	-0.0825379	-0.158924	-0.160081		-0.0541602	-0.00671851	-0.0408471	-0.0699069		34.65	-0.137258	-0.268909	-0.158702		57.75	-0.168251	-0.510736	-0.481417		45.2922	4.52179	4.13637	16.0229	11.751	14.5074	6.5153		0.318572	0.596843	1.37206	7.50796	4.11253	3.44526
58	-0.274042	-0.0984479	-0.164635	-0.160726		-0.0572739	-0.0103383	-0.0453858	-0.0699517		34.8	-0.133174	-0.272581	-0.173173		58	-0.165266	-0.510938	-0.48243		45.4882	4.50871	4.09703	16.0518	11.7383	14.5421	6.54917		0.324863	0.590284	1.34809	7.44739	4.10458	3.44983
58.25	-0.282359	-0.101911	-0.16322	-0.160524		-0.0560011	-0.017105	-0.0442341	-0.0689725		34.95	-0.136036	-0.268751	-0.18346		58.25	-0.15957	-0.516162	-0.479434		45.6843	4.4559	4.11284	15.9217	11.709	14.6299	6.61791		0.32895	0.582357	1.31307	7.33674	4.12117	3.43519
58.5	-0.277768	-0.0972161	-0.157586	-0.160431		-0.0520913	0.000480853	-0.041275	-0.0699016		35.1	-0.141746	-0.275108	-0.188163		58.5	-0.165158	-0.515926	-0.479331		45.8804	4.48415	4.14648	15.8933	11.7456	14.7174	6.61662		0.322905	0.58129	1.29742	7.29259	4.12653	3.43308
58.75	-0.278698	-0.0918129	-0.168823	-0.15891		-0.055747	-0.0062633	-0.0461836	-0.0703693		35.25	-0.151428	-0.277089	-0.177972		58.75	-0.165114	-0.519621	-0.481603		46.0765	4.57742	4.0997	16.0246	11.7796	14.5943	6.52843		0.318895	0.580201	1.31003	7.33779	4.11277	3.44505
59	-0.280192	-0.0974017	-0.164244	-0.161107		-0.0557492	-0.0145898	-0.0486683	-0.0700146		35.4	-0.132088	-0.276557	-0.154134		59	-0.169035	-0.515427	-0.483943		46.2725	4.61923	4.07975	16.0681	11.7681	14.4927	6.47055		0.319248	0.586712	1.34008	7.36228	4.08601	3.46171
59.25	-0.283543	-0.10424	-0.161094	-0.158705		-0.0569381	-0.00859838	-0.0413822	-0.0707264		35.55	-0.147437	-0.278069	-0.14629		59.25	-0.168366	-0.517741	-0.483487		46.4686	4.56915	4.10048	16.0215	11.7744	14.5111	6.55029		0.315874	0.595858	1.36607	7.32814	4.06626	3.46736
59.5	-0.282061	-0.0947001	-0.169193	-0.16029		-0.0545725	-0.00391003	-0.0436434	-0.0682958		35.7	-0.139741	-0.276664	-0.16578		59.5	-0.170499	-0.51534	-0.485247		46.6647	4.52087	4.10375	16.1126	11.6724	14.5215	6.62099		0.311045	0.582241	1.3677	7.31094	4.0735	3.45843
59.75	-0.282024	-0.102605	-0.167072	-0.160294		-0.0580315	0.0010083	-0.0465654	-0.0727603		35.85	-0.144035	-0.276811	-0.196137		59.75	-0.16583	-0.515238	-0.48475		46.8607	4.53087	4.09057	16.1822	11.4874	14.6549	6.57763		0.310434	0.54937	1.34869	7.35489	4.08906	3.4753
60	-0.279622	-0.0918556	-0.163006	-0.160198		-0.0522675	-0.0105273	-0.0434017	-0.070731		36	-0.142802	-0.27423	-0.196172		60	-0.168014	-0.517494	-0.483409		47.0568	4.55373	4.06834	16.2154	11.4785	14.8373	6.521		0.317098	0.538823	1.32927	7.39445	4.10711	3.49577
60.25	-0.279808	-0.0928136	-0.165921	-0.159323		-0.0536813	-0.00147433	-0.0439501	-0.0698813		36.15	-0.145108	-0.279332	-0.165091		60.25	-0.16815	-0.516989	-0.484319		47.2529	4.57887	4.08515	16.3561	11.5098	14.7998	6.50176		0.320254	0.555684	1.34747	7.38302	4.1561	3.48734
60.5	-0.282368	-0.102803	-0.164412	-0.160376		-0.0541617	-0.000106575	-0.0475531	-0.073216		36.3	-0.147223	-0.283255	-0.150304		60.5	-0.16975	-0.519404	-0.484167		47.4489	4.51522	4.11574	16.3417	11.6005	14.6705	6.50667		0.311157	0.55247	1.35034	7.34827	4.18627	3.45634
60.75	-0.282434	-0.0968203	-0.166557	-0.161043		-0.0544834	-0.00391938	-0.0417332	-0.0700266		36.45	-0.144042	-0.283272	-0.15632		60.75	-0.165224	-0.515698	-0.484343		47.645	4.46807	4.07383	16.1965	11.7314	14.7005	6.52079		0.309972	0.548957	1.32536	7.34692	4.14763	3.43916
61	-0.280049	-0.100537	-0.162271	-0.160977		-0.0492148	-0.00338393	-0.0454468	-0.069917		36.6	-0.137542	-0.284397	-0.161716		61	-0.172864	-0.514832	-0.485929		47.8411	4.51425	4.01319	16.114	11.6961	14.6998	6.55905		0.320314	0.563395	1.34262	7.32107	4.10207	3.45908
61.25	-0.2801	-0.0934236	-0.165145	-0.161108		-0.0547548	-0.00310358	-0.0460012	-0.073485		36.75	-0.14596	-0.283759	-0.175348		61.25	-0.173551	-0.517562	-0.487326		48.0371	4.49133	3.99311	16.1132	11.6855	14.6696	6.55139		0.323695	0.549883	1.34616	7.28676	4.08084	3.46975
61.5	-0.276407	-0.104033	-0.165032	-0.159164		-0.0526167	-0.00132872	-0.0428426	-0.0721003		36.9	-0.145303	-0.291366	-0.206075		61.5	-0.169416	-0.518166	-0.485274		48.2332	4.49143	4.00298	16.1294	11.7532	14.7196	6.51517		0.31709	0.521667	1.32118	7.37766	4.07445	3.46375
61.75	-0.28115	-0.103863	-0.165211	-0.160814		-0.0496138	-0.00714714	-0.0420566	-0.0709791		37.05	-0.156933	-0.293514	-0.220344		61.75	-0.172277	-0.518327	-0.485538		48.4293	4.56315	4.04643	16.0784	11.7896	14.7139	6.5982		0.310481	0.527154	1.3084	7.4745	4.09394	3.46304
62	-0.281736	-0.0882889	-0.165055	-0.160018		-0.0573048	0.00466319	-0.0403819	-0.0693554		37.2	-0.141105	-0.290308	-0.21197		62	-0.166168	-0.516674	-0.484696		48.6254	4.58701	4.09858	16.0799	11.7505	14.6264	6.68868		0.31005	0.553407	1.29951	7.47242	4.11768	3.45412
62.25	-0.282759	-0.0939679	-0.169546	-0.159969		-0.0483792	-0.00828314	-0.0472773	-0.072457		37.35	-0.141802	-0.293078	-0.20822		62.25	-0.167458	-0.519367	-0.487401		48.8214	4.5504	4.09351	16.1438	11.5983	14.7311	6.59557		0.311765	0.559212	1.30256	7.44263	4.13489	3.45198
62.5	-0.280654	-0.096211	-0.161125	-0.160245		-0.0537552	0.000175808	-0.0437145	-0.0731061		37.5	-0.151675	-0.294871	-0.210347		62.5	-0.169105	-0.515341	-0.486941		49.0175	4.4568	4.06632	16.1412	11.5267	14.9571	6.48606		0.311896	0.544844	1.3206	7.43292	4.15016	3.44236
62.75	-0.279919	-0.0985933	-0.158058	-0.161354		-0.0496343	-0.000305378	-0.0468783	-0.0739241		37.65	-0.157924	-0.292463	-0.214805		62.75	-0.171947	-0.518965	-0.48688		49.2136	4.41844	4.08009	16.0818	11.6409	14.9065	6.47924		0.307246	0.537305	1.3482	7.42373	4.16896	3.40501
63	-0.279313	-0.0902739	-0.158456	-0.159158		-0.0517673	0.00625831	-0.0501625	-0.0738164		37.8	-0.14948	-0.288799	-0.210213		63	-0.171632	-0.517304	-0.485899		49.4096	4.45062	4.09235	16.0307	11.6657	14.6838	6.41921		0.298258	0.529713	1.35009	7.35415	4.17113	3.38928
63.25	-0.277506	-0.101652	-0.167549	-0.159973		-0.0511181	-0.0112036	-0.044963	-0.0719557		37.95	-0.146948	-0.293885	-0.192939		63.25	-0.17492	-0.516733	-0.485247		49.6057	4.43757	4.07703	16.0226	11.5657	14.5246	6.399		0.293704	0.518854	1.31821	7.30129	4.14278	3.41473
63.5	-0.278284	-0.0946718	-0.162041	-0.15998		-0.0537406	0.00407635	-0.0458784	-0.0732991		38.1	-0.154973	-0.292031	-0.185325		63.5	-0.175458	-0.516582	-0.4859		49.8018	4.43847	4.04145	16.0355	11.5745	14.4946	6.46223		0.296286	0.526506	1.30653	7.29455	4.11463	3.45836
63.75	-0.276014	-0.0952034	-0.166637	-0.161732		-0.0491023	0.00856431	-0.0526641	-0.0753961		38.25	-0.156847	-0.29515	-0.204264		63.75	-0.172261	-0.519066	-0.488595		49.9978	4.46957	4.02835	16.0412	11.612	14.5407	6.44287		0.295222	0.538932	1.32506	7.27302	4.09117	3.50369
64	-0.277052	-0.104143	-0.171038	-0.159938		-0.0518979	-0.0081224	-0.0452792	-0.073709		38.4	-0.163403	-0.293228	-0.230989		64	-0.170951	-0.519797	-0.487266		50.1939	4.46793	4.04016	16.036	11.5316	14.5461	6.42265		0.290478	0.533453	1.33332	7.24575	4.12201	3.53216
64.25	-0.280149	-0.0964255	-0.168724	-0.160768		-0.0553395	-0.0132174	-0.0443798	-0.0726359		38.55	-0.152615	-0.300854	-0.232199		64.25	-0.171093	-0.518646	-0.487865		50.39	4.44284	4.03396	15.9973	11.4205	14.6081	6.46395		0.296819	0.522084	1.30995	7.18857	4.18281	3.541
64.5	-0.280411	-0.100833	-0.170207	-0.161778		-0.0504969	0.00566037	-0.0480144	-0.0775018		38.7	-0.155303	-0.297388	-0.230078		64.5	-0.173135	-0.519706	-0.487359		50.5861	4.38081	4.00084	15.9527	11.3886	14.7659	6.45096		0.306254	0.523369	1.29182	7.16667	4.16861	3.52821
64.75	-0.279882	-0.0948006	-0.171691	-0.161472		-0.0466441	-0.0166407	-0.0436863	-0.0745731		38.85	-0.143879	-0.301485	-0.24682		64.75	-0.175287	-0.519707	-0.486621		50.7821	4.36608	3.96874	15.9533	11.474	14.821	6.42877		0.305529	0.524926	1.29636	7.2378	4.11173	3.51325
65	-0.275333	-0.0885325	-0.167222	-0.159748		-0.04543	-0.00021373	-0.0483912	-0.0716355		39	-0.1501	-0.303219	-0.237512		65	-0.175021	-0.519221	-0.486807		50.9782	4.40107	3.96046	16.0503	11.6327	14.7801	6.44959		0.299196	0.51821	1.28842	7.28037	4.08604	3.51612
65.25	-0.283211	-0.0989344	-0.167975	-0.161061		-0.0525131	-0.0109632	-0.0452596	-0.0746294		39.15	-0.162473	-0.297889	-0.218835		65.25	-0.171615	-0.518683	-0.489445		51.1743	4.37378	3.97251	16.1982	11.6405	14.8069	6.44894		0.293752	0.519454	1.27112	7.27459	4.13268	3.49577
65.5	-0.27885	-0.0934595	-0.170979	-0.160968		-0.0483412	0.00787586	-0.0455115	-0.0756479		39.3	-0.14921	-0.30398	-0.224887		65.5	-0.172808	-0.519757	-0.485893		51.3703	4.37756	3.9538	16.2381	11.5424	14.7989	6.43234		0.292959	0.526106	1.26231	7.30456	4.19233	3.46338
65.75	-0.279818	-0.0892727	-0.170205	-0.160684		-0.0506467	0.00362087	-0.0472383	-0.0746157		39.45	-0.14365	-0.307444	-0.2348		65.75	-0.183322	-0.52051	-0.490257		51.5664	4.42693	3.90485	16.24	11.5929	14.6743	6.42685		0.291129	0.525477	1.26517	7.26938	4.19538	3.46917
66	-0.276456	-0.0922204	-0.169318	-0.160088		-0.0510819	-0.00280933	-0.0462867	-0.0726845		39.6	-0.149835	-0.302696	-0.251066		66	-0.180008	-0.519708	-0.491506		51.7625	4.43356	3.93817	16.3038	11.6561	14.6818	6.42679		0.28564	0.510729	1.27157	7.17136	4.18233	3.50164
66.25	-0.277395	-0.104795	-0.167003	-0.160981		-0.0510007	-0.000421529	-0.0494485	-0.0764815		39.75	-0.163405	-0.302159	-0.252294		66.25	-0.172068	-0.521335	-0.488847		51.9586	4.40951	3.9832	16.2896	11.6389	14.6968	6.39261		0.28115	0.4858	1.28322	7.17136	4.16753	3.51411
66.5	-0.281696	-0.096251	-0.163206	-0.161244		-0.0535742	-0.00618453	-0.0477909	-0.0754222		39.9	-0.157272	-0.306972	-0.239728		66.5	-0.178019	-0.519427	-0.489581		52.1546	4.38637	3.95921	16.245	11.5562	14.5446	6.41408		0.285895	0.473889	1.31015	7.2294	4.16741	3.48991
66.75	-0.274618	-0.0879984	-0.16115	-0.160492		-0.0502498	-0.000935385	-0.0504255	-0.0734616		40.05	-0.151548	-0.305023	-0.244985		66.75	-0.179785	-0.520896	-0.489902		52.3507	4.43736	3.97028	16.2093	11.4512	14.5224	6.50885		0.292657	0.477226	1.32784	7.27073	4.19057	3.46953
67	-0.284446	-0.0988727	-0.166668	-0.159407		-0.0493066	0.00853668	-0.0482185	-0.0784893		40.2	-0.155694	-0.306484	-0.264543		67	-0.178067	-0.516915	-0.489533		52.5468	4.53994	4.02266	16.1872	11.4071	14.6402	6.48798		0.286085	0.489197	1.32211	7.27074	4.19461	3.46284
67.25	-0.279145	-0.088185	-0.169078	-0.160023		-0.0524154	-0.00835348	-0.0478221	-0.073687		40.35	-0.159999	-0.307914	-0.27133		67.25	-0.179156	-0.523314	-0.490236		52.7428	4.53685	4.05089	16.3163	11.3939	14.6604	6.45019		0.282543	0.498705	1.29537	7.21103	4.17639	3.46443
67.5	-0.28224	-0.095795	-0.16814	-0.160716		-0.0497609	0.00116015	-0.0461831	-0.0774011		40.5	-0.161345	-0.304182	-0.266309		67.5	-0.175062	-0.5189	-0.490339		52.9389	4.44614	4.02047	16.3569	11.372	14.6698	6.49297		0.286914	0.477951	1.26518	7.16845	4.15153	3.47323
67.75	-0.280795	-0.0944148	-0.162636	-0.161677		-0.0515835	0.00345013	-0.0475233	-0.0750823		40.65	-0.159793	-0.305812	-0.265519		67.75	-0.177933	-0.518462	-0.489786		53.135	4.38355	3.9632	16.1578	11.4047	14.762	6.4971		0.284858	0.451498	1.25831	7.19767	4.09043	3.48748
68	-0.284986	-0.0868674	-0.168195	-0.161657		-0.0491639	0.00073594	-0.0474538	-0.0742762		40.8	-0.16379	-0.30936	-0.253839		68	-0.183534	-0.518456	-0.491275		53.331	4.3802	3.96721	16.0461	11.4956	14.7417	6.50038		0.280212	0.447126	1.28005	7.21599	4.03861	3.50029
68.25	-0.276687	-0.0876412	-0.163551	-0.159354		-0.0499914	-0.00600057	-0.0504355	-0.074259		40.95	-0.152857	-0.313417	-0.253286		68.25	-0.182237	-0.518755	-0.490109		53.5271	4.40737	3.97598	16.1413	11.4563	14.6011	6.54329		0.278602	0.442979	1.30138	7.17973	4.04852	3.49496
68.5	-0.280422	-0.0896067	-0.167206	-0.159449		-0.0447805	-0.00500856	-0.0461461	-0.0750957		41.1	-0.160755	-0.313319	-0.264277		68.5	-0.182913	-0.516678	-0.49162		53.7232	4.37936	4.00634	16.2491	11.3474	14.6442	6.5721		0.280723	0.450867	1.28552	7.21454	4.04753	3.50319
68.75	-0.281232	-0.0961637	-0.168381	-0.160973		-0.0462898	0.00459265	-0.0492117	-0.0762934		41.25	-0.163919	-0.310351	-0.267106		68.75	-0.179693	-0.521651	-0.491695		53.9192	4.34587	4.09699	16.2648	11.3432	14.8107	6.51015		0.281961	0.46987	1.27258	7.23888	4.05073	3.52183
69	-0.281114	-0.0979868	-0.166039	-0.161662		-0.0483976	-0.0136363	-0.0506712	-0.0782255		41.4	-0.160419	-0.31081	-0.273709		69	-0.176736	-0.523816	-0.491449		54.1153	4.37575	4.08812	16.2644	11.3713	14.7877	6.43548		0.282511	0.47324	1.28859	7.14018	4.1025	3.51962
69.25	-0.27798	-0.0958836	-0.160829	-0.160131		-0.0534883	-0.0059892	-0.045326	-0.0787078		41.55	-0.159657	-0.319682	-0.276984		69.25	-0.178405	-0.523466	-0.492276		54.3114	4.41611	4.00242	16.3316	11.3614	14.691	6.44875		0.283273	0.46881	1.30534	7.08204	4.13276	3.52052
69.5	-0.282099	-0.0916679	-0.167437	-0.161896		-0.0516489	0.00523007	-0.0464832	-0.0763826		41.7	-0.154981	-0.315289	-0.269089		69.5	-0.186788	-0.520423	-0.496572		54.5075	4.40455	3.99719	16.4696	11.4393	14.6471	6.46835		0.278443	0.469143	1.32688	7.10881	4.12761	3.52484
69.75	-0.281489	-0.0827182	-0.165827	-0.161919		-0.0457337	-0.0044842	-0.0481431	-0.0770498		41.85	-0.160755	-0.315645	-0.25565		69.75	-0.180458	-0.518624	-0.492236		54.7035	4.3667	4.01003	16.5287	11.5285	14.629	6.49532		0.273319	0.4733	1.33156	7.15737	4.11535	3.5201
70	-0.274962	-0.0974696	-0.168206	-0.162087		-0.0508928	-0.00610678	-0.0507109	-0.0779593		42	-0.166618	-0.3161	-0.252034		70	-0.185452	-0.521187	-0.490624		54.8996	4.40082	3.95625	16.5095	11.4086	14.741	6.49872		0.270769	0.462204	1.30977	7.22612	4.10535	3.51195
70.25	-0.280673	-0.0809078	-0.169402	-0.161982		-0.051313	0.00809533	-0.0460931	-0.0749541		42.15	-0.169532	-0.316429	-0.262074		70.25	-0.182205	-0.520863	-0.494339		55.0957	4.43099	3.93531	16.5487	11.2545	14.8376	6.45645		0.271889	0.445669	1.30164	7.27366	4.07947	3.49255
70.5	-0.283946	-0.0937098	-0.174849	-0.159836		-0.0518689	-0.00154258	-0.0462534	-0.0770176		42.3	-0.163781	-0.319291	-0.281011		70.5	-0.183364	-0.522567	-0.493252		55.2917	4.40989	3.97602	16.49	11.2906	14.7161	6.45877		0.276925	0.433522	1.2865	7.29963	4.04616	3.49125
70.75	-0.280617	-0.0808492	-0.164704	-0.161118		-0.0489322	-0.00276354	-0.0504655	-0.0796084		42.45	-0.154412	-0.321609	-0.28981		70.75	-0.180934	-0.521721	-0.49451		55.4878	4.40012	4.02219	16.2797	11.4106	14.6285	6.46365		0.277638	0.428633	1.27054	7.32804	4.08687	3.52679
71	-0.281919	-0.0899947	-0.162794	-0.160281		-0.0514004	-0.00464666	-0.0477769	-0.0757046		42.6	-0.152234	-0.317183	-0.278305		71	-0.183697	-0.520632	-0.494085		55.6839	4.381	4.0332	16.1177	11.4106	14.6531	6.38865		0.27646	0.433775	1.29264	7.34348	4.13294	3.55823
71.25	-0.280366	-0.0852271	-0.165987	-0.159072		-0.0488862	0.00126157	-0.0504004	-0.0779481		42.75	-0.147612	-0.323605	-0.275181		71.25	-0.187177	-0.52479	-0.493975		55.88	4.38457	3.99876	16.1454	11.3323	14.6174	6.31501		0.273596	0.439337	1.30807	7.29357	4.10903	3.54788
71.5	-0.280134	-0.0842056	-0.165359	-0.160191		-0.0523669	0.000438438	-0.0476035	-0.0784856		42.9	-0.156844	-0.325638	-0.286476		71.5	-0.183974	-0.520753	-0.493566		56.076	4.3992	3.9547	16.2281	11.3604	14.5833	6.35322		0.269008	0.456158	1.28916	7.14961	4.06649	3.51832
71.75	-0.27962	-0.0873184	-0.168597	-0.161788		-0.0437067	-0.00211392	-0.048105	-0.076023		43.05	-0.15941	-0.321874	-0.292731		71.75	-0.188524	-0.520219	-0.495743		56.2721	4.37658	3.92743	16.2724	11.4035	14.5975	6.43514		0.270909	0.455804	1.2608	7.07543	4.06984	3.52071
72	-0.278874	-0.0785983	-0.169165	-0.161783		-0.051401	-0.00291784	-0.0483432	-0.0757808		43.2	-0.152285	-0.322848	-0.291884		72	-0.184865	-0.519952	-0.493963		56.4682	4.34966	3.92195	16.3684	11.3904	14.5938	6.43589		0.272172	0.446952	1.24341	7.10051	4.12781	3.52336
72.25	-0.281377	-0.0812764	-0.168252	-0.161764		-0.046249	-0.0104897	-0.0485118	-0.0783384		43.35	-0.152032	-0.329772	-0.29506		72.25	-0.182634	-0.521501	-0.49515		56.6642	4.3363	3.91963	16.4031	11.4291	14.5317	6.43592		0.272254	0.473196	1.22969	7.08069	4.11659	3.50657
72.5	-0.284091	-0.0853252	-0.162893	-0.160998		-0.0471455	-0.0155455	-0.0488537	-0.0780993		43.5	-0.159078	-0.32584	-0.292498		72.5	-0.187331	-0.523136	-0.493227		56.8603	4.37413	3.92081	16.4079	11.4417	14.5734	6.49215		0.272806	0.485148	1.23195	7.032	4.0222	3.5078
72.75	-0.284377	-0.0875113	-0.162246	-0.160886		-0.0479096	-0.00727571	-0.0513634	-0.0768206		43.65	-0.160705	-0.331272	-0.289659		72.75	-0.185793	-0.523365	-0.493706		57.0564	4.41014	3.95573	16.4223	11.2974	14.7522	6.47817		0.265732	0.451509	1.25337	6.97197	4.03424	3.50509
73	-0.277408	-0.0887823	-0.160983	-0.161499		-0.0507521	-0.00261932	-0.0489842	-0.0787159		43.8	-0.162255	-0.327616	-0.297046		73	-0.186528	-0.519482	-0.493021		57.2524	4.36672	4.00405	16.3193	11.1464	14.769	6.44886		0.259609	0.435918	1.26429	6.92442	4.1082	3.50896
73.25	-0.280231	-0.090478	-0.16896	-0.161433		-0.0504466	-0.0100449	-0.0473373	-0.0786007		43.95	-0.168436	-0.328494	-0.299639		73.25	-0.18776	-0.522887	-0.493694		57.4485	4.3574	4.01378	16.2252	11.175	14.6599	6.4522		0.258755	0.449918	1.26697	6.94156	4.10558	3.52906
73.5	-0.277098	-0.0946944	-0.164948	-0.161159		-0.0515475	-0.00602078	-0.0515732	-0.0787878		44.1	-0.170591	-0.334313	-0.306093		73.5	-0.18343	-0.520732	-0.4963		57.6446	4.37443	4.032	16.2158	11.2559	14.6485	6.42667		0.259771	0.448981	1.2645	6.95816	4.14168	3.51996
73.75	-0.27831	-0.0885438	-0.166653	-0.160484		-0.0450124	-0.00998702	-0.051425	-0.0783817		44.25	-0.164388	-0.33172	-0.316058		73.75	-0.183634	-0.522345	-0.496766		57.8406	4.36983	4.05291	16.2192	11.291	14.6824	6.40156		0.260065	0.445428	1.25344	6.99574	4.18622	3.50752
74	-0.272925	-0.0868657	-0.167657	-0.16126		-0.0451778	-0.0168649	-0.045808	-0.0785373		44.4	-0.16499	-0.331318	-0.319751		74	-0.179952	-0.522317	-0.496629		58.0367	4.39864	4.0027	16.2479	11.3484	14.6625	6.35852		0.256201	0.43592	1.24676	7.02294	4.15373	3.51285
74.25	-0.281105	-0.0886495	-0.167296	-0.161783		-0.0525002	0.00457123	-0.0478836	-0.0782301		44.55	-0.174654	-0.336463	-0.320381		74.25	-0.188291	-0.525466	-0.496892		58.2328	4.37823	3.94418	16.2919	11.2808	14.5383	6.31055		0.254989	0.429859	1.248	6.98092	4.11845	3.50344
74.5	-0.279587	-0.0850174	-0.163442	-0.15963		-0.0451818	-0.00899652	-0.0513963	-0.0806682		44.7	-0.161166	-0.33512	-0.311201		74.5	-0.182713	-0.523531	-0.49434		58.4289	4.30195	3.9323	16.333	11.1169	14.4592	6.30562		0.257881	0.443417	1.25742	7.05346	4.12474	3.49683
74.75	-0.276602	-0.0791445	-0.168506	-0.161198		-0.0500759	-0.0019648	-0.0482648	-0.0762218		44.85	-0.16771	-0.334494	-0.300808		74.75	-0.182013	-0.522867	-0.494505		58.6249	4.23787	3.95172	16.2709	11.1049	14.4602	6.34209		0.258431	0.445503	1.2777	7.18372	4.16149	3.51574
75	-0.278991	-0.0855249	-0.16548	-0.161036		-0.0463689	-0.005397	-0.0545871	-0.0794827		45	-0.161118	-0.33682	-0.305261		75	-0.186173	-0.521634	-0.493468		58.821	4.2471	4.01952	16.1186	11.0864	14.2541	6.47174		0.256164	0.44049	1.25056	7.15771	4.16325	3.5411
75.25	-0.28002	-0.0822508	-0.165622	-0.16051		-0.0504949	-0.00566554	-0.0494407	-0.0776706		45.15	-0.157103	-0.332798	-0.308726		75.25	-0.183475	-0.520699	-0.497558		59.0171	4.29293	4.09189	16.1359	11.0208	14.0867	6.5685		0.255687	0.433637	1.19302	7.03542	4.08328	3.5747
75.5	-0.279827	-0.0934257	-0.167605	-0.161195		-0.051014	-0.00714461	-0.0488429	-0.0802246		45.3	-0.163996	-0.331754	-0.305446		75.5	-0.184749	-0.524691	-0.495474		59.2131	4.30202	4.0737	16.2515	10.9971	14.2881	6.49724		0.257767	0.429603	1.19915	6.98001	4.00808	3.59829
75.75	-0.277667	-0.0977903	-0.169391	-0.161719		-0.056574	4.5431e-05	-0.0505462	-0.0785497		45.45	-0.174281	-0.341966	-0.308302		75.75	-0.188171	-0.527379	-0.495465		59.4092	4.34861	3.96814	16.3445	10.9031	14.5183	6.42875		0.258292	0.429312	1.21949	7.03579	4.01937	3.5657
76	-0.279184	-0.087495	-0.17323	-0.161426		-0.0473518	-0.00836228	-0.0510826	-0.0811239		45.6	-0.15096	-0.336764	-0.312844		76	-0.186568	-0.524438	-0.495087		59.6053	4.37172	3.86828	16.4133	10.8352	14.6594	6.40487		0.256779	0.409139	1.21638	7.04726	4.04293	3.51965
76.25	-0.280151	-0.0805777	-0.169982	-0.162448		-0.0448763	-0.00371195	-0.0531112	-0.0814122		45.75	-0.161294	-0.336185	-0.306923		76.25	-0.190825	-0.522691	-0.497083		59.8013	4.31311	3.87851	16.3528	10.874	14.8118	6.39029		0.256091	0.389127	1.21769	7.0128	4.0705	3.50225
76.5	-0.27771	-0.0857557	-0.166564	-0.160973		-0.0483578	-0.00448222	-0.0532603	-0.0761745		45.9	-0.157886	-0.336676	-0.297173		76.5	-0.183628	-0.519735	-0.496688		59.9974	4.28518	3.92595	16.3305	10.9936	14.8559	6.43603		0.259309	0.397136	1.23665	6.99975	4.12086	3.48738
76.75	-0.282017	-0.0811593	-0.163678	-0.159416		-0.0517733	-0.00326365	-0.0504893	-0.0760308		46.05	-0.157014	-0.340427	-0.300214		76.75	-0.19013	-0.520419	-0.497532		60.1935	4.28555	3.94152	16.3352	11.1113	14.8178	6.46735		0.260339	0.411578	1.26659	6.91937	4.13035	3.48443
77	-0.283829	-0.0825706	-0.172868	-0.15898		-0.0526694	-0.00237302	-0.0510032	-0.0776396		46.2	-0.160052	-0.340707	-0.315157		77	-0.184134	-0.520779	-0.498502		60.3896	4.29981	3.94063	16.1853	11.0524	14.7171	6.45261		0.25257	0.412022	1.2682	6.87496	4.12305	3.49361
77.25	-0.279348	-0.0856211	-0.16876	-0.160179		-0.0493306	-0.00922974	-0.0525501	-0.0797227		46.35	-0.161226	-0.339767	-0.33501		77.25	-0.188397	-0.522092	-0.496167		60.5856	4.32458	3.86197	16.0742	10.9565	14.6753	6.41101		0.249736	0.409185	1.26794	6.90298	4.16424	3.50837
77.5	-0.279072	-0.0892722	-0.164858	-0.160428		-0.0542284	-0.00344046	-0.0520259	-0.0808674		46.5	-0.167968	-0.341196	-0.340115		77.5	-0.191213	-0.522481	-0.49826		60.7817	4.32403	3.81542	16.0594	10.9882	14.7666	6.38448		0.254964	0.411437	1.27417	6.89155	4.20542	3.55594
77.75	-0.274863	-0.0847612	-0.164251	-0.162456		-0.0483657	0.00628745	-0.0502473	-0.079129		46.65	-0.175063	-0.338345	-0.330347		77.75	-0.185389	-0.522	-0.49797		60.9778	4.33625	3.87416	16.018	11.0836	14.738	6.42622		0.258278	0.409379	1.26063	6.83451	4.15582	3.5977
78	-0.27926	-0.0793207	-0.163264	-0.160707		-0.0495631	-0.010213	-0.0482848	-0.0821033		46.8	-0.171548	-0.343462	-0.327971		78	-0.188436	-0.522415	-0.498299		61.1738	4.32074	3.89092	16.0673	11.1559	14.5887	6.43059		0.264654	0.411865	1.24601	6.78392	4.1158	3.57459
78.25	-0.278704	-0.0909515	-0.162444	-0.1608		-0.0455858	-0.00171523	-0.0517233	-0.0777182		46.95	-0.166315	-0.343799	-0.333077		78.25	-0.190267	-0.522978	-0.499066		61.3699	4.25762	3.85469	16.1873	11.1068	14.5274	6.37395		0.268515	0.420788	1.23581	6.82959	4.13661	3.55078
78.5	-0.27528	-0.0837793	-0.162781	-0.160818		-0.0439196	-0.0107913	-0.0550648	-0.0800766		47.1	-0.163259	-0.340683	-0.329899		78.5	-0.190788	-0.523773	-0.502024		61.566	4.19681	3.85706	16.2814	11.0061	14.6476	6.37204		0.260046	0.414647	1.2198	6.89797	4.15249	3.57693
78.75	-0.286526	-0.0783782	-0.164347	-0.161259		-0.0540035	-6.13046e-05	-0.0511841	-0.0812563		47.25	-0.173045	-0.345811	-0.322531		78.75	-0.187427	-0.522253	-0.497277		61.7621	4.16793	3.86076	16.3528	11.0374	14.709	6.3812		0.250456	0.401514	1.21298	6.8712	4.15465	3.589
79	-0.275718	-0.0768711	-0.167689	-0.15951		-0.0503565	-0.00766472	-0.0523224	-0.0786554		47.4	-0.166847	-0.346734	-0.332256		79	-0.190544	-0.523791	-0.496572		61.9581	4.22916	3.83844	16.1982	11.116	14.5865	6.37097		0.246428	0.407988	1.20278	6.82446	4.1521	3.56687
79.25	-0.281361	-0.0877101	-0.168923	-0.162214		-0.0473712	0.00753975	-0.0534632	-0.0819289		47.55	-0.174794	-0.342753	-0.333642		79.25	-0.188058	-0.521663	-0.499564		62.1542	4.32252	3.8409	16.0545	10.99	14.5283	6.38781		0.243929	0.424795	1.19106	6.84364	4.19038	3.53309
79.5	-0.27646	-0.0796072	-0.164498	-0.161907		-0.047731	-0.0104111	-0.0499077	-0.0812325		47.7	-0.177051	-0.341209	-0.323614		79.5	-0.189239	-0.52592	-0.498401		62.3503	4.33334	3.89964	16.1658	10.8617	14.4708	6.32678		0.244824	0.419838	1.2189	6.85411	4.20313	3.52275
79.75	-0.283817	-0.0799919	-0.165855	-0.16129		-0.0457897	-0.0142253	-0.0557592	-0.0823731		47.85	-0.168669	-0.346649	-0.322414		79.75	-0.192411	-0.523715	-0.499086		62.5463	4.27559	3.92759	16.2535	10.9572	14.4692	6.22838		0.245907	0.40422	1.24786	6.82688	4.14692	3.56317
80	-0.281512	-0.0837886	-0.171259	-0.160423		-0.04719	-0.000998187	-0.0513795	-0.0777079		48	-0.173719	-0.353369	-0.313893		80	-0.190409	-0.521344	-0.498734		62.7424	4.22776	3.85082	16.2444	10.9744	14.6076	6.23645		0.243879	0.39363	1.23551	6.87747	4.1517	3.58705
80.25	-0.277394	-0.0807114	-0.166776	-0.161153		-0.0496904	-0.000640282	-0.0523636	-0.0808279		48.15	-0.170667	-0.349072	-0.321941		80.25	-0.19152	-0.52052	-0.499371		62.9385	4.23399	3.76732	16.2411	10.892	14.6155	6.30236		0.243304	0.391439	1.22913	6.91704	4.19163	3.56481
80.5	-0.274687	-0.078098	-0.161874	-0.159895		-0.0515941	0.0130003	-0.0500809	-0.0811678		48.3	-0.177935	-0.34429	-0.349216		80.5	-0.186921	-0.523898	-0.498406		63.1345	4.22821	3.76627	16.2585	10.9271	14.5655	6.32981		0.243167	0.39179	1.23117	6.9424	4.12462	3.53323
80.75	-0.277018	-0.0746914	-0.167818	-0.162235		-0.048121	-0.00469583	-0.0567366	-0.0814043		48.45	-0.169077	-0.344995	-0.357531		80.75	-0.187585	-0.523118	-0.500272		63.3306	4.21055	3.79169	16.2853	10.9792	14.5983	6.2665		0.241276	0.38216	1.21144	7.05987	4.05541	3.51731
81	-0.280133	-0.0847569	-0.167851	-0.160369		-0.0488047	0.000260473	-0.0537821	-0.0794637		48.6	-0.165243	-0.348369	-0.3624		81	-0.186227	-0.521443	-0.500361		63.5267	4.22682	3.79742	16.3843	10.921	14.5833	6.2176		0.238335	0.391294	1.20263	7.08115	4.06354	3.50061
81.25	-0.278474	-0.0858762	-0.156728	-0.160377		-0.0528405	0.00775331	-0.0493333	-0.0807178		48.75	-0.180356	-0.35786	-0.361116		81.25	-0.188189	-0.522818	-0.500692		63.7227	4.25627	3.79977	16.4472	10.8353	14.5186	6.22627		0.235837	0.40909	1.20917	6.96462	4.07716	3.4642
81.5	-0.284487	-0.0780307	-0.169352	-0.161132		-0.0481887	-0.00578255	-0.0546504	-0.0832049		48.9	-0.168414	-0.348346	-0.352569		81.5	-0.192567	-0.520893	-0.498345		63.9188	4.28855	3.78214	16.365	10.8875	14.5	6.25276		0.23946	0.404122	1.21663	6.82714	4.09452	3.46719
81.75	-0.281675	-0.0735375	-0.170861	-0.162982		-0.0462307	-0.00872647	-0.0507976	-0.081133		49.05	-0.165431	-0.353236	-0.368637		81.75	-0.195014	-0.523835	-0.500487		64.1149	4.29055	3.7959	16.2674	10.9063	14.5176	6.33284		0.245751	0.387156	1.20976	6.72197	4.09628	3.5112
82	-0.281481	-0.0845276	-0.172419	-0.160859		-0.0455029	-0.00817995	-0.0524229	-0.0793919		49.2	-0.16863	-0.352751	-0.374286		82	-0.19081	-0.5262	-0.501119		64.311	4.25476	3.8481	16.3156	10.8231	14.5116	6.36814		0.24217	0.368762	1.17376	6.71066	4.10202	3.52407
82.25	-0.280648	-0.0816306	-0.164733	-0.161132		-0.0492956	-0.00401224	-0.0542071	-0.0815382		49.35	-0.158107	-0.349055	-0.354222		82.25	-0.189685	-0.524557	-0.502562		64.507	4.23745	3.87589	16.3603	10.8141	14.5862	6.34874		0.235885	0.359802	1.15109	6.73127	4.19876	3.48906
82.5	-0.276568	-0.0804438	-0.173118	-0.161629		-0.0509322	0.00649494	-0.0508142	-0.0856761		49.5	-0.175376	-0.351131	-0.347563		82.5	-0.191641	-0.52425	-0.499822		64.7031	4.26381	3.86081	16.3024	10.8641	14.6492	6.35837		0.239812	0.366459	1.18896	6.73036	4.26169	3.4717
82.75	-0.276634	-0.0746316	-0.173722	-0.161405		-0.0478313	-0.00124646	-0.052116	-0.0823395		49.65	-0.169585	-0.352043	-0.349548		82.75	-0.192806	-0.526201	-0.500331		64.8992	4.32972	3.79664	16.306	10.8632	14.562	6.33627		0.238814	0.366933	1.23587	6.76883	4.21023	3.47759
83	-0.276638	-0.0743979	-0.172434	-0.161136		-0.0497917	-0.00501656	-0.055238	-0.0788946		49.8	-0.181853	-0.354591	-0.347749		83	-0.194076	-0.52248	-0.503257		65.0952	4.34353	3.76707	16.449	10.7498	14.6054	6.3568		0.235195	0.36685	1.23582	6.83669	4.17617	3.45211
83.25	-0.282583	-0.0769011	-0.169769	-0.161814		-0.050928	0.000324494	-0.0547855	-0.0804601		49.95	-0.163498	-0.351338	-0.354239		83.25	-0.190748	-0.524242	-0.499897		65.2913	4.26644	3.80893	16.5472	10.6943	14.7847	6.42231		0.244665	0.373095	1.21539	6.88397	4.17472	3.45247
83.5	-0.280781	-0.0773074	-0.171851	-0.162496		-0.0486741	-0.0133891	-0.0534286	-0.0804381		50.1	-0.165556	-0.359027	-0.351213		83.5	-0.193052	-0.523729	-0.501405		65.4874	4.24327	3.78203	16.3559	10.705	14.8893	6.36012		0.243812	0.372372	1.20766	6.8244	4.17066	3.4944
83.75	-0.284402	-0.07607	-0.166189	-0.1622		-0.0503054	-0.00513866	-0.0538815	-0.0830781		50.25	-0.173675	-0.359411	-0.337777		83.75	-0.188508	-0.524124	-0.502266		65.6834	4.24661	3.71673	16.1978	10.7217	14.856	6.29096		0.232789	0.372519	1.2125	6.69545	4.18531	3.51528
84	-0.280945	-0.0862417	-0.165248	-0.16139		-0.0514467	-0.00413555	-0.0528218	-0.0810831		50.4	-0.172716	-0.353887	-0.339223		84	-0.194451	-0.528689	-0.500253		65.8795	4.21674	3.75045	16.2257	10.7855	14.7187	6.32763		0.2339	0.362013	1.20979	6.65329	4.2015	3.50809
84.25	-0.281417	-0.0697699	-0.175929	-0.160695		-0.0475482	-0.01081	-0.0563365	-0.0846046		50.55	-0.183301	-0.354178	-0.343408		84.25	-0.191818	-0.522767	-0.50093		66.0756	4.25805	3.77326	16.2283	10.7995	14.5938	6.37341		0.235427	0.348491	1.20096	6.66546	4.15829	3.50051
84.5	-0.281005	-0.076774	-0.165651	-0.160965		-0.044861	0.000652853	-0.0556871	-0.0837917		50.7	-0.173322	-0.362	-0.340817		84.5	-0.195379	-0.528635	-0.502472		66.2717	4.31739	3.76681	16.182	10.7613	14.5688	6.39064		0.228022	0.335799	1.19551	6.64396	4.12094	3.52104
84.75	-0.272855	-0.0778029	-0.171493	-0.161853		-0.051085	-0.0101006	-0.0546568	-0.0836997		50.85	-0.178675	-0.356326	-0.338603		84.75	-0.189067	-0.525917	-0.501798		66.4677	4.30107	3.78093	16.1212	10.6952	14.5499	6.39197		0.224674	0.323398	1.19132	6.63456	4.15338	3.54306
85	-0.282189	-0.0709793	-0.171916	-0.163589		-0.0527505	-0.00594756	-0.0544849	-0.0833102		51	-0.165569	-0.360088	-0.342071		85	-0.196458	-0.524703	-0.501091		66.6638	4.23832	3.7466	16.1376	10.5757	14.4702	6.35227		0.229645	0.344663	1.1866	6.67642	4.19109	3.54477
85.25	-0.280764	-0.0770266	-0.175327	-0.161536		-0.0501214	-0.000855113	-0.0543864	-0.0812909		51.15	-0.175543	-0.360256	-0.359374		85.25	-0.197769	-0.526355	-0.501501		66.8599	4.19703	3.71752	16.1424	10.4706	14.383	6.2631		0.231515	0.371712	1.19225	6.67719	4.1786	3.55628
85.5	-0.2817	-0.0760654	-0.173065	-0.161075		-0.0438835	-0.014183	-0.0544613	-0.084693		51.3	-0.179684	-0.36703	-0.37663		85.5	-0.189519	-0.526628	-0.501762		67.0559	4.20515	3.74277	16.1237	10.4517	14.3366	6.24683		0.231332	0.351292	1.18595	6.64016	4.14885	3.59279
85.75	-0.280654	-0.0821178	-0.168927	-0.161932		-0.046875	-0.00897975	-0.0551827	-0.0827829		51.45	-0.187787	-0.365112	-0.36972		85.75	-0.192826	-0.526325	-0.502441		67.252	4.21052	3.77272	16.2013	10.5322	14.4974	6.33411		0.23136	0.331798	1.16212	6.62524	4.12485	3.61092
86	-0.277271	-0.0852618	-0.160569	-0.161125		-0.049216	-0.00081895	-0.0526433	-0.0804863		51.6	-0.184303	-0.360195	-0.358158		86	-0.192296	-0.524972	-0.501229		67.4481	4.22147	3.80769	16.2274	10.6673	14.6164	6.34051		0.229065	0.340795	1.16328	6.63508	4.10975	3.58728
86.25	-0.276458	-0.0740536	-0.16443	-0.161046		-0.0547821	-0.00563849	-0.0559965	-0.083025		51.75	-0.168129	-0.363873	-0.355296		86.25	-0.194555	-0.528119	-0.502282		67.6441	4.21432	3.86341	16.1828	10.6831	14.5818	6.26258		0.23067	0.347835	1.18038	6.65015	4.08798	3.55879
86.5	-0.28185	-0.0815968	-0.168949	-0.160852		-0.050809	-0.00346046	-0.0543969	-0.0838854		51.9	-0.179135	-0.362452	-0.348131		86.5	-0.192745	-0.523906	-0.50327		67.8402	4.17551	3.87178	16.254	10.5863	14.6773	6.22071		0.234657	0.364583	1.1861	6.60295	4.04867	3.53099
86.75	-0.274746	-0.075568	-0.173965	-0.160904		-0.0502693	-0.00660169	-0.0573389	-0.0811414		52.05	-0.174214	-0.360096	-0.352216		86.75	-0.194767	-0.526242	-0.503947		68.0363	4.12836	3.79865	16.385	10.5339	14.7745	6.22166		0.232409	0.368668	1.19966	6.54783	4.0593	3.49366
87	-0.277356	-0.0720463	-0.165666	-0.160482		-0.0468835	-0.00354225	-0.0539832	-0.0821309		52.2	-0.180241	-0.367029	-0.360709		87	-0.196178	-0.528214	-0.502494		68.2324	4.11669	3.71047	16.4142	10.5323	14.7592	6.24821		0.225937	0.33819	1.21076	6.56472	4.09011	3.46353
87.25	-0.275005	-0.0734671	-0.172219	-0.161684		-0.0463301	-0.0048015	-0.0531577	-0.0802154		52.35	-0.172364	-0.363646	-0.356172		87.25	-0.194173	-0.524884	-0.50439		68.4284	4.17311	3.69827	16.2875	10.5319	14.6899	6.25896		0.22174	0.316933	1.18174	6.59949	4.11838	3.47343
87.5	-0.279665	-0.0747274	-0.171256	-0.161431		-0.0534742	-0.0138868	-0.0553806	-0.0852218		52.5	-0.177313	-0.363525	-0.353746		87.5	-0.194974	-0.527592	-0.503282		68.6245	4.18604	3.72821	16.1781	10.5841	14.6214	6.28778		0.218807	0.328312	1.1534	6.61156	4.12816	3.50627
87.75	-0.27954	-0.0828533	-0.167116	-0.160633		-0.0493005	-0.00661421	-0.0535441	-0.0860814		52.65	-0.172377	-0.36962	-0.352675		87.75	-0.195369	-0.527279	-0.503878		68.8206	4.15091	3.71502	16.2341	10.6233	14.5459	6.2916		0.216876	0.334046	1.15028	6.61027	4.11537	3.51606
88	-0.285931	-0.080313	-0.172524	-0.160124		-0.0457352	-0.00991634	-0.0518063	-0.0858737		52.8	-0.17246	-0.371719	-0.349842		88	-0.197555	-0.525074	-0.503118		69.0166	4.14475	3.71968	16.3151	10.6331	14.4343	6.23667		0.219384	0.318752	1.12838	6.6377	4.11432	3.50188
88.25	-0.281378	-0.0746364	-0.169624	-0.16207		-0.048048	-0.0150826	-0.0551161	-0.0847872		52.95	-0.191468	-0.373267	-0.353133		88.25	-0.195396	-0.524514	-0.502004		69.2127	4.2029	3.74706	16.375	10.6767	14.468	6.25358		0.223036	0.319722	1.10945	6.69744	4.0921	3.47584
88.5	-0.281998	-0.0834887	-0.174663	-0.160217		-0.0471258	-0.00774336	-0.0532238	-0.0822253		53.1	-0.187983	-0.368499	-0.355646		88.5	-0.199016	-0.524863	-0.501888		69.4088	4.23463	3.74168	16.3957	10.6185	14.5413	6.30995		0.220876	0.336392	1.14721	6.73201	4.05777	3.45591
88.75	-0.28208	-0.0722849	-0.17001	-0.160842		-0.0496429	-0.00919857	-0.0538605	-0.0850925		53.25	-0.170949	-0.370803	-0.362312		88.75	-0.197544	-0.526276	-0.504858		69.6048	4.14914	3.73881	16.3406	10.5264	14.443	6.30803		0.21876	0.322454	1.16731	6.74427	4.0664	3.45735
89	-0.284166	-0.0737736	-0.174136	-0.161583		-0.0514225	-0.0052886	-0.0573122	-0.0830775		53.4	-0.179617	-0.371886	-0.375782		89	-0.194959	-0.523084	-0.505464		69.8009	4.11222	3.78883	16.3336	10.5585	14.3635	6.28866		0.219209	0.29154	1.12542	6.70989	4.14754	3.45983
89.25	-0.275751	-0.0763613	-0.169832	-0.160162		-0.0457123	-0.00810371	-0.0575308	-0.0817541		53.55	-0.184442	-0.373354	-0.376008		89.25	-0.195049	-0.526442	-0.502724		69.997	4.13838	3.80706	16.4963	10.6327	14.4496	6.24108		0.216672	0.285921	1.12021	6.59388	4.18205	3.44571
89.5	-0.282116	-0.0868949	-0.173938	-0.160717		-0.0483756	-0.0123629	-0.0575004	-0.084355		53.7	-0.179993	-0.368029	-0.378858		89.5	-0.195652	-0.524432	-0.506979		70.1931	4.13733	3.74354	16.6242	10.6133	14.6407	6.16826		0.214843	0.298462	1.16253	6.55515	4.10702	3.44192
89.75	-0.280487	-0.0773049	-0.172907	-0.159596		-0.0454484	-0.0121531	-0.053791	-0.0837368		53.85	-0.175758	-0.371295	-0.391153		89.75	-0.192823	-0.526098	-0.505409		70.3891	4.1528	3.6871	16.465	10.5344	14.7456	6.21362		0.213523	0.316772	1.19291	6.6584	4.06033	3.48394
90	-0.279086	-0.0773036	-0.171932	-0.159971		-0.0540477	-0.0197093	-0.0572789	-0.0846262		54	-0.178238	-0.375307	-0.384982		90	-0.191435	-0.52809	-0.504658		70.5852	4.13691	3.65124	16.2621	10.4675	14.6064	6.33101		0.210413	0.320389	1.18026	6.72099	4.08233	3.53914
90.25	-0.277268	-0.072461	-0.16442	-0.161167		-0.0452448	-0.01327	-0.0527048	-0.0858818		54.15	-0.179491	-0.369705	-0.377823		90.25	-0.197029	-0.528755	-0.504393		70.7813	4.10874	3.66023	16.2286	10.5011	14.4659	6.32981		0.21033	0.310336	1.14327	6.72293	4.10601	3.55457
90.5	-0.284055	-0.0726541	-0.172461	-0.160436		-0.0495461	-0.0112367	-0.0566753	-0.0809143		54.3	-0.187114	-0.376463	-0.384664		90.5	-0.198208	-0.525499	-0.505653		70.9773	4.12836	3.67535	16.4151	10.5659	14.4768	6.25827		0.213309	0.30456	1.14236	6.7108	4.13835	3.53658
90.75	-0.277738	-0.0758921	-0.165484	-0.161023		-0.0537653	-0.0163653	-0.0563129	-0.0860217		54.45	-0.187173	-0.375801	-0.38797		90.75	-0.19874	-0.525412	-0.504811		71.1734	4.16206	3.63897	16.6409	10.4749	14.5079	6.27093		0.211281	0.307613	1.16717	6.68339	4.14149	3.52299
91	-0.278515	-0.0776803	-0.168187	-0.161008		-0.0539328	-0.0203475	-0.0584482	-0.0861683		54.6	-0.179707	-0.380017	-0.3841		91	-0.191265	-0.525898	-0.504652		71.3695	4.20654	3.64282	16.5181	10.3573	14.5386	6.32376		0.207824	0.314178	1.17128	6.67859	4.0945	3.52958
91.25	-0.279201	-0.0792754	-0.16974	-0.160395		-0.0501189	0.00259573	-0.0575476	-0.0831557		54.75	-0.171941	-0.377401	-0.378883		91.25	-0.198537	-0.522293	-0.504569		71.5656	4.22721	3.68034	16.3372	10.4176	14.4622	6.28787		0.211126	0.306804	1.17762	6.64056	4.11244	3.52496
91.5	-0.282064	-0.0776455	-0.169962	-0.161511		-0.0518129	-0.0113401	-0.0550495	-0.0858045		54.9	-0.178382	-0.373539	-0.382845		91.5	-0.199665	-0.530572	-0.505342		71.7616	4.20248	3.70123	16.3854	10.5978	14.3706	6.20637		0.213553	0.313732	1.19322	6.58196	4.163	3.50683
91.75	-0.277588	-0.0792639	-0.167426	-0.160669		-0.0497094	-0.0133045	-0.0555213	-0.0869436		55.05	-0.187634	-0.369516	-0.38686		91.75	-0.198397	-0.526064	-0.505496		71.9577	4.15434	3.75369	16.3601	10.6462	14.4104	6.23883		0.214549	0.329597	1.17294	6.60091	4.11648	3.51211
92	-0.285616	-0.0791198	-0.172619	-0.161639		-0.046245	-0.0107139	-0.0559741	-0.0839958		55.2	-0.178476	-0.377834	-0.388162		92	-0.196985	-0.521938	-0.506574		72.1538	4.12686	3.79191	16.2443	10.5442	14.4101	6.31784		0.213956	0.3225	1.15869	6.60949	4.02759	3.5409
92.25	-0.280958	-0.0674801	-0.168051	-0.160872		-0.0505388	-0.00774491	-0.054925	-0.0812439		55.35	-0.19024	-0.375234	-0.400825		92.25	-0.193157	-0.525991	-0.504004		72.3498	4.1431	3.75166	16.282	10.4609	14.3207	6.29256		0.207721	0.306746	1.17009	6.57734	4.00802	3.55355
92.5	-0.283027	-0.0761334	-0.171453	-0.160901		-0.0541703	-0.00703796	-0.0552846	-0.0847346		55.5	-0.179357	-0.377463	-0.401973		92.5	-0.201413	-0.526566	-0.503693		72.5459	4.18454	3.6772	16.3915	10.4773	14.2303	6.24874		0.206245	0.300264	1.16945	6.58323	4.06361	3.52745
92.75	-0.280842	-0.082111	-0.174665	-0.161089		-0.0506467	0.00145475	-0.0556302	-0.084042		55.65	-0.185967	-0.380042	-0.39013		92.75	-0.200133	-0.526456	-0.504937		72.742	4.24972	3.59006	16.3725	10.4672	14.1997	6.25598		0.207857	0.318673	1.169	6.6061	4.12019	3.49795
93	-0.279412	-0.0712209	-0.175523	-0.160343		-0.0458723	0.00719664	-0.0543756	-0.0849767		55.8	-0.184867	-0.374296	-0.38531		93	-0.195921	-0.524424	-0.506853		72.938	4.20233	3.61642	16.3196	10.3047	14.2991	6.30021		0.203946	0.334416	1.17018	6.65934	4.15169	3.48908
93.25	-0.274702	-0.0781894	-0.175514	-0.160726		-0.0485955	0.00119751	-0.0555391	-0.0875474		55.95	-0.183966	-0.38149	-0.378537		93.25	-0.199159	-0.527508	-0.505041		73.1341	4.06705	3.74503	16.325	10.2651	14.3758	6.34957		0.200517	0.330901	1.17336	6.71302	4.16546	3.49605
93.5	-0.280067	-0.073979	-0.169505	-0.159878		-0.0514661	-0.0142792	-0.0549488	-0.0855096		56.1	-0.189697	-0.380887	-0.371594		93.5	-0.201321	-0.525097	-0.504568		73.3302	4.03613	3.71993	16.4167	10.3697	14.338	6.347		0.204195	0.320311	1.18912	6.70259	4.15514	3.53896
93.75	-0.282339	-0.0660334	-0.178456	-0.159819		-0.0495715	-0.0170642	-0.0576768	-0.0851658		56.25	-0.192503	-0.382424	-0.3665		93.75	-0.196366	-0.529159	-0.506142		73.5263	4.05453	3.57459	16.5104	10.3224	14.3531	6.28831		0.206135	0.305399	1.19582	6.65369	4.15759	3.58578
94	-0.274496	-0.0782733	-0.172654	-0.159887		-0.0482614	-0.0147443	-0.0548807	-0.0858716		56.4	-0.171981	-0.377623	-0.369951		94	-0.204101	-0.527379	-0.504886		73.7223	4.08163	3.55416	16.4163	10.1976	14.4142	6.23872		0.206785	0.305088	1.17505	6.68658	4.1571	3.57775
94.25	-0.27688	-0.0772766	-0.171097	-0.162146		-0.049134	-0.0108878	-0.0539493	-0.0813087		56.55	-0.186012	-0.382662	-0.383163		94.25	-0.201261	-0.528135	-0.505573		73.9184	4.11779	3.71909	16.3309	10.2219	14.3981	6.25662		0.215941	0.317404	1.14437	6.76078	4.1564	3.54904
94.5	-0.281728	-0.0859234	-0.180424	-0.158709		-0.0498505	-0.0144141	-0.0539879	-0.0848588		56.7	-0.186092	-0.380354	-0.394179		94.5	-0.201906	-0.529152	-0.503886		74.1145	4.12454	3.82083	16.32	10.3093	14.3244	6.2658		0.218526	0.323652	1.13726	6.76153	4.15597	3.54333
94.75	-0.285884	-0.0825587	-0.174934	-0.160515		-0.0491348	-0.0047512	-0.0554327	-0.0829548		56.85	-0.184888	-0.382889	-0.408019		94.75	-0.19578	-0.524708	-0.506359		74.3105	4.11432	3.71505	16.2742	10.3092	14.3208	6.22401		0.208299	0.314699	1.14769	6.75833	4.14616	3.5438
95	-0.276435	-0.0689226	-0.177566	-0.160283		-0.0520679	-0.0082035	-0.0536365	-0.0847992		57	-0.182454	-0.392331	-0.412088		95	-0.195746	-0.53006	-0.507952		74.5066	4.09898	3.58205	16.2838	10.2202	14.414	6.19428		0.200922	0.295305	1.14316	6.69146	4.16823	3.53403
95.25	-0.28168	-0.0648988	-0.170144	-0.159627		-0.0564705	-0.011347	-0.0578901	-0.0821768		57.15	-0.173723	-0.389567	-0.396295		95.25	-0.197744	-0.530262	-0.505212		74.7027	4.10118	3.5903	16.3282	10.1362	14.3866	6.1725		0.20104	0.293807	1.13904	6.59853	4.18899	3.52661
95.5	-0.278718	-0.0758491	-0.170734	-0.160225		-0.0512298	-0.0104732	-0.0550566	-0.0840627		57.3	-0.181322	-0.381284	-0.395234		95.5	-0.193107	-0.526291	-0.504257		74.8987	4.11452	3.67968	16.4358	10.2142	14.3122	6.17735		0.20172	0.298955	1.12701	6.61661	4.14994	3.52449
95.75	-0.280963	-0.0756925	-0.17565	-0.158945		-0.0494533	-0.00867267	-0.0565879	-0.0816974		57.45	-0.175433	-0.380281	-0.415275		95.75	-0.19721	-0.527975	-0.505454		75.0948	4.10983	3.70403	16.5608	10.3366	14.519	6.22688		0.203016	0.285393	1.11278	6.63087	4.11875	3.5263
96	-0.278258	-0.0742737	-0.170778	-0.159105		-0.0504317	-0.0111344	-0.0599193	-0.0856622		57.6	-0.181188	-0.380902	-0.412421		96	-0.201183	-0.527772	-0.506047		75.2909	4.11473	3.67777	16.5575	10.2545	14.8346	6.25652		0.202402	0.278039	1.12534	6.61639	4.1195	3.54137
96.25	-0.276167	-0.0713456	-0.17138	-0.161328		-0.0506378	-0.0186841	-0.0572893	-0.0829999		57.75	-0.190832	-0.387595	-0.40365		96.25	-0.200011	-0.527921	-0.505532		75.4869	4.12483	3.69392	16.5181	10.0965	14.959	6.23757		0.201328	0.274577	1.12225	6.59761	4.10315	3.54549
96.5	-0.278486	-0.0742219	-0.172512	-0.158658		-0.0483205	-0.0132373	-0.0582421	-0.0838184		57.9	-0.180016	-0.384464	-0.421157		96.5	-0.19744	-0.524939	-0.505899		75.683	4.09065	3.75421	16.4127	10.1071	14.7742	6.24229		0.204835	0.264689	1.12626	6.53463	4.12323	3.54125
96.75	-0.284365	-0.0804471	-0.168517	-0.160455		-0.0495681	-0.0128171	-0.0563741	-0.084242		58.05	-0.189945	-0.387373	-0.417635		96.75	-0.200928	-0.526913	-0.506528		75.8791	4.07192	3.73056	16.2892	10.1367	14.438	6.26965		0.201612	0.258209	1.16503	6.48528	4.12356	3.53357
97	-0.276774	-0.0842314	-0.178288	-0.160288		-0.0473902	-0.014166	-0.0561786	-0.0866811		58.2	-0.185894	-0.388305	-0.394519		97	-0.203068	-0.527936	-0.509944		76.0752	4.08006	3.60894	16.3268	10.0955	14.3128	6.24363		0.19418	0.26767	1.17281	6.49381	4.08604	3.50477
97.25	-0.281151	-0.0787725	-0.171721	-0.161079		-0.0538165	-0.00564355	-0.0582648	-0.086987		58.35	-0.191018	-0.385328	-0.389187		97.25	-0.20212	-0.526126	-0.506405		76.2712	4.03773	3.56193	16.3002	10.081	14.4181	6.20698		0.194342	0.284777	1.15948	6.55099	4.09122	3.49236
97.5	-0.278559	-0.0661613	-0.174471	-0.161946		-0.0452328	-0.0120984	-0.0611916	-0.0826004		58.5	-0.186693	-0.390293	-0.401188		97.5	-0.197789	-0.525191	-0.507421		76.4673	4.05205	3.6207	16.2112	10.0872	14.534	6.17732		0.196642	0.27822	1.15681	6.61724	4.0731	3.50226
97.75	-0.280348	-0.071075	-0.172192	-0.16036		-0.0483691	-0.0182794	-0.0561691	-0.0861841		58.65	-0.180632	-0.38768	-0.429578		97.75	-0.198937	-0.526931	-0.508742		76.6634	4.17582	3.68632	16.3014	10.0795	14.5516	6.15155		0.19495	0.277595	1.14006	6.62875	4.06596	3.50179
98	-0.277055	-0.0649859	-0.172657	-0.160182		-0.0552511	-0.00591094	-0.059748	-0.0833527		58.8	-0.187114	-0.393905	-0.429882		98	-0.201785	-0.528344	-0.507496		76.8594	4.21451	3.69153	16.5368	10.0207	14.5263	6.165		0.192295	0.298331	1.13423	6.57547	4.1068	3.48758
98.25	-0.27787	-0.0758555	-0.176237	-0.159427		-0.0514366	-0.0145141	-0.0579663	-0.0851038		58.95	-0.177681	-0.392248	-0.407722		98.25	-0.202699	-0.526441	-0.507353		77.0555	4.16248	3.65642	16.6433	9.9503	14.5599	6.15707		0.192482	0.310729	1.14966	6.58891	4.13059	3.46647
98.5	-0.287795	-0.0734881	-0.170255	-0.159655		-0.0530654	-0.0142842	-0.0549853	-0.0849878		59.1	-0.18781	-0.392032	-0.409257		98.5	-0.200761	-0.525853	-0.506953		77.2516	4.13122	3.64804	16.6022	10.0152	14.5301	6.16631		0.195195	0.310867	1.15124	6.61454	4.14531	3.46515
98.75	-0.277507	-0.070744	-0.178766	-0.159105		-0.0464984	-0.00668786	-0.0594117	-0.0833315		59.25	-0.178363	-0.392039	-0.413368		98.75	-0.206329	-0.527035	-0.509758		77.4476	4.10522	3.62653	16.6121	10.1149	14.4716	6.26977		0.195813	0.293578	1.14917	6.52852	4.1542	3.48829
99	-0.28555	-0.0674687	-0.172791	-0.160073		-0.0464897	-0.000543468	-0.058862	-0.0838313		59.4	-0.179723	-0.393637	-0.418097		99	-0.198408	-0.526645	-0.511315		77.6437	4.09593	3.60023	16.5765	10.0255	14.5644	6.33874		0.194647	0.272937	1.13216	6.46432	4.18187	3.5161
99.25	-0.278957	-0.0662709	-0.17731	-0.159699		-0.0488192	-0.00625393	-0.0590197	-0.0835527		59.55	-0.179697	-0.391797	-0.427964		99.25	-0.202143	-0.52453	-0.508955		77.8398	4.10576	3.61529	16.632	9.9545	14.6823	6.29369		0.193718	0.260057	1.11355	6.41498	4.19872	3.53098
99.5	-0.280618	-0.0754021	-0.181527	-0.160009		-0.0429394	-0.0171834	-0.0585713	-0.0847701		59.7	-0.176041	-0.397523	-0.417203		99.5	-0.197567	-0.523565	-0.508764		78.0359	4.07886	3.6265	16.7207	10.078	14.7501	6.2285		0.192978	0.25501	1.1403	6.39064	4.18175	3.52744
99.75	-0.282753	-0.0744782	-0.173607	-0.159102		-0.0506781	-0.0130349	-0.0560986	-0.0853039		59.85	-0.183082	-0.402042	-0.400704		99.75	-0.198856	-0.528686	-0.510637		78.2319	4.0649	3.64027	16.6124	10.2246	14.6708	6.22212		0.192251	0.271229	1.15412	6.4267	4.20455	3.53093
100	-0.280686	-0.0732344	-0.177134	-0.160851		-0.0527733	-0.00712666	-0.0558822	-0.0858022		60	-0.189263	-0.398946	-0.415712		100	-0.199626	-0.523732	-0.510108		78.428	4.10038	3.63095	16.6031	10.2751	14.5248	6.28382		0.191858	0.267534	1.12046	6.42696	4.26862	3.53363
100.25	-0.276385	-0.0795574	-0.173202	-0.158571		-0.0504616	-0.0165128	-0.0573916	-0.0822938		60.15	-0.187732	-0.401316	-0.440916		100.25	-0.202677	-0.527731	-0.509634		78.6241	4.13624	3.54985	16.6796	10.2647	14.4737	6.35419		0.194967	0.239633	1.10573	6.41963	4.29934	3.51694
100.5	-0.282155	-0.0771482	-0.170624	-0.16105		-0.0499208	0.000845847	-0.0572761	-0.0889826		60.3	-0.192393	-0.399036	-0.442275		100.5	-0.201977	-0.526812	-0.509913		78.8201
100.75	-0.28171	-0.0746148	-0.175084	-0.15926		-0.05171	-0.0118404	-0.0542075	-0.0855997		60.45	-0.190473	-0.396938	-0.437829		100.75	-0.196729	-0.528085	-0.507261		79.0162
101	-0.275804	-0.0755104	-0.166552	-0.160667		-0.0505469	-0.0152651	-0.058408	-0.0861338		60.6	-0.185695	-0.396894	-0.439358		101	-0.201544	-0.527181	-0.50924		79.2123
101.25	-0.284335	-0.0683246	-0.17182	-0.159034		-0.0485705	-0.0183546	-0.0563624	-0.0860348		60.75	-0.190318	-0.3991	-0.43791		101.25	-0.201036	-0.528765	-0.506645		79.4083
101.5	-0.275439	-0.0859868	-0.172177	-0.159544		-0.0491014	-0.0217157	-0.0581885	-0.0849215		60.9	-0.1873	-0.396783	-0.43233		101.5	-0.204012	-0.527026	-0.508764		79.6044
101.75	-0.284834	-0.0730119	-0.176034	-0.161256		-0.0489564	-0.0096696	-0.0613796	-0.0858571		61.05	-0.185408	-0.397897	-0.43139		101.75	-0.209794	-0.52744	-0.510266		79.8005
102	-0.275961	-0.078058	-0.177331	-0.158509		-0.0514791	-0.0137247	-0.058102	-0.0839359		61.2	-0.189928	-0.403508	-0.44526		102	-0.19865	-0.529457	-0.50977		79.9966
102.25	-0.274372	-0.0765499	-0.171794	-0.160007		-0.0481193	-0.0187338	-0.0556611	-0.0845932		61.35	-0.189882	-0.402334	-0.458488		102.25	-0.200301	-0.529742	-0.509885		80.1926
102.5	-0.279463	-0.0796213	-0.178108	-0.158639		-0.0463578	-0.00885724	-0.0589156	-0.0819522		61.5	-0.183588	-0.405444	-0.447325		102.5	-0.206687	-0.527969	-0.50822		80.3887
102.75	-0.27898	-0.0674661	-0.174427	-0.159344		-0.0548037	-0.00832999	-0.0574838	-0.0858275		61.65	-0.188603	-0.397973	-0.421391		102.75	-0.203091	-0.526681	-0.510813		80.5848
103	-0.277769	-0.0735697	-0.179744	-0.160115		-0.0528231	-0.00318186	-0.0596393	-0.0851316		61.8	-0.188115	-0.399884	-0.412681		103	-0.200053	-0.52583	-0.511539		80.7808
103.25	-0.278853	-0.0694889	-0.177317	-0.159525		-0.0508395	-0.0156383	-0.0597255	-0.0868726		61.95	-0.192094	-0.397575	-0.423621		103.25	-0.198988	-0.525791	-0.510303		80.9769
103.5	-0.281987	-0.075994	-0.175518	-0.159461		-0.0520764	-0.012254	-0.0603291	-0.0838409		62.1	-0.176272	-0.409385	-0.432995		103.5	-0.205266	-0.529692	-0.510801		81.173
103.75	-0.281669	-0.0788003	-0.178646	-0.158903		-0.0511649	-0.0174344	-0.0599829	-0.0851436		62.25	-0.189428	-0.410295	-0.442035		103.75	-0.20381	-0.524847	-0.512816		81.3691
104	-0.281652	-0.0853634	-0.174053	-0.159184		-0.0481676	-0.0179797	-0.0552616	-0.0868887		62.4	-0.189815	-0.408073	-0.445192		104	-0.200721	-0.525532	-0.509046		81.5651
104.25	-0.278824	-0.081332	-0.171547	-0.15921		-0.0474188	-0.00894147	-0.0596953	-0.0869633		62.55	-0.185044	-0.406509	-0.442288		104.25	-0.201343	-0.522847	-0.513448		81.7612
104.5	-0.276712	-0.0899995	-0.180665	-0.160382		-0.0482165	-0.0141493	-0.0561006	-0.0887169		62.7	-0.189508	-0.409021	-0.453567		104.5	-0.199938	-0.525819	-0.511451		81.9573
104.75	-0.27678	-0.0826484	-0.174922	-0.160062		-0.0519535	-0.0155738	-0.0589268	-0.0833322		62.85	-0.19006	-0.403679	-0.449072		104.75	-0.203067	-0.526788	-0.510771		82.1533
105	-0.280756	-0.0913575	-0.173885	-0.161489		-0.0496206	-0.0105833	-0.0568205	-0.0842324		63	-0.185459	-0.40713	-0.438009		105	-0.203767	-0.525926	-0.511021		82.3494
105.25	-0.283584	-0.0769655	-0.167623	-0.159974		-0.0454407	-0.00969305	-0.0596234	-0.0846241		63.15	-0.190534	-0.40528	-0.444766		105.25	-0.201896	-0.526676	-0.5106		82.5455
105.5	-0.277607	-0.0783956	-0.177835	-0.160676		-0.049684	-0.0079522	-0.05758	-0.0860044		63.3	-0.193065	-0.405087	-0.443412		105.5	-0.204209	-0.52591	-0.513077		82.7415
105.75	-0.281285	-0.0843432	-0.174718	-0.157435		-0.0515558	-0.00613068	-0.0598938	-0.0851664		63.45	-0.185165	-0.4055	-0.449816		105.75	-0.207826	-0.525956	-0.512949		82.9376
106	-0.286792	-0.0850189	-0.175721	-0.159631		-0.0519253	-0.00315102	-0.0602981	-0.0869901		63.6	-0.187591	-0.406366	-0.449825		106	-0.213274	-0.528941	-0.5128		83.1337
106.25	-0.276153	-0.0700921	-0.179038	-0.161232		-0.047362	-0.0202482	-0.0600373	-0.0864501		63.75	-0.191968	-0.410818	-0.437468		106.25	-0.202645	-0.524537	-0.509234		83.3298
106.5	-0.277304	-0.0689335	-0.167895	-0.15996		-0.0546186	-0.0192477	-0.058576	-0.0848521		63.9	-0.193144	-0.409885	-0.440849		106.5	-0.203829	-0.529153	-0.511477		83.5258
106.75	-0.284175	-0.0723876	-0.175984	-0.159246		-0.0562243	-0.00857902	-0.058958	-0.0847797		64.05	-0.19033	-0.404292	-0.439577		106.75	-0.203365	-0.527446	-0.509709		83.7219
107	-0.277277	-0.0698289	-0.16989	-0.157951		-0.0497071	-0.0210435	-0.0598662	-0.0877776		64.2	-0.19372	-0.411482	-0.435852		107	-0.201445	-0.526348	-0.512811		63.6
107.25	-0.284765	-0.0764278	-0.170793	-0.160795		-0.0540898	-0.000357643	-0.0601612	-0.0879053		64.35	-0.194768	-0.407832	-0.447487		107.25	-0.204104	-0.525709	-0.51192		63.75
107.5	-0.282084	-0.069645	-0.181214	-0.158429		-0.0499573	-0.0169649	-0.0569001	-0.0880678		64.5	-0.201061	-0.41179	-0.455023		107.5	-0.201173	-0.528741	-0.515857		63.9
107.75	-0.279712	-0.0733321	-0.175318	-0.161482		-0.0538958	-0.0223157	-0.0609984	-0.086135		64.65	-0.185901	-0.406587	-0.448039		107.75	-0.201602	-0.525239	-0.512487		64.05
108	-0.281765	-0.0678579	-0.173277	-0.160132		-0.056849	-0.0121061	-0.0638441	-0.0877884		64.8	-0.183971	-0.409542	-0.451335		108	-0.205085	-0.525605	-0.512505		64.2
108.25	-0.28047	-0.0621733	-0.185393	-0.158423		-0.0490333	-0.0116073	-0.0637619	-0.087935		64.95	-0.185046	-0.415785	-0.459519		108.25	-0.201082	-0.526654	-0.513501		64.35
108.5	-0.283952	-0.0635365	-0.175261	-0.159495		-0.0507403	-0.0198034	-0.0591353	-0.0844176		65.1	-0.192665	-0.414316	-0.456393		108.5	-0.203658	-0.527259	-0.514382		64.5
108.75	-0.279933	-0.0637217	-0.179596	-0.159398		-0.0506186	-0.0180586	-0.0595058	-0.0849943		65.25	-0.185549	-0.41068	-0.451092		108.75	-0.209072	-0.525385	-0.513049		64.65
109	-0.273628	-0.0673519	-0.185342	-0.159298		-0.0459157	-0.0101804	-0.0597766	-0.0861643		65.4	-0.199768	-0.411907	-0.445461		109	-0.201514	-0.531809	-0.512311		64.8
109.25	-0.280421	-0.0640665	-0.175275	-0.160403		-0.0484491	-0.0085255	-0.0588268	-0.0872014		65.55	-0.184049	-0.41007	-0.451422		109.25	-0.20453	-0.527708	-0.51482		64.95
109.5	-0.274809	-0.0737531	-0.184073	-0.160881		-0.0552898	-0.0215868	-0.061224	-0.088642		65.7	-0.190499	-0.415039	-0.460316		109.5	-0.20484	-0.52781	-0.51139		65.1
109.75	-0.277915	-0.0689512	-0.170631	-0.157837		-0.0474483	-0.0179936	-0.0631036	-0.0864593		65.85	-0.19017	-0.413804	-0.457042		109.75	-0.20579	-0.525926	-0.512201		65.25
110	-0.277881	-0.0699672	-0.175295	-0.158757		-0.0506687	-0.0115865	-0.061092	-0.0857723		66	-0.189183	-0.412518	-0.452758		110	-0.200997	-0.529527	-0.51103		65.4
110.25	-0.278857	-0.0698262	-0.177266	-0.158251		-0.0560779	-0.0213129	-0.0605672	-0.0856984		66.15	-0.187632	-0.425948	-0.457856		110.25	-0.207581	-0.528171	-0.511653		65.55
110.5	-0.281269	-0.0633892	-0.183664	-0.157822		-0.0521527	-0.0212903	-0.0610036	-0.0876877		66.3	-0.188605	-0.408503	-0.477064		110.5	-0.201416	-0.52757	-0.514651		65.7
110.75	-0.279956	-0.0659598	-0.180008	-0.159282		-0.0498818	-0.0112184	-0.0563144	-0.084632		66.45	-0.192507	-0.40982	-0.494075		110.75	-0.204248	-0.525098	-0.513947		65.85
111	-0.281781	-0.0602552	-0.17875	-0.159541		-0.047057	-0.0158232	-0.062742	-0.0873611		66.6	-0.187359	-0.412489	-0.484389		111	-0.204763	-0.527904	-0.51381		66
111.25	-0.282479	-0.0670906	-0.181962	-0.15732		-0.0512914	-0.0195111	-0.0598523	-0.0873967		66.75	-0.193643	-0.413107	-0.460781		111.25	-0.203114	-0.527109	-0.51554		66.15
111.5	-0.283063	-0.0700531	-0.178119	-0.157634		-0.051226	-0.0242745	-0.0657535	-0.0851333		66.9	-0.198743	-0.41183	-0.458471		111.5	-0.209621	-0.529694	-0.51488		66.3
111.75	-0.279722	-0.0673199	-0.187062	-0.158663		-0.0522266	-0.0132266	-0.0659302	-0.0826546		67.05	-0.190336	-0.415204	-0.478349		111.75	-0.208204	-0.524581	-0.513811		66.45
112	-0.285725	-0.067481	-0.176544	-0.159489		-0.0514818	-0.0380397	-0.0596044	-0.0859361		67.2	-0.204558	-0.415606	-0.478044		112	-0.201699	-0.528485	-0.514617		66.6
112.25	-0.279688	-0.0820694	-0.18345	-0.159715		-0.0516675	-0.00541191	-0.0624688	-0.0872839		67.35	-0.193551	-0.416392	-0.456886		112.25	-0.203377	-0.528696	-0.513436		66.75
112.5	-0.282381	-0.0725439	-0.17555	-0.160335		-0.058049	-0.0213366	-0.0600989	-0.0878635		67.5	-0.190637	-0.421701	-0.463743		112.5	-0.211604	-0.524187	-0.514079		66.9
112.75	-0.279901	-0.0717647	-0.172422	-0.159596		-0.0518657	-0.0274914	-0.0587312	-0.0880152		67.65	-0.203166	-0.41366	-0.47755		112.75	-0.206341	-0.53111	-0.513991		67.05
113	-0.277499	-0.0660331	-0.190184	-0.15778		-0.0461859	-0.0217981	-0.0599612	-0.0887464		67.8	-0.187722	-0.418166	-0.467478		113	-0.19917	-0.528349	-0.513731		67.2
113.25	-0.282204	-0.0790791	-0.179974	-0.158922		-0.0554658	-0.0169312	-0.062307	-0.0887434		67.95	-0.196142	-0.424165	-0.46097		113.25	-0.206738	-0.527134	-0.514097		67.35
113.5	-0.280981	-0.0741621	-0.175705	-0.158433		-0.0566103	-0.0108294	-0.0613074	-0.0910259		68.1	-0.196115	-0.418455	-0.456323		113.5	-0.205877	-0.527824	-0.513376		67.5
113.75	-0.28085	-0.0680693	-0.175359	-0.158175		-0.0566409	-0.0307473	-0.0612677	-0.0888553		68.25	-0.191876	-0.423644	-0.459632		113.75	-0.203344	-0.524356	-0.51449		67.65
114	-0.280909	-0.0849192	-0.180488	-0.158001		-0.0542229	-0.00566266	-0.0615751	-0.0893047		68.4	-0.193335	-0.422571	-0.477704		114	-0.203768	-0.527135	-0.51456		67.8
114.25	-0.280375	-0.0655275	-0.183962	-0.158434		-0.0495545	-0.0139351	-0.0625012	-0.0879748		68.55	-0.200234	-0.427755	-0.47154		114.25	-0.206183	-0.530189	-0.516241		67.95
114.5	-0.275456	-0.0677367	-0.181086	-0.158611		-0.0489064	-0.0173644	-0.0635286	-0.0871409		68.7	-0.18635	-0.427732	-0.465938		114.5	-0.204102	-0.528083	-0.51461		68.1
114.75	-0.283187	-0.0796589	-0.179044	-0.157812		-0.0590086	-0.0126118	-0.0596127	-0.0869955		68.85	-0.193796	-0.420536	-0.486582		114.75	-0.205323	-0.52792	-0.515289		68.25
115	-0.279885	-0.0713871	-0.187856	-0.160731		-0.0490259	-0.0150706	-0.0613935	-0.085882		69	-0.186507	-0.420596	-0.497381		115	-0.202169	-0.526708	-0.515221		68.4
115.25	-0.277873	-0.0762181	-0.183095	-0.159891		-0.0494009	-0.0151905	-0.0621314	-0.0875019		69.15	-0.189444	-0.42183	-0.501208		115.25	-0.202833	-0.527283	-0.517899		68.55
115.5	-0.283154	-0.0736132	-0.18152	-0.158493		-0.0504746	-0.0142315	-0.0628273	-0.0868859		69.3	-0.200013	-0.429013	-0.501655		115.5	-0.206203	-0.527346	-0.515153		68.7
115.75	-0.28653	-0.0693146	-0.177149	-0.160319		-0.0546523	0.00167875	-0.0601207	-0.0879243		69.45	-0.199993	-0.425594	-0.498491		115.75	-0.202223	-0.526411	-0.515743		68.85
116	-0.27997	-0.0651303	-0.182047	-0.158566		-0.0512778	-0.0242742	-0.0601544	-0.0835304		69.6	-0.18704	-0.426624	-0.484811		116	-0.20853	-0.530724	-0.516568		69
116.25	-0.283752	-0.0682889	-0.177876	-0.159873		-0.0555382	-0.0191853	-0.0636291	-0.0864425		69.75	-0.191197	-0.426135	-0.458576		116.25	-0.208261	-0.529828	-0.515723		69.15
116.5	-0.284581	-0.0720183	-0.187154	-0.159736		-0.0536054	-0.0120592	-0.0631651	-0.0888327		69.9	-0.198131	-0.418903	-0.449175		116.5	-0.204413	-0.52651	-0.516703		69.3
116.75	-0.279707	-0.0647758	-0.185045	-0.15874		-0.0571989	-0.00623848	-0.058098	-0.0878544		70.05	-0.20274	-0.431601	-0.460839		116.75	-0.205844	-0.526005	-0.516792		69.45
117	-0.27769	-0.0731874	-0.18444	-0.160098		-0.0552742	-0.0226981	-0.0630464	-0.0881433		70.2	-0.205077	-0.429999	-0.482393		117	-0.202915	-0.526933	-0.514033		69.6
117.25	-0.285539	-0.0713011	-0.177911	-0.159234		-0.0545269	-0.0122727	-0.0597376	-0.0864456		70.35	-0.187371	-0.425037	-0.481406		117.25	-0.207145	-0.52466	-0.515208		69.75
117.5	-0.289296	-0.0685251	-0.183631	-0.158954		-0.0524377	-0.0278431	-0.0601235	-0.0874542		70.5	-0.197474	-0.434063	-0.466054		117.5	-0.205762	-0.526112	-0.517794		69.9
117.75	-0.284521	-0.0774825	-0.183399	-0.159759		-0.0555931	-0.0216521	-0.0617284	-0.0853858		70.65	-0.196613	-0.433286	-0.467189		117.75	-0.203779	-0.526439	-0.515945		70.05
118	-0.282687	-0.0754933	-0.179845	-0.159403		-0.0517334	-0.0309859	-0.0615238	-0.0909829		70.8	-0.195012	-0.430155	-0.465124		118	-0.20362	-0.525473	-0.514873		70.2
118.25	-0.283006	-0.0812127	-0.179128	-0.158728		-0.0540571	-0.0239325	-0.0651031	-0.087383		70.95	-0.194156	-0.425295	-0.470661		118.25	-0.201814	-0.526383	-0.516035		70.35
118.5	-0.280364	-0.0764864	-0.180551	-0.159685		-0.051563	-0.0177673	-0.0583631	-0.0902306		71.1	-0.199542	-0.42446	-0.499647		118.5	-0.200822	-0.531222	-0.518788		70.5
118.75	-0.282525	-0.0768672	-0.184246	-0.158455		-0.0538387	-0.0116515	-0.0620316	-0.0884755		71.25	-0.208523	-0.425759	-0.50758		118.75	-0.207352	-0.527715	-0.516001		70.65
119	-0.289402	-0.0765566	-0.185923	-0.159604		-0.0577281	-0.00263415	-0.0589575	-0.0869522		71.4	-0.205919	-0.438442	-0.480401		119	-0.206029	-0.526738	-0.517212		70.8
119.25	-0.286413	-0.085496	-0.182662	-0.158582		-0.0508899	-0.0164588	-0.0620449	-0.0891624		71.55	-0.196877	-0.425563	-0.480148		119.25	-0.208835	-0.526628	-0.516802		70.95
119.5	-0.284498	-0.0766925	-0.181807	-0.157893		-0.0543603	-0.0157634	-0.0612584	-0.0851518		71.7	-0.196188	-0.431364	-0.506401		119.5	-0.203762	-0.526247	-0.51503		71.1
119.75	-0.283288	-0.0842192	-0.180771	-0.157713		-0.0563925	-0.0183193	-0.062279	-0.0877158		71.85	-0.198667	-0.430648	-0.509261		119.75	-0.208108	-0.530918	-0.517709		71.25
120	-0.2857	-0.0753152	-0.181809	-0.158497		-0.0484561	-0.0111397	-0.0604331	-0.0881134		72	-0.196588	-0.432975	-0.502004		120	-0.210811	-0.526658	-0.516284		71.4
120.25	-0.278683	-0.0742857	-0.186032	-0.157084		-0.0579571	-0.0219249	-0.063699	-0.0888118		72.15	-0.200384	-0.430682	-0.501933		120.25	-0.206364	-0.52804	-0.518044		71.55
120.5	-0.280528	-0.0716455	-0.184466	-0.158491		-0.0538347	-0.00617833	-0.0614096	-0.0885794		72.3	-0.193443	-0.43421	-0.495229		120.5	-0.203988	-0.527358	-0.516161		71.7
120.75	-0.282678	-0.0827873	-0.180912	-0.159611		-0.0552581	-0.0225805	-0.0624816	-0.0891032		72.45	-0.203484	-0.432816	-0.492899		120.75	-0.206833	-0.527676	-0.517489		71.85
121	-0.283749	-0.0718991	-0.183603	-0.159768		-0.0521061	-0.0235243	-0.0633915	-0.0890163		72.6	-0.196338	-0.432424	-0.510949		121	-0.205489	-0.528214	-0.514094		72
121.25	-0.283526	-0.0794495	-0.187108	-0.156967		-0.0564314	-0.0243014	-0.0631962	-0.0867273		72.75	-0.204487	-0.428902	-0.515681		121.25	-0.204053	-0.52893	-0.516887		72.15
121.5	-0.286912	-0.0752433	-0.184183	-0.159019		-0.0558979	-0.0213436	-0.0630248	-0.089502		72.9	-0.208	-0.433323	-0.508662		121.5	-0.209113	-0.525059	-0.518372		72.3
121.75	-0.280727	-0.0653426	-0.184013	-0.157167		-0.0553543	-0.026429	-0.0618489	-0.0895462		73.05	-0.201964	-0.433152	-0.514319		121.75	-0.208495	-0.526068	-0.518989		72.45
122	-0.284312	-0.0715791	-0.1858	-0.157805		-0.0533868	-0.0285504	-0.06068	-0.0860087		73.2	-0.201881	-0.431737	-0.50913		122	-0.203352	-0.525772	-0.515085		72.6
122.25	-0.282657	-0.0703641	-0.189493	-0.158602		-0.0528759	-0.0176645	-0.0637433	-0.0904009		73.35	-0.202203	-0.428764	-0.494186		122.25	-0.205379	-0.52498	-0.517068		72.75
122.5	-0.287062	-0.0784951	-0.181748	-0.158373		-0.0535597	-0.0204685	-0.0620998	-0.0880565		73.5	-0.197609	-0.429373	-0.496652		122.5	-0.202899	-0.529221	-0.517		72.9
122.75	-0.287344	-0.0742393	-0.181974	-0.156913		-0.0523062	-0.0223181	-0.0633243	-0.0883471		73.65	-0.193877	-0.4326	-0.497125		122.75	-0.20623	-0.524969	-0.518744		73.05
123	-0.285785	-0.0732995	-0.184813	-0.158399		-0.0476009	-0.0223866	-0.0625994	-0.0889879		73.8	-0.205906	-0.433549	-0.481624		123	-0.209695	-0.52571	-0.516185		73.2
123.25	-0.284531	-0.079016	-0.182855	-0.157822		-0.053729	-0.0144218	-0.0622749	-0.0870097		73.95	-0.199761	-0.434263	-0.486454		123.25	-0.206488	-0.527119	-0.518866		73.35
123.5	-0.283363	-0.0794208	-0.181323	-0.156941		-0.0523069	-0.0204164	-0.058391	-0.0851635		74.1	-0.195974	-0.431697	-0.499707		123.5	-0.201971	-0.5271	-0.517344		73.5
123.75	-0.281476	-0.0829398	-0.182384	-0.157214		-0.0508814	-0.0179617	-0.0644254	-0.0866815		74.25	-0.200295	-0.431179	-0.495731		123.75	-0.198485	-0.525589	-0.517806		73.65
124	-0.284349	-0.0791066	-0.185049	-0.157694		-0.0507352	-0.0308545	-0.061801	-0.0899793		74.4	-0.189689	-0.429841	-0.504068		124	-0.204259	-0.528532	-0.516569		73.8
124.25	-0.283413	-0.0821078	-0.185008	-0.158446		-0.0463362	-0.0301876	-0.0645864	-0.088486		74.55	-0.200452	-0.438805	-0.511679		124.25	-0.205387	-0.526319	-0.51675		73.95
124.5	-0.283424	-0.0701142	-0.175886	-0.15832		-0.0556528	-0.0314897	-0.0640507	-0.0882474		74.7	-0.199113	-0.433964	-0.488254		124.5	-0.203858	-0.527668	-0.51879		74.1
124.75	-0.28059	-0.0709724	-0.181326	-0.157971		-0.0508396	-0.0211463	-0.0657185	-0.0873241		74.85	-0.201326	-0.425893	-0.469702		124.75	-0.202141	-0.526957	-0.513986		74.25
125	-0.284744	-0.0777621	-0.195935	-0.158034		-0.05476	-0.0358989	-0.0636893	-0.0869049		75	-0.193576	-0.438487	-0.487461		125	-0.202297	-0.525976	-0.517166		74.4
125.25	-0.283289	-0.07212	-0.189664	-0.156768		-0.0549826	-0.0149723	-0.0660899	-0.0882325		75.15	-0.196014	-0.431712	-0.51945		125.25	-0.20221	-0.525564	-0.516045		74.55
125.5	-0.288046	-0.0651538	-0.189392	-0.156989		-0.0489611	-0.0204829	-0.0620145	-0.0892931		75.3	-0.200732	-0.423327	-0.523454		125.5	-0.200248	-0.527909	-0.517458		74.7
125.75	-0.285059	-0.0830463	-0.183323	-0.158454		-0.0538827	-0.0212557	-0.0631401	-0.0884877		75.45	-0.202392	-0.432666	-0.507874		125.75	-0.199901	-0.526981	-0.51991		74.85
126	-0.283121	-0.0883551	-0.18928	-0.15809		-0.0499698	-0.0262353	-0.0605904	-0.0854887		75.6	-0.198733	-0.428074	-0.508922		126	-0.206109	-0.5296	-0.518458		75
126.25	-0.285537	-0.083775	-0.187834	-0.157018		-0.0510226	-0.0112486	-0.0601269	-0.0870275		75.75	-0.201989	-0.432213	-0.517893		126.25	-0.203698	-0.525093	-0.517371		75.15
126.5	-0.282158	-0.0836946	-0.188171	-0.157934		-0.0496451	-0.0258968	-0.0641422	-0.0873645		75.9	-0.201938	-0.433511	-0.519383		126.5	-0.205665	-0.527526	-0.517548		75.3
126.75	-0.289515	-0.0708395	-0.181265	-0.155593		-0.0528944	-0.0267667	-0.0611914	-0.090628		76.05	-0.209095	-0.432426	-0.521305		126.75	-0.204081	-0.526686	-0.516065		75.45
127	-0.281576	-0.078127	-0.186107	-0.15614		-0.0513086	-0.0238728	-0.0613913	-0.0868181		76.2	-0.207494	-0.432445	-0.531679		127	-0.206247	-0.524641	-0.515293		75.6
127.25	-0.279453	-0.0795448	-0.186448	-0.155894		-0.051446	-0.0265561	-0.063562	-0.0878282		76.35	-0.208596	-0.431009	-0.537145		127.25	-0.207363	-0.525239	-0.515821		75.75
127.5	-0.282864	-0.0767549	-0.188673	-0.157698		-0.0486502	-0.0291976	-0.0580427	-0.0874425		76.5	-0.204416	-0.428024	-0.535231		127.5	-0.208417	-0.527298	-0.515718		75.9
127.75	-0.286565	-0.0779234	-0.184541	-0.156388		-0.0559544	-0.0366697	-0.0652975	-0.0872382		76.65	-0.205842	-0.438251	-0.527362		127.75	-0.202185	-0.525954	-0.516649		76.05
128	-0.290042	-0.0679149	-0.189739	-0.157039		-0.0566131	-0.0281887	-0.0620243	-0.0900298		76.8	-0.208044	-0.433706	-0.506978		128	-0.204473	-0.528859	-0.51797		76.2
128.25	-0.286385	-0.0681809	-0.186445	-0.15756		-0.0531043	-0.0213132	-0.0611431	-0.0892113		76.95	-0.201672	-0.430063	-0.506068		128.25	-0.204381	-0.527875	-0.517661		76.35
128.5	-0.284032	-0.0743429	-0.184791	-0.155977		-0.0502339	-0.022129	-0.0627504	-0.0892437		77.1	-0.19622	-0.433975	-0.533036		128.5	-0.206915	-0.523265	-0.517552		76.5
128.75	-0.281517	-0.0818029	-0.183447	-0.156745		-0.0512806	-0.0288206	-0.0594508	-0.088964		77.25	-0.20667	-0.437228	-0.542498		128.75	-0.204954	-0.525071	-0.516748		76.65
129	-0.282248	-0.0759968	-0.190517	-0.155904		-0.0511772	-0.02516	-0.0639013	-0.0890651		77.4	-0.196588	-0.43883	-0.526423		129	-0.208541	-0.525613	-0.516998		76.8
129.25	-0.287318	-0.0782941	-0.188931	-0.157769		-0.0584456	-0.030879	-0.0605581	-0.088762		77.55	-0.198346	-0.43262	-0.514601		129.25	-0.204423	-0.526662	-0.518715		76.95
129.5	-0.288312	-0.0754895	-0.189763	-0.154944		-0.0535514	-0.023191	-0.0634237	-0.0881773		77.7	-0.207467	-0.435929	-0.519745		129.5	-0.20727	-0.52886	-0.518521		77.1
129.75	-0.287075	-0.081929	-0.182756	-0.154021		-0.0512223	-0.0308332	-0.0602111	-0.0891915		77.85	-0.2014	-0.438507	-0.521777		129.75	-0.206095	-0.52883	-0.515457		77.25
130	-0.287585	-0.0740857	-0.183208	-0.156884		-0.0464555	-0.0192916	-0.060242	-0.08932		78	-0.205702	-0.437118	-0.509518		130	-0.203706	-0.523047	-0.518603		77.4
130.25	-0.280099	-0.0850267	-0.184386	-0.157098		-0.0500209	-0.0145158	-0.0620045	-0.0866969		78.15	-0.208626	-0.43453	-0.501419		130.25	-0.207067	-0.524737	-0.519196		77.55
130.5	-0.287516	-0.086786	-0.189133	-0.157717		-0.0504289	-0.0236945	-0.0628511	-0.0874596		78.3	-0.198651	-0.433446	-0.503671		130.5	-0.207358	-0.52575	-0.517357		77.7
130.75	-0.285172	-0.0778984	-0.195328	-0.155834		-0.0493516	-0.0388936	-0.05885	-0.0891297		78.45	-0.203155	-0.431149	-0.511072		130.75	-0.205033	-0.522911	-0.520521		77.85
131	-0.28188	-0.0807093	-0.187535	-0.156738		-0.0520505	-0.0182492	-0.0609498	-0.0891408		78.6	-0.194743	-0.434267	-0.515557		131	-0.204341	-0.527198	-0.519196		78
131.25	-0.281722	-0.0693448	-0.188804	-0.156692		-0.0523905	-0.0128656	-0.0632899	-0.0895327		78.75	-0.208139	-0.440847	-0.518827		131.25	-0.201861	-0.525906	-0.517451		78.15
131.5	-0.289713	-0.0755703	-0.189646	-0.156263		-0.0533859	-0.0167396	-0.0634521	-0.0880126		78.9	-0.203528	-0.431873	-0.517165		131.5	-0.210114	-0.525381	-0.516017		78.3
131.75	-0.284119	-0.0897793	-0.192679	-0.156301		-0.0535715	-0.0237101	-0.063187	-0.0890707		79.05	-0.196471	-0.437201	-0.508668		131.75	-0.202894	-0.527761	-0.517113		78.45
132	-0.288907	-0.0804011	-0.194835	-0.155974		-0.0531109	-0.0101099	-0.0635906	-0.0902869		79.2	-0.20014	-0.439349	-0.502526		132	-0.204331	-0.526685	-0.517591		78.6
132.25	-0.286185	-0.0840021	-0.188022	-0.156179		-0.0560269	-0.0219227	-0.0617769	-0.0897342		79.35	-0.202367	-0.435069	-0.495359		132.25	-0.210263	-0.527243	-0.518198		78.75
132.5	-0.290533	-0.0713893	-0.186988	-0.155487		-0.0527137	-0.0201299	-0.0623542	-0.0893561		79.5	-0.184424	-0.435738	-0.492622		132.5	-0.201151	-0.527701	-0.518089		78.9
132.75	-0.28224	-0.0767212	-0.188452	-0.155385		-0.0566049	-0.0228265	-0.060752	-0.088557		79.65	-0.207961	-0.441162	-0.500316		132.75	-0.204326	-0.52335	-0.516842		79.05
133	-0.286028	-0.0761471	-0.183817	-0.155986		-0.0510372	-0.0177902	-0.0647962	-0.0887838		79.8	-0.204924	-0.435502	-0.524153		133	-0.207919	-0.525548	-0.518244		79.2
133.25	-0.284864	-0.0788917	-0.187903	-0.155753		-0.0471164	-0.00666201	-0.0599969	-0.0878579		79.95	-0.19828	-0.43952	-0.53735		133.25	-0.204571	-0.524496	-0.518183		79.35
133.5	-0.282341	-0.0762755	-0.182608	-0.155384		-0.0543413	-0.0252061	-0.0612569	-0.0883781		80.1	-0.202871	-0.440768	-0.51704		133.5	-0.204012	-0.524172	-0.517926		79.5
133.75	-0.286389	-0.0748756	-0.189659	-0.154566		-0.0537704	-0.0329362	-0.0600129	-0.0880004		80.25	-0.20264	-0.438025	-0.509494		133.75	-0.200769	-0.526823	-0.518485		79.65
134	-0.279336	-0.0767644	-0.190249	-0.156563		-0.0469825	-0.013576	-0.0649109	-0.087586		80.4	-0.197472	-0.434477	-0.525466		134	-0.2032	-0.524354	-0.516993		79.8
134.25	-0.282983	-0.0855212	-0.192837	-0.156477		-0.0496553	-0.0233472	-0.0646206	-0.0883952		80.55	-0.196672	-0.438905	-0.534121		134.25	-0.20379	-0.525479	-0.517813		79.95
134.5	-0.282598	-0.0832383	-0.186555	-0.154611		-0.0570014	-0.0218416	-0.0657773	-0.0864102		80.7	-0.205232	-0.443583	-0.528198		134.5	-0.210356	-0.524471	-0.518947		80.1
134.75	-0.291959	-0.0816221	-0.194703	-0.15663		-0.0550081	-0.0204753	-0.0654917	-0.0865352		80.85	-0.211332	-0.438541	-0.523664		134.75	-0.204526	-0.528295	-0.518731		80.25
135	-0.287893	-0.0828652	-0.183433	-0.154997		-0.0513549	-0.0222228	-0.0655785	-0.0906276		81	-0.208062	-0.437863	-0.528682		135	-0.204416	-0.525445	-0.519062		80.4
135.25	-0.286964	-0.0887978	-0.189944	-0.15749		-0.0494202	-0.0172629	-0.0642405	-0.0889935		81.15	-0.201855	-0.43571	-0.522894		135.25	-0.208483	-0.526487	-0.517104		80.55
135.5	-0.289561	-0.0915594	-0.188688	-0.154265		-0.0490727	-0.0189944	-0.0655879	-0.08504		81.3	-0.202835	-0.442285	-0.506405		135.5	-0.204443	-0.526517	-0.519604		80.7
135.75	-0.286191	-0.0794878	-0.187018	-0.154559		-0.0524515	-0.0238568	-0.0653133	-0.0876882		81.45	-0.208206	-0.439345	-0.507008		135.75	-0.204779	-0.524401	-0.517267		80.85
136	-0.288194	-0.0731121	-0.195671	-0.154577		-0.0556199	-0.00878081	-0.0617897	-0.0870377		81.6	-0.195786	-0.441446	-0.516804		136	-0.20484	-0.52719	-0.51985		81
136.25	-0.284479	-0.0791349	-0.189624	-0.154629		-0.0502328	-0.0279948	-0.0642188	-0.0881123		81.75	-0.202713	-0.441028	-0.509734		136.25	-0.205161	-0.521668	-0.51701		81.15
136.5	-0.286813	-0.0798067	-0.189376	-0.154718		-0.0517417	-0.020234	-0.0631373	-0.0875277		81.9	-0.20668	-0.441764	-0.519066		136.5	-0.205982	-0.526021	-0.517542		81.3
136.75	-0.282398	-0.0715781	-0.19264	-0.154938		-0.0521468	-0.0245577	-0.0612242	-0.0844481		82.05	-0.196823	-0.434105	-0.546739		136.75	-0.202992	-0.523717	-0.520149		81.45
137	-0.282434	-0.0775706	-0.188083	-0.1539		-0.0567528	-0.0292551	-0.0632214	-0.0871747		82.2	-0.196407	-0.437662	-0.541749		137	-0.201549	-0.528473	-0.518916		81.6
137.25	-0.287428	-0.0779234	-0.192511	-0.155177		-0.0545539	-0.0234609	-0.0653829	-0.0868163		82.35	-0.197432	-0.44324	-0.532165		137.25	-0.206488	-0.526212	-0.520001		81.75
137.5	-0.285367	-0.0854261	-0.194292	-0.154856		-0.0515316	-0.0162249	-0.0629999	-0.0867383		82.5	-0.205223	-0.43766	-0.546954		137.5	-0.201377	-0.524934	-0.517105		81.9
137.75	-0.287016	-0.0803657	-0.19128	-0.154543		-0.0541934	-0.0255778	-0.0646561	-0.0876844		82.65	-0.20783	-0.438043	-0.543884		137.75	-0.203655	-0.525326	-0.51783		82.05
138	-0.28526	-0.0828947	-0.193912	-0.152846		-0.0570215	-0.0164746	-0.0635547	-0.0856909		82.8	-0.197436	-0.438243	-0.534758		138	-0.207509	-0.526305	-0.517754		82.2
138.25	-0.286391	-0.0726745	-0.186898	-0.153898		-0.0528319	-0.0254198	-0.0672825	-0.087657		82.95	-0.202925	-0.436732	-0.541342		138.25	-0.205312	-0.524765	-0.520829		82.35
138.5	-0.287569	-0.0818211	-0.190713	-0.155762		-0.0509451	-0.0225531	-0.0623607	-0.0860535		83.1	-0.208039	-0.4387	-0.546591		138.5	-0.210755	-0.525402	-0.517562		82.5
138.75	-0.286017	-0.0806189	-0.189335	-0.15448		-0.05395	-0.0226726	-0.062121	-0.0880264		83.25	-0.203033	-0.437354	-0.55846		138.75	-0.205349	-0.526619	-0.518143		82.65
139	-0.285472	-0.0792291	-0.195101	-0.154508		-0.0526201	-0.00984054	-0.0666511	-0.084684		83.4	-0.194729	-0.442613	-0.566256		139	-0.205507	-0.527356	-0.517882		82.8
139.25	-0.287797	-0.0841866	-0.194908	-0.155169		-0.0454391	-0.0204885	-0.065575	-0.0873296		83.55	-0.197983	-0.436048	-0.556971		139.25	-0.20522	-0.52637	-0.518692		82.95
139.5	-0.285997	-0.075802	-0.187187	-0.152529		-0.0516446	-0.0184278	-0.0627591	-0.0881914		83.7	-0.20162	-0.439737	-0.540798		139.5	-0.205186	-0.523636	-0.518204		83.1
139.75	-0.290242	-0.0778611	-0.189198	-0.153883		-0.0523759	-0.0157689	-0.0659503	-0.0889932		83.85	-0.195745	-0.437168	-0.526741		139.75	-0.207211	-0.528744	-0.51699		83.25
140	-0.289788	-0.0821274	-0.191296	-0.151851		-0.0506677	-0.0165015	-0.0646379	-0.0878502		84	-0.206113	-0.442481	-0.528879		140	-0.207225	-0.521436	-0.518464		83.4
140.25	-0.287354	-0.0868908	-0.188902	-0.152853		-0.0493766	-0.0270788	-0.0583146	-0.0879031		84.15	-0.199604	-0.440021	-0.538138		140.25	-0.208485	-0.522909	-0.518168		83.55
140.5	-0.286368	-0.0722064	-0.194344	-0.153599		-0.0528014	-0.0164203	-0.0627791	-0.0891919		84.3	-0.191714	-0.443912	-0.54065		140.5	-0.199994	-0.524111	-0.518812		83.7
140.75	-0.283777	-0.0820913	-0.189176	-0.153717		-0.0523916	-0.0185032	-0.0660375	-0.0888076		84.45	-0.195709	-0.439867	-0.541179		140.75	-0.206237	-0.525546	-0.517196		83.85
141	-0.287308	-0.0751659	-0.187695	-0.153611		-0.0540248	-0.0234718	-0.0641425	-0.0886384		84.6	-0.192555	-0.443421	-0.537931		141	-0.207539	-0.526323	-0.517404		84
141.25	-0.286575	-0.084959	-0.188455	-0.154608		-0.0495859	-0.0294539	-0.0612491	-0.08448		84.75	-0.199529	-0.441212	-0.542452		141.25	-0.203506	-0.525678	-0.519631		84.15
141.5	-0.285971	-0.0771843	-0.189442	-0.154965		-0.0533838	-0.031091	-0.0657596	-0.0867716		84.9	-0.204091	-0.440895	-0.552224		141.5					84.3
141.75	-0.290415	-0.0835706	-0.194177	-0.155107		-0.0499453	-0.0350584	-0.064215	-0.0901921		85.05	-0.203244	-0.438167	-0.547733		141.75					84.45
142	-0.290158	-0.084498	-0.193843	-0.153392		-0.056042	-0.0305207	-0.0653043	-0.0862774		85.2	-0.200609	-0.442762	-0.546074		142					84.6
142.25	-0.291324	-0.0861447	-0.187282	-0.153065		-0.0501366	-0.0255745	-0.0634367	-0.0864893		85.35	-0.193583	-0.441065	-0.552916		142.25					84.75
142.5	-0.287262	-0.073689	-0.191757	-0.154483		-0.054534	-0.0249983	-0.0645183	-0.0876979		85.5	-0.204085	-0.441442	-0.549173		142.5					84.9
142.75	-0.286732	-0.0741034	-0.1912	-0.153402		-0.0499268	-0.0156186	-0.0602857	-0.0900611		85.65	-0.20074	-0.441525	-0.546569		142.75					85.05
143	-0.291745	-0.0844515	-0.191912	-0.154142		-0.0514212	-0.0307995	-0.065035	-0.0890033		85.8	-0.208257	-0.44304	-0.547554		143					85.2
143.25	-0.285443	-0.0856123	-0.191671	-0.15405		-0.0507141	-0.0283767	-0.0628291	-0.088898		85.95	-0.204762	-0.447336	-0.546785		143.25					85.35
143.5	-0.290914	-0.0865951	-0.187376	-0.154934		-0.0538019	-0.0205464	-0.0640057	-0.0874462		86.1	-0.20215	-0.438477	-0.548064		143.5					85.5
143.75	-0.287966	-0.0781423	-0.192618	-0.153157		-0.0570805	-0.0366809	-0.0648361	-0.088728		86.25	-0.204575	-0.44108	-0.541059		143.75					85.65
144	-0.287385	-0.0723945	-0.194249	-0.153163		-0.0482344	-0.0356018	-0.0623337	-0.0884734		86.4	-0.187468	-0.442336	-0.534646		144					85.8
144.25	-0.286718	-0.0889739	-0.194709	-0.154861		-0.0502281	-0.0228925	-0.0613366	-0.086773		86.55	-0.202041	-0.437239	-0.544213		144.25					85.95
144.5	-0.288056	-0.0842621	-0.186417	-0.152946		-0.0571812	-0.0241259	-0.0620926	-0.0886582		86.7	-0.194581	-0.449959	-0.550452		144.5					86.1
144.75	-0.282643	-0.0898245	-0.193039	-0.152897		-0.0528319	-0.0244938	-0.0641554	-0.0871521		86.85	-0.199287	-0.449675	-0.545798		144.75					86.25
145	-0.292407	-0.0938643	-0.185131	-0.151757		-0.0517114	-0.0297876	-0.0624454	-0.0876129		87	-0.204628	-0.438882	-0.538972		145					86.4
145.25	-0.284057	-0.0829128	-0.197396	-0.153905		-0.0534964	-0.0334996	-0.0644997	-0.0863955		87.15	-0.199408	-0.441762	-0.533308		145.25					86.55
145.5	-0.280528	-0.0835441	-0.193174	-0.153523		-0.0465542	-0.0320574	-0.0684447	-0.08763		87.3	-0.204919	-0.443162	-0.550651		145.5					86.7
145.75	-0.281052	-0.0827782	-0.194671	-0.154062		-0.0511821	-0.0207019	-0.062965	-0.0906492		87.45	-0.198794	-0.436903	-0.565682		145.75					86.85
146	-0.28535	-0.0860933	-0.192433	-0.152617		-0.0590594	-0.0236194	-0.0619632	-0.0852376		87.6	-0.203316	-0.445878	-0.551031		146					87
146.25	-0.288883	-0.0813516	-0.192154	-0.152299		-0.0521938	-0.0347047	-0.0639487	-0.0887542		87.75	-0.205758	-0.442704	-0.532948		146.25					87.15
146.5	-0.286543	-0.0764563	-0.191745	-0.153631		-0.0529084	-0.0282157	-0.06263	-0.0871218		87.9	-0.204694	-0.441038	-0.533343		146.5					87.3
146.75	-0.283458	-0.0776225	-0.19712	-0.152655		-0.0503071	-0.0200972	-0.0659168	-0.0889958		88.05	-0.20953	-0.443735	-0.549249		146.75					87.45
147	-0.291553	-0.0917228	-0.196563	-0.153175		-0.046923	-0.0271427	-0.0618047	-0.0877888		88.2	-0.199653	-0.443272	-0.558203		147					87.6
147.25	-0.288197	-0.0828684	-0.19	-0.153826		-0.055974	-0.02168	-0.0634503	-0.0878031		88.35	-0.202444	-0.445418	-0.554504		147.25					87.75
147.5	-0.284796	-0.0857094	-0.19502	-0.15146		-0.0547246	-0.0298485	-0.063812	-0.08946		88.5	-0.199604	-0.445399	-0.538114		147.5					87.9
147.75	-0.291042	-0.0742725	-0.19003	-0.153302		-0.0422159	-0.0265639	-0.06431	-0.0880437		88.65	-0.201346	-0.444578	-0.52341		147.75					88.05
148	-0.282003	-0.0895748	-0.192316	-0.151913		-0.0520278	-0.0247884	-0.064242	-0.0885743		88.8	-0.196016	-0.441128	-0.52937		148					88.2
148.25	-0.288235	-0.0755632	-0.191283	-0.151913		-0.048888	-0.0229215	-0.0643213	-0.0866182		88.95	-0.206849	-0.448591	-0.542559		148.25					88.35
148.5	-0.287313	-0.0789526	-0.192691	-0.151798		-0.0505777	-0.0219283	-0.0643581	-0.0869006		89.1	-0.210142	-0.448756	-0.559121		148.5					88.5
148.75	-0.287809	-0.0868806	-0.195399	-0.153963		-0.0489503	-0.0310744	-0.0644925	-0.0873893		89.25	-0.195928	-0.440777	-0.577895		148.75					88.65
149	-0.284819	-0.0793359	-0.191083	-0.150144		-0.0540286	-0.0372127	-0.064922	-0.091279		89.4	-0.204123	-0.441603	-0.56874		149					88.8
149.25	-0.285335	-0.0861668	-0.193269	-0.152852		-0.0439535	-0.0209803	-0.0644899	-0.0893454		89.55	-0.207091	-0.441958	-0.541626		149.25					88.95
149.5	-0.285403	-0.0846296	-0.185458	-0.153087		-0.0512008	-0.0259342	-0.0616823	-0.0888592		89.7	-0.20101	-0.447074	-0.527214		149.5					89.1
149.75	-0.287265	-0.0812011	-0.189909	-0.152714		-0.0516432	-0.0271437	-0.0648123	-0.0884701		89.85	-0.205132	-0.443198	-0.533351		149.75					89.25
150	-0.287544	-0.082277	-0.193466	-0.151343		-0.0469157	-0.0280509	-0.0645066	-0.0884647		90	-0.208592	-0.441625	-0.561611		150					89.4
150.25	-0.284172	-0.0841708	-0.199602	-0.151959		-0.0464527	-0.0317374	-0.0659664	-0.0842592		90.15	-0.206335	-0.445562	-0.568275		150.25					89.55
150.5	-0.290818	-0.0828225	-0.187652	-0.151053		-0.0491519	-0.0290346	-0.0638562	-0.0875326		90.3	-0.212154	-0.446262	-0.554001		150.5					89.7
150.75	-0.288864	-0.075011	-0.196829	-0.153239		-0.0503965	-0.0324454	-0.066054	-0.087742		90.45	-0.196646	-0.443016	-0.547873		150.75					89.85
151	-0.284415	-0.0746193	-0.193276	-0.152889		-0.0553691	-0.0204181	-0.061952	-0.0873643		90.6	-0.20413	-0.439674	-0.545657		151					90
151.25	-0.283367	-0.0839888	-0.191967	-0.151924		-0.0496885	-0.0209651	-0.0623806	-0.088316		90.75	-0.204035	-0.442091	-0.561683		151.25					90.15
151.5	-0.283774	-0.0894582	-0.191096	-0.15166		-0.052129	-0.0211792	-0.0616885	-0.0886062		90.9	-0.205983	-0.441831	-0.570769		151.5					90.3
151.75	-0.286509	-0.0830947	-0.192305	-0.151519		-0.0491143	-0.0235803	-0.0636218	-0.0886699		91.05	-0.206771	-0.438146	-0.55778		151.75					90.45
152	-0.285024	-0.0880763	-0.193807	-0.151095		-0.0502851	-0.0283772	-0.06382	-0.0882843		91.2	-0.217459	-0.438796	-0.548638		152					90.6
152.25	-0.28614	-0.0853378	-0.197374	-0.150718		-0.0483453	-0.0295497	-0.0628874	-0.0894154		91.35	-0.210019	-0.443519	-0.549418		152.25					90.75
152.5	-0.285123	-0.0827979	-0.194403	-0.15143		-0.0550695	-0.0297709	-0.0636709	-0.0893754		91.5	-0.205522	-0.441568	-0.555033		152.5					90.9
152.75	-0.285257	-0.0841637	-0.193384	-0.150178		-0.0489477	-0.0182243	-0.065226	-0.0873881		91.65	-0.201319	-0.44354	-0.564768		152.75					91.05
153	-0.292904	-0.0840712	-0.195934	-0.153629		-0.0549282	-0.0275921	-0.0671415	-0.0887208		91.8	-0.207887	-0.446174	-0.576152		153					91.2
153.25	-0.284535	-0.0887184	-0.202924	-0.151584		-0.0511783	-0.0250369	-0.0658552	-0.0902267		91.95	-0.201783	-0.443414	-0.568445		153.25					91.35
153.5	-0.287659	-0.0821953	-0.188229	-0.15113		-0.0512824	-0.0215129	-0.0622263	-0.0885968		92.1	-0.205156	-0.444023	-0.557049		153.5					91.5
153.75	-0.284271	-0.0927055	-0.192104	-0.149523		-0.0498279	-0.0257277	-0.0659023	-0.0869918		92.25	-0.205118	-0.451347	-0.568365		153.75					91.65
154	-0.282976	-0.0853184	-0.194613	-0.151122		-0.0526753	-0.0267363	-0.0657367	-0.0891717		92.4	-0.210838	-0.442782	-0.578046		154					91.8
154.25	-0.28356	-0.0948044	-0.199383	-0.152411		-0.0513012	-0.0259719	-0.0654732	-0.0868362		92.55	-0.206614	-0.448094	-0.56231		154.25					91.95
154.5	-0.284847	-0.082948	-0.190553	-0.151035		-0.0533322	-0.0202553	-0.0637573	-0.0893201		92.7	-0.208863	-0.447903	-0.538175		154.5					92.1
154.75	-0.28707	-0.0820964	-0.191082	-0.150956		-0.0520347	-0.0206054	-0.0617508	-0.0855998		92.85	-0.19492	-0.45072	-0.534939		154.75					92.25
155	-0.287864	-0.0813298	-0.189093	-0.149949		-0.0475204	-0.0221994	-0.0620918	-0.0875581		93	-0.194646	-0.442692	-0.549696		155					92.4
155.25	-0.282952	-0.0944328	-0.193367	-0.151758		-0.055976	-0.0315419	-0.0627213	-0.0897906		93.15	-0.209112	-0.443428	-0.563115		155.25					92.55
155.5	-0.284523	-0.0819715	-0.195603	-0.150929		-0.047981	-0.026202	-0.0623529	-0.0869722		93.3	-0.193312	-0.444196	-0.566646		155.5					92.7
155.75	-0.290231	-0.082756	-0.200615	-0.151217		-0.0527168	-0.0277688	-0.0644335	-0.0895722		93.45	-0.202981	-0.444213	-0.564163		155.75					92.85
156	-0.29222	-0.0737049	-0.191213	-0.151769		-0.0484564	-0.031905	-0.063318	-0.0882157		93.6	-0.206335	-0.443939	-0.561665		156					93
156.25	-0.283881	-0.0948217	-0.192016	-0.150944		-0.0487009	-0.0335656	-0.0628016	-0.0888167		93.75	-0.200818	-0.448392	-0.560192		156.25					93.15
156.5	-0.28684	-0.0896591	-0.190657	-0.150026		-0.0440558	-0.0241602	-0.0622183	-0.0858394		93.9	-0.202077	-0.440693	-0.561546		156.5					93.3
156.75	-0.289752	-0.0848566	-0.193583	-0.150688		-0.0475243	-0.0284448	-0.0622204	-0.0890523		94.05	-0.203708	-0.442955	-0.56234		156.75					93.45
157	-0.28399	-0.0809864	-0.19595	-0.148754		-0.0512582	-0.0330175	-0.062901	-0.0864086		94.2	-0.214107	-0.44125	-0.555059		157					93.6
157.25	-0.285689	-0.085506	-0.193032	-0.149364		-0.0549622	-0.0305159	-0.0603749	-0.0875437		94.35	-0.205264	-0.442031	-0.54861		157.25					93.75
157.5	-0.286791	-0.0761782	-0.194061	-0.150525		-0.0473526	-0.0232763	-0.0624409	-0.0893431		94.5	-0.215644	-0.436846	-0.554575		157.5					93.9
157.75	-0.283529	-0.0814308	-0.197622	-0.149926		-0.0453056	-0.0155201	-0.0626641	-0.0874259		94.65	-0.193109	-0.444065	-0.560808		157.75					94.05
158	-0.290568	-0.0905652	-0.195752	-0.150609		-0.0510869	-0.021221	-0.0642311	-0.0874204		94.8	-0.203956	-0.445668	-0.555882		158					94.2
158.25	-0.283995	-0.0833763	-0.196021	-0.152415		-0.0516456	-0.0281953	-0.0629117	-0.0872299		94.95	-0.205785	-0.440952	-0.549961		158.25					94.35
158.5	-0.28717	-0.0821367	-0.195789	-0.149994		-0.0504785	-0.0194432	-0.0640014	-0.0878785		95.1	-0.206514	-0.440919	-0.550254		158.5					94.5
158.75	-0.283482	-0.0847114	-0.193123	-0.150872		-0.0513239	-0.020572	-0.0613019	-0.0875459		95.25	-0.211754	-0.443545	-0.557732		158.75					94.65
159	-0.284051	-0.0849538	-0.193611	-0.14936		-0.0515521	-0.0198812	-0.0624545	-0.0869003		95.4	-0.20307	-0.44304	-0.569461		159					94.8
159.25	-0.287866	-0.0856287	-0.189119	-0.148791		-0.0513015	-0.0218944	-0.0657938	-0.0898203		95.55	-0.211461	-0.449004	-0.572199		159.25					94.95
159.5	-0.285557	-0.0917669	-0.19857	-0.150238		-0.0478487	-0.0254312	-0.0654391	-0.0883815		95.7	-0.204793	-0.440127	-0.569176		159.5					95.1
159.75	-0.292104	-0.0921866	-0.196456	-0.14924		-0.0522052	-0.0269481	-0.0623961	-0.0860643		95.85	-0.206584	-0.445545	-0.57206		159.75					95.25
160	-0.284399	-0.0861207	-0.19364	-0.149655		-0.0485712	-0.0160825	-0.0630852	-0.088875		96	-0.214376	-0.448869	-0.571243		160					95.4
160.25	-0.283416	-0.0834138	-0.201475	-0.149467		-0.0550252	-0.0205848	-0.0612793	-0.0862475		96.15	-0.202673	-0.443516	-0.566214		160.25					95.55
160.5	-0.284654	-0.0916294	-0.196021	-0.147957		-0.048377	-0.0268117	-0.0658938	-0.0869166		96.3	-0.206666	-0.443554	-0.567415		160.5					95.7
160.75	-0.287312	-0.0916403	-0.197153	-0.149294		-0.0483303	-0.0291983	-0.0623081	-0.0872651		96.45	-0.206544	-0.446953	-0.571734		160.75					95.85
161	-0.284292	-0.0925909	-0.198045	-0.148781		-0.0476373	-0.0212865	-0.0659908	-0.087216		96.6	-0.201791	-0.447606	-0.572372		161					96
161.25	-0.287913	-0.0805003	-0.190474	-0.149209		-0.0476388	-0.0284403	-0.0632314	-0.0882943		96.75	-0.203835	-0.450438	-0.568161		161.25					96.15
161.5	-0.292483	-0.0861725	-0.191339	-0.14908		-0.0486051	-0.0178762	-0.0641333	-0.090125		96.9	-0.212691	-0.443446	-0.562728		161.5					96.3
161.75	-0.287095	-0.091501	-0.197398	-0.149451		-0.0500303	-0.0219015	-0.0655069	-0.0879803		97.05	-0.212098	-0.449488	-0.561563		161.75					96.45
162	-0.288881	-0.0874181	-0.196973	-0.14991		-0.0501403	-0.00974972	-0.0640904	-0.0856735		97.2	-0.206151	-0.449571	-0.562723		162					96.6
162.25	-0.280979	-0.0914235	-0.193957	-0.149062		-0.0442976	-0.0312213	-0.0637188	-0.0849665		97.35	-0.204497	-0.445777	-0.553292		162.25					96.75
162.5	-0.281974	-0.0882765	-0.199267	-0.14978		-0.0485512	-0.0238648	-0.0654138	-0.0857125		97.5	-0.209581	-0.444917	-0.552618		162.5					96.9
											97.65	-0.205684	-0.444066	-0.569284							97.05
											97.8	-0.210184	-0.439795	-0.568812							97.2
											97.95	-0.203586	-0.443897	-0.551535							97.35
											98.1	-0.203406	-0.439737	-0.549047							97.5
											98.25	-0.199711	-0.447916	-0.565008							97.65
											98.4	-0.195773	-0.452344	-0.571579							97.8
											98.55	-0.202565	-0.44847	-0.55733							97.95
											98.7	-0.201267	-0.438948	-0.554101							98.1
											98.85	-0.2083	-0.449481	-0.56381							98.25
											99	-0.207744	-0.448392	-0.554886							98.4
											99.15	-0.200921	-0.446424	-0.553878							98.55
											99.3	-0.201926	-0.439019	-0.564246							98.7
											99.45	-0.207357	-0.450058	-0.564004							98.85
											99.6	-0.206313	-0.445753	-0.57831							99
											99.75	-0.208263	-0.443618	-0.591896							99.15
											99.9	-0.208548	-0.44634	-0.578014							99.3
											100.05	-0.20498	-0.447897	-0.560173							99.45
											100.2	-0.198358	-0.450105	-0.568028							99.6
											100.35	-0.212023	-0.446355	-0.604918							99.75
																					99.9
																					100.05
																					100.2
																					100.35

## Sheet: Foglio4
Panel (a)
Averages after bleaching correction
Time (s)	ER Ca2+					Time (s)	MT Ca2+		Time (s)	MT Ca2+			Time (s)	MT O2-
	Control	s.e.m.	Tg	s.e.m.			Control	s.e.m.		Tg	s.e.m.			Control	s.e.m.	Tg	s.e.m.
0	0.000279298	0.0341682	-0.00253179	0.00310078		0	0.00336142	0.00665982	0	-5.36349e-05	3.01954e-05		0	-0.0201228	0.0245677	-0.00349875	0.0074889
0.25	-0.00138224	0.0317098	-0.00490909	0.00401883		0.15	0.00231687	0.00480462	0.25	-0.0012713	0.00225959		0.19607	-0.00217537	0.00834969	-0.00256018	0.00205777
0.5	-0.00427767	0.0341832	0.000312969	0.00146138		0.3	-0.00485206	0.00400125	0.5	0.000631106	0.00140747		0.39214	0.00825127	0.0104405	4.93176e-05	0.00209162
0.75	0.00533984	0.0341295	-0.00298582	0.00336034		0.45	-0.0051478	0.00284761	0.75	-0.0020063	0.000577105		0.58821	0.00303527	0.00691021	0.0035459	0.0045087
1	-0.00258726	0.0323303	-0.00181725	0.00181885		0.6	0.00215092	0.00164097	1	0.00114967	0.00328051		0.78428	-0.0108573	0.0108252	0.00189469	0.0042531
1.25	0.00602151	0.0320598	0.00170221	0.0015343		0.75	0.000551518	0.00581973	1.25	-2.28906e-05	0.00357091		0.98035	-0.0118483	0.0113392	-0.00510221	0.00398538
1.5	-0.00214205	0.0326565	0.00195797	0.00225602		0.9	0.000889234	0.00725019	1.5	0.00131703	0.00227429		1.17642	-0.00907151	0.0114725	-0.010825	0.00806343
1.75	0.00212442	0.0328872	0.000843106	0.00158667		1.05	-0.00501973	0.00397797	1.75	0.00183086	0.00244654		1.37249	-0.0191613	0.0133269	-0.0151982	0.00907483
2	-0.00338841	0.0378475	-0.00232072	0.00021728		1.2	-0.00977335	0.00194672	2	0.000390271	0.00075861		1.56856	-0.0265122	0.0123333	-0.0167755	0.00797807
2.25	0.00766444	0.0358984	-5.60801e-05	0.000923137		1.35	-0.0100445	0.00831229	2.25	-0.000558813	0.00187514		1.76463	-0.0198246	0.0158853	-0.0128387	0.00892617
2.5	0.00135299	0.0366694	0.00012653	0.000677932		1.5	-0.00954229	0.00700072	2.5	0.000237977	0.00227684		1.9607	-0.0181888	0.017889	-0.011193	0.0084727
2.75	-0.0024829	0.0358051	0.00336845	0.00340131		1.65	-0.00489141	0.00394411	2.75	-0.000721546	0.00306228		2.15677	-0.0201627	0.0193986	-0.0154438	0.00563588
3	0.00269698	0.0358428	-0.00222444	0.00232082		1.8	-0.0053967	0.00673189	3	-6.21324e-05	0.00173455		2.35284	-0.0139834	0.0198094	-0.0172946	0.00614619
3.25	-0.00243596	0.039178	-0.00272221	0.00284166		1.95	-0.00770895	0.00919059	3.25	-0.00063334	0.0019462		2.54891	-0.00983329	0.0170342	-0.0164073	0.00641115
3.5	-0.00117627	0.0336274	0.0010736	0.00292306		2.1	-0.00495072	0.00583688	3.5	-0.00205169	0.00202336		2.74498	-0.0101533	0.00980214	-0.0197425	0.00699602
3.75	0.00131122	0.0361113	-0.00109057	0.000673884		2.25	0.000205036	0.00205626	3.75	0.00189084	0.00398467		2.94105	-0.0120542	0.00562171	-0.0240861	0.00526986
4	-8.01575e-05	0.0382584	-0.00255849	0.00225577		2.4	0.00370854	0.00367128	4	0.00183116	0.00278518		3.13712	-0.00707662	0.00515241	-0.0246896	0.00715617
4.25	-0.00024741	0.0354219	0.00123426	0.00240481		2.55	-0.000100764	0.00276496	4.25	0.0024415	0.00387782		3.33319	0.00035899	0.0100114	-0.0191457	0.00933036
4.5	0.002688	0.0347409	0.000322368	0.00149605		2.7	-0.00264151	0.00452039	4.5	0.00179029	0.00413754		3.52926	0.00135184	0.0133622	-0.00641637	0.0079092
4.75	0.00514229	0.0366947	-0.000787114	0.00144554		2.85	-0.00215142	0.00844773	4.75	-0.000819968	0.000998077		3.72533	-0.000490268	0.0168908	-0.00236271	0.00616385
5	4.27025e-05	0.0420713	-0.000525386	0.00174512		3	-0.00244298	0.00822187	5	1.06446e-05	0.00161543		3.9214	-0.0100751	0.019431	-0.00838216	0.00683193
5.25	0.000955336	0.0294428	0.0032113	0.00287328		3.15	-0.00172106	0.00373091	5.25	-0.00146021	0.00189362		4.11747	-0.0171771	0.0156507	-0.00490009	0.00651841
5.5	-0.00590378	0.0414694	-0.000256679	0.00226742		3.3	0.00287845	0.00331257	5.5	-0.00328065	0.0019832		4.31354	-0.0150259	0.0125281	0.00122913	0.00777664
5.75	0.000734275	0.0336457	0.00315019	0.00243338		3.45	0.00587688	0.00447162	5.75	-0.00515864	0.00165185		4.50961	-0.0159254	0.0116925	0.00121425	0.00872208
6	0.00121735	0.0357054	0.00109736	0.000875144		3.6	0.01443	0.00542789	6	-0.00120499	0.00200151		4.70568	-0.0157567	0.011972	-0.0037641	0.0102862
6.25	0.00089281	0.0372471	0.00185356	0.000916696		3.75	0.00316839	0.00362367	6.25	-0.000107413	0.00480264		4.90175	-0.01597	0.0124404	-0.012189	0.0101004
6.5	0.000971321	0.0387007	-0.00395586	0.00327706		3.9	0.00418796	0.00739025	6.5	4.55105e-05	0.00261902		5.09782	-0.0174085	0.0141242	-0.0129127	0.00764862
6.75	-0.00537135	0.0371481	0.00207347	0.00100476		4.05	0.00120882	0.0031721	6.75	-7.96799e-05	0.00278377		5.29389	-0.013617	0.0126143	-0.0113178	0.0067722
7	-0.00201554	0.0369978	0.00316229	0.00233776		4.2	0.00213371	0.00251797	7	0.00152086	0.00405038		5.48996	-0.00577194	0.0136253	-0.0118108	0.00938617
7.25	-0.0031126	0.0422897	-0.00181692	0.0021174		4.35	0.0014992	0.00203705	7.25	0.00154727	0.00351175		5.68603	0.000674942	0.0140241	-0.0125621	0.005701
7.5	-0.00164509	0.0412084	-0.000251399	0.00128998		4.5	0.00611895	0.0011491	7.5	0.00157643	0.0032583		5.8821	-0.00159753	0.0095474	-0.0186954	0.0118733
7.75	0.00374181	0.0340804	0.00112078	0.00166523		4.65	-0.00131889	0.00345133	7.75	0.0032067	0.00329103		6.07817	-0.000350537	0.00857479	-0.0203227	0.0113349
8	0.000689939	0.0418034	-0.000174086	0.000841114		4.8	-0.0100772	0.0086758	8	-0.000529749	0.0017812		6.27424	0.00259926	0.0170862	-0.0147926	0.0104266
8.25	0.00260828	0.0360712	-0.00168629	0.00164734		4.95	-0.00335403	0.00846223	8.25	0.00184321	0.0042458		6.47031	-0.00313227	0.0205185	-0.0147597	0.0123423
8.5	-0.001275	0.0368233	-0.000274087	0.000713227		5.1	0.00215387	0.00130587	8.5	-0.000761681	0.0039021		6.66638	-0.00266396	0.0221136	-0.0160571	0.0119791
8.75	0.00571756	0.0374463	0.000744886	0.00166148		5.25	0.00748679	0.00285771	8.75	-0.00295551	0.00233386		6.86245	-0.00191323	0.0206116	-0.0141509	0.00938993
9	0.00612223	0.0342444	-0.00172527	0.00088093		5.4	-0.00118298	0.00185395	9	-0.00173233	0.00423761		7.05852	-0.00707781	0.0166356	-0.00833924	0.00776914
9.25	-0.00382392	0.0400495	-0.00310473	0.00177779		5.55	-0.00993979	0.00994019	9.25	0.00263338	0.00546754		7.25459	0.000464538	0.0129155	-0.00292935	0.00801303
9.5	0.00894699	0.0373969	0.000965635	0.000879405		5.7	-0.00651484	0.00941677	9.5	-0.00187477	0.00451747		7.45066	-0.00170428	0.0162552	-0.00707126	0.010233
9.75	0.00697739	0.0334788	0.00266694	0.00272829		5.85	0.00171315	0.00177937	9.75	0.00134029	0.00416046		7.64673	-0.0194867	0.0217298	-0.00722547	0.0107656
10	-0.0106766	0.0261495	-0.00666241	0.0052029		6	0.00514602	0.00139621	10	0.000994379	0.00489368		7.8428	-0.0137703	0.0179084	-0.00702413	0.0121112
10.25	-0.0352205	0.0175799	-0.0191561	0.00615797		6.15	-0.00229519	0.000730942	10.25	0.000946289	0.00312362		8.03887	0.00120533	0.0178696	-0.0103924	0.0115695
10.5	-0.050412	0.00422497	-0.0253651	0.00807071		6.3	-0.00497999	0.00316555	10.5	0.00148439	0.00518897		8.23494	0.00820987	0.0186421	-0.0083737	0.00682648
10.75	-0.0733216	0.000469963	-0.0306794	0.00834865		6.45	0.0014741	0.00667802	10.75	0.0065311	0.0061092		8.43101	0.0129371	0.0166408	-0.010736	0.00771673
11	-0.0769952	0.0114494	-0.0362406	0.00762087		6.6	0.000128307	0.00272568	11	0.00884117	0.00924493		8.62708	0.0142617	0.0130402	-0.0141167	0.0106538
11.25	-0.0913223	0.015332	-0.0418755	0.011658		6.75	-0.00142391	0.00193917	11.25	0.0094053	0.0118082		8.82315	0.0115359	0.0136457	-0.0178691	0.0104909
11.5	-0.099586	0.0218786	-0.0470638	0.0130361		6.9	-0.004501	0.00442593	11.5	0.0118056	0.0152612		9.01922	0.0149393	0.0214914	-0.017166	0.00892842
11.75	-0.109337	0.0220507	-0.0528824	0.0132134		7.05	-0.00393865	0.00654435	11.75	0.0131299	0.0146334		9.21529	0.0920216	0.0739066	-0.0052094	0.00744982
12	-0.118478	0.0273978	-0.0563942	0.016924		7.2	-0.00628405	0.00174943	12	0.013894	0.0167826		9.41136	0.273781	0.16337	0.0100642	0.0082371
12.25	-0.123996	0.0303642	-0.0613447	0.0175068		7.35	-0.00449638	0.00189087	12.25	0.0113788	0.0172387		9.60743	0.532464	0.26048	0.0465211	0.0228206
12.5	-0.133271	0.0268087	-0.0589877	0.0164099		7.5	-0.00605955	0.00380699	12.5	0.0118156	0.0169218		9.8035	0.857501	0.345685	0.116003	0.0543501
12.75	-0.143598	0.0314695	-0.0622361	0.0185961		7.65	4.86499e-05	0.0036796	12.75	0.00944034	0.0176419		9.99957	1.20355	0.411994	0.199981	0.0916084
13	-0.148949	0.0393032	-0.065802	0.0180432		7.8	0.00211781	0.00706448	13	0.0103605	0.0169039		10.1956	1.53106	0.463618	0.290317	0.13051
13.25	-0.15644	0.0355462	-0.0634506	0.0184399		7.95	0.00468377	0.00656634	13.25	0.00908657	0.0165266		10.3917	1.82704	0.519605	0.394502	0.173143
13.5	-0.164368	0.039265	-0.0615375	0.015854		8.1	-0.00824695	0.00572528	13.5	0.0080621	0.0145683		10.5878	2.09434	0.58888	0.495309	0.209241
13.75	-0.158777	0.0465103	-0.066232	0.0187892		8.25	-0.0160776	0.0106698	13.75	0.00676899	0.0120722		10.7838	2.36034	0.658155	0.576039	0.236708
14	-0.169031	0.0365024	-0.0647075	0.0197717		8.4	-0.00818679	0.00648827	14	0.000851453	0.0152456		10.9799	2.61648	0.706259	0.651111	0.269724
14.25	-0.176869	0.0422336	-0.0610251	0.0172736		8.55	0.00200932	0.00114482	14.25	-0.00440038	0.0168058		11.176	2.84567	0.735501	0.724227	0.304959
14.5	-0.173661	0.0496324	-0.0645261	0.0192128		8.7	-0.00709261	0.00287525	14.5	-0.00937024	0.0190875		11.3721	3.05777	0.763521	0.798439	0.334973
14.75	-0.183615	0.0396494	-0.0637071	0.0184866		8.85	-0.0115289	0.00532916	14.75	-0.0131063	0.0237154		11.5681	3.28318	0.800295	0.869572	0.365145
15	-0.179481	0.0457636	-0.0632945	0.0181475		9	0.000500559	0.00227946	15	-0.0209897	0.025705		11.7642	3.49572	0.837287	0.923002	0.38927
15.25	-0.188107	0.0377552	-0.0648067	0.0212372		9.15	0.00833606	0.00961609	15.25	-0.0235201	0.0306983		11.9603	3.67103	0.872713	0.968056	0.402708
15.5	-0.189705	0.0477015	-0.0622046	0.0194344		9.3	0.00716884	0.0101985	15.5	-0.034009	0.0372792		12.1563	3.86653	0.91965	1.02854	0.4231
15.75	-0.187329	0.0488386	-0.0650352	0.0194152		9.45	0.00445271	0.0053892	15.75	-0.0378654	0.0400646		12.3524	4.07797	0.962836	1.09783	0.447536
16	-0.19215	0.045428	-0.0647471	0.0192407		9.6	-0.000143834	0.00262789	16	-0.0449348	0.04544		12.5485	4.24699	0.981318	1.15682	0.465137
16.25	-0.198929	0.0414398	-0.0625019	0.0196102		9.75	-0.00872957	0.00889439	16.25	-0.0504534	0.0489037		12.7446	4.39331	0.99184	1.2151	0.484042
16.5	-0.191885	0.0492429	-0.0610636	0.0189523		9.9	-0.00724742	0.00650526	16.5	-0.060098	0.0553766		12.9406	4.55742	1.01749	1.26602	0.504603
16.75	-0.205218	0.0403473	-0.0624215	0.0203178		10.05	0.00300989	0.00442171	16.75	-0.0664604	0.0595143		13.1367	4.7362	1.05816	1.30347	0.522217
17	-0.205788	0.0439649	-0.0592588	0.0189538		10.2	0.0117927	0.00742905	17	-0.0760375	0.0614825		13.3328	4.91641	1.10343	1.34919	0.539617
17.25	-0.199162	0.0496397	-0.061146	0.0201914		10.35	0.0103088	0.0038485	17.25	-0.0815026	0.0692081		13.5288	5.05296	1.13778	1.4057	0.557643
17.5	-0.204149	0.0478319	-0.0612862	0.0197283		10.5	0.0110925	0.00120836	17.5	-0.088344	0.071508		13.7249	5.15586	1.15026	1.44854	0.566888
17.75	-0.198764	0.0485003	-0.0609307	0.0193295		10.65	0.00192154	0.00231445	17.75	-0.0974459	0.0743387		13.921	5.27311	1.16174	1.47961	0.574574
18	-0.208458	0.0480575	-0.0599849	0.020218		10.8	0.00331282	0.00437334	18	-0.103932	0.0776343		14.117	5.42979	1.19236	1.51314	0.58638
18.25	-0.209068	0.0454747	-0.0591788	0.0203197		10.95	0.0152122	0.00278664	18.25	-0.108741	0.0816787		14.3131	5.6148	1.21849	1.55001	0.59888
18.5	-0.20642	0.0397943	-0.0610184	0.0210179		11.1	0.0185046	0.00239801	18.5	-0.117576	0.0828362		14.5092	5.76255	1.23125	1.59163	0.620725
18.75	-0.212596	0.0409189	-0.0592522	0.0192089		11.25	0.0155263	0.00680193	18.75	-0.123315	0.0854083		14.7052	5.8652	1.24619	1.62835	0.643528
19	-0.210225	0.0445984	-0.058352	0.019694		11.4	0.0197903	0.00883982	19	-0.129143	0.0875475		14.9013	5.96291	1.26155	1.66204	0.6545
19.25	-0.207791	0.0456251	-0.0559867	0.0189959		11.55	0.0251235	0.00798507	19.25	-0.137859	0.0899758		15.0974	6.07029	1.27992	1.6955	0.663609
19.5	-0.214278	0.0396555	-0.0568119	0.019582		11.7	0.0339813	0.0148009	19.5	-0.145604	0.092297		15.2935	6.1753	1.29368	1.72937	0.682612
19.75	-0.216139	0.043201	-0.0558304	0.0194746		11.85	0.0413362	0.0162529	19.75	-0.148938	0.0914332		15.4895	6.28924	1.3086	1.76323	0.698556
20	-0.215304	0.0426087	-0.0501945	0.0164891		12	0.0483362	0.0135606	20	-0.155878	0.0954987		15.6856	6.38415	1.32487	1.79193	0.703313
20.25	-0.215778	0.0404287	-0.0549812	0.0179153		12.15	0.0576676	0.0115499	20.25	-0.161065	0.0952998		15.8817	6.43447	1.32149	1.83106	0.715369
20.5	-0.218432	0.0405419	-0.0554954	0.0197109		12.3	0.0647363	0.00821826	20.5	-0.170078	0.0954322		16.0777	6.51615	1.33425	1.86753	0.733261
20.75	-0.212425	0.0421707	-0.0541694	0.0179275		12.45	0.0694446	0.00818449	20.75	-0.175196	0.0966228		16.2738	6.63896	1.37378	1.88479	0.746194
21	-0.214054	0.0428924	-0.0500446	0.0175023		12.6	0.0735273	0.00924565	21	-0.179466	0.0952899		16.4699	6.75945	1.3965	1.90512	0.759793
21.25	-0.21906	0.0421753	-0.0520417	0.0173608		12.75	0.0792098	0.0106036	21.25	-0.187193	0.0963676		16.6659	6.84186	1.41568	1.92521	0.765618
21.5	-0.216932	0.0379439	-0.0549075	0.0175181		12.9	0.0867229	0.00757965	21.5	-0.193629	0.0963956		16.862	6.86677	1.43256	1.94432	0.766872
21.75	-0.21903	0.0407852	-0.0513356	0.0159352		13.05	0.105488	0.00422118	21.75	-0.199391	0.0987366		17.0581	6.91242	1.43429	1.9713	0.774781
22	-0.218266	0.0388031	-0.0520241	0.0165479		13.2	0.104556	0.00506211	22	-0.20038	0.0976747		17.2542	7.00724	1.45125	1.9926	0.781331
22.25	-0.219743	0.0405638	-0.0492821	0.0146918		13.35	0.0988886	0.0068195	22.25	-0.207737	0.0979796		17.4502	7.09397	1.47602	2.01419	0.790016
22.5	-0.221412	0.0401002	-0.0474286	0.0147136		13.5	0.105397	0.00784362	22.5	-0.212363	0.0989802		17.6463	7.17245	1.48878	2.05088	0.807312
22.75	-0.220704	0.0402779	-0.0530226	0.0154101		13.65	0.11299	0.00279599	22.75	-0.215809	0.101109		17.8424	7.28506	1.50848	2.08474	0.824277
23	-0.22145	0.0417319	-0.0500803	0.0161845		13.8	0.113485	0.00422992	23	-0.223452	0.100218		18.0384	7.40208	1.52807	2.10097	0.83228
23.25	-0.218438	0.0383079	-0.0510428	0.0144479		13.95	0.121691	0.00467751	23.25	-0.224324	0.0993852		18.2345	7.45418	1.52921	2.1088	0.835404
23.5	-0.217017	0.0410704	-0.0543114	0.0161469		14.1	0.125256	0.00283585	23.5	-0.228666	0.0997281		18.4306	7.49222	1.53673	2.12099	0.840418
23.75	-0.218167	0.0439864	-0.051322	0.0147128		14.25	0.121742	0.00531931	23.75	-0.233875	0.100202		18.6267	7.55395	1.55932	2.14732	0.84672
24	-0.217126	0.0377043	-0.0494298	0.0139178		14.4	0.124241	0.00331154	24	-0.238574	0.10333		18.8227	7.60236	1.56395	2.17444	0.854976
24.25	-0.21421	0.0422895	-0.0498627	0.0133082		14.55	0.130128	0.00373395	24.25	-0.242056	0.101383		19.0188	7.6478	1.5533	2.19045	0.862155
24.5	-0.218277	0.0409275	-0.0509827	0.0133085		14.7	0.134816	0.0120197	24.5	-0.245391	0.101579		19.2149	7.69793	1.56397	2.20369	0.860779
24.75	-0.223996	0.0385421	-0.051451	0.0133141		14.85	0.142003	0.00896223	24.75	-0.248388	0.102079		19.4109	7.73925	1.58527	2.2164	0.864271
25	-0.222226	0.0387138	-0.0501086	0.0139478		15	0.134697	0.00277492	25	-0.250144	0.103064		19.607	7.75222	1.59065	2.2288	0.879566
25.25	-0.221258	0.0366481	-0.0487683	0.012221		15.15	0.135493	0.00526849	25.25	-0.258058	0.100391		19.8031	7.7622	1.59017	2.23923	0.885431
25.5	-0.213798	0.0421896	-0.045532	0.011052		15.3	0.140207	0.0096794	25.5	-0.259118	0.102069		19.9991	7.79114	1.5928	2.25865	0.887659
25.75	-0.215592	0.0403904	-0.0465343	0.0115554		15.45	0.140885	0.0165555	25.75	-0.262648	0.102027		20.1952	7.8363	1.6061	2.29283	0.904061
26	-0.223586	0.0373165	-0.0461602	0.0114106		15.6	0.13824	0.0155672	26	-0.265913	0.105081		20.3913	7.89365	1.62308	2.30668	0.917063
26.25	-0.215822	0.0413467	-0.0452227	0.00955121		15.75	0.144063	0.0181216	26.25	-0.269041	0.105019		20.5874	7.9504	1.64559	2.30671	0.921955
26.5	-0.21867	0.0387362	-0.0474219	0.00959378		15.9	0.141293	0.0219779	26.5	-0.273557	0.103804		20.7834	8.02033	1.67066	2.31995	0.931071
26.75	-0.22296	0.0433032	-0.0499829	0.0114328		16.05	0.144873	0.0244663	26.75	-0.272352	0.105695		20.9795	8.0574	1.67522	2.33255	0.935614
27	-0.218057	0.0382552	-0.0504261	0.0109987		16.2	0.146478	0.0335629	27	-0.275265	0.10652		21.1756	8.06156	1.67717	2.33215	0.923946
27.25	-0.21985	0.0414937	-0.0482198	0.010218		16.35	0.147402	0.0369655	27.25	-0.278561	0.104371		21.3716	8.09386	1.68679	2.33321	0.913175
27.5	-0.219228	0.0414729	-0.0472827	0.0101144		16.5	0.146277	0.0339559	27.5	-0.281656	0.105383		21.5677	8.16746	1.6885	2.34589	0.917441
27.75	-0.213497	0.0497697	-0.0469478	0.00938936		16.65	0.145036	0.0381844	27.75	-0.282159	0.105642		21.7638	8.24234	1.6884	2.35639	0.924459
28	-0.212194	0.0424618	-0.0448751	0.00962138		16.8	0.148724	0.0425862	28	-0.286205	0.107396		21.9598	8.26873	1.69413	2.37721	0.93502
28.25	-0.216979	0.0463403	-0.0493297	0.00997044		16.95	0.147546	0.045206	28.25	-0.287396	0.108531		22.1559	8.29415	1.71423	2.39796	0.946044
28.5	-0.219421	0.0415372	-0.0455751	0.00915087		17.1	0.14793	0.0510539	28.5	-0.291606	0.106823		22.352	8.32407	1.73445	2.40463	0.947621
28.75	-0.220527	0.0381616	-0.0450638	0.00958612		17.25	0.146029	0.0548171	28.75	-0.293211	0.10763		22.548	8.34643	1.73626	2.42219	0.94645
29	-0.217382	0.0461545	-0.0451099	0.00885572		17.4	0.137927	0.0535771	29	-0.295144	0.107688		22.7441	8.4046	1.74865	2.44787	0.955171
29.25	-0.215684	0.0419695	-0.0468142	0.00900721		17.55	0.136471	0.0539392	29.25	-0.296524	0.108891		22.9402	8.44913	1.7661	2.46789	0.966883
29.5	-0.221392	0.0381464	-0.0493073	0.00878077		17.7	0.13783	0.0545899	29.5	-0.29954	0.106873		23.1363	8.46975	1.76472	2.4739	0.960353
29.75	-0.215084	0.0440665	-0.045873	0.00811852		17.85	0.134693	0.0611364	29.75	-0.303743	0.10738		23.3323	8.50653	1.76712	2.47037	0.951578
30	-0.216059	0.041865	-0.0457853	0.00757723		18	0.142177	0.0703121	30	-0.303872	0.11106		23.5284	8.53253	1.77078	2.47294	0.958933
30.25	-0.220181	0.0393694	-0.0464355	0.00793293		18.15	0.13319	0.0777903	30.25	-0.304728	0.111258		23.7245	8.567	1.77403	2.48469	0.971002
30.5	-0.217611	0.0431952	-0.0464385	0.00886185		18.3	0.133898	0.0761437	30.5	-0.304709	0.111587		23.9205	8.60792	1.79573	2.50812	0.987294
30.75	-0.212456	0.0431371	-0.043781	0.00652815		18.45	0.133613	0.0852571	30.75	-0.306216	0.111324		24.1166	8.64894	1.8298	2.52048	0.994377
31	-0.215988	0.0423993	-0.0435889	0.00711498		18.6	0.136844	0.088353	31	-0.309782	0.110426		24.3127	8.68686	1.84934	2.51681	0.989676
31.25	-0.216489	0.047388	-0.0468951	0.00799977		18.75	0.129201	0.0897218	31.25	-0.31014	0.110974		24.5087	8.68581	1.84579	2.5424	0.99869
31.5	-0.21661	0.0417673	-0.043211	0.00767753		18.9	0.124605	0.0852214	31.5	-0.31226	0.1109		24.7048	8.67832	1.8342	2.56679	1.00288
31.75	-0.213504	0.0463346	-0.0440149	0.00755454		19.05	0.112116	0.0773427	31.75	-0.31522	0.109461		24.9009	8.70293	1.82327	2.54943	0.991187
32	-0.219161	0.045149	-0.043107	0.00827283		19.2	0.107327	0.0775611	32	-0.315217	0.110901		25.097	8.74084	1.83049	2.54063	0.988593
32.25	-0.217192	0.0501602	-0.042229	0.00748418		19.35	0.108482	0.0869653	32.25	-0.316034	0.111165		25.293	8.75604	1.84009	2.55663	0.993724
32.5	-0.218331	0.0467465	-0.0454256	0.00805422		19.5	0.111859	0.0954125	32.5	-0.32106	0.10939		25.4891	8.7522	1.8339	2.56142	0.989578
32.75	-0.218436	0.0411068	-0.0426688	0.00862775		19.65	0.112848	0.0958031	32.75	-0.318623	0.111008		25.6852	8.77829	1.84335	2.55922	0.980982
33	-0.216796	0.0437428	-0.0471314	0.00614319		19.8	0.111477	0.0930161	33	-0.323996	0.108461		25.8812	8.83871	1.86213	2.57011	0.986709
33.25	-0.211302	0.0454543	-0.0447164	0.00843009		19.95	0.0997501	0.0926769	33.25	-0.322385	0.110763		26.0773	8.87507	1.86756	2.58388	1.00247
33.5	-0.215574	0.047916	-0.047083	0.006264		20.1	0.090667	0.0901448	33.5	-0.324694	0.110335		26.2734	8.88171	1.87058	2.59703	1.01414
33.75	-0.214684	0.0433998	-0.0462366	0.00644975		20.25	0.0897233	0.0897023	33.75	-0.322712	0.113876		26.4694	8.88664	1.87596	2.60769	1.01787
34	-0.210646	0.0479643	-0.0450208	0.0064995		20.4	0.0903889	0.092147	34	-0.326307	0.11075		26.6655	8.9014	1.88312	2.6187	1.01621
34.25	-0.215262	0.0437707	-0.043587	0.00759684		20.55	0.0921534	0.100089	34.25	-0.323314	0.115807		26.8616	8.92139	1.89408	2.63548	1.01641
34.5	-0.210227	0.051115	-0.0457078	0.00659988		20.7	0.0913073	0.104417	34.5	-0.328784	0.111708		27.0577	8.94631	1.90127	2.64615	1.02056
34.75	-0.219032	0.0489827	-0.0413333	0.00905516		20.85	0.0887268	0.10017	34.75	-0.330047	0.113276		27.2537	8.98583	1.90294	2.64854	1.0206
35	-0.217239	0.0475602	-0.0457584	0.00683342		21	0.0747323	0.0966888	35	-0.330306	0.114161		27.4498	9.00997	1.90929	2.63361	1.00529
35.25	-0.210268	0.0445067	-0.0377525	0.0100305		21.15	0.0691999	0.0943834	35.25	-0.333202	0.113043		27.6459	8.99887	1.91088	2.62218	0.996502
35.5	-0.218359	0.0436815	-0.0476589	0.00704363		21.3	0.0668389	0.0960299	35.5	-0.331981	0.112431		27.8419	8.99121	1.90641	2.64324	1.01398
35.75	-0.208638	0.0501437	-0.046621	0.00722541		21.45	0.0649744	0.102499	35.75	-0.332966	0.112993		28.038	9.00698	1.91636	2.66466	1.02841
36	-0.207873	0.0543833	-0.0454298	0.00708398		21.6	0.0703442	0.100346	36	-0.334852	0.113886		28.2341	9.04213	1.94055	2.66713	1.02065
36.25	-0.211514	0.0487756	-0.042467	0.00757689		21.75	0.0578241	0.099041	36.25	-0.333088	0.114577		28.4302	9.07317	1.95098	2.66438	1.01406
36.5	-0.214825	0.0487853	-0.0383072	0.00971656		21.9	0.0493526	0.09533	36.5	-0.336218	0.114354		28.6262	9.06806	1.9409	2.67066	1.0306
36.75	-0.212056	0.0521318	-0.0468094	0.00712369		22.05	0.0401812	0.0889209	36.75	-0.339136	0.113511		28.8223	9.06423	1.94437	2.67478	1.04665
37	-0.210656	0.0487359	-0.0436022	0.00797111		22.2	0.0368823	0.0852955	37	-0.338975	0.113943		29.0184	9.09942	1.96305	2.66243	1.04131
37.25	-0.210329	0.0494008	-0.0429274	0.00921544		22.35	0.0304592	0.0890091	37.25	-0.339399	0.11363		29.2144	9.12716	1.97286	2.66457	1.03714
37.5	-0.209194	0.0483585	-0.0399921	0.00969587		22.5	0.0318646	0.0934084	37.5	-0.339458	0.114808		29.4105	9.14345	1.97359	2.68359	1.03882
37.75	-0.203717	0.0543088	-0.0399192	0.00990838		22.65	0.0363719	0.101416	37.75	-0.339469	0.114097		29.6066	9.18178	1.96794	2.69069	1.0344
38	-0.207602	0.0486599	-0.0397819	0.0103523		22.8	0.0353623	0.0989387	38	-0.343242	0.112655		29.8026	9.18893	1.96904	2.68888	1.03175
38.25	-0.209942	0.0461236	-0.0433829	0.00665597		22.95	0.0231177	0.095972	38.25	-0.343313	0.113717		29.9987	9.17697	1.98467	2.70752	1.04269
38.5	-0.207013	0.0481331	-0.0396582	0.0103626		23.1	0.0191001	0.0956908	38.5	-0.343782	0.115555		30.1948	9.22118	2.00531	2.73633	1.05927
38.75	-0.215506	0.0459861	-0.0445907	0.00676769		23.25	0.00418901	0.0888478	38.75	-0.346373	0.113623		30.3909	9.25874	2.00934	2.73653	1.05864
39	-0.207291	0.0528216	-0.0418718	0.00778727		23.4	0.00891181	0.0832259	39	-0.343926	0.115028		30.5869	9.23177	1.99194	2.73199	1.05076
39.25	-0.207089	0.0490863	-0.0462061	0.0059058		23.55	0.00714086	0.0908279	39.25	-0.344731	0.114915		30.783	9.20342	1.97842	2.7334	1.04895
39.5	-0.211668	0.0493845	-0.0448388	0.0079352		23.7	0.00396835	0.0905314	39.5	-0.349262	0.112363		30.9791	9.18475	1.96784	2.72292	1.04457
39.75	-0.209268	0.051669	-0.045657	0.00772257		23.85	-0.00152365	0.086718	39.75	-0.34956	0.113982		31.1751	9.17846	1.96714	2.7171	1.04369
40	-0.210984	0.0496706	-0.0437584	0.00830232		24	-0.00670815	0.0866477	40	-0.348508	0.11559		31.3712	9.21266	1.97472	2.72778	1.04651
40.25	-0.212157	0.0509882	-0.0422715	0.00894578		24.15	-0.0134996	0.087319	40.25	-0.349485	0.113262		31.5673	9.24153	1.97795	2.7369	1.03817
40.5	-0.209173	0.0504707	-0.0434443	0.00839897		24.3	-0.00494019	0.0864778	40.5	-0.349396	0.114331		31.7633	9.24424	1.9821	2.74962	1.03492
40.75	-0.204613	0.0525118	-0.0410073	0.00831962		24.45	-0.00881501	0.0931208	40.75	-0.350328	0.116566		31.9594	9.26407	1.97826	2.76558	1.05068
41	-0.209524	0.0510342	-0.0430955	0.00905301		24.6	-0.0118131	0.0956285	41	-0.352282	0.112191		32.1555	9.27143	1.98184	2.7595	1.05745
41.25	-0.201935	0.0500946	-0.0442646	0.00806907		24.75	-0.0080751	0.0953552	41.25	-0.350406	0.113719		32.3516	9.25008	1.99096	2.7647	1.05743
41.5	-0.203986	0.0586997	-0.0435131	0.00655276		24.9	-0.0193309	0.0929886	41.5	-0.350502	0.114333		32.5476	9.26908	1.99478	2.77756	1.05718
41.75	-0.205506	0.0544467	-0.041551	0.00745716		25.05	-0.0299995	0.0857753	41.75	-0.352878	0.113454		32.7437	9.29107	1.99558	2.76994	1.05184
42	-0.206111	0.0486739	-0.0425139	0.00861846		25.2	-0.0300786	0.0825302	42	-0.356127	0.1136		32.9398	9.3	1.9876	2.76737	1.05437
42.25	-0.205628	0.0508541	-0.0440271	0.00781987		25.35	-0.0313012	0.0825982	42.25	-0.353966	0.113539		33.1358	9.33646	1.99888	2.77846	1.06212
42.5	-0.210631	0.0468102	-0.0417717	0.0125327		25.5	-0.0389511	0.0806364	42.5	-0.356229	0.114682		33.3319	9.34364	2.02032	2.79208	1.07337
42.75	-0.204536	0.0488461	-0.0436573	0.00917582		25.65	-0.0388619	0.0788662	42.75	-0.35658	0.11225		33.528	9.31856	2.01642	2.79162	1.07613
43	-0.208963	0.0497316	-0.0449553	0.00762323		25.8	-0.0382346	0.0826274	43	-0.357383	0.113466		33.724	9.32202	2.00978	2.78684	1.06773
43.25	-0.205036	0.0559187	-0.0416444	0.0101954		25.95	-0.044374	0.0829099	43.25	-0.356843	0.114655		33.9201	9.33695	2.00614	2.80338	1.07438
43.5	-0.202669	0.0552042	-0.0431666	0.0101333		26.1	-0.0425242	0.0826686	43.5	-0.357605	0.114024		34.1162	9.3264	1.99438	2.82308	1.08703
43.75	-0.208302	0.0500811	-0.0449438	0.0102055		26.25	-0.0482113	0.0826317	43.75	-0.358364	0.112676		34.3122	9.34654	2.00669	2.81847	1.08185
44	-0.212037	0.0478598	-0.0435468	0.00872125		26.4	-0.0496468	0.0806066	44	-0.358775	0.112878		34.5083	9.41321	2.04525	2.80841	1.07079
44.25	-0.201882	0.0588543	-0.0439368	0.00810382		26.55	-0.0547714	0.0836739	44.25	-0.359564	0.112522		34.7044	9.45328	2.07034	2.81372	1.07309
44.5	-0.204945	0.0512169	-0.0428501	0.010912		26.7	-0.0535607	0.0831469	44.5	-0.360428	0.113487		34.9005	9.44719	2.06914	2.82051	1.08176
44.75	-0.206772	0.0512307	-0.0418496	0.00841658		26.85	-0.0617445	0.0804369	44.75	-0.359795	0.114443		35.0965	9.42953	2.04887	2.8293	1.0892
45	-0.205946	0.052367	-0.0438621	0.00852874		27	-0.0677909	0.0693653	45	-0.36232	0.113767		35.2926	9.43696	2.04153	2.82945	1.0875
45.25	-0.205013	0.0562479	-0.043509	0.0098868		27.15	-0.075789	0.0686763	45.25	-0.360666	0.112909		35.4887	9.44469	2.05218	2.81297	1.07571
45.5	-0.205093	0.0538542	-0.0413964	0.0116493		27.3	-0.0741394	0.0713839	45.5	-0.36235	0.114864		35.6847	9.43338	2.06452	2.80566	1.07611
45.75	-0.207276	0.0475632	-0.0433574	0.0131695		27.45	-0.0766293	0.0741389	45.75	-0.361942	0.113073		35.8808	9.44561	2.08168	2.81099	1.08764
46	-0.200606	0.0583115	-0.0409814	0.0123215		27.6	-0.0778362	0.0686652	46	-0.361101	0.115408		36.0769	9.4793	2.08567	2.82258	1.09154
46.25	-0.20179	0.0527496	-0.0408187	0.0115175		27.75	-0.0880337	0.0688256	46.25	-0.364499	0.11288		36.273	9.50267	2.07985	2.8213	1.0851
46.5	-0.20312	0.0569432	-0.0416723	0.0105766		27.9	-0.0923985	0.0671591	46.5	-0.36201	0.113764		36.469	9.46979	2.07053	2.82363	1.08644
46.75	-0.206872	0.0532456	-0.0410865	0.0125986		28.05	-0.0918154	0.0655473	46.75	-0.363622	0.11267		36.6651	9.4376	2.05868	2.84726	1.10366
47	-0.202686	0.0561644	-0.0427572	0.00938716		28.2	-0.0930066	0.0639294	47	-0.365052	0.11371		36.8612	9.47755	2.06542	2.85013	1.10799
47.25	-0.200861	0.0567828	-0.0421609	0.0110619		28.35	-0.0946745	0.0674441	47.25	-0.364735	0.112489		37.0572	9.49417	2.06811	2.8334	1.09293
47.5	-0.196304	0.0562614	-0.0415617	0.0103994		28.5	-0.0932292	0.0652282	47.5	-0.364396	0.113853		37.2533	9.44865	2.04941	2.82734	1.08942
47.75	-0.203061	0.0553863	-0.0425531	0.012645		28.65	-0.10088	0.0644288	47.75	-0.363247	0.117141		37.4494	9.43797	2.05773	2.84886	1.10334
48	-0.205848	0.0499151	-0.0393187	0.0119761		28.8	-0.101923	0.0648102	48	-0.367085	0.113934		37.6454	9.50048	2.08961	2.85833	1.10606
48.25	-0.207166	0.0520652	-0.0423704	0.0116135		28.95	-0.103366	0.0650595	48.25	-0.363954	0.113294		37.8415	9.52223	2.08532	2.84001	1.09622
48.5	-0.200962	0.0572336	-0.0405178	0.0111089		29.1	-0.0981533	0.065446	48.5	-0.366777	0.115967		38.0376	9.49871	2.06962	2.84584	1.09754
48.75	-0.198261	0.0523692	-0.0379224	0.0137885		29.25	-0.104508	0.0637777	48.75	-0.367324	0.112308		38.2336	9.49534	2.07917	2.86231	1.10894
49	-0.203432	0.0518685	-0.0403253	0.0121264		29.4	-0.11528	0.0616582	49	-0.365124	0.112169		38.4297	9.49392	2.08067	2.85803	1.10945
49.25	-0.198491	0.0598475	-0.0461711	0.00988752		29.55	-0.111877	0.0589908	49.25	-0.366714	0.11357		38.6258	9.52709	2.07812	2.84486	1.09574
49.5	-0.20086	0.0543749	-0.0414869	0.0131969		29.7	-0.117417	0.0572073	49.5	-0.368029	0.113396		38.8219	9.53575	2.08374	2.84001	1.08636
49.75	-0.203177	0.0554801	-0.0421655	0.0135217		29.85	-0.115113	0.058998	49.75	-0.370786	0.113635		39.0179	9.46648	2.08086	2.84236	1.08239
50	-0.203537	0.0539432	-0.0419266	0.01155		30	-0.110578	0.0634336	50	-0.368604	0.113671		39.214	9.45512	2.09249	2.84257	1.07534
50.25	-0.208381	0.0498352	-0.0430149	0.0107002		30.15	-0.119824	0.0641636	50.25	-0.369817	0.112838		39.4101	9.50667	2.10488	2.83946	1.07579
50.5	-0.206582	0.0534092	-0.0418815	0.0120632		30.3	-0.124911	0.05778	50.5	-0.3707	0.110783		39.6061	9.5354	2.10674	2.85508	1.10255
50.75	-0.197686	0.0611396	-0.0468246	0.00986356		30.45	-0.1301	0.056879	50.75	-0.372492	0.111971		39.8022	9.55659	2.11446	2.88756	1.13184
51	-0.200657	0.0542137	-0.0426862	0.0107467		30.6	-0.134562	0.0535229	51	-0.374884	0.1096		39.9983	9.53269	2.10017	2.89367	1.13102
51.25	-0.198758	0.0570198	-0.0397304	0.0148427		30.75	-0.134693	0.0524455	51.25	-0.372127	0.113081		40.1944	9.47729	2.07804	2.87085	1.1123
51.5	-0.20089	0.0523876	-0.0420983	0.0123872		30.9	-0.140001	0.0516889	51.5	-0.371867	0.113614		40.3904	9.4762	2.06747	2.85889	1.09776
51.75	-0.204631	0.0511721	-0.0387849	0.0133774		31.05	-0.143059	0.0495452	51.75	-0.372823	0.113635		40.5865	9.52387	2.06203	2.87292	1.09851
52	-0.200447	0.0538277	-0.0409429	0.0118423		31.2	-0.142306	0.053915	52	-0.372121	0.113613		40.7826	9.56512	2.06922	2.8771	1.10191
52.25	-0.197289	0.0543166	-0.0422453	0.0141741		31.35	-0.143062	0.0522111	52.25	-0.372684	0.112491		40.9786	9.56656	2.08538	2.85879	1.09765
52.5	-0.199073	0.0546254	-0.0436948	0.0112888		31.5	-0.143843	0.0502255	52.5	-0.373166	0.112837		41.1747	9.51906	2.09501	2.84171	1.09303
52.75	-0.201932	0.0557475	-0.0424281	0.0126228		31.65	-0.142461	0.0530562	52.75	-0.371935	0.114013		41.3708	9.52087	2.10061	2.82451	1.08532
53	-0.198025	0.0588827	-0.0434941	0.0118747		31.8	-0.140833	0.0540811	53	-0.373213	0.113156		41.5668	9.59571	2.10775	2.80932	1.07477
53.25	-0.199913	0.0546597	-0.0422658	0.012447		31.95	-0.150084	0.0529043	53.25	-0.373222	0.110806		41.7629	9.60963	2.11301	2.82207	1.08049
53.5	-0.205481	0.0520032	-0.0448245	0.0121221		32.1	-0.155166	0.051081	53.5	-0.373976	0.112683		41.959	9.55134	2.11019	2.86257	1.10606
53.75	-0.199951	0.0565576	-0.0438844	0.0125604		32.25	-0.155575	0.0485811	53.75	-0.374299	0.112496		42.1551	9.51885	2.0948	2.88537	1.11602
54	-0.199158	0.0521438	-0.0386626	0.0159386		32.4	-0.156566	0.0487296	54	-0.375148	0.113085		42.3511	9.51667	2.07763	2.88797	1.11056
54.25	-0.199779	0.054499	-0.0452774	0.0103547		32.55	-0.150505	0.0520978	54.25	-0.376969	0.112892		42.5472	9.51854	2.08353	2.883	1.10931
54.5	-0.204142	0.0545768	-0.0405367	0.0147594		32.7	-0.156315	0.0546928	54.5	-0.374542	0.112915		42.7433	9.54043	2.11169	2.87861	1.111
54.75	-0.204226	0.0530827	-0.04003	0.0143198		32.85	-0.157334	0.0499536	54.75	-0.375575	0.110781		42.9393	9.56313	2.12163	2.87413	1.10655
55	-0.201573	0.0494159	-0.0439689	0.0134101		33	-0.162973	0.0458429	55	-0.378103	0.110082		43.1354	9.59523	2.11105	2.85025	1.09037
55.25	-0.198461	0.0596881	-0.0449592	0.0127329		33.15	-0.171067	0.0431717	55.25	-0.378135	0.111537		43.3315	9.61916	2.10151	2.84438	1.09048
55.5	-0.19915	0.0550387	-0.0447707	0.0122547		33.3	-0.17417	0.0428584	55.5	-0.37892	0.111933		43.5275	9.60605	2.10422	2.84957	1.09891
55.75	-0.199285	0.059805	-0.0432199	0.0113041		33.45	-0.175339	0.0438066	55.75	-0.376036	0.112364		43.7236	9.57217	2.11461	2.84376	1.09773
56	-0.195768	0.0614958	-0.0450526	0.0122246		33.6	-0.173864	0.0452787	56	-0.378137	0.112882		43.9197	9.53582	2.11329	2.85723	1.10571
56.25	-0.202563	0.0516681	-0.0396712	0.015261		33.75	-0.176808	0.0424844	56.25	-0.376578	0.111828		44.1157	9.5367	2.10836	2.86306	1.10909
56.5	-0.203165	0.0525252	-0.0416669	0.0141306		33.9	-0.174019	0.045793	56.5	-0.378015	0.110972		44.3118	9.56482	2.11497	2.84209	1.09092
56.75	-0.204858	0.0525762	-0.0440977	0.0122626		34.05	-0.176281	0.0442878	56.75	-0.37756	0.111796		44.5079	9.59862	2.13683	2.84834	1.08678
57	-0.198971	0.0525914	-0.0419355	0.013896		34.2	-0.181176	0.0435041	57	-0.379498	0.110986		44.704	9.62008	2.14578	2.87698	1.10119
57.25	-0.198766	0.0543301	-0.0454848	0.0123647		34.35	-0.180695	0.0437879	57.25	-0.379436	0.111756		44.9	9.58103	2.11609	2.88768	1.10514
57.5	-0.202508	0.0486102	-0.0417702	0.0145465		34.5	-0.187839	0.0410655	57.5	-0.378916	0.111493		45.0961	9.54813	2.10205	2.89223	1.1099
57.75	-0.191013	0.0633932	-0.0429082	0.0134458		34.65	-0.18829	0.0407824	57.75	-0.37976	0.109603		45.2922	9.57581	2.12223	2.8922	1.1151
58	-0.196074	0.0524971	-0.0457374	0.0128213		34.8	-0.192976	0.0414435	58	-0.379169	0.110779		45.4882	9.58119	2.1302	2.87751	1.1076
58.25	-0.20201	0.0549241	-0.0465782	0.0110471		34.95	-0.196082	0.0388279	58.25	-0.378014	0.11324		45.6843	9.57454	2.12266	2.85291	1.09467
58.5	-0.197414	0.0549761	-0.0406968	0.0149407		35.1	-0.201672	0.0390864	58.5	-0.379763	0.111326		45.8804	9.60059	2.12297	2.8423	1.0901
58.75	-0.195224	0.0581426	-0.0446408	0.013725		35.25	-0.202163	0.0382385	58.75	-0.381738	0.11237		46.0765	9.60068	2.12825	2.85079	1.09573
59	-0.198812	0.0560951	-0.0472555	0.0117586		35.4	-0.187593	0.0449347	59	-0.382427	0.110591		46.2725	9.58308	2.12563	2.85934	1.0965
59.25	-0.203953	0.0543514	-0.0444112	0.0133577		35.55	-0.190598	0.0437364	59.25	-0.382823	0.11119		46.4686	9.58783	2.12083	2.85659	1.08963
59.5	-0.198489	0.0583805	-0.0426054	0.0138492		35.7	-0.194062	0.0419793	59.5	-0.38332	0.110274		46.6647	9.592	2.12767	2.85064	1.08863
59.75	-0.20247	0.0544099	-0.0440872	0.0159592		35.85	-0.205661	0.0386238	59.75	-0.381564	0.111735		46.8607	9.58726	2.14183	2.85462	1.09873
60	-0.195941	0.0585834	-0.0442319	0.0125945		36	-0.204401	0.0381626	60	-0.382597	0.111249		47.0568	9.61237	2.16228	2.86375	1.10632
60.25	-0.196559	0.058197	-0.0422467	0.0146051		36.15	-0.196511	0.0418108	60.25	-0.382778	0.111235		47.2529	9.63858	2.17214	2.87498	1.1042
60.5	-0.202881	0.0544827	-0.0437593	0.0155345		36.3	-0.193594	0.0448392	60.5	-0.384065	0.111145		47.4489	9.62505	2.16532	2.86747	1.1009
60.75	-0.199969	0.0575067	-0.0425407	0.0141137		36.45	-0.194545	0.0445051	60.75	-0.38138	0.111966		47.645	9.61517	2.16354	2.853	1.10037
61	-0.200682	0.0544562	-0.0419906	0.0139478		36.6	-0.194551	0.0454616	61	-0.384166	0.109491		47.8411	9.5994	2.15374	2.85143	1.09284
61.25	-0.197197	0.0580381	-0.0443361	0.0148916		36.75	-0.201689	0.0419029	61.25	-0.385771	0.109978		48.0371	9.58403	2.15484	2.84285	1.08808
61.5	-0.200702	0.0508868	-0.0422221	0.014926		36.9	-0.214248	0.0423621	61.5	-0.38391	0.111174		48.2332	9.60196	2.16349	2.84597	1.10378
61.75	-0.203035	0.0533437	-0.0424491	0.0132655		37.05	-0.223597	0.039461	61.75	-0.385005	0.110292		48.4293	9.63161	2.14579	2.86292	1.11847
62	-0.195588	0.0614234	-0.0405947	0.016214		37.2	-0.214461	0.0430892	62	-0.382137	0.111887		48.6254	9.63851	2.12713	2.86786	1.11754
62.25	-0.198986	0.0590957	-0.0440991	0.0132771		37.35	-0.214367	0.0437776	62.25	-0.384367	0.112355		48.8214	9.6188	2.14467	2.86717	1.11338
62.5	-0.199101	0.0569216	-0.0426	0.0155083		37.5	-0.218964	0.0415611	62.5	-0.383421	0.110982		49.0175	9.60568	2.17537	2.86713	1.11262
62.75	-0.199972	0.0553629	-0.0426855	0.015378		37.65	-0.221731	0.0389922	62.75	-0.385555	0.110713		49.2136	9.60116	2.17098	2.86508	1.11108
63	-0.195555	0.0592194	-0.042372	0.0170847		37.8	-0.216164	0.0403278	63	-0.38457	0.110363		49.4096	9.55707	2.14805	2.84877	1.10255
63.25	-0.200388	0.0526269	-0.0448101	0.0126032		37.95	-0.211257	0.0433949	63.25	-0.385258	0.109069		49.6057	9.50441	2.13472	2.8316	1.09723
63.5	-0.197333	0.0565062	-0.0422104	0.0164706		38.1	-0.210776	0.0415614	63.5	-0.385605	0.108955		49.8018	9.50779	2.13389	2.83281	1.09581
63.75	-0.196511	0.0551051	-0.0421495	0.0178795		38.25	-0.218754	0.0405767	63.75	-0.386266	0.110873		49.9978	9.52244	2.13887	2.83785	1.09123
64	-0.201546	0.0511543	-0.0447521	0.0136369		38.4	-0.229207	0.0374876	64	-0.38563	0.111257		50.1939	9.50742	2.13629	2.84286	1.0897
64.25	-0.199283	0.0565617	-0.0463931	0.0124947		38.55	-0.228556	0.0428317	64.25	-0.385493	0.111077		50.39	9.49443	2.13436	2.84021	1.08607
64.5	-0.201664	0.054489	-0.0425882	0.0174138		38.7	-0.22759	0.0410354	64.5	-0.386358	0.110528		50.5861	9.48996	2.15001	2.83082	1.08231
64.75	-0.19843	0.0572407	-0.045386	0.0118415		38.85	-0.230728	0.0462028	64.75	-0.38683	0.109709		50.7821	9.50199	2.1621	2.8316	1.08899
65	-0.193068	0.0581001	-0.0414176	0.0149321		39	-0.230277	0.0443494	65	-0.386641	0.109731		50.9782	9.54572	2.17036	2.83139	1.09514
65.25	-0.202255	0.0568382	-0.0458413	0.0131975		39.15	-0.226399	0.0392739	65.25	-0.386206	0.111137		51.1743	9.57347	2.18875	2.83123	1.0969
65.5	-0.197384	0.0573952	-0.0404062	0.0174694		39.3	-0.226026	0.0446818	65.5	-0.385777	0.110439		51.3703	9.55719	2.19121	2.84028	1.10273
65.75	-0.195821	0.0599726	-0.04222	0.0164496		39.45	-0.228632	0.0473836	65.75	-0.390988	0.107708		51.5664	9.5443	2.18369	2.83595	1.09827
66	-0.19566	0.0568176	-0.0432156	0.0146413		39.6	-0.234533	0.0448949	66	-0.390032	0.108838		51.7625	9.57337	2.18942	2.82054	1.0864
66.25	-0.202464	0.051	-0.0443381	0.0158965		39.75	-0.239286	0.0405795	66.25	-0.387042	0.111403		51.9586	9.56843	2.18827	2.81719	1.08763
66.5	-0.200389	0.0574224	-0.045743	0.0144662		39.9	-0.234657	0.043289	66.5	-0.388634	0.109169		52.1546	9.51758	2.17211	2.82611	1.09411
66.75	-0.192771	0.05801	-0.0437681	0.0152826		40.05	-0.233852	0.0446529	66.75	-0.389819	0.108906		52.3507	9.51656	2.15406	2.83809	1.09863
67	-0.203168	0.0574864	-0.0418694	0.0182058		40.2	-0.24224	0.0449351	67	-0.387796	0.108674		52.5468	9.54751	2.14818	2.8376	1.09859
67.25	-0.195221	0.0601802	-0.0455695	0.0136246		40.35	-0.246414	0.0444798	67.25	-0.390526	0.109623		52.7428	9.56809	2.16238	2.82141	1.09068
67.5	-0.20062	0.0579227	-0.0430462	0.0163028		40.5	-0.243945	0.042723	67.5	-0.387725	0.110161		52.9389	9.55971	2.17437	2.80388	1.08668
67.75	-0.199254	0.0578902	-0.0426848	0.0165344		40.65	-0.243708	0.0435401	67.75	-0.388352	0.109045		53.135	9.52805	2.1717	2.79504	1.0908
68	-0.197622	0.0637592	-0.0425395	0.0156738		40.8	-0.24233	0.0424146	68	-0.390713	0.107397		53.331	9.52185	2.16123	2.79371	1.09119
68.25	-0.193907	0.0592231	-0.0451716	0.0142343		40.95	-0.239853	0.0468337	68.25	-0.389991	0.107716		53.5271	9.52088	2.15364	2.79103	1.086
68.5	-0.196803	0.0601077	-0.0427577	0.0143942		41.1	-0.246117	0.0449677	68.5	-0.390028	0.107323		53.7232	9.53309	2.16328	2.79706	1.09084
68.75	-0.200533	0.057234	-0.0418006	0.0168749		41.25	-0.247125	0.0434357	68.75	-0.390638	0.109336		53.9192	9.56195	2.17591	2.80597	1.0938
69	-0.201433	0.0562637	-0.0477327	0.0132333		41.4	-0.248313	0.045233	69	-0.390292	0.110694		54.1153	9.55381	2.17669	2.80111	1.08147
69.25	-0.198861	0.055748	-0.0458778	0.0150752		41.55	-0.252108	0.0478405	69.25	-0.391007	0.11019		54.3114	9.54188	2.17907	2.79879	1.07446
69.5	-0.198859	0.0599153	-0.0423212	0.0171407		41.7	-0.246453	0.0476408	69.5	-0.394219	0.107457		54.5075	9.57101	2.19267	2.80595	1.07726
69.75	-0.194126	0.0640855	-0.0438527	0.0149273		41.85	-0.244016	0.0450897	69.75	-0.390064	0.108592		54.7035	9.59304	2.20069	2.81184	1.08303
70	-0.198285	0.0534461	-0.0464175	0.0148837		42	-0.244918	0.0432982	70	-0.392046	0.107181		54.8996	9.58582	2.20562	2.81436	1.09367
70.25	-0.192906	0.0645827	-0.0410662	0.0175488		42.15	-0.249345	0.0428804	70.25	-0.392094	0.108735		55.0957	9.57728	2.21466	2.81081	1.10013
70.5	-0.20099	0.0598179	-0.0441706	0.0157048		42.3	-0.254694	0.0467807	70.5	-0.392686	0.108512		55.2917	9.5569	2.19794	2.80566	1.10354
70.75	-0.192942	0.0645838	-0.0454424	0.0158803		42.45	-0.255277	0.0512612	70.75	-0.392013	0.109343		55.4878	9.53413	2.16905	2.81975	1.11071
71	-0.198212	0.060662	-0.0448821	0.0147755		42.6	-0.249241	0.0497849	71	-0.39243	0.108159		55.6839	9.49737	2.15846	2.83959	1.11392
71.25	-0.195099	0.0622694	-0.0439933	0.0164973		42.75	-0.2488	0.0524891	71.25	-0.394939	0.107769		55.88	9.46556	2.16236	2.82858	1.10516
71.5	-0.194519	0.0626644	-0.0445044	0.0164469		42.9	-0.256319	0.0510066	71.5	-0.392389	0.108014		56.076	9.47982	2.16977	2.79146	1.08352
71.75	-0.195865	0.0608506	-0.0424871	0.0152417		43.05	-0.258005	0.0500103	71.75	-0.394453	0.10672		56.2721	9.50209	2.17692	2.77558	1.07499
72	-0.191179	0.064838	-0.0446107	0.015193		43.2	-0.255672	0.0524608	72	-0.392552	0.107626		56.4682	9.51002	2.18879	2.7857	1.08212
72.25	-0.193816	0.0647501	-0.0458972	0.0138837		43.35	-0.258955	0.0543923	72.25	-0.39272	0.10883		56.6642	9.50928	2.19001	2.77983	1.0774
72.5	-0.197244	0.0640828	-0.047411	0.012778		43.5	-0.259139	0.0509479	72.5	-0.394189	0.107298		56.8603	9.53501	2.18838	2.75865	1.06612
72.75	-0.198526	0.0631327	-0.0458423	0.0143811		43.65	-0.260546	0.0513453	72.75	-0.393913	0.107921		57.0564	9.55264	2.19464	2.74699	1.06049
73	-0.195724	0.059013	-0.0452679	0.0157627		43.8	-0.262305	0.0507976	73	-0.392635	0.106848		57.2524	9.50905	2.18205	2.75023	1.05847
73.25	-0.19803	0.0595764	-0.0466074	0.0140702		43.95	-0.265523	0.049253	73.25	-0.394405	0.107175		57.4485	9.48058	2.16403	2.75864	1.06002
73.5	-0.198619	0.055902	-0.0469823	0.0150868		44.1	-0.270332	0.0505319	73.5	-0.393112	0.108591		57.6446	9.49223	2.16262	2.76551	1.06363
73.75	-0.196196	0.059583	-0.0462015	0.0140705		44.25	-0.270722	0.0533591	73.75	-0.393873	0.108891		57.8406	9.50282	2.16643	2.77474	1.07098
74	-0.192711	0.0577298	-0.046597	0.0126056		44.4	-0.27202	0.053619	74	-0.392591	0.11009		58.0367	9.5031	2.17344	2.7714	1.07458
74.25	-0.19774	0.0609278	-0.0435107	0.0173619		44.55	-0.277166	0.0514659	74.25	-0.396508	0.107945		58.2328	9.45732	2.17521	2.75594	1.06778
74.5	-0.195211	0.0619848	-0.0465607	0.0147187		44.7	-0.269162	0.0544379	74.5	-0.393153	0.109067		58.4289	9.40815	2.17616	2.77229	1.07584
74.75	-0.190829	0.0634286	-0.0441319	0.0154387		44.85	-0.267671	0.0509177	74.75	-0.392753	0.109198		58.6249	9.3946	2.17104	2.8071	1.09397
75	-0.195261	0.0614332	-0.0464589	0.0153914		45	-0.267733	0.0540803	75	-0.393383	0.107434		58.821	9.36625	2.12615	2.80155	1.09295
75.25	-0.194185	0.0635845	-0.045818	0.0148935		45.15	-0.266209	0.0549936	75.25	-0.393535	0.108756		59.0171	9.36613	2.09947	2.76263	1.07754
75.5	-0.199722	0.0579008	-0.0468065	0.0150324		45.3	-0.267065	0.0520915	75.5	-0.394596	0.108772		59.2131	9.40161	2.13051	2.74548	1.06764
75.75	-0.200871	0.0546385	-0.0464061	0.0166119		45.45	-0.27485	0.0512148	75.75	-0.39663	0.108143		59.4092	9.41856	2.16433	2.75466	1.07364
76	-0.196528	0.0605442	-0.0469802	0.0149279		45.6	-0.266856	0.058358	76	-0.394989	0.108064		59.6053	9.42546	2.18905	2.74869	1.0767
76.25	-0.1936	0.0644865	-0.0457779	0.016057		45.75	-0.268134	0.0540837	76.25	-0.396491	0.10661		59.8013	9.43677	2.20012	2.74141	1.07427
76.5	-0.195016	0.0606773	-0.0455687	0.0149771		45.9	-0.263912	0.0542254	76.5	-0.392975	0.108399		59.9974	9.4712	2.20015	2.75018	1.07258
76.75	-0.194917	0.0651288	-0.0453892	0.0152212		46.05	-0.265885	0.0556596	76.75	-0.395652	0.106487		60.1935	9.49311	2.19756	2.74544	1.0598
77	-0.196576	0.0653294	-0.0459213	0.0157424		46.2	-0.271972	0.056444	77	-0.394097	0.108693		60.3896	9.4413	2.17206	2.7374	1.05438
77.25	-0.195907	0.0615636	-0.0477083	0.0145247		46.35	-0.278668	0.0587368	77.25	-0.395177	0.107172		60.5856	9.38393	2.16147	2.75041	1.06066
77.5	-0.197641	0.0595999	-0.0476405	0.0161253		46.5	-0.283093	0.0575635	77.5	-0.396943	0.106615		60.7817	9.3897	2.17345	2.76558	1.0613
77.75	-0.193328	0.0597509	-0.0428636	0.0178321		46.65	-0.281252	0.0531446	77.75	-0.394744	0.108421		60.9778	9.41271	2.16137	2.75272	1.0533
78	-0.192853	0.0646696	-0.0475411	0.0146986		46.8	-0.280994	0.0549053	78	-0.396008	0.107533		61.1738	9.40901	2.1558	2.73281	1.04438
78.25	-0.198437	0.0585764	-0.0441856	0.0157769		46.95	-0.281064	0.0574578	78.25	-0.397062	0.107141		61.3699	9.38462	2.17271	2.74035	1.05011
78.5	-0.193186	0.0604506	-0.0474631	0.0143724		47.1	-0.277947	0.0574285	78.5	-0.398486	0.107554		61.566	9.39349	2.1942	2.75365	1.06226
78.75	-0.196155	0.0687737	-0.0466263	0.016938		47.25	-0.280462	0.0541275	78.75	-0.395277	0.107688		61.7621	9.41819	2.2089	2.74663	1.06124
79	-0.190044	0.0641234	-0.0472497	0.0146875		47.4	-0.281946	0.0577009	79	-0.396594	0.106835		61.9581	9.38988	2.18253	2.73344	1.05482
79.25	-0.198332	0.0615254	-0.0438059	0.0186987		47.55	-0.28373	0.0545314	79.25	-0.396053	0.107708		62.1542	9.354	2.15139	2.73782	1.05771
79.5	-0.191876	0.0631264	-0.0473206	0.014489		47.7	-0.280625	0.0520352	79.5	-0.397478	0.107933		62.3503	9.343	2.15233	2.74393	1.05833
79.75	-0.195794	0.0666124	-0.0495368	0.0140768		47.85	-0.279244	0.0557285	79.75	-0.398029	0.106567		62.5463	9.35191	2.17059	2.73916	1.05297
80	-0.196586	0.0635618	-0.0443189	0.0159416		48	-0.280327	0.0545086	80	-0.396454	0.106743		62.7424	9.3569	2.19078	2.74821	1.06189
80.25	-0.193035	0.0630412	-0.0458805	0.0166447		48.15	-0.28056	0.055502	80.25	-0.396762	0.106317		62.9385	9.34206	2.19255	2.75622	1.06873
80.5	-0.190422	0.0629943	-0.0424606	0.0198235		48.3	-0.29048	0.0562906	80.5	-0.396033	0.108327		63.1345	9.3459	2.1905	2.7444	1.0682
80.75	-0.189931	0.0658635	-0.0477394	0.0159874		48.45	-0.290534	0.0608364	80.75	-0.396616	0.108238		63.3306	9.35526	2.19935	2.74458	1.08221
81	-0.196568	0.0623882	-0.0454475	0.016651		48.6	-0.292004	0.0635096	81	-0.395635	0.108396		63.5267	9.35506	2.20776	2.74626	1.08496
81.25	-0.196344	0.0609988	-0.0437846	0.0185585		48.75	-0.299777	0.0597181	81.25	-0.396858	0.108044		63.7227	9.34724	2.20454	2.72668	1.0678
81.5	-0.195475	0.0679284	-0.0479566	0.0159842		48.9	-0.289776	0.0606934	81.5	-0.396893	0.105884		63.9188	9.346	2.19324	2.70818	1.05027
81.75	-0.191869	0.068769	-0.0467219	0.0148454		49.05	-0.295768	0.06532	81.75	-0.399403	0.105931		64.1149	9.35176	2.17964	2.69535	1.03886
82	-0.197314	0.0631766	-0.0463744	0.0146808		49.2	-0.298556	0.0652597	82	-0.399001	0.10786		64.311	9.35356	2.17912	2.68691	1.04138
82.25	-0.195495	0.0642085	-0.0472633	0.016067		49.35	-0.287128	0.0645276	82.25	-0.398559	0.108145		64.507	9.37044	2.18948	2.69431	1.04988
82.5	-0.192909	0.0627623	-0.0452319	0.0190942		49.5	-0.291357	0.0579995	82.5	-0.398195	0.107031		64.7031	9.38312	2.18825	2.70983	1.04974
82.75	-0.190082	0.0657011	-0.0458833	0.0167435		49.65	-0.290392	0.0604077	82.75	-0.399404	0.107081		64.8992	9.36563	2.183	2.71638	1.05014
83	-0.190014	0.0658202	-0.0472352	0.0154254		49.8	-0.294731	0.0564734	83	-0.399562	0.106409		65.0952	9.37861	2.19972	2.71714	1.05701
83.25	-0.194285	0.0675411	-0.0464623	0.0169166		49.95	-0.289692	0.0631024	83.25	-0.39792	0.107337		65.2913	9.42065	2.22284	2.72405	1.06286
83.5	-0.193634	0.0664367	-0.0489825	0.0137726		50.1	-0.291932	0.0632283	83.5	-0.39902	0.1067		65.4874	9.38927	2.21821	2.71888	1.05641
83.75	-0.194872	0.0688662	-0.0481009	0.016092		50.25	-0.290287	0.0586399	83.75	-0.397924	0.108413		65.6834	9.33828	2.20774	2.70231	1.04166
84	-0.198276	0.0620514	-0.0473718	0.0159482		50.4	-0.288609	0.0581009	84	-0.400756	0.106989		65.8795	9.33744	2.19847	2.69476	1.0377
84.25	-0.190323	0.0705235	-0.0498248	0.0152189		50.55	-0.293629	0.0552517	84.25	-0.39813	0.106863		66.0756	9.33774	2.18172	2.68486	1.0383
84.5	-0.193666	0.0668157	-0.0459217	0.017559		50.7	-0.292046	0.0596764	84.5	-0.401787	0.106992		66.2717	9.33117	2.16917	2.67421	1.03614
84.75	-0.190152	0.0622261	-0.0498855	0.0151395		50.85	-0.291201	0.0564952	84.75	-0.398552	0.108487		66.4677	9.30672	2.1598	2.6784	1.03847
85	-0.191454	0.0703049	-0.0491233	0.0160073		51	-0.289243	0.0620552	85	-0.400375	0.1057		66.6638	9.25344	2.16215	2.69553	1.04386
85.25	-0.193812	0.0665687	-0.0466635	0.0167558		51.15	-0.298391	0.0614245	85.25	-0.4015	0.10563		66.8599	9.19563	2.16324	2.70126	1.04124
85.5	-0.193846	0.0675174	-0.0493052	0.0145541		51.3	-0.307781	0.0641087	85.5	-0.398928	0.108463		67.0559	9.18447	2.15515	2.69173	1.03801
85.75	-0.196396	0.0639683	-0.0484551	0.0152328		51.45	-0.30754	0.0598909	85.75	-0.400155	0.107407		67.252	9.25805	2.17102	2.68105	1.03815
86	-0.196323	0.0607045	-0.0457911	0.0165452		51.6	-0.300886	0.0582943	86	-0.399124	0.107154		67.4481	9.31347	2.18203	2.67754	1.03745
86.25	-0.190359	0.0659024	-0.0498606	0.0161177		51.75	-0.295766	0.0638666	86.25	-0.401277	0.107142		67.6441	9.29799	2.17432	2.67597	1.03608
86.5	-0.196873	0.0648266	-0.048138	0.016634		51.9	-0.296573	0.0588643	86.5	-0.399598	0.107113		67.8402	9.29762	2.19193	2.66132	1.02563
86.75	-0.190353	0.064289	-0.0488378	0.0155503		52.05	-0.295509	0.0606902	86.75	-0.401277	0.10697		68.0363	9.30701	2.22244	2.65025	1.01725
87	-0.189944	0.0673548	-0.046635	0.0162558		52.2	-0.30266	0.0612364	87	-0.40192	0.106651		68.2324	9.29684	2.23126	2.64887	1.0223
87.25	-0.189525	0.0654687	-0.0461262	0.0155972		52.35	-0.297394	0.0625523	87.25	-0.400773	0.106985		68.4284	9.27328	2.20833	2.65195	1.03163
87.5	-0.192532	0.0671686	-0.0519909	0.0146342		52.5	-0.298195	0.060507	87.5	-0.401574	0.107051		68.6245	9.26426	2.18737	2.65775	1.03525
87.75	-0.19658	0.0630434	-0.048885	0.0163102		52.65	-0.298224	0.0631134	87.75	-0.4018	0.10695		68.8206	9.26015	2.19164	2.65715	1.03463
88	-0.198552	0.0675089	-0.0483329	0.0155562		52.8	-0.298007	0.0630904	88	-0.401541	0.105704		69.0166	9.24727	2.19419	2.6534	1.0397
88.25	-0.193484	0.068071	-0.0507585	0.0143093		52.95	-0.305956	0.0575384	88.25	-0.400263	0.106153		69.2127	9.2872	2.19662	2.65293	1.04622
88.5	-0.198266	0.0639548	-0.0475796	0.0153278		53.1	-0.304042	0.0581484	88.5	-0.401547	0.104996		69.4088	9.30696	2.19888	2.65836	1.04571
88.75	-0.192752	0.0695974	-0.0494486	0.0155726		53.25	-0.301355	0.0652487	88.75	-0.402518	0.106188		69.6048	9.251	2.19029	2.66276	1.04796
89	-0.194586	0.069896	-0.0492752	0.0161932		53.4	-0.309095	0.0647488	89	-0.400793	0.10656		69.8009	9.24088	2.18348	2.65891	1.0516
89.25	-0.191719	0.0643951	-0.0482753	0.0153482		53.55	-0.311268	0.0634176	89.25	-0.40103	0.106731		69.997	9.29418	2.20796	2.64074	1.03898
89.5	-0.200215	0.0623108	-0.0506485	0.0148718		53.7	-0.30896	0.0645593	89.5	-0.401979	0.106803		70.1931	9.3212	2.24517	2.62999	1.02746
89.75	-0.194652	0.0662911	-0.0487823	0.0147188		53.85	-0.312735	0.0687283	89.75	-0.401068	0.107809		70.3891	9.29975	2.23636	2.65431	1.0369
90	-0.193998	0.065591	-0.0539155	0.0133058		54	-0.312842	0.06736	90	-0.401019	0.108524		70.5852	9.24252	2.20115	2.67559	1.04801
90.25	-0.190714	0.0671034	-0.0492753	0.0149008		54.15	-0.309006	0.0648	90.25	-0.403017	0.106747		70.7813	9.21573	2.18838	2.67457	1.05229
90.5	-0.194251	0.0704003	-0.0495931	0.0144407		54.3	-0.31608	0.0645268	90.5	-0.402745	0.105944		70.9773	9.2533	2.21094	2.67433	1.05197
90.75	-0.192758	0.0656232	-0.0531163	0.0142713		54.45	-0.316981	0.0649993	90.75	-0.402612	0.105625		71.1734	9.2826	2.23614	2.67232	1.04698
91	-0.194087	0.0651173	-0.0547242	0.0134938		54.6	-0.314608	0.0674608	91	-0.40023	0.108177		71.3695	9.26452	2.21705	2.66599	1.04395
91.25	-0.195275	0.0646629	-0.0470566	0.0179999		54.75	-0.309408	0.0687349	91.25	-0.401424	0.105089		71.5656	9.23543	2.18923	2.66225	1.03978
91.5	-0.195938	0.0669095	-0.0510017	0.0152789		54.9	-0.311589	0.0666576	91.5	-0.404818	0.106347		71.7616	9.24397	2.19454	2.66205	1.03279
91.75	-0.194555	0.0638619	-0.0513697	0.0150954		55.05	-0.31467	0.063715	91.75	-0.402943	0.105961		71.9577	9.2606	2.19374	2.65776	1.0328
92	-0.198544	0.0679481	-0.0492322	0.0151287		55.2	-0.314824	0.0682391	92	-0.401457	0.10585		72.1538	9.23921	2.17452	2.64552	1.0319
92.25	-0.190442	0.0714387	-0.0486131	0.0152166		55.35	-0.3221	0.0663423	92.25	-0.400675	0.107468		72.3498	9.20848	2.17313	2.63725	1.02842
92.5	-0.19585	0.0681468	-0.0503069	0.0160654		55.5	-0.319598	0.0704763	92.5	-0.403515	0.104781		72.5459	9.2016	2.18342	2.64171	1.03156
92.75	-0.197793	0.0640655	-0.047216	0.0178128		55.65	-0.318713	0.0664371	92.75	-0.403467	0.105371		72.742	9.1892	2.18091	2.65329	1.03479
93	-0.19168	0.0687958	-0.044507	0.019171		55.8	-0.314824	0.0650563	93	-0.402024	0.106693		72.938	9.17372	2.1792	2.66811	1.0419
93.25	-0.192856	0.0629565	-0.0476211	0.0183508		55.95	-0.314665	0.0653548	93.25	-0.403528	0.105904		73.1341	9.18792	2.18263	2.67989	1.04998
93.5	-0.193479	0.0677438	-0.0515509	0.0145886		56.1	-0.314059	0.062239	93.5	-0.403287	0.104672		73.3302	9.20458	2.19609	2.68505	1.04905
93.75	-0.190689	0.0728527	-0.0523696	0.014018		56.25	-0.313809	0.060827	93.75	-0.403514	0.107301		73.5263	9.18389	2.22002	2.68407	1.04491
94	-0.192935	0.0628115	-0.0509395	0.0145861		56.4	-0.306518	0.0673051	94	-0.40508	0.104213		73.7223	9.15043	2.21424	2.68473	1.0498
94.25	-0.193675	0.0645015	-0.0488199	0.0144936		56.55	-0.317279	0.0656335	94.25	-0.404614	0.105399		73.9184	9.17406	2.18665	2.69066	1.05828
94.5	-0.200469	0.0626021	-0.0507778	0.0144193		56.7	-0.320208	0.0671768	94.5	-0.404606	0.105124		74.1145	9.19415	2.17171	2.69004	1.05788
94.75	-0.200911	0.0663629	-0.0480684	0.0161988		56.85	-0.325266	0.0705627	94.75	-0.401907	0.106716		74.3105	9.1596	2.17786	2.6865	1.05799
95	-0.189415	0.0684564	-0.0496768	0.0157454		57	-0.328958	0.0734736	95	-0.404211	0.107942		74.5066	9.13223	2.19845	2.67218	1.05246
95.25	-0.190072	0.0730905	-0.0519711	0.0147704		57.15	-0.319862	0.073095	95.25	-0.40403	0.106909		74.7027	9.11915	2.19986	2.658	1.04178
95.5	-0.194114	0.0661346	-0.0502056	0.015137		57.3	-0.31928	0.0690965	95.5	-0.400843	0.107577		74.8987	9.15564	2.19835	2.65312	1.04226
95.75	-0.195204	0.0673353	-0.0491028	0.0151469		57.45	-0.323663	0.0748001	95.75	-0.403171	0.1067		75.0948	9.24286	2.22643	2.64618	1.04426
96	-0.193189	0.0666924	-0.0517869	0.01546		57.6	-0.324837	0.0723985	96	-0.404625	0.105429		75.2909	9.2826	2.25071	2.64717	1.04288
96.25	-0.190726	0.0671106	-0.0524028	0.0132291		57.75	-0.327359	0.0684207	96.25	-0.404113	0.10577		75.4869	9.27166	2.25347	2.64073	1.04034
96.5	-0.193371	0.0668322	-0.0509046	0.0146135		57.9	-0.328545	0.0750164	96.5	-0.402384	0.106135		75.683	9.2302	2.22428	2.63248	1.0335
96.75	-0.199469	0.0666588	-0.0507503	0.0147016		58.05	-0.331651	0.0713896	96.75	-0.404414	0.105428		75.8791	9.156	2.186	2.62788	1.02598
97	-0.197612	0.0609712	-0.051104	0.0149156		58.2	-0.322906	0.0685294	97	-0.406607	0.105419		76.0752	9.11127	2.19013	2.61988	1.0239
97.25	-0.197118	0.0658891	-0.051178	0.0168643		58.35	-0.321844	0.0654224	97.25	-0.404508	0.10487		76.2712	9.10098	2.20419	2.62886	1.03034
97.5	-0.189563	0.0708989	-0.0502808	0.014852		58.5	-0.326058	0.0697536	97.5	-0.403092	0.106296		76.4673	9.11374	2.19937	2.63738	1.03865
97.75	-0.192962	0.0693366	-0.0522504	0.0139521		58.65	-0.33263	0.0769553	97.75	-0.404495	0.106429		76.6634	9.15769	2.19673	2.63485	1.04075
98	-0.188317	0.0707347	-0.0510657	0.0162642		58.8	-0.336967	0.0756427	98	-0.4055	0.10555		76.8594	9.19248	2.21571	2.63245	1.0344
98.25	-0.194206	0.0657073	-0.0522552	0.0145393		58.95	-0.325884	0.0742359	98.25	-0.405122	0.104877		77.0555	9.18824	2.23652	2.63981	1.03498
98.5	-0.198031	0.0718534	-0.0518307	0.0144931		59.1	-0.3297	0.0711187	98.5	-0.404147	0.105356		77.2516	9.18218	2.23298	2.64705	1.03862
98.75	-0.191562	0.0680817	-0.0489824	0.0160303		59.25	-0.327924	0.0750332	98.75	-0.407332	0.104142		77.4476	9.20001	2.22989	2.63493	1.03013
99	-0.193993	0.0737408	-0.0474316	0.0174523		59.4	-0.330486	0.0757112	99	-0.405081	0.106949		77.6437	9.20023	2.23209	2.627	1.02674
99.25	-0.190144	0.0710432	-0.0494114	0.0161268		59.55	-0.333153	0.0774348	99.25	-0.404834	0.104963		77.8398	9.21392	2.24681	2.61867	1.02388
99.5	-0.195587	0.067308	-0.050866	0.0141604		59.7	-0.330256	0.0773164	99.5	-0.402923	0.106285		78.0359	9.24712	2.26747	2.61469	1.01904
99.75	-0.196239	0.0688375	-0.0512789	0.0148433		59.85	-0.328609	0.0727646	99.75	-0.405684	0.107062		78.2319	9.23916	2.25138	2.62996	1.02291
100	-0.19463	0.0684258	-0.0503961	0.0162316		60	-0.33464	0.0728497	100	-0.404113	0.105838		78.428	9.23635	2.23481	2.63485	1.02831
100.25	-0.195688	0.0631139	-0.051665	0.0135648		60.15	-0.343322	0.07863	100.25	-0.406305	0.105464		78.6241	9.24304	2.24011	2.62937	1.0312
100.5	-0.197415	0.0672033	-0.0488334	0.0186021		60.3	-0.344568	0.0771047	100.5	-0.405859	0.105575
100.75	-0.195972	0.0682475	-0.0508394	0.0151143		60.45	-0.341747	0.0765522	100.75	-0.40365	0.10715
101	-0.193514	0.0648468	-0.0525884	0.0145955		60.6	-0.340649	0.0784407	101	-0.405613	0.105683
101.25	-0.194233	0.0727054	-0.0523306	0.0139066		60.75	-0.342443	0.0768828	101.25	-0.405107	0.105749
101.5	-0.198663	0.0594262	-0.0534818	0.0130348		60.9	-0.338804	0.0764439	101.5	-0.406225	0.104761
101.75	-0.19692	0.0706109	-0.0514657	0.0159014		61.05	-0.338231	0.0770211	101.75	-0.408791	0.103139
102	-0.195053	0.0636514	-0.0518105	0.0144979		61.2	-0.346232	0.0790759	102	-0.405584	0.107138
102.25	-0.193551	0.063611	-0.0517769	0.0135315		61.35	-0.350234	0.0817988	102.25	-0.406268	0.106658
102.5	-0.197679	0.0646207	-0.0490207	0.0152823		61.5	-0.345452	0.0818304	102.5	-0.40725	0.103959
102.75	-0.191407	0.0704571	-0.0516113	0.0160434		61.65	-0.335989	0.0740024	102.75	-0.406486	0.105318
103	-0.1939	0.0667997	-0.050194	0.0171438		61.8	-0.33356	0.0728162	103	-0.405432	0.106291
103.25	-0.192448	0.0693821	-0.053269	0.0146994		61.95	-0.337763	0.0732216	103.25	-0.404652	0.106447
103.5	-0.197314	0.0676966	-0.0521251	0.0148966		62.1	-0.339551	0.0819234	103.5	-0.408211	0.105135
103.75	-0.198605	0.0661344	-0.0534315	0.0139926		62.25	-0.347252	0.0794424	103.75	-0.406782	0.105065
104	-0.201925	0.0628446	-0.0520744	0.0141418		62.4	-0.347693	0.0796632	104	-0.404724	0.10563
104.25	-0.198541	0.0634459	-0.0507547	0.0162031		62.55	-0.344614	0.0804505	104.25	-0.405504	0.105636
104.5	-0.201866	0.058056	-0.0517958	0.0153073		62.7	-0.350699	0.081615	104.5	-0.405361	0.106313
104.75	-0.198271	0.0617659	-0.0524466	0.0140112		62.85	-0.347603	0.0798544	104.75	-0.4065	0.105339
105	-0.20466	0.0593993	-0.0503142	0.0151982		63	-0.343533	0.0795378	105	-0.406529	0.104991
105.25	-0.198925	0.068009	-0.0498453	0.0156439		63.15	-0.34686	0.0789897	105.25	-0.406016	0.105683
105.5	-0.196698	0.0643057	-0.0503052	0.0161284		63.3	-0.347188	0.0778516	105.5	-0.407357	0.10516
105.75	-0.201558	0.0631711	-0.0506867	0.0164813		63.45	-0.346827	0.0818371	105.75	-0.408535	0.103943
106	-0.204695	0.0655864	-0.0505911	0.0174915		63.6	-0.347927	0.0811438	106	-0.411296	0.102638
106.25	-0.191959	0.0677304	-0.0535244	0.0137592		63.75	-0.346751	0.0777731	106.25	-0.405097	0.10484
106.5	-0.192003	0.0688855	-0.0543236	0.0134799		63.9	-0.34796	0.0779222	106.5	-0.407778	0.105619
106.75	-0.197212	0.0705938	-0.0521353	0.01588		64.05	-0.344733	0.0778706	106.75	-0.406465	0.105196
107	-0.19253	0.0684239	-0.0545986	0.0137794		64.2	-0.347018	0.076971	107	-0.406492	0.106117
107.25	-0.19962	0.0688685	-0.0506285	0.018302		64.35	-0.350029	0.07847	107.25	-0.406869	0.104979
107.5	-0.194935	0.0709193	-0.0529725	0.0145852		64.5	-0.355958	0.0784478	107.5	-0.408215	0.107107
107.75	-0.195639	0.0678898	-0.0558362	0.0131404		64.65	-0.346842	0.0813553	107.75	-0.406067	0.105818
108	-0.193975	0.0716537	-0.0551469	0.0158022		64.8	-0.348283	0.0830369	108	-0.407356	0.104725
108.25	-0.190532	0.0738485	-0.0530844	0.0159826		64.95	-0.35345	0.0851432	108.25	-0.406704	0.1064
108.5	-0.193001	0.0749076	-0.0535242	0.0133252		65.1	-0.354458	0.0818032	108.5	-0.408058	0.105786
108.75	-0.191131	0.0728058	-0.0532943	0.0138208		65.25	-0.349107	0.0826069	108.75	-0.408793	0.103443
109	-0.18984	0.067838	-0.0505092	0.0158237		65.4	-0.352379	0.0769175	109	-0.40817	0.106997
109.25	-0.191641	0.0728774	-0.0507507	0.0162843		65.55	-0.348514	0.0830943	109.25	-0.408644	0.105644
109.5	-0.193725	0.065228	-0.0566856	0.013771		65.7	-0.355285	0.0834232	109.5	-0.407638	0.105027
109.75	-0.192923	0.0691817	-0.0537512	0.0143632		65.85	-0.353672	0.0826983	109.75	-0.407597	0.1045
110	-0.193461	0.0686568	-0.0522799	0.0154325		66	-0.351486	0.081979	110	-0.406809	0.106561
110.25	-0.193925	0.0692155	-0.0559141	0.0132477		66.15	-0.357145	0.0852557	110.25	-0.408759	0.10422
110.5	-0.191959	0.0736397	-0.0555336	0.0136865		66.3	-0.358057	0.0870071	110.5	-0.407504	0.10663
110.75	-0.192635	0.0716981	-0.0505116	0.0151169		66.45	-0.365467	0.0898355	110.75	-0.407389	0.105141
111	-0.190742	0.0754628	-0.0532458	0.01498		66.6	-0.361412	0.0894675	111	-0.408451	0.105443
111.25	-0.194555	0.072394	-0.0545129	0.0139802		66.75	-0.355844	0.0822598	111.25	-0.408212	0.106123
111.5	-0.196375	0.0712051	-0.0565968	0.0128184		66.9	-0.356348	0.0799446	111.5	-0.411023	0.10431
111.75	-0.193385	0.070901	-0.0535095	0.0147988		67.05	-0.361297	0.087402	111.75	-0.40849	0.10371
112	-0.196513	0.073822	-0.0587655	0.0100894		67.2	-0.36607	0.0827426	112	-0.407892	0.106693
112.25	-0.200836	0.0635091	-0.051708	0.0171386		67.35	-0.35561	0.0818682	112.25	-0.408128	0.105988
112.5	-0.197466	0.0696186	-0.056837	0.0136474		67.5	-0.358694	0.0849005	112.5	-0.409581	0.102551
112.75	-0.195883	0.0687681	-0.0565259	0.0124538		67.65	-0.364792	0.082891	112.75	-0.410105	0.105519
113	-0.191863	0.070433	-0.0541729	0.0139665		67.8	-0.357789	0.0862167	113	-0.406708	0.107373
113.25	-0.200785	0.0662626	-0.0558619	0.0148281		67.95	-0.360425	0.0828261	113.25	-0.408948	0.104694
113.5	-0.197762	0.0681096	-0.0549432	0.0165612		68.1	-0.356964	0.0811641	113.5	-0.40865	0.10499
113.75	-0.194697	0.0710902	-0.0593778	0.0119013		68.25	-0.358384	0.0838998	113.75	-0.407021	0.105398
114	-0.203198	0.0626948	-0.0526913	0.0174009		68.4	-0.364537	0.087068	114	-0.408112	0.105755
114.25	-0.193281	0.0721235	-0.0534914	0.0154123		68.55	-0.36651	0.0840933	114.25	-0.410496	0.105754
114.5	-0.191973	0.0685594	-0.054235	0.0145974		68.7	-0.360007	0.0875259	114.5	-0.408556	0.10582
114.75	-0.201847	0.066464	-0.0545571	0.01543		68.85	-0.366971	0.0886617	114.75	-0.409135	0.10549
115	-0.196107	0.0689491	-0.052843	0.0147366		69	-0.368161	0.093493	115	-0.407657	0.106317
115.25	-0.197563	0.0655275	-0.0535562	0.0150417		69.15	-0.370828	0.0935418	115.25	-0.408963	0.10662
115.5	-0.198947	0.0694702	-0.0536048	0.0151458		69.3	-0.376894	0.0908923	115.5	-0.409192	0.105075
115.75	-0.198533	0.0733075	-0.0502546	0.0187811		69.45	-0.374693	0.0898487	115.75	-0.407751	0.106329
116	-0.193208	0.0721201	-0.0548092	0.0122418		69.6	-0.366158	0.0911206	116	-0.411565	0.105118
116.25	-0.196725	0.0724318	-0.0561988	0.0139652		69.75	-0.358636	0.0842416	116.25	-0.410895	0.104917
116.5	-0.19905	0.0709814	-0.0544156	0.0159578		69.9	-0.355403	0.07912	116.5	-0.408833	0.105769
116.75	-0.193039	0.0721656	-0.0523474	0.0169396		70.05	-0.36506	0.0815977	116.75	-0.409172	0.105218
117	-0.196283	0.0669515	-0.0572905	0.0134961		70.2	-0.372489	0.0850618	117	-0.407585	0.105921
117.25	-0.19931	0.0718188	-0.0532457	0.0153428		70.35	-0.364604	0.0900983	117.25	-0.408629	0.104299
117.5	-0.199848	0.0750854	-0.0569646	0.0122751		70.5	-0.365864	0.0846999	117.5	-0.409514	0.105424
117.75	-0.201986	0.0682194	-0.0560899	0.0131537		70.65	-0.365696	0.0851062	117.75	-0.408346	0.105848
118	-0.200121	0.0682969	-0.0588065	0.0124724		70.8	-0.36343	0.0848122	118	-0.407614	0.105562
118.25	-0.203186	0.0655965	-0.0576189	0.0131952		70.95	-0.363371	0.0856149	118.25	-0.407702	0.106507
118.5	-0.199549	0.066639	-0.054481	0.0148591		71.1	-0.37455	0.0901555	118.5	-0.409902	0.10812
118.75	-0.200867	0.0675289	-0.0539994	0.0159334		71.25	-0.380621	0.0892316	118.75	-0.409981	0.10489
119	-0.204197	0.0711226	-0.051568	0.017652		71.4	-0.37492	0.0853645	119	-0.409618	0.105351
119.25	-0.207218	0.0651585	-0.054639	0.0150513		71.55	-0.36753	0.086769	119.25	-0.41038	0.104332
119.5	-0.201906	0.0686029	-0.0541335	0.014391		71.7	-0.377985	0.0934436	119.5	-0.407971	0.105675
119.75	-0.205111	0.0642342	-0.0561766	0.0143329		71.85	-0.379525	0.0932333	119.75	-0.411869	0.105471
120	-0.201912	0.0698925	-0.0520356	0.015962		72	-0.377189	0.092473	120	-0.410876	0.103597
120.25	-0.197935	0.0668987	-0.0580982	0.0137938		72.15	-0.377666	0.0909963	120.25	-0.410441	0.105599
120.5	-0.197584	0.0691411	-0.0525005	0.0171478		72.3	-0.374294	0.0921253	120.5	-0.408794	0.105973
120.75	-0.204277	0.0646454	-0.0573559	0.0136867		72.45	-0.3764	0.0881804	120.75	-0.410291	0.105291
121	-0.199415	0.070625	-0.0570096	0.0135722		72.6	-0.379904	0.0945405	121	-0.40889	0.1053
121.25	-0.203125	0.0667384	-0.0576641	0.0128772		72.75	-0.383023	0.0927166	121.25	-0.409581	0.106342
121.5	-0.202762	0.0705344	-0.0574421	0.0140371		72.9	-0.383328	0.0903217	121.5	-0.410473	0.104219
121.75	-0.194766	0.0723922	-0.0582946	0.012953		73.05	-0.383145	0.0935717	121.75	-0.410809	0.104698
122	-0.199723	0.0710663	-0.0571565	0.0118229		73.2	-0.380916	0.0922633	122	-0.407694	0.105737
122.25	-0.198335	0.0708467	-0.0561712	0.0150627		73.35	-0.375051	0.0884636	122.25	-0.408767	0.10524
122.5	-0.204649	0.0689835	-0.0560462	0.0139441		73.5	-0.374545	0.0905747	122.5	-0.409331	0.106796
122.75	-0.202709	0.0712524	-0.0565739	0.0136832		73.65	-0.374534	0.0922288	122.75	-0.409606	0.105224
123	-0.201507	0.070943	-0.0553937	0.0139364		73.8	-0.373693	0.0850334	123	-0.410154	0.103787
123.25	-0.203784	0.0674577	-0.0543589	0.0150668		73.95	-0.373493	0.0881628	123.25	-0.410449	0.105529
123.5	-0.203449	0.0666711	-0.0540695	0.0132952		74.1	-0.375793	0.0920279	123.5	-0.408429	0.106787
123.75	-0.204312	0.063968	-0.0549875	0.0143798		74.25	-0.375735	0.0896775	123.75	-0.406918	0.107761
124	-0.203878	0.067321	-0.0583425	0.0123366		74.4	-0.374533	0.0948732	124	-0.409412	0.106153
124.25	-0.204958	0.0653526	-0.0573991	0.0125197		74.55	-0.383645	0.0939815	124.25	-0.40911	0.105419
124.5	-0.199013	0.0713549	-0.0598601	0.0117118		74.7	-0.373777	0.0887269	124.5	-0.40973	0.106488
124.75	-0.198072	0.0695087	-0.0562571	0.0138948		74.85	-0.36564	0.0831249	124.75	-0.407319	0.106176
125	-0.20359	0.0681909	-0.0603133	0.0105886		75	-0.373175	0.0909053	125	-0.408104	0.106455
125.25	-0.200089	0.0702847	-0.0560693	0.0153434		75.15	-0.382392	0.0965693	125.25	-0.407564	0.106234
125.5	-0.199031	0.0761462	-0.0551879	0.0142974		75.3	-0.382504	0.0953717	125.5	-0.408163	0.107521
125.75	-0.20653	0.0657062	-0.0566916	0.013893		75.45	-0.380977	0.0918943	125.75	-0.408555	0.107867
126	-0.208262	0.0620831	-0.055571	0.012289		75.6	-0.378576	0.0929012	126	-0.411014	0.106022
126.25	-0.207227	0.0655808	-0.0523564	0.0156899		75.75	-0.384032	0.0943221	126.25	-0.408346	0.105868
126.5	-0.205544	0.0639317	-0.0567621	0.0128915		75.9	-0.384944	0.0948014	126.5	-0.409871	0.105663
126.75	-0.202842	0.074038	-0.0578701	0.0131539		76.05	-0.387609	0.0928711	126.75	-0.408569	0.105809
127	-0.202562	0.0664246	-0.0558477	0.0130157		76.2	-0.390539	0.095901	127	-0.408352	0.104608
127.25	-0.202257	0.0646543	-0.0573481	0.0127496		76.35	-0.39225	0.0968036	127.25	-0.409099	0.104424
127.5	-0.202614	0.0677545	-0.0558333	0.0121281		76.5	-0.389224	0.0974487	127.5	-0.410102	0.104417
127.75	-0.205095	0.0690209	-0.06129	0.0105039		76.65	-0.390485	0.0958385	127.75	-0.407888	0.106406
128	-0.201876	0.0757634	-0.059214	0.0126716		76.8	-0.382909	0.0899548	128	-0.410059	0.10636
128.25	-0.200227	0.0738018	-0.056193	0.0139668		76.95	-0.379268	0.0914683	128.25	-0.409597	0.10617
128.5	-0.202178	0.0695444	-0.0560893	0.0139379		77.1	-0.387743	0.0999403	128.5	-0.408868	0.104511
128.75	-0.204698	0.0645571	-0.057129	0.0124312		77.25	-0.395465	0.0991684	128.75	-0.408549	0.105346
129	-0.202206	0.0678254	-0.0573259	0.0133012		77.4	-0.38728	0.0986424	129	-0.410009	0.104285
129.25	-0.205937	0.0692122	-0.0596612	0.0118235		77.55	-0.381856	0.0947576	129.25	-0.409558	0.106113
129.5	-0.205078	0.0711111	-0.0570858	0.0134418		77.7	-0.387714	0.0933145	129.5	-0.411175	0.105516
129.75	-0.207726	0.0672728	-0.0578645	0.0121164		77.85	-0.387228	0.0959731	129.75	-0.409752	0.10542
130	-0.204106	0.0714498	-0.0538273	0.0145715		78	-0.384112	0.0916209	130	-0.408076	0.105714
130.25	-0.205881	0.0622361	-0.0533095	0.0150169		78.15	-0.381525	0.0885797	130.25	-0.409958	0.104978
130.5	-0.210515	0.0650652	-0.0561085	0.0132642		78.3	-0.37859	0.0922248	130.5	-0.40978	0.10476
130.75	-0.204946	0.0683366	-0.0590562	0.0108212		78.45	-0.381792	0.0922503	130.75	-0.409113	0.105563
131	-0.204752	0.0652853	-0.0550976	0.0146067		78.6	-0.381522	0.0962927	131	-0.40987	0.10631
131.25	-0.199038	0.0708887	-0.0545196	0.0159228		78.75	-0.389271	0.0933216	131.25	-0.408031	0.106634
131.5	-0.206193	0.0717711	-0.0553975	0.0147961		78.9	-0.384189	0.0936259	131.5	-0.410128	0.103564
131.75	-0.210547	0.0618701	-0.0573848	0.0134975		79.05	-0.38078	0.0944354	131.75	-0.408881	0.106559
132	-0.208298	0.0689528	-0.0542746	0.0166722		79.2	-0.380672	0.0920899	132	-0.40916	0.105968
132.25	-0.208785	0.0657916	-0.0573652	0.0139199		79.35	-0.377598	0.0893277	132.25	-0.411526	0.104185
132.5	-0.204699	0.0742718	-0.0561385	0.0142898		79.5	-0.370928	0.0946866	132.5	-0.408605	0.107284
132.75	-0.203265	0.0674596	-0.0571851	0.0134715		79.65	-0.383146	0.0892415	132.75	-0.407797	0.105273
133	-0.204919	0.0696407	-0.0556019	0.0148215		79.8	-0.388193	0.0951409	133	-0.410195	0.10468
133.25	-0.205756	0.0676862	-0.0504083	0.0168795		79.95	-0.391717	0.100757	133.25	-0.408708	0.105605
133.5	-0.203233	0.0677327	-0.0572956	0.0129752		80.1	-0.386893	0.0946088	133.5	-0.408328	0.105694
133.75	-0.204603	0.0704568	-0.05868	0.0113589		80.25	-0.383387	0.0926983	133.75	-0.408317	0.107322
134	-0.202068	0.0659857	-0.0532638	0.0156212		80.4	-0.385805	0.0977613	134	-0.407807	0.105846
134.25	-0.208317	0.0634309	-0.0565046	0.0136296		80.55	-0.389899	0.100447	134.25	-0.408652	0.105975
134.5	-0.207029	0.06438	-0.0577576	0.0134654		80.7	-0.392337	0.096689	134.5	-0.410883	0.103796
134.75	-0.210948	0.0698685	-0.0568776	0.0137913		80.85	-0.391179	0.0932204	134.75	-0.410142	0.106365
135	-0.209583	0.0672136	-0.057446	0.0142739		81	-0.391536	0.0954095	135	-0.409265	0.105962
135.25	-0.212132	0.0637831	-0.0549793	0.0149893		81.15	-0.38682	0.0958458	135.25	-0.410316	0.104473
135.5	-0.214858	0.063701	-0.0546738	0.013981		81.3	-0.383842	0.0923768	135.5	-0.409813	0.106225
135.75	-0.207184	0.0680518	-0.0573275	0.0133217		81.45	-0.384853	0.0904575	135.75	-0.40844	0.105372
136	-0.205044	0.0722409	-0.053307	0.0163239		81.6	-0.384679	0.0969192	136	-0.410251	0.106248
136.25	-0.206245	0.0673719	-0.0576397	0.0126014		81.75	-0.384491	0.0930284	136.25	-0.407571	0.104735
136.5	-0.207795	0.0682034	-0.0556602	0.0139696		81.9	-0.38917	0.0939341	136.5	-0.409473	0.105295
136.75	-0.201519	0.0701099	-0.0555942	0.0123807		82.05	-0.392556	0.103126	136.75	-0.408577	0.106319
137	-0.20458	0.0671316	-0.059101	0.0119073		82.2	-0.39194	0.102279	137	-0.409271	0.107417
137.25	-0.2073	0.0694522	-0.0575535	0.0131938		82.35	-0.390945	0.100104	137.25	-0.410525	0.105555
137.5	-0.210068	0.0646703	-0.0543737	0.0146779		82.5	-0.396612	0.100762	137.5	-0.40743	0.106571
137.75	-0.208409	0.0680252	-0.0580279	0.0128814		82.65	-0.396586	0.0992004	137.75	-0.408562	0.105996
138	-0.208842	0.0658828	-0.0556854	0.0144382		82.8	-0.390146	0.100302	138	-0.410148	0.104869
138.25	-0.204344	0.0715581	-0.0582978	0.0130816		82.95	-0.393666	0.100037	138.25	-0.409927	0.105834
138.5	-0.209553	0.0675741	-0.0554781	0.0131872		83.1	-0.397776	0.0998507	138.5	-0.410864	0.1036
138.75	-0.208223	0.0673992	-0.0566925	0.0134665		83.25	-0.399616	0.104323	138.75	-0.409662	0.105706
139	-0.207302	0.0678215	-0.0534489	0.0159486		83.4	-0.401199	0.109231	139	-0.409873	0.10574
139.25	-0.21099	0.066505	-0.0547081	0.014257		83.55	-0.397001	0.105454	139.25	-0.409719	0.105793
139.5	-0.205944	0.0697976	-0.0552557	0.0144637		83.7	-0.394052	0.100542	139.5	-0.408633	0.105256
139.75	-0.209143	0.0708902	-0.0557721	0.0153271		83.85	-0.386552	0.0988453	139.75	-0.410606	0.105273
140	-0.211096	0.0685305	-0.0549144	0.0149245		84	-0.392491	0.0964688	140	-0.408666	0.104245
140.25	-0.212307	0.0649317	-0.0556683	0.0125931		84.15	-0.392587	0.100563	140.25	-0.409478	0.104027
140.5	-0.204519	0.0717809	-0.0552982	0.0150623		84.3	-0.392092	0.104008	140.5	-0.407264	0.107167
140.75	-0.208212	0.065543	-0.056435	0.0147065		84.45	-0.392251	0.102531	140.75	-0.409284	0.105072
141	-0.206562	0.070771	-0.0575694	0.0134898		84.6	-0.391302	0.103051	141	-0.410046	0.104806
141.25	-0.211138	0.0655078	-0.0561923	0.0114904		84.75	-0.394398	0.101723	141.25	-0.409229	0.106397
141.5	-0.206996	0.0690934	-0.0592515	0.0116446		84.9	-0.39907	0.10265
141.75	-0.212458	0.0681223	-0.0598527	0.0117346		85.05	-0.396381	0.101616
142	-0.212839	0.0675299	-0.0595361	0.0115559		85.2	-0.396482	0.102377
142.25	-0.214292	0.0672894	-0.0564093	0.012729		85.35	-0.395855	0.106165
142.5	-0.20608	0.0714866	-0.0579371	0.0129922		85.5	-0.398233	0.101934
142.75	-0.206069	0.0710143	-0.0539731	0.0153559		85.65	-0.396278	0.102364
143	-0.213796	0.0683468	-0.0590648	0.012211		85.8	-0.399617	0.100324
143.25	-0.211273	0.0646154	-0.0577045	0.0126104		85.95	-0.399627	0.101574
143.5	-0.214546	0.0668596	-0.05645	0.0138862		86.1	-0.396231	0.102067
143.75	-0.208892	0.0696117	-0.0618314	0.0107532		86.25	-0.395571	0.0997641
144	-0.205775	0.0721953	-0.0586608	0.0113384		86.4	-0.38815	0.103819
144.25	-0.213777	0.0635721	-0.0553076	0.0132381		86.55	-0.394498	0.101062
144.5	-0.212137	0.0665967	-0.0580145	0.0132439		86.7	-0.398331	0.105925
144.75	-0.212258	0.0611091	-0.0571583	0.0130201		86.85	-0.398253	0.10328
145	-0.219207	0.0639716	-0.0578893	0.0120143		87	-0.394161	0.0990731
145.25	-0.209603	0.0652721	-0.0594728	0.0110319		87.15	-0.391493	0.0996118
145.5	-0.208201	0.0631919	-0.0586716	0.0122108		87.3	-0.399578	0.102156
145.75	-0.208126	0.0638367	-0.0563745	0.0144847		87.45	-0.40046	0.107468
146	-0.21198	0.0643284	-0.0574699	0.0127136		87.6	-0.400075	0.102956
146.25	-0.211422	0.0684659	-0.0599004	0.01134		87.75	-0.393803	0.0975649
146.5	-0.207851	0.0697434	-0.057719	0.0121869		87.9	-0.393025	0.0978628
146.75	-0.206938	0.0676177	-0.0563292	0.014457		88.05	-0.400838	0.100387
147	-0.218083	0.0646151	-0.0559148	0.012778		88.2	-0.400376	0.105703
147.25	-0.212024	0.0673643	-0.0572268	0.0136589		88.35	-0.400788	0.104052
147.5	-0.211791	0.0642434	-0.0594613	0.0123092		88.5	-0.394372	0.100995
147.75	-0.209242	0.0730847	-0.0552834	0.0133862		88.65	-0.389778	0.0969253
148	-0.21242	0.060914	-0.0574081	0.0132634		88.8	-0.388838	0.0997194
148.25	-0.208577	0.0710357	-0.0556872	0.0133887		88.95	-0.399333	0.0999918
148.5	-0.209858	0.0688802	-0.0559412	0.0135861		89.1	-0.406007	0.102984
148.75	-0.214116	0.0651639	-0.0579766	0.011947		89.25	-0.404867	0.111717
149	-0.208896	0.0674417	-0.0618606	0.0113419		89.4	-0.404822	0.106851
149.25	-0.212616	0.0642842	-0.0546923	0.0145735		89.55	-0.396892	0.0991659
149.5	-0.211928	0.0650867	-0.0569191	0.0130244		89.7	-0.391766	0.0981438
149.75	-0.211191	0.067732	-0.0580173	0.0128042		89.85	-0.393894	0.0979031
150	-0.211915	0.0673334	-0.0569845	0.0128651		90	-0.403943	0.103635
150.25	-0.211223	0.0647005	-0.057104	0.0114487		90.15	-0.406724	0.106272
150.5	-0.213918	0.0686976	-0.0573938	0.012323		90.3	-0.404139	0.100905
150.75	-0.209083	0.0716266	-0.0591595	0.0117435		90.45	-0.395845	0.104098
151	-0.206709	0.0695981	-0.0562759	0.0138001		90.6	-0.396487	0.100927
151.25	-0.210916	0.0643893	-0.0553376	0.0139957		90.75	-0.402603	0.105115
151.5	-0.213901	0.0618579	-0.0559007	0.0139133		90.9	-0.406194	0.106802
151.75	-0.212133	0.066407	-0.0562466	0.0136126		91.05	-0.400899	0.103025
152	-0.213929	0.063174	-0.0576917	0.0125421		91.2	-0.401631	0.0973923
152.25	-0.213164	0.0651012	-0.0575494	0.0126248		91.35	-0.400985	0.100258
152.5	-0.211432	0.0658625	-0.0594717	0.0122929		91.5	-0.400708	0.102943
152.75	-0.212229	0.0652469	-0.0549465	0.0145563		91.65	-0.403209	0.106839
153	-0.216053	0.0691163	-0.0595957	0.0127515		91.8	-0.410071	0.107831
153.25	-0.214239	0.0626085	-0.0580743	0.0136423		91.95	-0.404548	0.107615
153.5	-0.212586	0.067432	-0.0559046	0.0138831		92.1	-0.402076	0.103725
153.75	-0.216193	0.0604825	-0.0571124	0.0129361		92.25	-0.408277	0.107049
154	-0.211899	0.0635289	-0.05858	0.0130255		92.4	-0.410555	0.107221
154.25	-0.216981	0.0590779	-0.0573956	0.0127691		92.55	-0.405672	0.104848
154.5	-0.211743	0.0656495	-0.0566662	0.0142987		92.7	-0.398314	0.0982444
154.75	-0.212475	0.0671871	-0.0549977	0.0134589		92.85	-0.393526	0.102236
155	-0.212535	0.067967	-0.0548424	0.0136688		93	-0.395678	0.105155
155.25	-0.216677	0.0589595	-0.0600074	0.0119755		93.15	-0.405218	0.103962
155.5	-0.211279	0.0659757	-0.055877	0.0127534		93.3	-0.401385	0.109877
155.75	-0.214572	0.0684372	-0.0586228	0.0128403		93.45	-0.403786	0.106205
156	-0.211088	0.0739578	-0.0579738	0.0119488		93.6	-0.40398	0.104503
156.25	-0.217523	0.0592299	-0.0584712	0.011745		93.75	-0.403134	0.106182
156.5	-0.216468	0.0632903	-0.0540685	0.0131357		93.9	-0.401439	0.10561
156.75	-0.21557	0.0671479	-0.0568104	0.0127791		94.05	-0.403001	0.105438
157	-0.2108	0.0662018	-0.0583963	0.0111804		94.2	-0.403472	0.100221
157.25	-0.213956	0.0647916	-0.0583492	0.0116997		94.35	-0.398635	0.101463
157.5	-0.20989	0.0700066	-0.0556032	0.0138391		94.5	-0.402355	0.0993493
157.75	-0.210932	0.0657489	-0.0527289	0.0151168		94.65	-0.399327	0.108477
158	-0.219065	0.0647013	-0.0559899	0.0138103		94.8	-0.401835	0.103929
158.25	-0.212231	0.0650096	-0.0574956	0.0122685		94.95	-0.3989	0.101556
158.5	-0.213246	0.0672169	-0.0554504	0.0142768		95.1	-0.399229	0.101395
158.75	-0.212735	0.0640855	-0.0551859	0.0138372		95.25	-0.404343	0.10178
159	-0.213188	0.0642485	-0.055197	0.0138992		95.4	-0.40519	0.107448
159.25	-0.215479	0.0658186	-0.0572025	0.0141986		95.55	-0.410888	0.105866
159.5	-0.21744	0.0615949	-0.0567751	0.0133421		95.7	-0.404699	0.106669
159.75	-0.220971	0.0646588	-0.0569034	0.0122472		95.85	-0.408063	0.107155
160	-0.214132	0.0638393	-0.0541535	0.015182		96	-0.411496	0.1047
160.25	-0.212334	0.0647011	-0.0557842	0.0135332		96.15	-0.404135	0.106777
160.5	-0.217107	0.0612123	-0.0569998	0.0127795		96.3	-0.405879	0.105829
160.75	-0.218488	0.0625358	-0.0567754	0.0122204		96.45	-0.40841	0.107168
161	-0.2175	0.0605503	-0.0555326	0.0139891		96.6	-0.407257	0.108863
161.25	-0.213312	0.0684062	-0.0569012	0.0126538		96.75	-0.407478	0.107343
161.5	-0.21848	0.0678553	-0.0551849	0.0151		96.9	-0.406289	0.102741
161.75	-0.218497	0.062497	-0.0563547	0.0138773		97.05	-0.407716	0.103021
162	-0.217395	0.0654315	-0.0524135	0.0159894		97.2	-0.406148	0.105198
162.25	-0.215493	0.0594775	-0.056051	0.0117245		97.35	-0.401189	0.103127
162.5	-0.214464	0.0615488	-0.0558856	0.0131008		97.5	-0.402372	0.101285
						97.65	-0.406345	0.106643
						97.8	-0.406264	0.104876
						97.95	-0.399672	0.102849
						98.1	-0.397397	0.101999
						98.25	-0.404212	0.107693
						98.4	-0.406565	0.110874
						98.55	-0.402788	0.104928
						98.7	-0.398105	0.103881
						98.85	-0.407197	0.104782
						99	-0.403674	0.102675
						99.15	-0.400407	0.104455
						99.3	-0.40173	0.106242
						99.45	-0.407139	0.105168
						99.6	-0.410125	0.108854
						99.75	-0.414592	0.111692
						99.9	-0.410967	0.108112
						100.05	-0.40435	0.104821
						100.2	-0.405497	0.109021
						100.35	-0.421098	0.11412

## Sheet: Foglio2
Panel (b)
FIRST ORDER		MT O2-	dF/F0 traces
Time (s)		Control n = 31																																Tg n = 27
0		0.065753	-0.000719464	0.0594171	-0.00349522	0.00793278	0.0179798	0.0175108	0.0193047	0.0111613	-0.00253312	-0.014644	0.00275798	0.0110894	-0.0154313	0.0330151	-0.0189042	0.0496381	-0.0539635	-0.0113966	-0.00230138	-0.0314015	0.0174579	-0.113238	-0.0164875	0.0712606	-0.00132371	0.0318762	0.0471823	0.0707217	0.0793603	0.0364708		0.00331768	0.000280195	-0.00930921	0.00739002	0.00202738	0.0141681	-0.0154896	-0.0185426	-0.0071515	-0.0279884	-0.0106559	0.0250763	0.034742	0.0223091	0.0126913	2.95114e-05
0.19607		0.00104165	0.00717169	-0.0267849	-0.00337871	-0.0153651	-0.00642805	-0.0130395	0.00818057	0.00362679	0.0110933	-0.00221896	0.00093196	-0.0112075	0.00269343	-0.00615576	-5.41369e-05	-0.00971879	-0.00769446	-0.00138937	0.0143759	-0.00134903	-0.0261671	-0.00567617	-0.0204013	-0.0213913	0.00468015	-0.000750498	-0.0171978	0.00752842	-0.00448619	-0.0114931		-0.00382046	-0.00143793	0.00123793	0.00180858	0.0023491	0.00691359	-0.00680189	-0.00314893	-0.00486304	0.000250617	0.0061504	0.00909999	-0.00751957	-0.000542121	0.00223464	-0.00834999
0.39214		-0.0185026	0.00870634	-0.0264648	0.000333611	-0.00103778	-0.00279599	-0.0154895	-0.0142069	-0.0116553	-0.0024298	0.000955282	-0.00269789	0.00191461	0.000108198	-0.0206655	0.00928817	-0.00151652	0.0232269	-0.00379626	0.00276711	0.00174807	0.00224472	0.0278082	0.0108857	-0.0117961	0.00481721	-0.00926116	-0.0110066	-0.0144007	-0.0224204	-0.00856134		-0.00038137	-0.000158762	0.00274276	-0.00184502	0.000787432	-0.00609408	0.0132372	0.00144857	0.00234627	0.0157874	0.00460123	-0.00203091	-0.0156927	-0.00361831	-0.0173485	-0.00894311
0.58821		-0.0203128	-0.0106261	0.011923	-0.0043283	-0.000794353	-0.0104555	0.0160158	-0.0347725	0.00412154	-0.00705701	0.000963914	-0.00866066	-0.0106185	0.00932303	0.00790872	-0.00295982	0.0111136	0.039594	-0.00406669	-0.0162892	5.24251e-05	0.0157297	0.0183551	0.0157235	0.0280803	-0.00628897	-0.0170149	-0.000401867	-0.0385619	-0.005854	0.00310077		0.00213683	0.00160034	-0.000531981	-0.00399683	-0.00442394	-0.0183131	0.00292816	0.0161539	0.0100434	-0.00823424	0.000123155	-0.0239578	0.0046776	-0.00595184	-0.00798436	0.0035578
0.78428		-0.0186262	-0.0210027	0.0020152	-0.0169764	-0.030443	-0.0295803	0.0242724	-0.0344708	0.0293252	-0.00460089	-0.0102282	-0.0246708	-0.0433686	0.0224003	0.0298635	-0.0316363	0.0144727	0.0424862	0.00330885	0.00607223	-0.0184346	-0.00798176	-0.0245403	-0.0270532	0.0479192	0.00117163	-0.0394154	-0.0104906	-0.0287196	0.0112435	-0.00748942		0.000132537	-0.00077725	-0.00176491	-0.00726342	-0.00643796	-0.0224145	-0.0206528	0.0165093	0.0147927	-0.0498287	0.00139229	-0.0272669	0.0130116	-0.00882895	0.00838196	-0.0212317
0.98035		-0.0150979	-0.0168039	-0.0214766	-0.0160355	-0.0252491	-0.022055	0.00636828	0.000644686	0.0167929	-0.0219114	-0.0162559	-0.0440132	-0.0412909	0.0372445	0.0547953	-0.0356494	0.00497118	0.0149751	0.0297587	0.0398441	-0.0316094	-0.0286825	-0.0402461	-0.0618136	0.035797	-0.000955177	-0.0504319	-0.0156317	0.0175401	-0.00490007	-0.0168787		-0.00184688	-0.00553309	0.00345254	-0.0135634	-0.00614416	-0.018994	-0.0221893	-0.00377841	0.0125133	-0.0605831	0.00027162	-0.00573578	0.00721756	-0.0114456	0.00194328	-0.0645899
1.17642		-0.00883641	-0.012879	-0.0254704	-0.00688676	0.0011263	-0.0146375	0.00132237	0.00976538	-0.00418065	-0.0309289	-0.0180467	-0.0489386	-0.0283925	0.0311967	0.110825	-0.011904	0.00117878	-0.00977315	0.049637	0.0362548	-0.019781	-0.0526676	-0.0121615	-0.0699773	0.0213605	-0.0343109	-0.0359325	-0.0166419	0.0158589	-0.0225274	0.00198406		-0.00545798	-0.00808062	0.00712949	-0.011396	-0.00562145	-0.0100157	-0.0218537	-0.00630131	0.0154893	-0.0426458	0.00818915	0.0017407	0.00595717	-0.0087368	-0.0322136	-0.0701354
1.37249		-0.010556	-0.0249583	-0.035295	-0.0237303	-0.00490023	-0.0321053	-0.00207766	-0.0192587	-0.00139395	-0.0244665	-0.0182799	-0.0383168	-0.0273291	-0.0126901	0.102577	-0.00528237	0.0257886	-0.00207497	0.0622207	0.0342569	-0.0068242	-0.0691511	0.0209036	-0.0674889	0.0058341	-0.0346273	-0.0245758	-0.0182277	-0.0107359	-0.00905355	0.012224		-0.00704009	-0.00713876	0.00389705	-0.00718833	-0.00387856	-0.00301426	-0.024923	-0.00687295	0.0278095	-0.0355245	0.00384428	-0.0126396	0.0101727	-0.00258131	-0.045976	-0.0523964
1.56856		-0.0104898	-0.037914	-0.0440306	-0.0532103	-0.0160255	-0.0349471	-0.00519965	-0.0604583	-0.00620833	-0.0301201	-0.0183713	-0.0126295	-0.0235803	-0.0232349	0.0347502	-0.0130287	0.0241224	0.00963719	0.0578804	0.0511507	-0.0232578	-0.0638657	0.0272348	-0.0688068	0.00219535	-0.0226626	-0.0418185	-0.0318287	-0.0211194	-0.0172264	-0.00704605		-0.00676644	-0.0065315	0.00479757	-0.0125073	-0.00357243	-0.00805692	-0.015371	-0.0219587	0.0240406	-0.0434535	-0.0167828	-0.0208714	0.00534388	-0.00605972	-0.0273497	-0.0267062
1.76463		0.0177229	-0.0136853	-0.0365765	-0.0422245	-0.0127521	-0.0191531	0.00239623	-0.0683163	-0.00474845	-0.0348562	-0.0339986	0.00163632	-0.00733589	-0.000420347	0.00544241	-0.0214641	-0.0146538	0.0170143	0.0479463	0.0494504	-0.0337651	-0.0345372	-0.00673884	-0.0769086	0.0126191	-0.0262165	-0.0568244	-0.0175293	-0.0153756	-0.0302261	-0.0228918		-0.00764371	-0.00685033	0.00984541	-0.0105989	-0.00652243	-0.00929283	-0.00168534	-0.0229484	0.00809576	-0.0557072	-0.018916	-0.0244806	-0.0180309	-0.0100916	-0.0131126	-0.00679462
1.9607		0.0269054	0.00985807	-0.0193869	-0.0226007	-0.00962183	-0.0132892	-0.0070833	-0.035634	0.0179312	-0.0116527	-0.0224113	-0.0172342	-0.00206725	0.015875	0.0134779	-0.0345844	-0.0129046	0.0300001	0.0622715	0.0239078	-0.00952873	-0.0392892	-0.0200359	-0.0725025	-0.00361901	0.00992198	-0.0396897	0.0173625	0.0155875	-0.0163983	-0.031945		-0.00739244	-0.00352396	0.00851474	-0.00501475	-0.00988439	-0.01394	0.00390388	-0.0190628	0.00195584	-0.0558375	-0.0215271	-0.0265138	-0.0242575	-0.016282	-0.017521	-0.0114157
2.15677		-0.00678204	0.0109343	-0.00937263	-0.0200591	0.00480084	-0.00737851	-0.0205413	-0.0308492	0.0210143	0.0124767	0.00638887	-0.0165013	-0.0175776	0.00708283	0.0272425	-0.044699	0.00680022	0.0208231	0.0453172	0.00703319	0.00740332	-0.0710187	-0.00526999	-0.0652593	-0.0198121	0.0452225	-0.0275956	0.0133478	0.000484425	-0.0101397	-0.016297		-0.00614803	-0.00195515	0.00452112	-0.0123104	-0.00788214	-0.0310299	0.000123526	-0.0345582	0.0147441	-0.0409186	-0.0325918	-0.0154193	-0.0106584	-0.0233694	-0.0283772	-0.0107629
2.35284		-0.0285149	0.0248014	-0.014329	-0.0358026	0.0109885	0.00242886	-0.0165616	-0.0462858	0.0134644	0.0149768	0.00461467	-0.0100736	-0.0227695	-0.0219129	0.0159567	-0.033651	-0.0033071	0.0194419	-0.000523305	0.0157369	0.00247582	-0.0529653	-0.00356669	-0.0669451	-0.0275905	0.049178	-0.0405905	0.00164943	-0.0508025	-0.0263413	-0.00375818		-0.00456866	-0.00514736	0.00651816	-0.0183952	-0.00520001	-0.0337646	-0.000954732	-0.0378622	0.0229983	-0.0321273	-0.0259085	-0.00941684	-0.0112841	-0.0204114	-0.0230736	-0.00404839
2.54891		-0.0288785	0.0297337	-0.0296529	-0.0684037	0.000291029	-0.000820508	-0.0152233	-0.0402809	0.0151132	-0.006633	-0.00421064	-0.0312689	-0.024321	-0.0056292	1.66131e-06	-0.00974223	-0.0178178	0.0374617	-0.0206749	0.0248116	-0.0379154	-0.0454431	-0.013981	-0.0686514	-0.0214837	0.0437441	-0.0445177	0.00292233	-0.0435146	-0.0544573	-0.0288509		-0.0047886	-0.0107833	0.0118395	-0.0148166	-0.00663363	-0.0180254	-0.00015321	-0.0152005	0.00863481	-0.0395773	-0.00915802	-0.0180672	-0.016589	-0.0217468	-0.00496871	-0.00406834
2.74498		-0.0263756	0.0128051	-0.0328336	-0.0561926	-0.00106463	-0.00425232	-0.00987725	-0.028793	0.0211876	-0.0204604	-0.00202224	-0.0356261	-0.018274	0.0501673	0.0195072	-0.0034146	-0.00834686	0.0328731	-0.0105015	0.0211266	-0.0742948	-0.0658732	-0.0175832	-0.0623829	-0.0034185	-0.00987699	-0.0356151	0.0019881	-0.0216837	-0.0579496	-0.0397054		-0.00802751	-0.0157488	0.0118095	-0.0140381	-0.00914962	-0.00399329	-0.00253011	0.0032106	0.00787004	-0.0590714	-0.00664915	-0.0295365	-0.0187496	-0.0235688	0.00902735	-0.0128493
2.94105		-0.0302624	-0.0122707	-0.0273525	-0.0344328	-0.0115281	0.00783981	-0.00128018	-0.0313125	0.0199955	0.00274258	-0.00871795	-0.0278881	-0.00946877	0.0710215	0.0584173	-0.00543862	0.00938181	0.0308243	0.0217108	0.0258766	-0.0581775	-0.0563764	0.00385599	-0.0508593	-0.0105763	-0.0471388	-0.0449189	-0.00750487	-0.0317754	-0.0523351	-0.0508474		-0.00924078	-0.0155686	0.00993412	-0.0162843	-0.00957609	-0.0053472	-0.015681	0.00379285	0.0207836	-0.0605414	-0.00758167	-0.0324501	-0.0253024	-0.0222912	-0.0124044	-0.0330751
3.13712		-0.0316281	-0.028784	-0.0255553	-0.0336584	-0.0211595	0.0062199	-0.00534	-0.0254778	0.00263349	-0.00922404	-0.023762	-0.0273124	-0.0242167	0.056069	0.0588861	-0.00855826	-0.00239961	0.0325844	0.0396085	0.0292777	-0.0436278	-0.0330754	0.017272	-0.0602024	-0.0213646	-0.0263693	-0.0539386	-0.0233671	-0.0161303	-0.0529935	-0.0663832		-0.00868637	-0.0117289	0.00829431	-0.0109739	-0.00493203	-0.00828049	-0.0271068	-0.00427568	0.0138094	-0.046375	-0.00699565	-0.0320715	-0.0260523	-0.0305277	-0.0173311	-0.0367682
3.33319		-0.0227955	-0.00242254	-0.0158631	-0.0236096	-0.00741365	-0.00670102	-0.00627195	-0.0187199	-0.00238755	-0.0241054	-0.0109101	-0.0244707	-0.0329079	0.0446751	0.0239653	-0.0222424	-0.0276883	0.0215652	0.0442517	0.0155343	-0.0520165	-0.0226709	-2.76221e-05	-0.0830701	-0.0307487	-0.0432161	-0.0547744	-0.0228962	0.00958345	-0.0304058	-0.0620772		-0.0101861	-0.00870163	0.00668004	-0.00446418	0.000888924	-0.00526629	-0.0132705	-0.0159935	0.00261683	-0.0390824	-0.0167919	-0.0339962	-0.0170479	-0.0280174	0.00544718	-0.00529691
3.52926		-0.0343062	0.030394	-0.0136333	-0.0302661	-0.00635316	-0.00527202	-0.00185231	-0.0200913	0.0194163	0.0197195	0.0107502	-0.0128486	-0.0281689	0.0376855	0.016458	-0.0157309	-0.0190412	0.00427442	0.0611507	0.00177599	-0.0307756	-0.0200876	-0.00278967	-0.0744897	-0.0124541	-0.053949	-0.047632	-0.0020784	0.00375669	-0.00515348	-0.0497255		-0.00922904	-0.00736979	0.0122922	-0.00606137	0.00219198	-0.0213648	-0.0160558	-0.0388069	-0.00602956	-0.0501458	-0.0185887	-0.0303011	-0.00985951	-0.0146595	0.0011042	0.0271865
3.72533		-0.0463715	0.0120187	-0.0298771	-0.0270212	-0.0194416	-0.00931262	-0.0170058	-0.0341009	0.0324102	0.0444347	-0.00512759	-0.00712766	-0.0317522	0.0409095	0.0174615	0.00803996	0.00744117	0.0225063	0.0633755	-0.0110459	0.00139855	-0.0556786	0.00028295	-0.0469598	0.0339173	0.0063686	-0.0271729	0.0156467	-0.00723346	0.0145573	-0.0194934		-0.00569325	-0.00581815	0.0168603	-0.00834136	0.0019059	-0.0402327	-0.0274623	-0.0487446	-0.0123617	-0.0547951	-0.0104919	-0.0269897	-0.0176518	-0.0170112	-0.00544021	0.000678214
3.9214		-0.0411385	-0.0167591	-0.0353278	-0.0115874	-0.0208017	-0.0163631	-0.0316076	-0.0505166	0.00863562	0.0140942	-0.0332196	-0.0278486	-0.06189	0.0603669	0.0115889	0.00231749	0.00813371	0.0585575	0.0602779	-0.0349612	0.00214152	-0.0878887	-0.00959943	-0.0405703	0.0127361	0.0287429	-0.0317898	0.020289	-0.0224705	0.00862097	-0.00148958		-0.00524971	-0.00488714	0.0158204	-0.00916951	0.00141386	-0.0280097	-0.0225635	-0.0254254	-0.00306789	-0.051371	-0.0109793	-0.032068	-0.02042	-0.0271962	-0.0213003	-0.0409759
4.11747		-0.0291602	-0.0209424	-0.024554	-0.0251241	-0.0229611	-0.0115608	-0.0288643	-0.0507236	-0.0219064	-0.0137789	-0.0237705	-0.0342338	-0.0961301	0.0496834	0.0147437	-0.0210877	-0.00442012	0.0506172	0.0545765	-0.0382739	0.00488315	-0.0425676	0.00770567	-0.0492859	-0.0366415	-0.00759472	-0.0452238	0.0116702	-0.044587	-0.0138656	-0.0145191		-0.00418279	-0.00293045	0.0156557	-0.00968928	0.000798455	-0.0123116	-0.0212913	0.010548	0.0108166	-0.0557352	-0.0185484	-0.0239663	-0.00872757	-0.0312012	-0.0198676	-0.0419556
4.31354		-0.0226179	-0.0109745	-0.0175082	-0.0330098	-0.0209936	-0.0141953	-0.0349488	-0.0526914	-0.0242482	-0.00584153	-0.00955517	-0.0171896	-0.0918038	0.0138311	0.0171083	-0.0159388	-0.00979804	0.0294628	0.0521455	-0.0127303	-0.0162643	-0.0121823	-0.000166474	-0.0590563	-0.0443993	-0.00866086	-0.040958	0.00322795	-0.0499583	0.00298748	-0.017103		-0.000793761	-0.000316728	0.0149896	-0.0147289	0.00137211	-0.0159575	-0.0153592	0.0256192	0.0229929	-0.0384291	-0.0208398	-0.0164546	-0.0044837	-0.0307968	0.00846816	-0.020903
4.50961		-0.0208821	0.0111416	0.00438537	-0.0116224	-0.0147518	-0.0194469	-0.0386407	-0.0567377	-0.0196989	0.00934075	-0.019365	-0.0252892	-0.068761	0.0201746	0.0171227	-0.00100731	0.0118816	0.0216893	0.0623208	0.00638841	-0.0582555	-0.0312137	-0.0395162	-0.0701992	-0.0382709	0.00836734	-0.0513443	0.00909753	-0.0417979	-0.00247817	-0.0158336		-0.00292487	0.000641689	0.0133063	-0.0197432	0.00196735	-0.0169235	-0.0163829	0.00478987	0.0267681	-0.0442625	-0.0206773	-0.0229373	-0.00356528	-0.0297629	0.00638887	0.0109826
4.70568		-0.0122116	0.0212688	0.0242254	-0.0143428	-0.019347	-0.0202552	-0.0172055	-0.0531565	-0.0201886	0.0265494	-0.0138262	-0.043008	-0.0430692	0.0545155	0.0321218	0.00145975	0.0377404	0.051309	0.0442496	0.00763172	-0.0533398	-0.0666327	-0.0509822	-0.0766762	-0.0303618	-0.0148871	-0.0625147	0.00205423	-0.0327699	-0.0422294	-0.0380159		-0.00858114	-0.000373188	0.0137459	-0.0141273	0.00225601	-0.0184269	-0.0214065	-0.0196666	0.0112093	-0.0654967	-0.0218032	-0.0210815	-0.00303789	-0.0256344	-0.0171753	0.0185684
4.90175		-0.0316246	0.0282456	0.00545952	-0.0492732	-0.0219499	-0.0250401	0.0125725	-0.0414834	-0.0133751	0.0331658	0.00115191	-0.0426787	-0.0194732	0.0711836	0.0531274	0.0144517	0.0422228	0.0892587	0.0251957	0.00708535	-0.0557639	-0.100019	-0.0709106	-0.076514	-0.0360686	-0.0390979	-0.0596644	-0.022176	-0.00860228	-0.0532962	-0.0505091		-0.0107316	-0.00259408	0.014143	-0.0137283	0.000944267	-0.0365202	-0.021695	-0.0194421	0.000187178	-0.0617149	-0.0229543	-0.0271328	-0.0201962	-0.0157123	-0.0224597	-0.00158159
5.09782		-0.036605	0.0370113	-0.0182893	-0.0540966	-0.0185456	-0.0299288	0.0123234	-0.0451406	-0.0185444	0.0099051	0.00867823	-0.0271781	-0.0305271	0.0629454	0.0707683	0.0215525	0.047554	0.0922582	0.0671938	0.0191691	-0.0774235	-0.0844806	-0.0903064	-0.0952322	-0.0381132	-0.0440262	-0.0700049	-0.0182723	-0.00371595	-0.0430271	-0.0238553		-0.00962751	-0.00613974	0.0170808	-0.0207539	-0.0018341	-0.0414863	-0.0112395	-0.00578085	0.0092538	-0.0652276	-0.0208053	-0.0282222	-0.0342104	-0.01726	-0.000819211	-0.00994578
5.29389		0.000931466	0.0236086	-0.0244332	-0.0360267	-0.0172435	-0.0391222	-0.016134	-0.0634311	-0.0223583	-0.00998681	0.0149354	-0.00586181	-0.0338723	0.0295265	0.0774524	0.0112767	0.0329668	0.0835548	0.125631	0.0391972	-0.0739797	-0.0766457	-0.0736653	-0.114891	-0.0323852	-0.0339629	-0.0729486	0.021481	-0.0138735	-0.0325704	0.00751524		-0.00591599	-0.00884458	0.0220472	-0.0177329	-0.00338744	-0.0159158	0.00285366	0.0112182	0.00388722	-0.061691	-0.0239609	-0.0148285	-0.0213905	-0.0240935	0.0099925	-0.00975203
5.48996		-0.000598246	-0.00969046	-0.0357328	-0.0334953	-0.0222533	-0.0431871	-0.0290733	-0.0690578	-0.00973718	-0.00235048	0.00460403	-0.0274826	0.00397593	0.0124902	0.0453436	0.0113223	0.0374175	0.060571	0.120589	0.0405651	-0.0689485	-0.078665	-0.0338176	-0.106827	-0.0362318	-0.00660123	-0.0530753	0.0320768	-0.0172701	-0.0350732	-0.0107929		-0.00402623	-0.00346923	0.0191927	-0.00828986	-0.00365239	-0.00426657	0.00197599	0.0231077	-0.00142688	-0.0572242	-0.0412683	-0.022862	-0.0134366	-0.0218005	-0.00605799	-0.00326048
5.68603		-0.02501	-0.0218824	-0.0403881	-0.0253671	-0.0193877	-0.0370412	-0.0088012	-0.0598182	0.000352016	0.0119857	-0.015489	-0.0639243	0.0183496	0.0381352	0.0425208	0.0126494	0.0676062	0.0503535	0.0870348	0.00840998	-0.0419774	-0.0517237	-0.00545337	-0.0804662	-0.0238842	-0.0189197	-0.0205983	0.000534634	-0.0474115	-0.0342944	-0.0551276		-0.00534162	0.0024726	0.0126026	-0.00692399	-0.00277203	-0.0206738	-0.00164665	0.0133513	0.0201075	-0.0626408	-0.0451576	-0.0399031	-0.0193344	-0.0285868	-0.0333669	-0.00451669
5.8821		-0.0218464	0.0126403	-0.0210358	-0.000891999	-0.0104415	-0.0290338	0.0165399	-0.0499336	-9.82192e-06	0.023763	-0.0152304	-0.0482959	-0.00854425	0.0657944	0.0698655	0.0160638	0.0418458	0.0777998	0.0675263	-0.00862735	0.011556	-0.0426964	-0.00336811	-0.044355	-0.01469	-0.0502678	-0.0170712	-0.0132626	-0.0553516	-0.02919	-0.0622935		-0.00420615	-0.00021307	0.00921387	-0.0132404	-0.000231997	-0.033239	-0.0181295	-0.000254374	0.035797	-0.0524565	-0.0321408	-0.0409059	-0.0163222	-0.0363673	-0.0469746	-0.0157525
6.07817		-0.0124712	0.0363317	-0.008611	-0.00689982	-0.0203752	-0.0189052	0.0052959	-0.0621603	-0.0124577	0.0156305	-0.00884425	-0.0368094	-0.0407051	0.0562295	0.0453519	0.0248929	0.0224858	0.0761009	0.0671995	0.0103068	0.0140669	-0.0323441	0.0170748	-0.0263771	-0.0226635	-0.0401948	-0.0517749	-0.0153207	-0.0351887	-0.0273159	-0.0421177		-0.000854829	-0.00446933	0.0101985	-0.0147789	0.00290071	-0.0340448	-0.0375727	0.0111757	0.0409537	-0.0266452	-0.0282779	-0.0350453	-0.012133	-0.0319136	-0.0239919	0.00476844
6.27424		-0.00511429	0.0148574	-0.0104642	-0.0352236	-0.0358093	-0.0122902	-0.0260027	-0.0664558	-0.00788396	0.00208318	-0.0144368	-0.0450295	-0.0477799	0.0431023	0.00505524	0.01796	0.0138018	0.0384336	0.0987734	0.0241954	-0.0242448	-0.0226729	0.0335931	-0.0358626	-0.0234126	-0.0131331	-0.0588596	-0.0263217	-0.0253044	-0.0305017	-0.0297779		0.000239588	-0.00270821	0.0175437	-0.0111587	0.00446444	-0.0176449	-0.0334954	0.0305677	0.0404552	-0.00733242	-0.0306193	-0.0167951	-0.0152685	-0.0301251	-0.00933549	0.029486
6.47031		0.00261135	-0.00613371	-0.0025646	-0.0337444	-0.0254989	-0.011957	-0.0307831	-0.0478407	0.0135196	0.0216443	-0.0309159	-0.0353907	-0.048149	0.0491932	0.0167604	0.0141487	-0.00203864	0.051306	0.127177	0.00427955	-0.0249666	-0.0433563	-0.00070495	-0.0494991	-0.0105747	-0.0128095	-0.0416965	-0.0234561	-0.0277466	-0.0418196	-0.0208472		-0.0013792	0.000403032	0.0241143	-0.00921564	0.00268842	-0.00511603	-0.018492	0.0247301	0.0313706	-0.0227032	-0.0270508	0.00671271	-0.0189563	-0.0254234	-0.0134621	0.0145122
6.66638		0.00832925	0.00868499	0.0123826	-0.0222302	-0.0129476	-0.0151612	-0.0166878	-0.031154	0.0101775	0.0196101	-0.0467398	-0.0418861	-0.0738131	0.0534619	0.0599482	0.00282763	0.0192211	0.0903695	0.128945	-0.0179235	-0.0158836	-0.0468131	-0.0325673	-0.0477237	0.00910619	-0.00852983	-0.0426665	-0.0135936	-0.0457975	-0.0410659	-0.00906121		-0.00234959	-0.00164684	0.0238587	-0.0091914	0.00256094	-0.0125195	-0.0112596	0.0101727	0.0261563	-0.0488934	-0.0292981	3.55269e-05	-0.0126596	-0.0103296	0.0065976	-0.0052885
6.86245		0.00345443	0.0272369	0.0196199	-0.016035	-0.02376	-0.00321552	-0.0200574	-0.0190606	-0.00372403	2.70058e-05	-0.0355625	-0.0622489	-0.0921998	0.0713322	0.0717667	0.00478945	0.0275687	0.0820964	0.102493	-0.0181119	-0.0306009	-0.0431219	-0.0227527	-0.0481079	0.00571733	0.00959974	-0.0524126	-0.0129564	-0.0366856	-0.0266674	0.00214363		-0.00258213	-0.00230948	0.0268794	-0.0101988	0.00626473	-0.0124473	-0.0150507	0.0150147	0.0275081	-0.0342164	-0.0410553	-0.0224767	-0.00292947	-0.0105311	0.0208458	-0.00197376
7.05852		-0.026561	0.0171253	0.0174819	-0.041586	-0.0171085	0.00921432	-0.0228299	-0.0319196	0.0117784	0.0192156	-0.0097413	-0.0556156	-0.0829235	0.080356	0.0428011	0.0344356	0.0343783	0.0486983	0.0779107	-0.0127782	-0.0445006	-0.0566499	0.00124427	-0.0552519	-0.0211119	-0.0166857	-0.0483657	-0.0204935	-0.0134271	-0.0154225	-0.00399355		-0.00379035	-0.000696185	0.0321373	-0.0110835	0.00931491	-0.00948146	-0.0257283	0.013556	0.0284321	-0.0211184	-0.0388575	-0.0162041	-0.00349285	-0.0207778	0.0158418	-0.0140644
7.25459		-0.0514599	0.0039101	0.0123372	-0.0938465	0.00173276	-0.00690881	-0.0138368	-0.0577108	0.031438	0.0491799	0.00274445	-0.0360172	-0.0557832	0.0655704	0.00839223	0.0254659	0.0400396	0.0312958	0.0675122	-0.00443857	-0.0359381	-0.0629288	0.0127591	-0.0436217	-0.0344094	-0.0525705	-0.0501453	-0.0291218	-0.00655469	-0.0157378	-0.0288821		-0.00403322	-0.00349664	0.0285411	-0.00980487	0.009365	-0.0103221	-0.0282235	-0.00453106	0.0259896	-0.0404847	-0.0176029	0.00833626	-0.00019484	-0.0165168	-0.00616299	-0.0486771
7.45066		-0.0465445	-0.00309402	0.012667	-0.0918446	-0.00182302	-0.00964746	-0.0296301	-0.0553416	0.00725508	0.0538671	0.00822463	-0.037803	-0.0294669	0.0682128	0.0183374	0.0149991	0.028679	0.0385758	0.0615063	6.45858e-05	-0.0278085	-0.0779594	0.000486395	-0.0368163	-0.0490156	-0.0514748	-0.0712019	-0.0314356	0.000255902	-0.022976	-0.0443466		-0.0016638	-0.00646592	0.0223601	-0.00824779	0.00626285	-0.00740488	-0.0136688	-0.00627254	0.0362476	-0.0335345	0.0044154	0.00845935	-0.000166536	-0.00837818	-0.0307758	-0.0302784
7.64673		-0.0455419	0.00702195	0.00942753	-0.0367817	-0.00536939	0.00976919	-0.0492127	-0.0455004	-0.0327979	0.0535968	0.0209673	-0.0419598	-0.0321587	0.0718408	0.0504608	0.0458779	0.0381237	0.0562425	0.108235	0.00510328	-0.0462299	-0.0918736	-0.015311	-0.0411148	-0.0711599	-0.0132945	-0.0860861	-0.0300031	-0.0209301	-0.0317727	-0.0356672		0.00235689	-0.00380177	0.0251029	-0.0145659	0.00495676	-0.00751221	-0.00958196	0.00627407	0.0496912	-0.0323042	0.00823167	-0.0102541	-0.0110206	0.00295385	-0.0171008	0.0111428
7.8428		-0.0393772	0.0342362	0.00153048	0.00433997	0.00259236	0.0109715	-0.039566	-0.038506	-0.0247497	0.0613915	0.02964	-0.0250748	-0.026031	0.0446512	0.05835	0.0758242	0.0400643	0.0715389	0.164494	0.00106225	-0.0327305	-0.0757722	-0.00272808	-0.0451158	-0.0696896	0.0302158	-0.0845576	-0.0288991	-0.0448308	-0.0349089	-0.0313407		0.00459469	0.000258725	0.0290803	-0.0180365	0.00761565	-0.00664836	-0.0186831	0.0107721	0.0417436	-0.0695503	-0.0118795	-0.0144767	-0.0105311	0.00673283	0.000259213	0.00376145
8.03887		-0.0238433	0.0431887	0.00517873	-0.0108619	0.00287317	-0.000230763	-0.0277383	-0.025705	0.00696624	0.0601429	0.0182393	-0.0174997	-0.00671624	0.0479601	0.0528993	0.0752682	0.0240284	0.0776001	0.160033	-0.025377	0.0199399	-0.0564571	0.0143358	-0.0556098	-0.0583934	0.0220438	-0.0798773	-0.0243857	-0.0279914	-0.0360585	-0.0415877		0.00241291	0.00210563	0.0235269	-0.0102029	0.00805052	-0.00606176	-0.024189	0.0148279	0.0415687	-0.0700684	-0.0260847	-0.0102728	-0.00632836	-0.00608031	0.00103971	-5.78673e-05
8.23494		-0.0248257	0.0451886	0.01923	-0.0337788	0.00136862	-0.00443916	-0.0280558	-0.0403414	0.0197255	0.0787143	-0.00482142	-0.0198222	-0.00491492	0.078612	0.0341834	0.0548428	0.0403384	0.0908762	0.153317	-0.0253653	0.045184	-0.0578991	0.00693914	-0.0578788	-0.0532885	-0.0200402	-0.0829576	-0.0169386	-0.0215281	-0.0284355	-0.0324183		-0.00131764	0.000875108	0.0231514	-0.00345714	0.00421799	-0.0144139	-0.0323681	0.00870373	0.0597811	-0.0419818	-0.021394	-0.0226268	-0.00892339	-0.0218093	0.00283938	0.00703912
8.43101		-0.0263797	0.0357252	0.0207689	-0.0174265	0.00967917	-0.00115566	-0.0205964	-0.0447819	0.0289422	0.106671	-0.00550515	-0.0141448	-0.00621625	0.0812147	0.0129387	0.0557648	0.0761547	0.110628	0.163947	0.0141166	0.0190047	-0.0620684	-0.0128619	-0.0621048	-0.0540196	-0.0265215	-0.067484	-0.0140923	-0.0318228	0.00142242	-0.0191911		-0.000588722	-0.00416392	0.0272544	-0.00144424	0.00197232	-0.0137923	-0.0383232	-0.00393506	0.0625072	-0.0403476	-0.0236341	-0.0359713	-0.00539638	-0.0386676	0.0126391	0.000231604
8.62708		-0.035992	0.0244351	-0.00782782	0.00313748	0.0074963	-0.00301084	-0.0228318	-0.0226325	0.0136954	0.087473	-0.0015779	-0.0285156	-0.0324601	0.0938792	0.0330508	0.059267	0.0726948	0.0915643	0.138331	0.0302795	-0.0102411	-0.0725111	-0.0305445	-0.0819644	-0.0520969	-0.0153628	-0.0538872	-0.0205267	-0.0275539	0.00104111	-0.0336706		0.002151	-0.00548477	0.0227581	-0.00860439	0.00474972	-0.00849231	-0.02551	0.0020987	0.0378193	-0.0494563	-0.0253894	-0.0243495	-0.0143372	-0.0365852	0.0274802	-0.00313238
8.82315		-0.042187	0.0396194	-0.0221309	0.0208201	-0.00156245	-0.0174395	-0.0390391	-0.0336223	-0.00522471	0.0596991	-0.0152138	-0.0471755	-0.0602809	0.1052	0.0544077	0.0373174	0.0468081	0.058927	0.108547	0.0154115	-0.0134776	-0.0983971	-0.0507545	-0.0995439	-0.036073	-0.0129326	-0.0666926	-0.0249597	-0.0194105	-0.0355613	-0.0545186		0.00125323	-0.00158968	0.0227563	-0.0198443	0.00736343	-0.0182975	-0.00684647	0.00783148	0.0179519	-0.0439139	-0.0220997	-0.0115939	-0.026877	-0.0209718	0.0308392	0.00488208
9.01922		-0.0151679	0.0607245	0.000184783	0.0278918	-0.00578664	-0.0290214	-0.0435547	-0.0638462	0.00675473	0.0763777	-0.00454653	-0.0413995	-0.0417186	0.10342	0.0420088	0.027718	0.0446066	0.0804783	0.117089	0.0136743	-0.0185918	-0.107073	-0.0528632	-0.0942103	-0.00363671	-0.00967065	-0.0470517	-0.0195062	-0.0357893	-0.0547236	-0.0501706		7.99236e-05	-0.000432315	0.0254377	-0.0216757	0.00631979	-0.0133568	-0.00651433	0.014338	0.0157466	-0.0183717	-0.0257611	-0.0148395	-0.0240864	-0.0218803	0.0185554	0.00913478
9.21529		0.00300183	0.0628542	0.0189053	0.0123893	-0.0111628	-0.0280836	-0.0351134	-0.0615924	-0.00094764	0.121749	0.0181687	-0.0278478	0.00203523	0.158599	0.0979346	0.0614518	0.0621856	0.143372	0.139373	0.0434336	-0.0184473	-0.0803491	-0.0322678	-0.0699543	0.0136601	-0.0207148	-0.0302099	-0.0339708	-0.0510167	-0.0571248	-0.0314803		0.000694617	0.000712276	0.0256721	-0.0152585	0.006185	0.000848016	-0.00559401	0.0316257	0.00927595	0.00254953	-0.0350111	-0.0164586	-0.0197796	-0.0250868	-0.00322857	-0.00307774
9.41136		-0.00814144	0.0431082	0.0118576	-0.00298409	0.00245273	-0.013488	-0.0165497	-0.0422059	-0.00935302	0.172231	0.0412863	-0.0109061	0.0477804	0.333055	0.229952	0.126485	0.105019	0.208569	0.212376	0.0937611	0.0157266	-0.0380532	-0.0136593	-0.0493323	-0.0322882	0.0120839	-0.0693819	-0.0573297	-0.0259326	-0.0594309	-0.0233168		0.0027365	0.00462224	0.0290625	-0.00857923	0.00937368	0.0166721	-0.00336331	0.0435339	0.0150034	-0.00742558	-0.0434767	-0.00844085	-0.0106502	-0.0195829	-0.00462451	0.0174713
9.60743		0.0035224	0.0432635	0.0156495	0.0234854	0.025963	0.0304216	0.00619439	-0.0437966	0.0282191	0.228799	0.100081	0.011796	0.118472	0.614449	0.349543	0.200461	0.183735	0.319068	0.321928	0.132335	0.134088	0.0116397	0.0330683	-0.0258121	-0.0734851	0.0586031	-0.0768796	-0.0489519	-0.00595374	-0.0372264	-0.013193		0.00117081	0.00691381	0.0301002	-0.00798135	0.0112965	0.0544637	-0.00161733	0.0608258	0.0437514	-0.0307102	-0.0349936	-0.00741272	-0.012511	-0.0125208	0.01475	0.124559
9.8035		0.0675111	0.0793523	0.0672469	0.0966929	0.0402546	0.0954043	0.0336913	-0.0322586	0.0900673	0.305502	0.168401	0.059061	0.206469	0.933067	0.466329	0.276073	0.27548	0.4999	0.417952	0.190083	0.330427	0.078347	0.0892572	0.0243585	-0.0311658	0.0719136	-0.0122426	-0.025189	-0.00250475	-0.000690578	0.0199183		-0.00271193	0.00768961	0.0329325	-0.00841685	0.00947957	0.0896578	0.0213116	0.0961137	0.0732508	-0.0217766	-0.0170276	-0.0135867	-0.0267063	-0.0059439	0.0306559	0.309039
9.99957		0.157155	0.11223	0.118366	0.159318	0.0705682	0.150863	0.0612605	-0.00110495	0.175867	0.381814	0.204169	0.108261	0.241737	1.23283	0.633771	0.364456	0.366012	0.692203	0.553928	0.297179	0.535125	0.156151	0.107482	0.0803204	0.0346	0.0804386	0.0615735	0.0139879	0.0244059	0.0187792	0.0441682		0.00187243	0.00829168	0.0364176	-0.000238392	0.00902871	0.126112	0.0596602	0.145618	0.0958002	0.00686996	0.0112831	-0.00550164	-0.0188949	-0.00617902	0.0506916	0.493204
10.1956		0.223124	0.136748	0.152018	0.197885	0.107246	0.197856	0.0873992	0.0229909	0.285682	0.45524	0.231952	0.128173	0.284374	1.46793	0.833158	0.47021	0.445422	0.879803	0.760488	0.363272	0.733114	0.24788	0.136406	0.117319	0.093686	0.0964059	0.129478	0.066399	0.0565025	0.0581758	0.0499432		0.0147127	0.0126892	0.0361744	0.0142624	0.0118679	0.159664	0.0986738	0.191332	0.118497	0.0020103	0.0656996	0.0122915	-0.00325522	-0.0002769	0.0927848	0.649486
10.3917		0.26879	0.185272	0.200517	0.264147	0.130053	0.247793	0.114576	0.0514978	0.37018	0.540535	0.274586	0.159352	0.387921	1.6843	1.01636	0.558949	0.564486	1.07198	0.966736	0.393655	0.911589	0.315121	0.214494	0.149044	0.179898	0.10842	0.189489	0.0923199	0.0593581	0.104484	0.0749553		0.032345	0.0211525	0.0388174	0.0287025	0.0177473	0.16942	0.132914	0.226557	0.143009	-0.00374128	0.143985	0.032523	-0.00755335	0.0279503	0.170971	0.822157
10.5878		0.334793	0.252912	0.260728	0.365565	0.151502	0.303529	0.156603	0.0784617	0.422847	0.628629	0.322772	0.192128	0.432289	1.95737	1.2029	0.636194	0.73596	1.26099	1.0983	0.493729	1.08738	0.388573	0.300266	0.185092	0.255805	0.0765294	0.254113	0.107796	0.0651991	0.133592	0.109602		0.0499834	0.0305334	0.0413631	0.0395015	0.0265856	0.190105	0.156152	0.25736	0.173921	0.0273137	0.214695	0.0625112	0.0132432	0.0681082	0.255522	1.02398
10.7838		0.41076	0.287997	0.309093	0.451	0.183608	0.349296	0.204641	0.0747732	0.474853	0.720224	0.362047	0.211481	0.444649	2.25441	1.39466	0.731482	0.881745	1.46359	1.2456	0.647603	1.29625	0.517635	0.328345	0.236336	0.297823	0.0738913	0.347235	0.134747	0.104814	0.17773	0.13202		0.061969	0.0431747	0.0423866	0.0492	0.0348642	0.225935	0.181803	0.284971	0.200668	0.0648887	0.266721	0.0860631	0.0435236	0.0968328	0.313084	1.23426
10.9799		0.467318	0.328482	0.347091	0.494411	0.223153	0.385146	0.235206	0.0638115	0.541534	0.772191	0.384737	0.253804	0.517912	2.51259	1.55903	0.825215	0.983324	1.62795	1.46342	0.758878	1.49036	0.597228	0.334103	0.287197	0.360746	0.138024	0.421808	0.191302	0.115954	0.23637	0.163975		0.0682295	0.0567619	0.0484807	0.0604741	0.0398129	0.263962	0.217325	0.325826	0.204998	0.0816015	0.328501	0.0878951	0.0355359	0.118372	0.372468	1.46145
11.176		0.51886	0.423875	0.399936	0.536101	0.2469	0.431648	0.273106	0.0869701	0.63016	0.794315	0.415993	0.29106	0.569337	2.72599	1.70165	0.939891	1.05812	1.77518	1.65639	0.813462	1.63713	0.642759	0.397507	0.32655	0.456863	0.193068	0.463923	0.264143	0.104585	0.283911	0.202215		0.0758692	0.0674707	0.0569872	0.0713436	0.0423418	0.309955	0.234479	0.369661	0.19797	0.0904378	0.394037	0.100545	0.0339026	0.1463	0.458241	1.70816
11.3721		0.583283	0.513178	0.435057	0.620632	0.255127	0.464306	0.318374	0.112017	0.701508	0.860849	0.473829	0.308746	0.583977	2.98407	1.85591	1.0423	1.18454	1.98271	1.80604	0.866098	1.74155	0.746299	0.469363	0.388823	0.52748	0.248735	0.522903	0.306516	0.137331	0.325821	0.226004		0.0918038	0.0751564	0.0578724	0.076949	0.0460639	0.343878	0.249039	0.41123	0.212893	0.119098	0.443119	0.126225	0.0425688	0.157303	0.529778	1.87407
11.5681		0.64514	0.555074	0.44981	0.68723	0.285768	0.475548	0.353892	0.118559	0.755157	0.950042	0.528271	0.331205	0.632952	3.31587	2.04013	1.09467	1.34879	2.1967	1.94154	0.940466	1.83171	0.845331	0.52241	0.471015	0.565188	0.325646	0.600937	0.334185	0.145061	0.385288	0.264487		0.107481	0.0798314	0.0531485	0.0849636	0.0507325	0.366591	0.289878	0.465272	0.252022	0.13814	0.473718	0.129189	0.031263	0.160386	0.594792	1.95834
11.7642		0.706056	0.561581	0.491003	0.718219	0.328805	0.505628	0.382465	0.123383	0.827378	1.03252	0.55918	0.354127	0.701588	3.57079	2.23321	1.15637	1.44811	2.37509	2.08472	1.01981	1.95727	0.917021	0.593654	0.525844	0.618748	0.356923	0.68268	0.377243	0.145467	0.442849	0.305125		0.118902	0.0882157	0.0599356	0.101406	0.0581484	0.394532	0.356688	0.503708	0.289148	0.130187	0.506344	0.137129	0.0287565	0.183515	0.662075	2.05886
11.9603		0.760348	0.592758	0.538089	0.785187	0.353012	0.560141	0.405101	0.131883	0.887254	1.12111	0.601262	0.389063	0.767577	3.72204	2.37202	1.20976	1.52527	2.51491	2.27187	1.10107	2.11307	0.986086	0.654283	0.577051	0.696245	0.345302	0.765832	0.430456	0.200602	0.473087	0.324044		0.128052	0.0988654	0.0769567	0.112897	0.0672628	0.426406	0.414735	0.517055	0.313933	0.135228	0.560296	0.180179	0.0505013	0.209751	0.702279	2.15981
12.1563		0.823743	0.643305	0.587585	0.868029	0.372388	0.598775	0.451334	0.166822	0.949964	1.18448	0.641173	0.427437	0.826524	3.89295	2.50372	1.29012	1.6342	2.67352	2.44907	1.1897	2.25732	1.06024	0.705531	0.668266	0.756317	0.359872	0.826652	0.462255	0.235898	0.492012	0.332905		0.135488	0.101103	0.0840618	0.123781	0.071335	0.467627	0.439387	0.539995	0.320443	0.149061	0.626118	0.221759	0.0552098	0.228759	0.75462	2.21827
12.3524		0.894411	0.672795	0.64933	0.919163	0.397459	0.622939	0.526374	0.205606	1.04467	1.2138	0.671216	0.443674	0.877375	4.10115	2.71792	1.44489	1.76256	2.87011	2.57914	1.24298	2.41092	1.1678	0.75674	0.756997	0.806968	0.443606	0.872471	0.498501	0.262669	0.542477	0.362829		0.148178	0.10416	0.0811474	0.142977	0.0733019	0.509518	0.461046	0.56413	0.326165	0.143585	0.674581	0.244319	0.0522941	0.253806	0.808387	2.30367
12.5485		0.931115	0.694896	0.692703	0.969686	0.426007	0.650553	0.575397	0.216448	1.13847	1.25438	0.727763	0.47001	0.925243	4.29378	2.86073	1.55786	1.8772	3.05266	2.75175	1.30913	2.62931	1.24618	0.78215	0.796876	0.900783	0.558406	0.927925	0.571658	0.282096	0.611563	0.440864		0.163975	0.114337	0.0803696	0.165614	0.0762681	0.529103	0.472424	0.589851	0.35161	0.137061	0.68974	0.267345	0.0742147	0.282374	0.877225	2.4364
12.7446		0.963061	0.717038	0.715346	1.05346	0.439298	0.664924	0.597225	0.228975	1.22505	1.3243	0.774581	0.506348	0.989778	4.51971	2.91236	1.59844	1.96099	3.25208	2.96069	1.43245	2.84254	1.28995	0.864405	0.834264	0.97494	0.590706	0.988499	0.626276	0.25049	0.658081	0.500811		0.174439	0.124737	0.0835907	0.17473	0.0804749	0.538496	0.469943	0.638998	0.377534	0.146159	0.713641	0.287744	0.0835501	0.30881	1.00919	2.55919
12.9406		1.00947	0.757387	0.741625	1.12852	0.45903	0.671389	0.61804	0.250549	1.30013	1.41368	0.810308	0.536505	1.06143	4.80802	3.09266	1.66542	2.05337	3.46402	3.09801	1.52382	2.96452	1.39839	1.00378	0.909076	1.0288	0.557202	1.06286	0.657133	0.268651	0.701707	0.518179		0.178918	0.133605	0.0858056	0.168512	0.0893961	0.564914	0.489449	0.68593	0.38557	0.16065	0.760074	0.294961	0.0771429	0.337234	1.11199	2.67181
13.1367		1.06423	0.827169	0.787411	1.17812	0.510771	0.694703	0.61385	0.288378	1.3415	1.4884	0.860832	0.572902	1.11362	5.08993	3.33193	1.7549	2.17896	3.60583	3.21854	1.57399	3.06883	1.51951	1.07741	0.951727	1.13177	0.569065	1.14403	0.69677	0.362632	0.749131	0.542599		0.188184	0.140362	0.0883796	0.170187	0.0966282	0.602398	0.51042	0.710855	0.404619	0.171754	0.800991	0.314557	0.0837204	0.35184	1.16675	2.75413
13.3328		1.10285	0.880122	0.835029	1.24801	0.539908	0.73458	0.59973	0.320175	1.37524	1.51992	0.899612	0.588066	1.17999	5.34112	3.5145	1.83316	2.32899	3.70052	3.40035	1.64775	3.22177	1.59622	1.10517	0.98429	1.20227	0.623281	1.16618	0.729866	0.419863	0.782731	0.556281		0.20514	0.150073	0.0978872	0.186511	0.0996685	0.632255	0.541712	0.732077	0.442899	0.196287	0.844125	0.351119	0.0910427	0.36049	1.23337	2.83366
13.5288		1.13624	0.899729	0.853845	1.32492	0.546751	0.755504	0.631568	0.319759	1.43549	1.55119	0.922422	0.597828	1.24314	5.52472	3.74397	1.90128	2.53811	3.83729	3.53957	1.75544	3.35311	1.66675	1.11688	1.07219	1.22804	0.653552	1.17581	0.768837	0.431025	0.806241	0.57544		0.214218	0.163288	0.108304	0.204069	0.104262	0.665169	0.612961	0.784298	0.483346	0.226848	0.866268	0.375037	0.0973012	0.384755	1.28383	2.96071
13.7249		1.23026	0.952767	0.88146	1.38103	0.586205	0.762716	0.706293	0.321986	1.51967	1.59068	0.961264	0.620786	1.27824	5.63388	3.91191	1.96575	2.7433	4.0461	3.64324	1.84114	3.41106	1.71282	1.12974	1.12555	1.28512	0.658566	1.2695	0.80227	0.459346	0.841003	0.616812		0.217165	0.171476	0.11373	0.216966	0.110605	0.713783	0.662278	0.848355	0.509765	0.227886	0.864229	0.384404	0.114805	0.408123	1.33827	3.06821
13.921		1.29946	1.03001	0.946204	1.41282	0.637934	0.797128	0.745687	0.335535	1.58258	1.60064	1.0058	0.649783	1.3269	5.79077	3.95	2.063	2.83305	4.26567	3.81297	1.88888	3.44325	1.77542	1.19322	1.14382	1.37087	0.682011	1.36579	0.845237	0.513083	0.913081	0.658366		0.226988	0.17793	0.11674	0.224712	0.114807	0.756597	0.682496	0.877302	0.5256	0.229643	0.892565	0.387606	0.146083	0.424494	1.41705	3.12162
14.117		1.29456	1.0883	0.990534	1.43225	0.672172	0.835599	0.755526	0.359524	1.60027	1.65433	1.0422	0.706426	1.37008	6.05242	4.04988	2.16892	2.90756	4.44051	4.01661	1.97218	3.51014	1.89188	1.26583	1.20519	1.44712	0.742879	1.43358	0.932692	0.534335	1.0178	0.706871		0.236467	0.185415	0.118287	0.217086	0.11715	0.770079	0.699102	0.897626	0.552716	0.246794	0.939042	0.393102	0.14555	0.444109	1.4993	3.15229
14.3131		1.31369	1.14267	1.00731	1.49929	0.686376	0.846717	0.804434	0.409674	1.66346	1.75215	1.08808	0.773678	1.38789	6.26737	4.23269	2.23736	3.02009	4.55726	4.23648	2.07522	3.62461	1.99357	1.28878	1.27242	1.5194	0.77625	1.51949	1.00281	0.528443	1.09384	0.747218		0.245258	0.191952	0.122146	0.207251	0.122194	0.769363	0.691349	0.928383	0.559485	0.246939	0.965247	0.41342	0.11118	0.462456	1.56662	3.17174
14.5092		1.35862	1.19631	1.04585	1.57648	0.697915	0.853132	0.855246	0.442051	1.76291	1.77915	1.11822	0.812566	1.45453	6.46586	4.39094	2.29762	3.10597	4.61643	4.43697	2.15966	3.72952	2.06285	1.31523	1.32779	1.60322	0.783402	1.59782	1.03491	0.552815	1.11097	0.800508		0.250904	0.198923	0.124319	0.212137	0.126066	0.797314	0.683728	0.938075	0.562147	0.252148	0.975266	0.438827	0.114806	0.476866	1.61491	3.20262
14.7052		1.39482	1.24416	1.09635	1.5797	0.736702	0.867548	0.86376	0.436466	1.83671	1.7804	1.14785	0.834138	1.56498	6.67241	4.51069	2.37712	3.19297	4.7733	4.57051	2.22568	3.84184	2.16407	1.42357	1.41328	1.66857	0.820282	1.67807	1.06486	0.576028	1.10113	0.858646		0.249641	0.202494	0.12256	0.225064	0.13075	0.83188	0.706867	0.945974	0.588221	0.29235	0.98772	0.443706	0.128171	0.484586	1.69497	3.28369
14.9013		1.43508	1.28615	1.14945	1.59007	0.768149	0.873771	0.890904	0.438303	1.91418	1.80601	1.17191	0.85112	1.61089	6.79618	4.65302	2.44569	3.30084	5.03471	4.67134	2.28224	3.99602	2.27156	1.5382	1.50223	1.69021	0.889429	1.76354	1.11689	0.600375	1.12311	0.888844		0.256616	0.210893	0.128094	0.236516	0.137597	0.824493	0.744572	0.995282	0.604656	0.339934	1.00132	0.447908	0.127309	0.481665	1.7764	3.36407
15.0974		1.46297	1.29773	1.19891	1.67739	0.766001	0.877691	0.973063	0.45508	1.96905	1.82051	1.17603	0.844568	1.60597	6.97688	4.8139	2.54206	3.38897	5.20454	4.76613	2.34435	4.12481	2.37249	1.60981	1.5318	1.68271	0.973576	1.82826	1.1747	0.651475	1.18292	0.91408		0.270853	0.222964	0.136628	0.244357	0.141556	0.826108	0.769919	1.04198	0.615738	0.34333	1.01691	0.476374	0.145188	0.487697	1.79939	3.35404
15.2935		1.50405	1.29429	1.23274	1.77509	0.767631	0.901842	1.02134	0.476429	2.0017	1.87829	1.22292	0.841243	1.62832	7.25155	4.9594	2.65294	3.51602	5.34187	4.8283	2.41212	4.24517	2.47349	1.66052	1.54934	1.69356	1.01662	1.86949	1.23335	0.695433	1.23012	0.951812		0.280831	0.227483	0.139239	0.26029	0.145555	0.85826	0.795753	1.05479	0.630598	0.336726	1.02515	0.500669	0.152064	0.511416	1.82147	3.40005
15.4895		1.58477	1.31881	1.2495	1.82553	0.781445	0.937013	1.02283	0.475897	2.04378	1.96183	1.28404	0.870893	1.66403	7.47736	5.12832	2.68229	3.67378	5.5423	4.89781	2.51186	4.34915	2.5092	1.65635	1.60336	1.77489	1.05359	1.91783	1.2824	0.706587	1.26755	0.983849		0.28833	0.23343	0.1427	0.280318	0.154426	0.893165	0.8239	1.06915	0.638565	0.361792	1.0248	0.520988	0.148174	0.533695	1.90137	3.50133
15.6856		1.61083	1.38364	1.24828	1.8752	0.782502	0.95689	1.04127	0.496874	2.07828	2.00618	1.32808	0.915045	1.70501	7.66523	5.2579	2.72959	3.75563	5.69443	5.08712	2.60204	4.40091	2.537	1.67371	1.68397	1.91606	1.05961	1.94404	1.2854	0.708607	1.29162	0.998947		0.300041	0.240693	0.145806	0.286399	0.166375	0.937179	0.837402	1.08609	0.653622	0.374978	1.05164	0.542309	0.157463	0.550296	1.9731	3.52631
15.8817		1.6129	1.44689	1.28077	1.93992	0.785931	0.969043	1.0793	0.549454	2.10684	2.0345	1.35803	0.958195	1.79146	7.82985	5.33671	2.82139	3.84885	5.80039	5.31335	2.65756	4.45038	2.60851	1.76072	1.76821	2.01519	1.05317	1.94738	1.29882	0.707224	1.33235	1.01993		0.313369	0.245745	0.14305	0.284826	0.171675	0.98375	0.880063	1.12415	0.6888	0.392385	1.07164	0.551102	0.182386	0.565597	1.99509	3.55433
16.0777		1.67367	1.47501	1.32415	1.95997	0.805782	0.984954	1.09235	0.544471	2.15557	2.05859	1.35168	0.975552	1.87177	7.89839	5.55673	2.90762	3.98778	5.9664	5.47473	2.70091	4.54159	2.74113	1.83817	1.8219	2.0454	1.11056	2.003	1.33383	0.736751	1.41748	1.062		0.32585	0.251526	0.143727	0.291323	0.170064	1.00973	0.933332	1.1771	0.709741	0.403141	1.07014	0.58087	0.21677	0.574086	2.03391	3.58542
16.2738		1.72307	1.50016	1.33291	1.98314	0.844492	1.00785	1.09166	0.541423	2.23294	2.07902	1.36715	0.971524	1.8829	8.04788	5.84139	3.0261	4.13896	6.15642	5.62398	2.71049	4.65529	2.90114	1.87193	1.85793	2.05025	1.16087	2.09217	1.36593	0.830795	1.47006	1.11527		0.340631	0.259998	0.15456	0.300051	0.175427	1.01129	0.925076	1.19588	0.714918	0.36932	1.09962	0.612053	0.212883	0.579754	2.09423	3.61369
16.4699		1.74117	1.53914	1.32817	2.02292	0.894804	1.03162	1.14002	0.576647	2.28487	2.10643	1.41033	1.00591	1.93422	8.31767	5.95557	3.10276	4.25074	6.30593	5.75835	2.71588	4.75233	2.97748	1.89974	1.87936	2.09756	1.22283	2.17023	1.41302	0.864031	1.48123	1.14491		0.350914	0.269548	0.162484	0.306865	0.186227	1.01814	0.893987	1.18785	0.733785	0.358863	1.1252	0.614974	0.177316	0.593506	2.16077	3.6834
16.6659		1.79998	1.5783	1.34679	2.04127	0.905402	1.03831	1.18586	0.579123	2.28015	2.11843	1.45508	1.06393	2.01318	8.52885	6.00674	3.14818	4.30683	6.4169	5.80479	2.7675	4.79463	2.95138	1.96887	1.91552	2.17438	1.27086	2.21729	1.46362	0.843728	1.4986	1.13733		0.354288	0.271417	0.159716	0.312824	0.190082	1.02082	0.897689	1.2108	0.747731	0.384633	1.11569	0.62746	0.174481	0.608888	2.23686	3.74015
16.862		1.87661	1.62097	1.41687	2.07444	0.887931	1.03222	1.20509	0.565296	2.28311	2.1112	1.53165	1.09324	2.04927	8.70234	6.1677	3.20846	4.3986	6.52782	5.81548	2.84574	4.84284	2.94779	2.04319	1.97254	2.22158	1.23383	2.22899	1.50385	0.866784	1.52035	1.13269		0.357626	0.271995	0.158501	0.311687	0.18963	1.02015	0.926565	1.25954	0.758403	0.380846	1.1392	0.64213	0.202647	0.621706	2.29859	3.7312
17.0581		1.91069	1.67364	1.48272	2.12493	0.887913	1.01941	1.23342	0.575315	2.35622	2.1568	1.58549	1.11522	2.10413	8.91405	6.37218	3.25522	4.49419	6.68574	5.92543	2.93461	4.95556	3.06705	2.09286	1.97683	2.27415	1.21025	2.25031	1.54845	0.870225	1.53586	1.16273		0.365388	0.280677	0.164731	0.32085	0.190371	1.03682	0.943142	1.28812	0.793235	0.376548	1.18948	0.657975	0.223898	0.639717	2.30628	3.76136
17.2542		1.91907	1.69024	1.5114	2.15853	0.902227	1.0232	1.24889	0.594895	2.41668	2.23285	1.57798	1.15556	2.15016	9.06826	6.55063	3.33547	4.61517	6.86605	6.08392	3.04109	5.02661	3.18687	2.14498	1.9995	2.31595	1.24284	2.32646	1.56375	0.833018	1.56185	1.20625		0.373662	0.293588	0.170674	0.334186	0.196498	1.05814	0.950893	1.30007	0.832661	0.431093	1.21027	0.699204	0.227937	0.661943	2.29933	3.79918
17.4502		1.89854	1.70578	1.55491	2.21092	0.912821	1.05698	1.27358	0.624814	2.44975	2.25382	1.56542	1.1926	2.18948	9.2103	6.73453	3.48621	4.73013	7.01778	6.17443	3.15864	5.09616	3.21541	2.22405	2.11107	2.37861	1.27971	2.42796	1.55973	0.847429	1.59481	1.2374		0.37908	0.305696	0.174131	0.336207	0.208665	1.08033	0.969106	1.30509	0.838703	0.47381	1.21036	0.725097	0.227813	0.681259	2.34521	3.81104
17.6463		1.89428	1.78215	1.58725	2.27664	0.90976	1.08064	1.30296	0.643606	2.48904	2.23009	1.58355	1.19087	2.19924	9.52007	6.90317	3.59864	4.76643	7.11758	6.29521	3.26465	5.23584	3.28622	2.28375	2.22073	2.44279	1.33394	2.49543	1.6223	0.921562	1.62148	1.26946		0.390554	0.313078	0.1799	0.341607	0.213768	1.11132	0.994904	1.33881	0.831696	0.456517	1.19384	0.728007	0.242382	0.688643	2.3773	3.95411
17.8424		1.92634	1.84983	1.56834	2.29268	0.923847	1.0784	1.32071	0.644208	2.50193	2.23512	1.60889	1.18735	2.15379	9.71532	7.06315	3.61083	4.83881	7.24605	6.49739	3.31879	5.36594	3.42599	2.33416	2.27955	2.4623	1.36321	2.5238	1.71553	0.975648	1.68812	1.34796		0.401225	0.317352	0.189159	0.351706	0.210856	1.15316	1.03379	1.40066	0.842677	0.446098	1.17558	0.757692	0.254511	0.700689	2.41717	4.10423
18.0384		1.9394	1.87178	1.56445	2.31567	0.945841	1.08735	1.3549	0.681742	2.5433	2.32516	1.6213	1.23892	2.19339	9.75792	7.31931	3.64405	4.93921	7.4259	6.68792	3.31165	5.43007	3.52802	2.42142	2.3023	2.50713	1.39388	2.54279	1.74913	0.991438	1.74858	1.41061		0.407394	0.324117	0.197481	0.364913	0.21375	1.1815	1.05946	1.43441	0.863058	0.446765	1.19109	0.796148	0.256766	0.721344	2.52598	4.11416
18.2345		1.94842	1.89394	1.59204	2.37041	0.941842	1.09997	1.38714	0.732518	2.58489	2.38547	1.67769	1.29497	2.30465	9.90551	7.5504	3.73697	5.02874	7.53592	6.86329	3.33622	5.42653	3.59168	2.46216	2.29734	2.55473	1.46219	2.58577	1.73652	1.00119	1.74086	1.37825		0.415315	0.331937	0.197942	0.360996	0.222431	1.18196	1.06159	1.43104	0.879883	0.444344	1.22808	0.805378	0.268977	0.738887	2.5953	4.07049
18.4306		1.9992	1.90706	1.62964	2.40231	0.93835	1.08828	1.41005	0.767115	2.64092	2.34484	1.766	1.30546	2.35134	10.0408	7.62945	3.8293	5.13189	7.61366	6.94064	3.44766	5.42352	3.63068	2.50456	2.31801	2.54495	1.46142	2.64823	1.73658	1.01195	1.7312	1.35761		0.419606	0.338032	0.196838	0.347954	0.227054	1.16839	1.07722	1.46279	0.876554	0.467298	1.24526	0.802032	0.273841	0.751694	2.61337	4.03051
18.6267		2.07307	1.94913	1.68684	2.45658	0.961826	1.09456	1.43214	0.768896	2.71797	2.34718	1.81362	1.30344	2.36551	10.176	7.7088	3.92112	5.19614	7.74422	6.96165	3.56115	5.51339	3.70605	2.57327	2.41049	2.53769	1.47506	2.67763	1.74983	1.00217	1.75238	1.39403		0.423934	0.342936	0.19902	0.359794	0.228899	1.1795	1.08268	1.52991	0.880899	0.5011	1.25409	0.81793	0.272106	0.762631	2.62565	4.00107
18.8227		2.08142	2.00709	1.71604	2.53589	0.994589	1.13363	1.4694	0.723221	2.72734	2.41603	1.82321	1.33038	2.43888	10.3929	7.88273	4.02745	5.29076	7.89373	7.09061	3.59786	5.62851	3.76709	2.57931	2.4976	2.62344	1.58004	2.68543	1.80025	1.01622	1.79744	1.44756		0.431456	0.347451	0.204576	0.375999	0.233594	1.22416	1.0662	1.5483	0.928256	0.519072	1.25539	0.839969	0.275979	0.777182	2.63369	4.02007
19.0188		2.0803	1.9833	1.6845	2.53353	1.01371	1.15348	1.53143	0.693605	2.76904	2.46233	1.82566	1.36409	2.53082	10.5957	8.0453	4.09405	5.38621	8.09325	7.2104	3.61172	5.72756	3.78754	2.5983	2.53148	2.70756	1.62879	2.72796	1.86397	1.06845	1.86345	1.49915		0.440992	0.350033	0.212263	0.38031	0.23579	1.26091	1.09878	1.52368	0.948361	0.527069	1.23571	0.856119	0.275968	0.781063	2.68366	4.06938
19.2149		2.12471	1.98769	1.68548	2.51352	1.01785	1.14461	1.54584	0.714254	2.89132	2.46977	1.84136	1.38621	2.54757	10.7369	8.15781	4.10723	5.46772	8.31768	7.26173	3.68829	5.84035	3.89314	2.68278	2.56525	2.66824	1.59043	2.81143	1.90959	1.12902	1.89786	1.51393		0.445893	0.351521	0.213499	0.392064	0.23391	1.27561	1.1319	1.50969	0.926784	0.530264	1.24105	0.90004	0.298329	0.779841	2.74542	4.09135
19.4109		2.13112	2.0996	1.73849	2.56207	1.03023	1.13932	1.52113	0.752308	2.96174	2.46667	1.85068	1.41796	2.51994	10.9097	8.29802	4.12326	5.65526	8.48516	7.42957	3.73146	5.88056	4.00421	2.80165	2.62977	2.64222	1.5388	2.86851	1.95942	1.17046	1.88689	1.56801		0.444961	0.355741	0.214848	0.415651	0.237243	1.27658	1.11617	1.53412	0.937213	0.516324	1.26422	0.950186	0.325955	0.791019	2.78218	4.13312
19.607		2.12799	2.19336	1.7533	2.62754	1.05309	1.14054	1.57909	0.786481	2.96174	2.48676	1.88269	1.44809	2.54922	11.0676	8.46514	4.16397	5.75479	8.6249	7.63529	3.74873	5.92585	4.02252	2.87571	2.69904	2.74274	1.5172	2.88232	2.01123	1.17389	1.89406	1.65785		0.452047	0.360161	0.220422	0.422355	0.243721	1.27554	1.11976	1.57101	0.971982	0.493683	1.24761	0.95593	0.325234	0.806806	2.77786	4.15546
19.8031		2.16064	2.16624	1.7594	2.67152	1.05086	1.13047	1.66584	0.80567	2.94906	2.54652	1.93976	1.46507	2.64961	11.0931	8.60032	4.22965	5.73562	8.73724	7.69691	3.8263	6.01989	4.05294	2.88048	2.73373	2.85426	1.57864	2.91625	2.04821	1.17655	1.93969	1.66984		0.46161	0.364834	0.225282	0.415033	0.244356	1.27729	1.14301	1.59513	0.983171	0.489772	1.21317	0.944529	0.326886	0.819745	2.79124	4.0965
19.9991		2.21508	2.10064	1.80995	2.67362	1.04101	1.11542	1.66095	0.801334	2.9709	2.62443	1.96536	1.49136	2.75738	11.2518	8.78239	4.32315	5.84634	8.93455	7.78375	3.91369	6.01581	4.18915	2.94378	2.75678	2.89866	1.72222	2.97385	2.07895	1.18281	1.95343	1.64223		0.462636	0.372873	0.225059	0.414934	0.246272	1.28843	1.1532	1.61519	0.973712	0.510176	1.22563	0.95065	0.332955	0.838191	2.88854	4.12273
20.1952		2.24874	2.14547	1.85029	2.66871	1.06535	1.12426	1.62303	0.81334	3.03898	2.64269	1.99025	1.52674	2.82275	11.5841	9.11054	4.46065	6.0028	9.20895	7.95919	3.99324	6.00822	4.27856	3.00377	2.79529	2.91051	1.82149	3.01545	2.11705	1.18574	1.94064	1.64515		0.462676	0.378521	0.226408	0.408502	0.250125	1.30557	1.14526	1.63451	0.995028	0.541056	1.25537	0.966492	0.333831	0.859073	2.96359	4.23998
20.3913		2.26884	2.24698	1.87334	2.69863	1.10345	1.13729	1.64652	0.840145	3.06091	2.61475	2.0201	1.53789	2.79133	11.8055	9.36145	4.59109	6.03265	9.34949	8.08161	4.08956	6.09359	4.21776	3.02025	2.83646	2.93906	1.80095	3.03139	2.13603	1.2022	1.96851	1.67816		0.469717	0.385806	0.23392	0.411906	0.253732	1.31308	1.14508	1.66696	1.01412	0.565746	1.25897	0.98021	0.337722	0.871489	2.96	4.26509
20.5874		2.31051	2.26641	1.89571	2.73576	1.09492	1.14029	1.70049	0.83225	3.02984	2.59706	2.03058	1.55527	2.77864	11.9876	9.49607	4.69787	6.07398	9.38533	8.15257	4.22149	6.18129	4.23125	3.07272	2.88323	2.99446	1.76343	3.04355	2.15986	1.23233	2.00436	1.73103		0.480123	0.395583	0.235203	0.423608	0.261009	1.32033	1.1638	1.68788	1.0051	0.55422	1.27109	0.982835	0.343706	0.862991	2.97272	4.22154
20.7834		2.34794	2.24883	1.91061	2.79246	1.07851	1.16489	1.74577	0.827667	3.06967	2.58991	2.04344	1.57493	2.86991	12.237	9.70264	4.7894	6.21288	9.50148	8.18794	4.27275	6.32296	4.33761	3.12532	2.93418	3.03059	1.76051	3.06256	2.18019	1.25254	2.02473	1.75735		0.488158	0.396389	0.235134	0.421494	0.264883	1.33058	1.1744	1.69317	1.03249	0.52683	1.2949	0.992994	0.338595	0.853508	3.07442	4.22844
20.9795		2.39132	2.29034	1.92083	2.87059	1.10292	1.17481	1.75846	0.866143	3.162	2.62676	2.07779	1.57599	2.91157	12.3865	9.91027	4.83024	6.24769	9.73659	8.24084	4.23379	6.45479	4.38764	3.21514	2.99179	3.0589	1.79508	3.09854	2.16752	1.27208	2.05574	1.74893		0.491659	0.397752	0.236136	0.427406	0.264472	1.33751	1.17915	1.70393	1.0699	0.524047	1.29928	1.03911	0.338238	0.868029	3.18233	4.27256
21.1756		2.40783	2.36668	1.89048	2.88334	1.10471	1.15257	1.74614	0.883904	3.20349	2.64276	2.11528	1.61235	2.90566	12.4921	9.97665	4.88434	6.25184	9.8643	8.3564	4.2434	6.49934	4.40577	3.25748	3.06036	3.09701	1.86311	3.13206	2.14706	1.28193	2.07699	1.75123		0.494787	0.406875	0.234598	0.437836	0.267896	1.34938	1.19792	1.71437	1.0699	0.549389	1.29601	1.08052	0.356931	0.896604	3.20755	4.28069
21.3716		2.40491	2.41201	1.89105	2.87732	1.08867	1.15477	1.80374	0.855219	3.18423	2.61532	2.1086	1.64495	2.92653	12.7118	10.0204	4.94246	6.39398	9.93026	8.46136	4.2845	6.54446	4.45932	3.1946	3.11012	3.11857	1.89796	3.18197	2.18234	1.29325	2.0852	1.79273		0.505873	0.413538	0.243208	0.43947	0.273583	1.3701	1.21021	1.76692	1.0695	0.592698	1.30693	1.08106	0.358364	0.922579	3.20829	4.25634
21.5677		2.44504	2.40984	1.98031	2.91863	1.11211	1.18217	1.85986	0.864446	3.1911	2.65674	2.09263	1.6598	2.99635	12.848	10.1779	4.97677	6.48438	10.1148	8.61193	4.31366	6.58016	4.63811	3.21481	3.14476	3.14367	1.92468	3.24457	2.2528	1.338	2.11316	1.84743		0.515547	0.414781	0.251688	0.444057	0.277657	1.38733	1.2081	1.81013	1.09347	0.619181	1.30704	1.07122	0.355228	0.923016	3.23935	4.26448
21.7638		2.45088	2.43611	2.03557	2.96137	1.1446	1.19628	1.85652	0.92032	3.26923	2.76046	2.14536	1.70611	3.09673	12.9254	10.3548	5.04884	6.50559	10.25	8.81374	4.35742	6.62154	4.80236	3.35292	3.19334	3.18492	1.95886	3.2833	2.31345	1.36308	2.15123	1.8753		0.514931	0.419537	0.251242	0.450533	0.27882	1.39892	1.22205	1.80325	1.09681	0.610323	1.27502	1.07764	0.364488	0.925289	3.25943	4.30543
21.9598		2.39941	2.49852	2.02827	2.99134	1.14631	1.20139	1.86879	0.956299	3.34433	2.78329	2.2098	1.72824	3.12453	13.0886	10.5337	5.139	6.57014	10.3791	8.97026	4.47834	6.72938	4.87471	3.43322	3.22284	3.24673	1.97268	3.30721	2.39659	1.38183	2.18846	1.91902		0.516702	0.422584	0.254256	0.457787	0.278885	1.42324	1.24381	1.801	1.08893	0.596114	1.25123	1.09877	0.361164	0.938102	3.2675	4.32135
22.1559		2.38019	2.53591	2.04729	3.00643	1.12366	1.21629	1.89314	0.943528	3.36775	2.70872	2.22406	1.71543	3.10332	13.2584	10.8227	5.18408	6.69779	10.5993	9.09307	4.61555	6.84127	4.95412	3.43196	3.25061	3.31535	2.00367	3.30309	2.45936	1.42704	2.20079	1.95214		0.52284	0.41896	0.254957	0.465688	0.28264	1.43796	1.24285	1.78397	1.11305	0.604749	1.26309	1.10181	0.354776	0.942195	3.2774	4.32036
22.352		2.43704	2.55554	2.07799	3.06493	1.09188	1.23281	1.93901	0.916458	3.35954	2.69105	2.23802	1.73327	3.10385	13.3669	11.1561	5.24917	6.85669	10.8139	9.2208	4.67696	6.86459	5.01266	3.47557	3.3216	3.3544	1.99452	3.35961	2.47893	1.47298	2.18031	1.93965		0.52193	0.420565	0.253499	0.463216	0.282969	1.43065	1.23615	1.78624	1.14557	0.619336	1.2794	1.10506	0.369388	0.962449	3.30034	4.32623
22.548		2.52367	2.57619	2.08128	3.14722	1.11778	1.25281	1.9896	0.903089	3.35974	2.7472	2.25866	1.77692	3.11085	13.408	11.28	5.35643	6.92151	11.0023	9.26642	4.67233	6.91229	5.04137	3.5482	3.37818	3.34899	1.9472	3.4331	2.4704	1.46346	2.17689	1.96547		0.520285	0.426403	0.253064	0.460716	0.27996	1.45652	1.27507	1.8422	1.16737	0.646348	1.29471	1.1406	0.390948	0.981725	3.36	4.34517
22.7441		2.56509	2.63301	2.05753	3.16919	1.18147	1.26483	2.00476	0.900955	3.37647	2.78591	2.26803	1.79955	3.15507	13.5405	11.3295	5.38148	6.89106	11.1775	9.24478	4.64986	7.01207	5.07259	3.60272	3.4203	3.30461	1.98277	3.40491	2.43268	1.41719	2.22641	2.00083		0.527585	0.435974	0.254136	0.469723	0.282471	1.47681	1.30709	1.87678	1.16224	0.664384	1.32574	1.17635	0.4027	0.984119	3.41721	4.37332
22.9402		2.5655	2.70666	2.04595	3.17692	1.18387	1.24751	1.98236	0.958529	3.39392	2.7985	2.29809	1.79773	3.21439	13.7482	11.5363	5.42402	6.92735	11.329	9.35733	4.72072	7.10964	5.13086	3.66115	3.51604	3.29954	2.04388	3.43161	2.46493	1.44325	2.3023	1.99992		0.536137	0.443125	0.260908	0.478867	0.288895	1.45759	1.28323	1.88917	1.153	0.63089	1.34735	1.2195	0.417017	0.991144	3.46637	4.37531
23.1363		2.57127	2.71177	2.08974	3.19807	1.17117	1.22336	1.99637	1.02939	3.44552	2.79787	2.33787	1.79132	3.21957	13.9281	11.6601	5.56873	7.08334	11.4914	9.45837	4.84001	7.23259	5.21462	3.7215	3.62213	3.3521	2.07945	3.50341	2.57125	1.53215	2.31899	2.01509		0.535299	0.440931	0.266761	0.481659	0.293043	1.45877	1.2623	1.9097	1.17387	0.603399	1.34939	1.23674	0.428767	1.00648	3.49484	4.34548
23.3323		2.59253	2.68067	2.12946	3.18896	1.16441	1.22901	2.05359	1.01237	3.50661	2.80116	2.33915	1.80559	3.25413	14.0301	11.6639	5.686	7.17047	11.7121	9.52627	4.92255	7.29472	5.34723	3.78635	3.6658	3.39383	2.14298	3.47014	2.63337	1.59472	2.28745	2.05659		0.536478	0.443111	0.268327	0.470725	0.292274	1.472	1.26468	1.90266	1.20602	0.628401	1.34267	1.20741	0.42213	1.02444	3.47114	4.33063
23.5284		2.62482	2.69973	2.13806	3.17958	1.13749	1.25306	2.07292	0.973411	3.54268	2.82612	2.32543	1.83054	3.33556	14.1287	11.8523	5.74147	7.18367	11.9416	9.71823	5.0066	7.27278	5.51585	3.80384	3.66999	3.41834	2.19741	3.47025	2.63658	1.57412	2.28003	2.1092		0.546887	0.451904	0.268115	0.457691	0.292147	1.47263	1.26562	1.89294	1.2268	0.649338	1.33838	1.20843	0.409653	1.0356	3.44719	4.32596
23.7245		2.66834	2.76877	2.14604	3.2338	1.14144	1.24988	2.0718	0.970011	3.60525	2.83281	2.33782	1.84381	3.38134	14.3954	12.1802	5.79414	7.21176	12.1054	9.86809	5.09813	7.27169	5.53197	3.77387	3.68526	3.42919	2.21195	3.54042	2.62615	1.53477	2.29629	2.12205		0.553337	0.458443	0.271232	0.460131	0.296744	1.47215	1.25782	1.9031	1.23342	0.647474	1.34158	1.235	0.402242	1.02688	3.49686	4.34424
23.9205		2.69783	2.84229	2.1423	3.26043	1.16316	1.2415	2.07358	0.985983	3.6495	2.84358	2.3745	1.86242	3.40499	14.6715	12.4709	5.88552	7.25194	12.2467	9.91933	5.16181	7.32109	5.46351	3.82327	3.74929	3.463	2.19425	3.57511	2.66373	1.56652	2.31887	2.12752		0.559424	0.466909	0.278153	0.462893	0.30705	1.482	1.26617	1.90832	1.23134	0.660207	1.32734	1.2702	0.401499	1.02373	3.57098	4.3712
24.1166		2.70173	2.87337	2.15522	3.26698	1.16563	1.25264	2.08301	1.02812	3.6615	2.87677	2.40453	1.89234	3.45026	14.853	12.6739	5.98536	7.33448	12.3868	10.0002	5.22053	7.40721	5.5461	3.95456	3.84194	3.47367	2.20601	3.61352	2.73301	1.59078	2.33353	2.16975		0.562867	0.475959	0.282251	0.465215	0.311518	1.49293	1.28911	1.9332	1.23588	0.68025	1.31188	1.29402	0.438524	1.05063	3.60037	4.3915
24.3127		2.68802	2.88605	2.18727	3.3624	1.1639	1.2545	2.12482	1.06795	3.68411	2.91369	2.42365	1.93134	3.50502	14.9629	12.7679	6.04016	7.3833	12.4758	10.1052	5.27003	7.47664	5.62575	4.05256	3.88274	3.42762	2.27869	3.63128	2.76454	1.556	2.3575	2.18932		0.55567	0.478479	0.282208	0.475577	0.309681	1.51563	1.30395	1.98912	1.2471	0.695611	1.31869	1.29367	0.477315	1.07346	3.58642	4.42856
24.5087		2.68007	2.89442	2.19331	3.44728	1.1715	1.25683	2.22302	1.09865	3.69497	2.94384	2.4506	1.95751	3.5378	14.9961	12.8075	6.06902	7.46399	12.6225	10.1515	5.26035	7.48715	5.61839	4.08865	3.89948	3.4417	2.32536	3.57274	2.7765	1.54372	2.40498	2.2289		0.55229	0.473976	0.283636	0.48193	0.310772	1.53708	1.32511	2.02159	1.26308	0.725452	1.32578	1.32662	0.466714	1.08159	3.56033	4.43557
24.7048		2.69517	2.89909	2.21518	3.46907	1.19779	1.26522	2.29448	1.10473	3.72504	2.94915	2.47377	1.9504	3.54151	15.1001	12.8198	6.16073	7.58087	12.7784	10.1817	5.26318	7.52323	5.64258	4.13108	3.94601	3.51104	2.34631	3.58007	2.81301	1.60254	2.42222	2.31488		0.553828	0.468418	0.289023	0.481363	0.306165	1.53896	1.35426	2.03089	1.30853	0.761834	1.32606	1.36782	0.463221	1.07878	3.58606	4.42373
24.9009		2.74547	2.93008	2.2616	3.45116	1.22074	1.25339	2.25894	1.08886	3.77382	2.93519	2.51585	1.95376	3.51505	15.3603	13.0536	6.29911	7.55408	12.8559	10.2476	5.31221	7.59152	5.67093	4.15402	3.96042	3.53877	2.41027	3.7051	2.88282	1.65154	2.41936	2.37134		0.555528	0.476923	0.291434	0.47789	0.304448	1.54696	1.35688	2.04816	1.33293	0.770133	1.31188	1.37308	0.473523	1.06856	3.64039	4.44502
25.097		2.78489	2.98269	2.26234	3.41084	1.21031	1.24653	2.20381	1.1132	3.76497	2.90048	2.55918	1.99255	3.51776	15.6183	13.3809	6.40664	7.53001	12.9582	10.3817	5.3644	7.62927	5.69209	4.15596	3.99069	3.57029	2.46906	3.74411	2.94041	1.64172	2.46291	2.36721		0.562611	0.490591	0.286983	0.475412	0.310014	1.54249	1.34419	2.06408	1.30732	0.749753	1.30121	1.36959	0.47126	1.07878	3.67398	4.51338
25.293		2.79398	3.02958	2.25826	3.4266	1.20564	1.25198	2.19081	1.13336	3.75402	2.93835	2.5607	2.01393	3.55471	15.6994	13.4265	6.45083	7.6314	13.2093	10.4814	5.41731	7.61139	5.71555	4.17686	4.09278	3.66153	2.48246	3.75519	2.95339	1.65833	2.47614	2.35077		0.569675	0.494629	0.280779	0.479497	0.309304	1.52578	1.33718	2.08549	1.28486	0.709926	1.32674	1.38577	0.469561	1.10147	3.69145	4.54846
25.4891		2.83181	3.02136	2.2911	3.4652	1.23881	1.26282	2.2331	1.13567	3.7848	2.97878	2.5374	2.01734	3.56147	15.6443	13.4802	6.44735	7.66536	13.4901	10.5323	5.51823	7.64256	5.74227	4.22964	4.21102	3.7018	2.5314	3.81922	2.98448	1.71209	2.45044	2.37066		0.567642	0.499709	0.284417	0.482356	0.310458	1.53144	1.31863	2.10123	1.28559	0.716839	1.35102	1.4072	0.471457	1.11051	3.69754	4.53062
25.6852		2.86695	2.99802	2.31555	3.46516	1.24086	1.28837	2.27782	1.16238	3.81712	2.91946	2.54377	2.05715	3.58987	15.6751	13.601	6.53608	7.63385	13.5689	10.6328	5.64487	7.78484	5.85184	4.31945	4.27193	3.66685	2.58058	3.81803	2.98699	1.75274	2.46418	2.40481		0.560911	0.501835	0.293375	0.477708	0.31979	1.56971	1.31147	2.10188	1.31175	0.770811	1.34446	1.40806	0.48647	1.11126	3.68068	4.50876
25.8812		2.86388	3.01859	2.33004	3.51005	1.21443	1.29706	2.28715	1.17617	3.83297	2.91436	2.60469	2.13366	3.67879	15.8669	13.8079	6.71971	7.69366	13.6722	10.7253	5.7228	7.85803	6.00909	4.39623	4.26493	3.67029	2.5903	3.83672	2.96263	1.75986	2.50775	2.42865		0.559584	0.498833	0.293898	0.476114	0.322263	1.59631	1.32845	2.08686	1.34028	0.772635	1.33986	1.39511	0.49447	1.11052	3.68041	4.49107
26.0773		2.85681	3.08114	2.34905	3.61834	1.21195	1.27059	2.32315	1.16724	3.80097	2.96078	2.64161	2.19206	3.7304	16.0576	14.2	6.85109	7.78285	13.9144	10.8745	5.7467	7.86476	6.10431	4.43419	4.28748	3.71109	2.63478	3.90785	3.02388	1.77166	2.54979	2.4558		0.560712	0.502	0.29421	0.484492	0.317673	1.58242	1.31794	2.08371	1.3578	0.742147	1.34906	1.40536	0.481319	1.11004	3.74381	4.47523
26.2734		2.87445	3.1907	2.36616	3.68278	1.19991	1.25019	2.35987	1.15133	3.76738	2.97819	2.6206	2.18832	3.68806	16.2832	14.4123	6.93154	7.82131	14.1271	10.9865	5.74034	7.91387	6.19225	4.43022	4.35923	3.69683	2.65202	3.95258	3.12451	1.80343	2.54253	2.5012		0.568856	0.505945	0.296607	0.485983	0.314394	1.58545	1.30513	2.11739	1.37274	0.739428	1.34986	1.43119	0.480089	1.1124	3.81062	4.44121
26.4694		2.87523	3.2769	2.37255	3.66211	1.18743	1.2666	2.40233	1.1456	3.814	2.9947	2.60296	2.13824	3.67433	16.5151	14.4923	7.0005	7.83506	14.2273	10.9132	5.78632	8.00832	6.31935	4.50167	4.4364	3.6586	2.63172	3.97687	3.22652	1.81739	2.53832	2.5704		0.579439	0.511739	0.300415	0.485776	0.315022	1.60857	1.33721	2.14901	1.36528	0.758639	1.33958	1.42667	0.500478	1.12048	3.82686	4.50052
26.6655		2.86332	3.2502	2.37679	3.63458	1.20557	1.27313	2.45487	1.17171	3.87242	3.0134	2.65016	2.10016	3.75193	16.595	14.6682	7.02428	7.79818	14.2468	10.9136	5.84476	8.07946	6.38672	4.63133	4.49002	3.69513	2.62336	3.97881	3.26699	1.82913	2.55243	2.6169		0.580212	0.520594	0.310609	0.493468	0.320369	1.61405	1.35655	2.17414	1.3666	0.788072	1.32764	1.42268	0.509401	1.14159	3.8325	4.5616
26.8616		2.91988	3.18892	2.35523	3.66206	1.23073	1.2607	2.44387	1.22644	3.87851	3.01097	2.72026	2.10364	3.82093	16.7173	14.8443	7.06925	7.81827	14.4221	11.0735	5.88271	8.09417	6.46818	4.66849	4.50443	3.73333	2.56243	3.95043	3.22581	1.83047	2.51151	2.61909		0.581453	0.521926	0.316847	0.484061	0.325182	1.62356	1.34596	2.19416	1.39259	0.81225	1.3398	1.43652	0.500463	1.15696	3.86531	4.52243
27.0577		2.97279	3.16482	2.35245	3.70688	1.23763	1.26233	2.41188	1.28145	3.9482	3.03601	2.74095	2.12872	3.87093	16.8827	14.8998	7.19968	7.93659	14.628	11.247	5.96805	8.1583	6.64131	4.70469	4.5401	3.71233	2.54848	3.94538	3.24079	1.83153	2.52131	2.62059		0.586729	0.519865	0.310792	0.476688	0.329483	1.64395	1.36591	2.18997	1.39507	0.814629	1.373	1.45263	0.501156	1.16417	3.89097	4.55422
27.2537		2.94045	3.17397	2.40056	3.73124	1.24291	1.28003	2.46471	1.29975	4.07535	3.07847	2.74358	2.18541	3.89261	16.9686	14.8776	7.30219	8.00637	14.6821	11.4532	6.02941	8.19754	6.69003	4.75691	4.60707	3.78551	2.65445	3.99629	3.28341	1.86195	2.60674	2.59686		0.584402	0.519967	0.307488	0.48908	0.330827	1.64323	1.39245	2.16998	1.41233	0.812239	1.37632	1.47597	0.50538	1.19095	3.86278	4.58885
27.4498		2.91334	3.24052	2.38552	3.71932	1.23581	1.29837	2.54141	1.27886	4.12476	3.06637	2.76451	2.25078	3.88998	17.0336	14.9661	7.29292	8.00979	14.772	11.668	6.07363	8.21775	6.54393	4.72218	4.63351	3.87782	2.7261	4.06955	3.30073	1.89675	2.59917	2.5933		0.573478	0.522117	0.314729	0.485442	0.325367	1.63238	1.36329	2.14732	1.43262	0.813225	1.35107	1.50122	0.508479	1.2106	3.82511	4.48162
27.6459		2.92471	3.30739	2.35109	3.6696	1.20826	1.30916	2.57885	1.27095	4.09797	3.06976	2.79572	2.27459	3.94605	17.074	15.198	7.2592	8.03754	14.9221	11.691	6.17794	8.29143	6.53161	4.76698	4.67794	3.83739	2.76565	4.09006	3.34008	1.94331	2.56386	2.64009		0.570148	0.525089	0.319761	0.475233	0.320606	1.62286	1.34956	2.15299	1.41671	0.821227	1.32696	1.53037	0.510105	1.20564	3.87785	4.39042
27.8419		2.92244	3.34507	2.37737	3.65077	1.22497	1.31661	2.61156	1.27655	4.08067	3.06631	2.81427	2.27036	4.00676	17.1452	15.4293	7.31678	8.08864	15.0679	11.4708	6.26647	8.30256	6.70988	4.93112	4.77659	3.81537	2.77653	4.03644	3.36484	1.9793	2.56493	2.66173		0.575216	0.525192	0.321788	0.48668	0.322673	1.61411	1.37078	2.18849	1.40777	0.839611	1.31101	1.55383	0.515421	1.21332	3.95596	4.45895
28.038		2.90805	3.36639	2.37934	3.68423	1.24768	1.30077	2.60285	1.25852	4.1007	3.03973	2.81198	2.25892	4.01687	17.284	15.6283	7.44671	8.13096	15.2285	11.4405	6.31441	8.28889	6.81691	5.02733	4.86535	3.82166	2.73723	3.98907	3.37425	1.94846	2.52736	2.68607		0.58094	0.531017	0.324183	0.496885	0.328887	1.61824	1.37127	2.21779	1.40259	0.841917	1.32016	1.54557	0.534157	1.22202	3.95054	4.52227
28.2341		2.89025	3.38872	2.38594	3.68652	1.22752	1.27179	2.57586	1.25205	4.12151	3.04304	2.79956	2.27123	3.96811	17.4244	15.8338	7.61336	8.20445	15.4415	11.655	6.39765	8.32739	6.79691	5.06695	4.91969	3.78842	2.77382	3.96683	3.38599	1.94231	2.53685	2.70449		0.584522	0.542102	0.322502	0.491406	0.333438	1.62534	1.36826	2.23478	1.40539	0.834267	1.34533	1.54026	0.535668	1.20721	3.95281	4.48619
28.4302		2.89584	3.42304	2.45607	3.69814	1.22023	1.27296	2.57448	1.27777	4.11864	3.02917	2.82175	2.30614	3.89331	17.5177	16.015	7.7729	8.18477	15.6974	11.7096	6.4822	8.39606	6.7362	5.11058	4.93492	3.85429	2.81925	4.00444	3.43088	2.03414	2.58498	2.70202		0.576472	0.544396	0.315928	0.486798	0.332333	1.63617	1.35984	2.21946	1.41713	0.816467	1.35548	1.55159	0.528353	1.20389	3.97406	4.47379
28.6262		2.95386	3.42474	2.48318	3.76414	1.22265	1.2931	2.61005	1.30552	4.13587	2.99812	2.89702	2.32687	3.88261	17.6527	16.1544	7.87009	8.15731	15.8365	11.6997	6.46307	8.4726	6.79995	5.11456	4.92437	3.99284	2.85201	4.10081	3.49501	2.0916	2.57243	2.77809		0.570522	0.538214	0.312608	0.48148	0.329521	1.62258	1.34791	2.19649	1.41683	0.776984	1.33723	1.5602	0.526151	1.23118	3.96993	4.53004
28.8223		2.98015	3.40823	2.46874	3.79254	1.20689	1.30006	2.65245	1.32038	4.1943	3.012	2.93231	2.32717	3.88271	17.7596	16.2114	7.94488	8.25501	15.8125	11.7732	6.42422	8.56189	6.96218	5.13882	4.94915	4.00547	2.93646	4.14251	3.47196	2.05273	2.5438	2.89026		0.578211	0.535731	0.318445	0.475767	0.332377	1.58446	1.35304	2.21034	1.40126	0.770258	1.316	1.58475	0.52584	1.25442	3.96822	4.55864
29.0184		2.96472	3.37876	2.46195	3.75853	1.18039	1.28628	2.61645	1.30995	4.21109	3.06747	2.8995	2.35058	3.90689	17.8412	16.231	7.98455	8.36363	15.8281	11.8303	6.47425	8.67735	7.0636	5.26376	5.04833	3.94854	2.97548	4.09952	3.39995	2.04232	2.56407	2.9182		0.585629	0.544543	0.325131	0.482171	0.336892	1.57019	1.34972	2.22836	1.39613	0.804448	1.32978	1.61258	0.542062	1.25613	3.96519	4.5436
29.2144		2.96525	3.35777	2.43891	3.74528	1.19453	1.27497	2.6153	1.29295	4.17162	3.07902	2.89066	2.3856	3.98653	18.0294	16.3681	8.01217	8.40849	15.9359	11.9643	6.51353	8.7839	7.12865	5.31218	5.1736	3.90204	2.93461	4.1004	3.39125	2.06911	2.63789	2.86097		0.589413	0.554736	0.332957	0.490078	0.335834	1.588	1.33853	2.23676	1.43364	0.841128	1.34507	1.6392	0.561735	1.26126	3.99739	4.51018
29.4105		2.94922	3.41993	2.45694	3.76797	1.23601	1.28089	2.67047	1.29672	4.19971	3.02956	2.93603	2.37834	3.98967	18.1414	16.6374	8.0622	8.37226	16.0849	12.0904	6.56355	8.86062	7.22399	5.29287	5.23474	3.85184	2.90924	4.22134	3.50833	2.0611	2.69536	2.84483		0.588956	0.55347	0.342294	0.489632	0.336276	1.60108	1.35687	2.25416	1.47126	0.861017	1.34062	1.64029	0.570822	1.27048	4.06367	4.47166
29.6066		2.9676	3.49149	2.51046	3.78994	1.24607	1.29295	2.69672	1.31579	4.29076	2.97657	2.9708	2.38869	3.9644	18.151	16.829	8.14692	8.36481	16.2513	12.1192	6.64057	8.85436	7.33185	5.39585	5.23714	3.89868	2.95381	4.29371	3.66089	2.03404	2.68939	2.95411		0.587269	0.55561	0.34286	0.484949	0.33856	1.59938	1.36297	2.27898	1.46363	0.863617	1.35047	1.61337	0.56902	1.28152	4.12075	4.49567
29.8026		3.01093	3.49002	2.53051	3.8186	1.24967	1.31645	2.74905	1.35877	4.30797	2.97847	2.97874	2.41274	3.99645	18.208	16.8353	8.26044	8.33893	16.408	12.2067	6.65674	8.79632	7.43386	5.48439	5.30045	3.97896	2.97269	4.25497	3.6887	2.02634	2.67694	3.02098		0.58541	0.567302	0.342189	0.49119	0.338702	1.62679	1.34057	2.31041	1.44988	0.859161	1.35287	1.60856	0.566807	1.30003	4.09609	4.49994
29.9987		3.01354	3.495	2.52905	3.8349	1.24438	1.31904	2.78436	1.3978	4.25862	3.04157	2.98243	2.40664	4.05689	18.4052	16.865	8.38811	8.27306	16.6073	12.2233	6.69464	8.83856	7.43913	5.44945	5.40021	3.96393	2.99827	4.23841	3.69071	2.11549	2.68973	2.96615		0.585027	0.570885	0.340202	0.502184	0.343151	1.65968	1.33441	2.32024	1.45869	0.842133	1.32617	1.64481	0.574993	1.29382	4.0528	4.4829
30.1948		3.00716	3.54479	2.49873	3.86993	1.23011	1.29543	2.78304	1.38763	4.24857	3.10527	2.96266	2.4083	4.11898	18.6947	17.1253	8.54397	8.36068	16.78	12.2307	6.80622	8.92521	7.38082	5.37269	5.44221	3.96105	3.14895	4.2976	3.78395	2.23937	2.70834	2.96976		0.592924	0.57098	0.333572	0.497152	0.348495	1.6472	1.35659	2.28875	1.45706	0.845651	1.33805	1.69339	0.578133	1.29369	4.06188	4.49933
30.3909		2.98411	3.57715	2.43754	3.92331	1.24324	1.29844	2.75868	1.34372	4.29918	3.097	2.94551	2.4244	4.11581	18.828	17.4102	8.5982	8.47983	16.8734	12.4032	6.9118	8.92386	7.48136	5.37316	5.43898	4.0309	3.30102	4.33196	3.85332	2.24578	2.69605	3.06487		0.588943	0.574887	0.335448	0.491543	0.347968	1.61987	1.36637	2.26859	1.43061	0.867619	1.38442	1.72918	0.573614	1.3253	4.08702	4.48515
30.5869		2.97068	3.59884	2.45045	3.93842	1.25587	1.31105	2.73811	1.35123	4.30276	3.0443	2.94865	2.45142	4.09637	18.7304	17.4491	8.62244	8.51171	16.9316	12.5844	6.99377	8.927	7.62176	5.47277	5.43885	4.07497	3.26287	4.2822	3.88086	2.17832	2.66313	3.10553		0.575044	0.577748	0.341816	0.488802	0.34358	1.60231	1.34323	2.30176	1.42781	0.882493	1.38294	1.74693	0.587748	1.33595	4.10802	4.49236
30.783		3.03247	3.67339	2.50687	3.92268	1.22469	1.29983	2.79183	1.4243	4.31538	3.02753	2.98191	2.47542	4.16254	18.651	17.3948	8.68296	8.60864	16.9443	12.6715	7.01514	9.02445	7.69049	5.58956	5.52269	4.05994	3.18398	4.28123	3.96043	2.15971	2.70555	3.10406		0.57924	0.577698	0.343138	0.482408	0.341954	1.5978	1.34594	2.33407	1.47248	0.903935	1.36747	1.73984	0.60398	1.31102	4.09402	4.51118
30.9791		3.10435	3.75978	2.50262	3.89635	1.21043	1.29125	2.86265	1.46094	4.45561	3.0172	2.98873	2.49192	4.22664	18.7492	17.3073	8.67802	8.66973	16.9833	12.6813	6.98202	9.09236	7.76349	5.65272	5.59397	4.04896	3.24444	4.36725	4.03843	2.20698	2.77818	3.13854		0.586409	0.572531	0.342344	0.47951	0.344369	1.61856	1.36434	2.31105	1.48706	0.901524	1.37013	1.74844	0.609325	1.29667	4.11549	4.51078
31.1751		3.11749	3.7565	2.50349	3.89381	1.24043	1.29316	2.88153	1.44223	4.51117	3.01005	2.96729	2.51488	4.19943	18.8412	17.2275	8.69368	8.58545	17.1104	12.7248	7.02517	9.07622	7.70388	5.59648	5.53344	4.07917	3.3053	4.40201	4.06337	2.27185	2.77214	3.15592		0.58426	0.566018	0.343129	0.485243	0.345414	1.63525	1.35044	2.29434	1.45923	0.871941	1.35976	1.7755	0.633594	1.32792	4.15661	4.55581
31.3712		3.08417	3.7165	2.55446	3.91452	1.23781	1.28592	2.88076	1.39997	4.40415	3.01659	3.00608	2.52723	4.14507	18.9185	17.3885	8.7754	8.53499	17.2523	12.8398	7.11504	9.09321	7.66713	5.58449	5.50914	4.04578	3.29269	4.37158	4.0643	2.29649	2.72943	3.16712		0.579222	0.567577	0.342948	0.495954	0.342596	1.64227	1.34851	2.32236	1.46143	0.849376	1.35841	1.78144	0.645178	1.36079	4.18167	4.57206
31.5673		3.02699	3.73176	2.56725	3.96492	1.21853	1.2807	2.87655	1.3829	4.33553	3.02609	3.03397	2.5165	4.12081	19.0548	17.6317	8.85134	8.5612	17.3178	12.839	7.16276	9.16117	7.81885	5.68288	5.62509	3.97306	3.30667	4.37629	4.09605	2.3262	2.71894	3.24293		0.565851	0.574998	0.339293	0.489625	0.340544	1.64741	1.38189	2.36721	1.47972	0.837074	1.37101	1.76382	0.626779	1.36123	4.20902	4.51985
31.7633		3.01549	3.76131	2.53191	4.03903	1.2252	1.29009	2.87418	1.40883	4.36708	3.04819	3.04573	2.5324	4.15188	19.1501	17.72	8.89037	8.56693	17.3862	12.7238	7.17707	9.1173	7.93392	5.71771	5.74323	4.01966	3.37065	4.39097	4.11467	2.38906	2.77161	3.32222		0.554452	0.577426	0.338697	0.478177	0.338846	1.634	1.3804	2.40515	1.48973	0.836577	1.36896	1.75407	0.62789	1.35019	4.17488	4.51069
31.9594		3.04313	3.75129	2.55185	4.07229	1.22104	1.29431	2.89998	1.43547	4.41557	3.04812	3.07861	2.57939	4.19443	19.3023	17.809	8.95944	8.56437	17.5494	12.6861	7.17788	9.09392	7.95428	5.6959	5.73162	4.04703	3.44319	4.3757	4.07856	2.39918	2.84909	3.33959		0.549596	0.577504	0.33772	0.475929	0.331566	1.61217	1.34245	2.4015	1.50234	0.848613	1.36038	1.77977	0.648749	1.35667	4.17388	4.52586
32.1555		3.03895	3.72776	2.57449	4.03077	1.22254	1.27477	2.94757	1.45462	4.42006	3.03117	3.05334	2.52816	4.18544	19.515	18.0185	9.11962	8.55479	17.748	12.7824	7.2303	9.24701	7.96951	5.76027	5.67977	4.00301	3.51078	4.386	4.07354	2.36824	2.82172	3.32347		0.550556	0.580012	0.330374	0.472094	0.326256	1.61148	1.32417	2.37794	1.50451	0.867038	1.3851	1.80469	0.646154	1.38085	4.24906	4.50466
32.3516		3.02719	3.73802	2.55072	3.99217	1.24006	1.26385	3.0037	1.462	4.43392	3.00682	2.96861	2.40055	4.12913	19.5208	18.1509	9.29877	8.54036	17.8699	12.9408	7.31745	9.32678	8.03676	5.91017	5.76113	4.01807	3.55593	4.39169	4.12255	2.35618	2.74019	3.3126		0.562451	0.582868	0.334034	0.471139	0.331365	1.62363	1.33018	2.36668	1.49803	0.903916	1.43034	1.81205	0.61929	1.39506	4.23329	4.43244
32.5476		3.06832	3.73596	2.56351	4.00984	1.22871	1.29035	3.02984	1.45559	4.4795	2.99002	2.95792	2.38849	4.06297	19.5302	18.2689	9.39676	8.54003	17.8828	13.0179	7.34576	9.3782	8.13191	5.99296	5.9532	4.03713	3.60541	4.40157	4.22531	2.38956	2.75802	3.34044		0.57481	0.586706	0.34893	0.473185	0.340764	1.6242	1.35208	2.37204	1.48669	0.924572	1.42024	1.84206	0.619276	1.40221	4.13994	4.37336
32.7437		3.11296	3.7625	2.57481	4.02055	1.21835	1.32136	2.99439	1.44733	4.54193	3.01022	3.04413	2.50368	4.0749	19.7105	18.6122	9.46908	8.62066	17.8804	12.9906	7.38229	9.39282	8.21583	6.02813	6.04073	4.05138	3.58615	4.45905	4.32269	2.41823	2.79525	3.3979		0.582767	0.585581	0.354882	0.475344	0.344735	1.62706	1.3583	2.3929	1.47039	0.888067	1.36955	1.90132	0.651466	1.40168	4.11598	4.40416
32.9398		3.09229	3.83333	2.56286	4.02894	1.23985	1.33681	2.98884	1.47043	4.59375	3.03186	3.12969	2.61925	4.13792	19.6892	18.8495	9.51761	8.70701	17.9622	12.9852	7.46726	9.34921	8.24772	6.10966	6.05978	4.12177	3.5093	4.47286	4.32741	2.43616	2.80712	3.44702		0.580789	0.581883	0.359371	0.474743	0.345166	1.62802	1.32532	2.3822	1.45677	0.871576	1.35893	1.9298	0.667844	1.39649	4.18322	4.45334
33.1358		3.05491	3.88603	2.57684	4.01417	1.27576	1.32015	3.04392	1.50044	4.57054	3.01496	3.19391	2.68861	4.19253	19.6043	18.7881	9.5712	8.65392	18.2054	13.0249	7.48821	9.449	8.28328	6.12507	6.15613	4.16394	3.53029	4.46369	4.29509	2.47387	2.79654	3.44097		0.57257	0.586928	0.36842	0.478352	0.345384	1.62998	1.28912	2.3499	1.45746	0.911355	1.38407	1.91246	0.658601	1.40705	4.24769	4.5243
33.3319		3.06677	3.91393	2.58631	3.97174	1.28717	1.27826	3.06243	1.49742	4.55435	3.00859	3.22176	2.71805	4.30485	19.7173	18.8306	9.73319	8.63604	18.4503	13.0596	7.50035	9.57025	8.39981	6.10504	6.19949	4.10044	3.62429	4.41785	4.26515	2.49615	2.74479	3.43015		0.575016	0.595248	0.372024	0.482905	0.342554	1.63295	1.26826	2.35197	1.46355	0.950473	1.40051	1.90745	0.652451	1.43009	4.25798	4.59019
33.528		3.098	3.86843	2.58717	3.98608	1.24792	1.26748	3.05074	1.49923	4.56556	3.04521	3.22004	2.70986	4.39508	19.8956	18.9585	9.8537	8.73464	18.5551	13.1423	7.58209	9.64063	8.52116	6.15098	6.1937	4.04134	3.72182	4.33214	4.26327	2.49163	2.7397	3.48444		0.579863	0.602755	0.372346	0.477503	0.347483	1.61351	1.28002	2.36953	1.47071	0.964334	1.41178	1.92856	0.652425	1.45037	4.2396	4.55168
33.724		3.09515	3.85404	2.60011	4.03489	1.20705	1.27709	3.02883	1.52566	4.54357	3.0463	3.21762	2.69297	4.38289	20.0238	18.8917	9.90901	8.7596	18.6045	13.1871	7.65518	9.64488	8.58104	6.19829	6.20511	4.06861	3.775	4.36597	4.37404	2.50784	2.7745	3.51438		0.579405	0.60731	0.371349	0.472256	0.356754	1.61042	1.30437	2.3812	1.48491	0.960242	1.42925	1.94344	0.657573	1.44596	4.23518	4.50872
33.9201		3.07547	3.92129	2.61101	4.05646	1.19939	1.26987	3.02307	1.55989	4.54798	2.9994	3.20004	2.69061	4.3623	20.0786	18.889	9.96212	8.65922	18.6399	13.1871	7.75705	9.5424	8.59206	6.2284	6.20067	4.12103	3.7811	4.47469	4.50721	2.56858	2.79	3.52298		0.572713	0.603021	0.364717	0.468876	0.355078	1.62624	1.29139	2.40048	1.48567	0.937485	1.43714	1.93513	0.678877	1.43412	4.25206	4.54552
34.1162		3.07219	3.98675	2.62183	4.04972	1.19855	1.2643	3.0794	1.5889	4.54078	2.95114	3.17635	2.6881	4.3404	20.183	19.0856	10.0116	8.57738	18.6961	13.2973	7.8848	9.50476	8.62102	6.20044	6.2032	4.12362	3.80754	4.52684	4.52069	2.58655	2.81095	3.54589		0.55772	0.593985	0.359714	0.474137	0.348437	1.62347	1.2789	2.40043	1.50531	0.90405	1.42033	1.93845	0.690538	1.43947	4.27112	4.5671
34.3122		3.10433	4.06403	2.6332	4.03648	1.19511	1.28279	3.11931	1.59526	4.54196	2.92957	3.13113	2.66834	4.33655	20.3545	19.1897	10.0822	8.62905	18.8551	13.4491	7.9668	9.64912	8.62896	6.27463	6.32556	4.10989	3.79277	4.52299	4.50032	2.57631	2.83211	3.54211		0.555135	0.586777	0.366205	0.488318	0.339647	1.62475	1.29907	2.39887	1.54004	0.885159	1.39451	1.96787	0.688248	1.44534	4.31659	4.5485
34.5083		3.17468	4.09773	2.64385	4.05012	1.19655	1.2982	3.12618	1.60723	4.57909	2.94564	3.10439	2.65122	4.37849	20.4006	19.1558	10.1426	8.80945	19.0971	13.6131	7.99144	9.84905	8.61844	6.478	6.57755	4.09568	3.77396	4.52031	4.56805	2.5947	2.84806	3.54702		0.566108	0.587145	0.372663	0.4913	0.334996	1.62951	1.32118	2.411	1.52398	0.88536	1.39163	1.99005	0.690891	1.46242	4.36547	4.50451
34.7044		3.16983	4.03356	2.65173	4.08131	1.1946	1.28556	3.16639	1.64079	4.58494	2.96514	3.14123	2.66992	4.39105	20.3723	19.2195	10.2665	8.95286	19.2319	13.7109	8.02544	9.98606	8.64387	6.54437	6.72114	4.05792	3.83423	4.51904	4.61548	2.64201	2.8598	3.60362		0.566854	0.592223	0.369042	0.485401	0.340288	1.61754	1.30477	2.42192	1.492	0.898265	1.39643	1.99653	0.705778	1.49241	4.35162	4.49658
34.9005		3.08867	4.01103	2.65114	4.10437	1.19912	1.27474	3.21007	1.65798	4.63675	2.95715	3.15619	2.68793	4.34619	20.3621	19.3542	10.4234	8.89781	19.202	13.67	8.15105	9.9155	8.80736	6.58299	6.71447	4.0477	3.83799	4.46685	4.55679	2.68731	2.84274	3.65475		0.563021	0.59863	0.368706	0.483251	0.342398	1.62226	1.28984	2.45163	1.49342	0.929069	1.38726	2.00941	0.727826	1.4936	4.31987	4.56055
35.0965		3.07233	4.06705	2.65262	4.09857	1.22819	1.28085	3.20871	1.6497	4.69537	2.94465	3.17223	2.68631	4.27857	20.2915	19.4538	10.496	8.78842	19.2137	13.6689	8.19008	9.81655	9.01549	6.62516	6.71017	4.03328	3.8272	4.44504	4.50705	2.65391	2.83571	3.62964		0.560824	0.609976	0.376586	0.49143	0.338012	1.65208	1.30419	2.45661	1.50062	0.968479	1.39999	2.01849	0.732428	1.46899	4.3433	4.5714
35.2926		3.09534	4.08128	2.64539	4.09112	1.26062	1.28397	3.18848	1.59885	4.72224	2.96156	3.21559	2.71745	4.29053	20.2725	19.644	10.5511	8.7428	19.252	13.6931	8.05329	9.97029	9.00137	6.57559	6.77537	4.03872	3.86272	4.48749	4.54258	2.56631	2.82009	3.6057		0.55972	0.616666	0.385161	0.492208	0.338039	1.65704	1.31026	2.4275	1.49901	0.988842	1.41504	2.0172	0.720323	1.46465	4.34171	4.5127
35.4887		3.08951	4.10722	2.64401	4.07607	1.23334	1.273	3.183	1.54985	4.74738	2.97199	3.23172	2.74745	4.37256	20.3492	19.7911	10.6827	8.70657	19.2615	13.5683	7.95867	10.1202	8.94989	6.60157	6.87918	4.07427	3.86422	4.5107	4.64562	2.54939	2.77511	3.64419		0.563112	0.610361	0.390069	0.47685	0.343827	1.63648	1.30333	2.41458	1.50951	0.981095	1.39193	2.01598	0.712506	1.47625	4.268	4.44457
35.6847		3.07454	4.16607	2.66386	4.03061	1.17545	1.25886	3.18398	1.5747	4.70898	2.96139	3.2582	2.76195	4.38452	20.4783	19.8857	10.814	8.74406	19.4084	13.4742	7.98152	10.048	9.04851	6.66307	6.92122	4.07565	3.88151	4.51868	4.73577	2.61845	2.78127	3.69248		0.565955	0.603921	0.389902	0.466246	0.34809	1.60866	1.30425	2.42384	1.51086	0.963213	1.37977	2.00365	0.719557	1.46353	4.24814	4.44325
35.8808		3.10019	4.18148	2.70173	4.04402	1.18947	1.25535	3.19615	1.59822	4.65964	2.93822	3.29177	2.80619	4.37243	20.5506	20.0573	10.8221	8.80797	19.6062	13.5937	8.04775	9.9466	9.12103	6.71051	6.91517	4.04645	3.98936	4.50978	4.75548	2.65684	2.81386	3.70722		0.569809	0.603433	0.384567	0.454523	0.345054	1.59659	1.32878	2.4325	1.49683	0.967785	1.39225	2.0035	0.7279	1.45958	4.32319	4.50106
36.0769		3.13332	4.18637	2.73368	4.08817	1.2142	1.25431	3.24053	1.59453	4.68966	2.93272	3.28508	2.82674	4.39046	20.566	20.1207	10.8425	8.82392	19.6662	13.7021	8.19421	9.97171	9.14062	6.80674	6.95019	3.99266	4.13773	4.49516	4.75981	2.65411	2.80162	3.70031		0.565525	0.60521	0.377477	0.450423	0.340031	1.61581	1.34808	2.44552	1.51333	0.988202	1.39471	2.03468	0.739191	1.49088	4.38545	4.47929
36.273		3.13555	4.17182	2.69799	4.11843	1.21587	1.25307	3.27719	1.62036	4.7277	2.95838	3.26772	2.81587	4.37693	20.6312	20.0859	10.9881	8.86029	19.6983	13.6992	8.37963	10.0111	9.22023	6.84954	7.00477	4.01989	4.19077	4.51154	4.77178	2.65917	2.76382	3.73561		0.552738	0.611403	0.379629	0.461504	0.34019	1.62146	1.34507	2.46608	1.53725	0.979591	1.37759	2.06971	0.743739	1.51492	4.39293	4.45897
36.469		3.11073	4.15243	2.65277	4.13401	1.23224	1.25858	3.27784	1.65068	4.6947	2.95225	3.2478	2.79792	4.37281	20.6962	20.0876	11.0708	8.89615	19.8057	13.7263	8.42433	10.0688	9.24977	6.83147	7.00802	4.09699	4.14289	4.52017	4.81695	2.69726	2.75374	3.77067		0.54703	0.616815	0.386296	0.456623	0.340796	1.6088	1.34364	2.46197	1.53451	0.93042	1.37971	2.09428	0.733957	1.52604	4.37723	4.56207
36.6651		3.07934	4.21914	2.66599	4.06646	1.22263	1.25313	3.27704	1.66781	4.7509	2.96007	3.22604	2.77038	4.3392	20.6508	20.0243	11.0605	8.92483	19.9206	13.8045	8.36446	10.118	9.32662	6.89727	7.0391	4.1054	4.11161	4.50858	4.90124	2.74537	2.77879	3.7689		0.545054	0.61723	0.386986	0.445183	0.340329	1.61785	1.34343	2.4369	1.51573	0.908119	1.39876	2.10422	0.740861	1.53993	4.35735	4.67008
36.8612		3.07131	4.27035	2.67525	4.01529	1.21382	1.24076	3.25236	1.6899	4.83622	2.96895	3.24033	2.76905	4.25642	20.5014	19.9599	11.1065	8.93477	20.0732	13.8421	8.44615	10.1176	9.48326	6.97002	7.15806	4.09558	4.15401	4.51538	4.94115	2.77106	2.80271	3.82087		0.542503	0.61855	0.386911	0.456295	0.340786	1.64227	1.33531	2.42869	1.49505	0.944303	1.37595	2.08724	0.75241	1.55143	4.35204	4.67482
37.0572		3.10537	4.22406	2.66306	4.03772	1.21184	1.24639	3.23523	1.71524	4.80391	2.93116	3.2813	2.79347	4.288	20.591	20.1	11.2601	8.87874	20.1781	13.8412	8.59938	10.1459	9.52349	6.94312	7.25369	4.06546	4.16803	4.53397	4.94373	2.78411	2.84743	3.89246		0.541296	0.620076	0.387662	0.464322	0.3403	1.64358	1.31691	2.43817	1.50372	0.975379	1.36484	2.08832	0.762855	1.56034	4.32932	4.5945
37.2533		3.14927	4.21314	2.6765	4.05989	1.20768	1.25499	3.2556	1.72284	4.76396	2.92612	3.32893	2.83629	4.32827	20.8304	20.2899	11.4211	8.86149	20.2134	13.907	8.61383	10.143	9.557	6.94283	7.27372	4.01065	4.13941	4.58141	4.97954	2.78633	2.87489	3.92499		0.539343	0.617278	0.386069	0.448526	0.338926	1.60371	1.29657	2.44171	1.52996	0.968163	1.38727	2.11646	0.77296	1.57299	4.32032	4.54537
37.4494		3.14562	4.28543	2.68696	4.09895	1.22437	1.24859	3.26491	1.74538	4.74132	2.92498	3.36354	2.88955	4.27249	20.897	20.3694	11.4996	8.83826	20.2518	14.0339	8.58459	10.1329	9.55819	6.98772	7.28488	4.00345	4.19725	4.65323	5.04993	2.7757	2.87803	4.00877		0.542656	0.615188	0.391813	0.440972	0.33866	1.56443	1.28112	2.44038	1.51511	0.969029	1.38134	2.12302	0.769802	1.57543	4.36738	4.56874
37.6454		3.10923	4.32852	2.68938	4.10637	1.21076	1.23177	3.32352	1.76429	4.73812	2.89492	3.35624	2.90803	4.28869	20.9085	20.4187	11.5614	8.72369	20.2644	14.0896	8.59944	10.2056	9.50863	7.04511	7.32482	4.04452	4.30698	4.7142	5.06333	2.74903	2.90922	4.07036		0.55042	0.616145	0.397439	0.456716	0.342171	1.56565	1.27133	2.44747	1.47441	1.00148	1.38218	2.10802	0.757451	1.55205	4.40026	4.49655
37.8415		3.08294	4.36362	2.6971	4.10133	1.18633	1.2346	3.42763	1.75076	4.73687	2.88341	3.34017	2.89634	4.37352	20.8831	20.523	11.6093	8.7095	20.3074	14.0352	8.57264	10.3169	9.64076	7.11454	7.3956	4.07979	4.41887	4.73303	5.0694	2.7596	2.8793	4.0376		0.553354	0.617573	0.391977	0.472576	0.341061	1.58422	1.28699	2.46617	1.47064	1.01374	1.39187	2.08389	0.746144	1.52685	4.39105	4.44168
38.0376		3.11757	4.42149	2.69071	4.09576	1.19575	1.24978	3.48151	1.7521	4.7629	2.88073	3.36764	2.90807	4.46037	20.8713	20.6358	11.6347	8.77049	20.4001	13.9624	8.53161	10.3995	9.89719	7.15769	7.44057	4.07207	4.4899	4.69005	5.15872	2.81972	2.82946	4.05226		0.55369	0.618773	0.394089	0.472237	0.336847	1.59842	1.30376	2.47594	1.49768	1.0233	1.36602	2.10349	0.753641	1.53555	4.38634	4.51892
38.2336		3.13988	4.39317	2.69248	4.0418	1.19682	1.23719	3.48004	1.76158	4.80552	2.86775	3.41564	2.9345	4.46998	20.9382	20.6319	11.697	8.76851	20.5315	13.9998	8.61554	10.4389	10.001	7.20175	7.4131	4.02785	4.42258	4.66358	5.19296	2.88422	2.86193	4.08801		0.550622	0.618847	0.40129	0.462988	0.340496	1.59787	1.28997	2.47086	1.51243	1.04687	1.35482	2.14958	0.762065	1.56583	4.41117	4.55132
38.4297		3.11573	4.3431	2.71217	4.05172	1.20179	1.227	3.45396	1.77594	4.81528	2.86216	3.41377	2.93974	4.39995	20.9163	20.5626	11.7437	8.74403	20.6137	14.0542	8.73582	10.4811	10.0217	7.28345	7.45961	4.00098	4.352	4.66805	5.2256	2.91331	2.8821	4.05564		0.545047	0.624598	0.404144	0.460328	0.342411	1.5998	1.26582	2.46014	1.51656	1.03304	1.37721	2.15167	0.762787	1.58366	4.41891	4.54082
38.6258		3.11785	4.35601	2.7283	4.11901	1.21371	1.23556	3.43231	1.78789	4.82166	2.87571	3.3562	2.94428	4.3887	20.9609	20.6497	11.8071	8.76117	20.5741	14.0285	8.78616	10.5486	10.0582	7.37644	7.61341	4.01539	4.39572	4.66447	5.27873	2.90633	2.8402	4.02796		0.541588	0.637162	0.402931	0.46172	0.340768	1.61404	1.25049	2.44866	1.52936	1.00065	1.4009	2.13862	0.768048	1.58904	4.40296	4.47546
38.8219		3.08235	4.3805	2.69124	4.15408	1.23144	1.25078	3.44859	1.76999	4.82464	2.88647	3.33131	2.97423	4.37555	21.0924	20.8109	11.9267	8.79911	20.5351	14.0655	8.80525	10.5263	9.94885	7.44138	7.65482	4.05342	4.43698	4.63856	5.22738	2.92757	2.78889	4.04811		0.541303	0.642351	0.397857	0.463953	0.339577	1.62804	1.24847	2.45105	1.53777	0.998021	1.39776	2.14328	0.759929	1.58769	4.38955	4.38632
39.0179		3.01809	4.37344	2.64279	4.13393	1.25023	1.26299	3.49166	1.7865	4.84733	2.88425	3.34341	2.99961	4.37918	21.1018	20.954	11.977	8.75994	20.577	14.0005	8.8455	10.391	9.83486	7.44118	7.59558	4.03652	4.49819	4.62365	5.21746	2.97244	2.77106	4.10547		0.54597	0.63982	0.404957	0.466591	0.341728	1.64035	1.28197	2.46085	1.54212	1.00957	1.3811	2.1804	0.751928	1.59089	4.40649	4.35827
39.214		2.99936	4.33314	2.64943	4.04115	1.22584	1.25365	3.50348	1.84352	4.87126	2.88126	3.34845	3.02743	4.43608	21.186	21.2042	12.0326	8.7216	20.643	13.843	8.91629	10.4055	9.96221	7.44662	7.6139	4.01626	4.60016	4.66623	5.24766	3.01891	2.77404	4.14527		0.547287	0.636129	0.423357	0.461071	0.343583	1.62347	1.31468	2.47174	1.54543	0.998587	1.3917	2.22555	0.770168	1.61669	4.43293	4.40081
39.4101		3.02818	4.34269	2.69548	3.95757	1.21284	1.22821	3.49093	1.81133	4.86296	2.85566	3.36896	3.06287	4.40634	21.3179	21.3624	12.161	8.7601	20.7425	13.9264	8.96131	10.4764	10.0526	7.5174	7.65153	4.08293	4.69739	4.72352	5.3069	3.03709	2.78707	4.14147		0.545015	0.633892	0.430219	0.449522	0.338861	1.58748	1.28987	2.47469	1.53039	0.973799	1.40126	2.24373	0.789604	1.62798	4.40973	4.50469
39.6061		3.06294	4.40511	2.72035	3.97018	1.24329	1.22619	3.49569	1.78074	4.85847	2.83041	3.40741	3.0704	4.36569	21.3055	21.2451	12.2916	8.85219	20.8437	14.0403	8.97269	10.4589	9.98295	7.60575	7.65212	4.09226	4.74246	4.74591	5.4396	3.0063	2.82237	4.18494		0.544749	0.634951	0.418447	0.44292	0.337711	1.58085	1.27454	2.48098	1.5154	0.952564	1.3937	2.24073	0.786288	1.62019	4.40075	4.57373
39.8022		3.04918	4.37314	2.69475	4.04504	1.24929	1.25175	3.49882	1.85096	4.89134	2.87223	3.42097	3.06072	4.38998	21.267	21.0589	12.3557	8.85662	20.8235	13.9663	9.00506	10.4939	10.0133	7.68596	7.68826	4.0465	4.71301	4.69137	5.49491	3.01681	2.83868	4.26386		0.53809	0.635879	0.407235	0.440256	0.337976	1.59977	1.28835	2.48635	1.49733	0.942778	1.36728	2.21498	0.784854	1.60455	4.41415	4.59442
39.9983		3.04023	4.29743	2.68053	4.07662	1.21987	1.23303	3.52107	1.89599	4.92791	2.90518	3.39819	3.05011	4.40583	21.2307	20.9798	12.3235	8.66783	20.7881	13.987	9.03261	10.4675	10.0165	7.71878	7.7895	4.04834	4.70912	4.61425	5.46399	3.08592	2.82986	4.33617		0.528718	0.638467	0.41284	0.434458	0.334464	1.61119	1.28301	2.47062	1.46683	0.976217	1.34678	2.18561	0.799576	1.5832	4.44086	4.57746
40.1944		3.05368	4.33747	2.68611	4.0386	1.21365	1.19665	3.57211	1.9197	4.95882	2.88275	3.39559	3.02223	4.41067	21.1343	20.9599	12.396	8.57606	20.8751	14.0917	9.05074	10.3979	9.94189	7.68887	7.86596	4.07664	4.71014	4.61118	5.42525	3.13121	2.80015	4.34839		0.531976	0.640628	0.424986	0.427053	0.334209	1.60501	1.2723	2.4862	1.46723	1.02703	1.36877	2.18626	0.8077	1.59287	4.50979	4.5372
40.3904		3.0466	4.44445	2.69464	4.02539	1.23417	1.19666	3.56806	1.92515	4.96406	2.87511	3.39551	3.00113	4.39792	21.0305	20.9593	12.5514	8.71574	21.0235	14.0869	9.12055	10.4283	10.0162	7.63596	7.85893	4.12076	4.7531	4.64444	5.46002	3.11582	2.76867	4.30034		0.542707	0.643789	0.428649	0.435807	0.338931	1.58184	1.26477	2.51664	1.50289	1.04366	1.38009	2.21243	0.807154	1.60765	4.51965	4.48267
40.5865		3.04924	4.49918	2.70123	4.06172	1.23179	1.20506	3.53345	1.90693	4.93731	2.86545	3.37938	3.02556	4.36236	20.9886	20.9772	12.5982	8.8115	21.0922	14.1126	9.17209	10.5099	10.1659	7.63755	7.87707	4.12378	4.82984	4.67704	5.56455	3.08383	2.80246	4.30529		0.539526	0.645327	0.430035	0.461872	0.341872	1.55922	1.25622	2.52051	1.52501	1.03489	1.35942	2.24593	0.815879	1.61969	4.45911	4.42668
40.7826		3.04759	4.49459	2.68659	4.06744	1.20977	1.20989	3.55958	1.93302	4.95288	2.82698	3.36805	3.04781	4.35605	21.187	21.1001	12.6389	8.83576	21.0667	14.1857	9.11812	10.5405	10.2148	7.70584	7.94202	4.05341	4.81533	4.6853	5.58184	3.1329	2.85159	4.34271		0.526047	0.634028	0.426143	0.461853	0.337285	1.55964	1.24138	2.51723	1.51037	1.01373	1.34732	2.26214	0.821145	1.64253	4.4425	4.45068
40.9786		3.0134	4.52572	2.68181	4.05562	1.19931	1.21823	3.58633	1.92366	4.99622	2.77887	3.34263	3.0534	4.38757	21.5451	21.3499	12.75	8.84159	20.9973	14.1139	9.06426	10.5418	10.2692	7.77356	7.977	4.0227	4.83074	4.65852	5.55651	3.18271	2.85144	4.39616		0.518648	0.621056	0.411694	0.434796	0.330198	1.56802	1.21599	2.5184	1.49475	0.995459	1.3397	2.25274	0.806867	1.64567	4.44886	4.46977
41.1747		3.00676	4.53612	2.6954	4.0748	1.20709	1.2127	3.57986	1.8829	4.9911	2.75438	3.34858	3.09564	4.41763	21.6994	21.5012	12.8743	8.76484	20.9151	14.0377	9.07986	10.574	10.3379	7.77158	7.97227	4.0851	4.88591	4.63404	5.61064	3.15826	2.84979	4.46226		0.511923	0.622237	0.415301	0.42231	0.327668	1.56976	1.20807	2.52722	1.48485	1.00527	1.3489	2.25124	0.809453	1.63189	4.4134	4.43843
41.3708		3.01502	4.52112	2.69267	4.06628	1.21969	1.18954	3.59933	1.91637	4.97862	2.7491	3.39109	3.13812	4.40586	21.612	21.5078	12.9841	8.72091	20.9849	14.1663	9.10481	10.6541	10.3629	7.70837	8.03424	4.12036	4.91179	4.63434	5.69166	3.18579	2.83435	4.4792		0.50423	0.627635	0.433792	0.415053	0.326653	1.56888	1.24274	2.51923	1.46977	1.02392	1.37637	2.26928	0.837069	1.62433	4.3888	4.41735
41.5668		2.99862	4.56564	2.69316	4.02047	1.21318	1.18205	3.60372	1.93099	4.9755	2.73396	3.41747	3.16199	4.39885	21.4635	21.5376	13.0599	8.74238	21.1461	14.2359	9.18456	10.7686	10.4729	7.74499	8.23062	4.09924	4.94502	4.67375	5.7819	3.24353	2.81777	4.46317		0.506619	0.630566	0.436939	0.403575	0.326332	1.57268	1.2669	2.51372	1.4875	1.02225	1.38034	2.29107	0.852783	1.63977	4.39646	4.40993
41.7629		2.9823	4.56542	2.71057	4.01066	1.1966	1.20142	3.58917	1.9119	4.91812	2.73805	3.44954	3.20872	4.44222	21.3901	21.5505	13.0403	8.78679	21.199	14.1508	9.25013	10.8286	10.6299	7.87722	8.36101	4.09088	4.91524	4.71697	5.85018	3.25169	2.83439	4.45196		0.51645	0.638676	0.4285	0.406113	0.328267	1.57024	1.24838	2.51054	1.51522	1.00889	1.38072	2.29148	0.849069	1.67512	4.43345	4.44751
41.959		2.9941	4.5217	2.71373	4.02668	1.20976	1.21929	3.60502	1.96231	4.9004	2.74386	3.48062	3.2049	4.46162	21.387	21.4988	13.0661	8.82212	21.2679	14.1685	9.35517	10.8579	10.6934	7.97951	8.35687	4.07254	4.91336	4.71621	5.82658	3.24735	2.80095	4.41838		0.522551	0.644008	0.423736	0.411178	0.32658	1.56018	1.24405	2.48009	1.52288	1.01454	1.38316	2.29893	0.842772	1.69134	4.49183	4.49802
42.1551		3.04488	4.50765	2.70155	4.04894	1.21303	1.20832	3.65823	1.99039	4.92027	2.69971	3.46771	3.15379	4.42183	21.3426	21.497	13.2547	8.82105	21.4275	14.2682	9.51328	10.9145	10.6555	8.10764	8.39492	4.05055	4.93598	4.67038	5.77973	3.25875	2.74931	4.40725		0.520884	0.642316	0.42731	0.412709	0.324249	1.56651	1.2534	2.46242	1.52165	1.04429	1.38427	2.34778	0.847724	1.68754	4.51495	4.51007
42.3511		3.05654	4.52679	2.69625	4.08903	1.18802	1.20702	3.7122	1.9266	4.9209	2.67184	3.43611	3.14542	4.37257	21.2794	21.5768	13.3252	8.80833	21.4995	14.2106	9.5246	10.9343	10.7461	8.20563	8.49731	4.03457	4.8956	4.68498	5.84636	3.27858	2.75442	4.49344		0.512605	0.639731	0.430819	0.411634	0.323364	1.55258	1.25202	2.47461	1.50152	1.06103	1.39084	2.3548	0.852888	1.68019	4.51851	4.47724
42.5472		3.02251	4.57687	2.70049	4.09902	1.1817	1.19865	3.68267	1.90122	4.95669	2.71694	3.41538	3.17544	4.37706	21.3438	21.6194	13.314	8.78698	21.4494	14.1475	9.46301	10.9764	10.9254	8.25242	8.60079	4.03572	5.0184	4.73111	5.95648	3.29795	2.77277	4.57962		0.506575	0.636873	0.430277	0.407479	0.318238	1.52534	1.25722	2.48231	1.49495	1.05755	1.39688	2.33522	0.854553	1.66825	4.53026	4.44646
42.7433		3.02983	4.63658	2.73765	4.09515	1.16109	1.16648	3.63413	1.95509	4.95612	2.73967	3.4133	3.21691	4.39429	21.4583	21.5679	13.417	8.71705	21.3628	14.2009	9.47437	11.0379	10.9405	8.36297	8.61216	4.09095	5.23726	4.73161	5.95784	3.31523	2.80365	4.60172		0.504592	0.633525	0.429022	0.412314	0.314435	1.54359	1.26299	2.47883	1.51819	1.03736	1.40099	2.35769	0.863788	1.67142	4.50638	4.44016
42.9393		3.04703	4.68697	2.77739	4.10857	1.13244	1.16339	3.63055	2.00708	4.90596	2.68996	3.44377	3.23127	4.403	21.4799	21.5261	13.5109	8.68842	21.3473	14.2329	9.51493	11.0773	10.9422	8.41167	8.58098	4.13695	5.2666	4.74977	5.96875	3.34592	2.86097	4.61029		0.50426	0.636737	0.425613	0.410175	0.31786	1.5785	1.26367	2.4877	1.53258	1.02906	1.39701	2.36928	0.873768	1.68951	4.48404	4.42589
43.1354		3.03619	4.72131	2.77043	4.09368	1.15408	1.17604	3.63493	2.02014	4.91411	2.68119	3.4585	3.24559	4.39531	21.4987	21.5766	13.5619	8.74283	21.3732	14.2185	9.45378	11.1009	10.9443	8.34502	8.58633	4.11077	5.17886	4.77299	6.08483	3.36519	2.86613	4.62596		0.505177	0.645524	0.419732	0.400599	0.324534	1.58879	1.2541	2.4944	1.51795	1.05601	1.39985	2.36524	0.885355	1.70055	4.51078	4.42333
43.3315		2.99785	4.74471	2.73638	4.08949	1.18417	1.18847	3.64632	2.00068	4.96437	2.71542	3.43559	3.27138	4.34441	21.4765	21.6402	13.5937	8.65892	21.288	14.0973	9.39514	11.0396	10.8144	8.29495	8.55769	4.05317	5.18525	4.78835	6.16558	3.39216	2.83736	4.63719		0.49937	0.647855	0.41757	0.405539	0.321691	1.56734	1.23166	2.4899	1.49932	1.08175	1.39706	2.36736	0.890392	1.6917	4.50163	4.43917
43.5275		2.95437	4.75846	2.70029	4.07695	1.15906	1.17762	3.69438	2.00185	4.98793	2.70538	3.43774	3.26315	4.28625	21.3388	21.6578	13.596	8.57088	21.2587	14.0063	9.46323	10.9749	10.7683	8.31314	8.59224	4.08329	5.25734	4.80087	6.17278	3.42292	2.85484	4.6358		0.492942	0.643851	0.423055	0.410233	0.312316	1.5417	1.21498	2.50407	1.49571	1.08665	1.37825	2.37738	0.875171	1.68453	4.48187	4.42976
43.7236		2.9579	4.7121	2.68479	3.99106	1.12732	1.15991	3.76963	2.03778	4.98794	2.68968	3.46518	3.25987	4.27036	21.3432	21.6722	13.6645	8.63087	21.4034	14.0555	9.53804	10.9898	10.8886	8.3608	8.67961	4.10083	5.26738	4.81861	6.19793	3.37892	2.87163	4.65355		0.492343	0.639479	0.427166	0.406798	0.310986	1.53946	1.20214	2.52321	1.48778	1.09528	1.36028	2.40402	0.877334	1.69701	4.48175	4.4089
43.9197		2.99575	4.60576	2.70596	3.93455	1.12463	1.1954	3.77941	2.05596	4.99339	2.6681	3.47321	3.26686	4.29233	21.4843	21.7252	13.8596	8.66334	21.4909	14.089	9.5728	11.0687	10.9949	8.41878	8.74158	4.00141	5.28177	4.79654	6.24108	3.37034	2.83684	4.66417		0.497398	0.636218	0.429794	0.406681	0.311023	1.53902	1.20484	2.52027	1.473	1.07397	1.36598	2.43268	0.898085	1.70085	4.43838	4.42455
44.1157		3.01754	4.59843	2.73882	3.93181	1.12897	1.21262	3.74189	2.02542	5.00777	2.66321	3.46592	3.27517	4.30053	21.4803	21.8924	13.9934	8.67631	21.5041	14.0378	9.63441	11.1419	10.9959	8.43804	8.81626	3.94354	5.32306	4.72356	6.23094	3.39601	2.77108	4.66256		0.503621	0.636821	0.435088	0.406184	0.311981	1.53017	1.2352	2.51645	1.46907	1.03006	1.38127	2.43743	0.899664	1.70172	4.39887	4.4473
44.3118		3.03057	4.67336	2.7182	3.99403	1.15333	1.17281	3.72823	2.00011	5.01083	2.68795	3.46065	3.28559	4.31939	21.4465	22.0894	14.1178	8.59745	21.538	14.0342	9.70473	11.1241	10.9719	8.41691	8.81516	3.95015	5.29742	4.67092	6.20447	3.39053	2.76507	4.65453		0.504862	0.64125	0.43859	0.404528	0.313597	1.52095	1.25723	2.51439	1.49037	1.05531	1.37303	2.42397	0.900355	1.70224	4.41416	4.42354
44.5079		3.04565	4.67167	2.6659	4.06728	1.18219	1.15496	3.74392	2.0272	4.99462	2.68212	3.45636	3.27326	4.29641	21.4998	22.1127	14.3027	8.42774	21.4513	14.0715	9.73248	11.0216	11.0758	8.48945	8.82576	3.99939	5.25473	4.67189	6.24877	3.44105	2.7849	4.60984		0.501379	0.642594	0.43744	0.407197	0.311919	1.52088	1.24089	2.51914	1.50188	1.07536	1.35192	2.41656	0.90927	1.68729	4.42319	4.38272
44.704		3.00303	4.68298	2.64939	4.04594	1.18271	1.16928	3.75949	2.05894	4.94965	2.65479	3.42319	3.25944	4.25355	21.4941	22.0503	14.3307	8.46189	21.375	14.0293	9.67746	10.9693	11.1381	8.57172	8.95333	4.0745	5.32189	4.74694	6.34435	3.49681	2.7792	4.62906		0.495011	0.642949	0.430511	0.406033	0.315743	1.53458	1.22967	2.53317	1.48331	1.0743	1.3297	2.41823	0.9077	1.68048	4.38221	4.38136
44.9		2.92429	4.73975	2.66973	4.02523	1.15461	1.18272	3.76434	2.07455	4.9511	2.62154	3.38195	3.28494	4.31982	21.4618	22.0201	14.335	8.55852	21.4827	14.0313	9.56463	11.0326	11.0123	8.55755	8.96024	4.06603	5.44387	4.81411	6.45313	3.49152	2.81466	4.73328		0.490216	0.640881	0.428949	0.393308	0.31898	1.53554	1.24312	2.50449	1.46016	1.08728	1.31314	2.41484	0.905226	1.68488	4.36628	4.38857
45.0961		2.91556	4.71762	2.71308	4.02096	1.13247	1.17146	3.80528	2.12854	4.96689	2.62054	3.40556	3.33158	4.39533	21.5162	22.0178	14.4227	8.46893	21.5572	14.1163	9.53256	11.0795	11.0339	8.54883	8.8499	4.01187	5.4967	4.77882	6.52356	3.47779	2.83914	4.81996		0.484234	0.635505	0.430981	0.386676	0.311216	1.50758	1.21018	2.48129	1.44517	1.04437	1.31285	2.42761	0.90816	1.69059	4.4465	4.3976
45.2922		2.92975	4.71302	2.73891	4.03557	1.13607	1.14304	3.81148	2.13885	4.91964	2.61712	3.43337	3.32428	4.35424	21.5393	22.0909	14.4395	8.48489	21.5421	14.1098	9.6081	11.0492	11.2687	8.59919	8.88551	3.99744	5.49268	4.70049	6.52042	3.47852	2.80142	4.83464		0.482872	0.635497	0.426387	0.38761	0.302209	1.49621	1.19138	2.51739	1.45564	1.01093	1.33846	2.48276	0.909684	1.69445	4.54359	4.44753
45.4882		2.91678	4.79308	2.71305	4.06607	1.13527	1.12645	3.76149	2.09358	4.893	2.60336	3.41798	3.31312	4.30282	21.4684	22.1469	14.469	8.58262	21.5439	13.9584	9.69848	11.0147	11.3667	8.69752	8.98396	4.00923	5.52556	4.68906	6.53045	3.46851	2.73453	4.79783		0.488067	0.638987	0.422904	0.379943	0.302101	1.51798	1.21569	2.53445	1.46963	1.02224	1.36082	2.5117	0.917894	1.7044	4.51311	4.47908
45.6843		2.92178	4.83562	2.71258	4.036	1.13066	1.12078	3.76937	2.07894	4.89564	2.62348	3.41448	3.34341	4.33937	21.4821	22.1383	14.5648	8.52765	21.566	13.8518	9.74443	11.0192	11.3028	8.78114	9.03355	3.98898	5.64166	4.75403	6.63354	3.51399	2.72864	4.809		0.488487	0.642646	0.42475	0.382202	0.302945	1.52141	1.20476	2.52076	1.47414	1.02179	1.37566	2.49057	0.925758	1.72399	4.41632	4.44607
45.8804		2.91675	4.78848	2.75679	3.97801	1.14114	1.12748	3.80154	2.05259	4.89532	2.64001	3.43431	3.37506	4.36899	21.5654	22.1968	14.6092	8.4699	21.5835	13.8207	9.73361	11.0979	11.3894	8.83697	9.09097	3.9498	5.72665	4.82609	6.73112	3.62973	2.80027	4.87485		0.485285	0.642785	0.432422	0.402355	0.300568	1.51318	1.19908	2.51622	1.48854	1.00334	1.39715	2.48554	0.927255	1.73965	4.38982	4.44418
46.0765		2.91702	4.78995	2.76599	3.96358	1.15232	1.12791	3.80563	2.07137	4.86924	2.63224	3.444	3.39292	4.33498	21.5825	22.4288	14.6881	8.50433	21.6156	13.6996	9.71213	11.2061	11.516	8.89045	9.10999	3.96342	5.6993	4.89807	6.78559	3.69978	2.82383	4.89926		0.482509	0.641703	0.439653	0.408643	0.30016	1.49998	1.17929	2.49759	1.48451	1.02095	1.38101	2.51273	0.925926	1.74837	4.42017	4.47284
46.2725		2.96478	4.85253	2.71286	3.9804	1.1512	1.12484	3.81288	2.1298	4.83181	2.56309	3.433	3.36795	4.30784	21.6668	22.6201	14.8742	8.5139	21.6865	13.6509	9.72496	11.2239	11.4592	8.87024	9.122	4.02445	5.67185	4.89168	6.83932	3.69904	2.80407	4.88992		0.478254	0.6381	0.43746	0.396833	0.301366	1.47256	1.1469	2.47458	1.47179	1.0855	1.3751	2.54	0.926349	1.7463	4.45805	4.4555
46.4686		2.98784	4.78505	2.68484	3.94988	1.14672	1.14028	3.81415	2.12993	4.85051	2.50745	3.43108	3.34321	4.30699	21.7481	22.655	14.9171	8.42526	21.7399	13.8001	9.76657	11.1741	11.3918	8.83835	9.13847	4.06338	5.67784	4.75087	6.80937	3.68416	2.81022	4.91648		0.471899	0.628801	0.436194	0.393428	0.304182	1.47453	1.17236	2.48373	1.46873	1.10618	1.39508	2.54468	0.919352	1.73103	4.42861	4.44111
46.6647		2.94166	4.69457	2.73315	3.92552	1.12636	1.14528	3.83257	2.10383	4.92767	2.53361	3.46009	3.36161	4.33028	21.7037	22.5634	14.9209	8.32678	21.6849	13.858	9.74379	11.1033	11.3893	8.89163	9.18846	4.05247	5.70513	4.73009	6.73165	3.71338	2.83177	4.90881		0.467194	0.629085	0.439724	0.39262	0.304897	1.49264	1.18975	2.48861	1.46017	1.08091	1.38064	2.56274	0.905968	1.71983	4.33468	4.44232
46.8607		2.91611	4.70461	2.74239	3.95576	1.1093	1.13319	3.89133	2.12841	4.95396	2.55509	3.48689	3.42356	4.36767	21.7086	22.4626	15.1585	8.29589	21.6343	13.7265	9.65901	11.1223	11.436	9.04874	9.3544	4.05843	5.77746	4.8442	6.78639	3.76366	2.81872	4.88649		0.472805	0.638073	0.440976	0.389749	0.297926	1.48125	1.17292	2.47911	1.44703	1.05498	1.36594	2.5819	0.912539	1.72032	4.336	4.41611
47.0568		2.94085	4.7445	2.71468	3.91569	1.11753	1.12259	3.93025	2.1629	4.92375	2.54015	3.47001	3.50034	4.35981	21.7485	22.4787	15.2964	8.32331	21.7032	13.7507	9.69599	11.3319	11.5038	9.2586	9.53684	4.07005	5.87792	4.84839	6.91462	3.71408	2.77608	4.91402		0.477434	0.642717	0.445115	0.38914	0.293355	1.45747	1.17681	2.48564	1.43785	1.03916	1.37507	2.56442	0.925377	1.74043	4.40431	4.40935
47.2529		2.93863	4.78067	2.69456	3.83594	1.12123	1.11923	3.92628	2.13817	4.9607	2.51389	3.46432	3.50291	4.28288	21.7712	22.4222	15.2395	8.34727	21.7315	13.9725	9.86107	11.451	11.5321	9.33396	9.58512	4.04638	5.93794	4.84056	6.94581	3.70263	2.77088	4.94125		0.476142	0.643777	0.447839	0.380281	0.300478	1.45013	1.19357	2.49229	1.4511	1.03335	1.38361	2.55545	0.921098	1.76142	4.38549	4.43254
47.4489		2.94208	4.79851	2.67826	3.87322	1.12577	1.12282	3.91317	2.11189	4.98165	2.51848	3.48181	3.44939	4.23249	21.8061	22.4568	15.3053	8.36765	21.7654	14.0368	10.026	11.4227	11.6454	9.21624	9.54318	4.02092	5.87019	4.85469	6.92926	3.76935	2.78854	5.01588		0.474572	0.64328	0.44582	0.371156	0.298646	1.45429	1.17041	2.47768	1.44804	1.03173	1.38798	2.55717	0.903882	1.74773	4.3514	4.39861
47.645		2.94622	4.79374	2.69594	3.95726	1.12052	1.13868	3.88194	2.14745	4.94288	2.54795	3.47087	3.44411	4.27198	21.7381	22.5849	15.4039	8.41841	21.826	13.9221	10.0791	11.4683	11.8181	9.09337	9.59189	4.01087	5.81012	4.79606	6.99641	3.72625	2.80784	5.04891		0.470075	0.647448	0.455887	0.376152	0.289052	1.46941	1.12814	2.46753	1.42954	1.04924	1.37996	2.54608	0.906552	1.74336	4.39016	4.40814
47.8411		2.87461	4.79375	2.68162	3.97201	1.10101	1.14155	3.85774	2.18621	4.95618	2.53234	3.43896	3.45803	4.28374	21.643	22.5939	15.3837	8.45049	21.8245	13.8344	10.0376	11.5108	11.6934	9.13839	9.64326	4.00705	5.79714	4.76309	7.08187	3.72643	2.80624	5.01457		0.470524	0.658337	0.467089	0.386557	0.295305	1.48896	1.13838	2.48946	1.43604	1.07378	1.35678	2.5483	0.932147	1.75928	4.40155	4.46732
48.0371		2.86136	4.83487	2.63337	3.96524	1.11042	1.11678	3.87357	2.17046	4.95052	2.48145	3.42047	3.42346	4.26751	21.6335	22.534	15.4329	8.41421	21.8923	13.8615	10.0786	11.4778	11.5887	9.28693	9.6306	4.04076	5.81258	4.76017	7.05065	3.79813	2.77844	5.0394		0.47092	0.657325	0.459366	0.384933	0.30377	1.48721	1.15605	2.50018	1.42898	1.06637	1.34381	2.58237	0.959881	1.75148	4.38629	4.4401
48.2332		2.92021	4.89146	2.62269	3.95178	1.12002	1.09645	3.90692	2.19278	4.92921	2.4767	3.45397	3.42407	4.30398	21.6332	22.4344	15.5943	8.37878	21.9814	13.9505	10.152	11.4596	11.7736	9.3765	9.66538	4.04216	5.93243	4.72921	7.02744	3.81853	2.79389	5.04641		0.469735	0.642652	0.449794	0.37648	0.302777	1.47372	1.1492	2.48204	1.42477	1.04474	1.35871	2.61336	0.983645	1.74744	4.44559	4.44256
48.4293		2.92449	4.87348	2.63953	3.92433	1.10441	1.08049	3.93792	2.26484	4.9756	2.4902	3.47945	3.48012	4.29229	21.6762	22.4216	15.7356	8.36883	21.9975	13.9738	10.1296	11.3682	11.8643	9.38902	9.62995	3.95046	6.02126	4.70752	7.04554	3.82587	2.79324	5.04657		0.469592	0.63252	0.447569	0.370224	0.30017	1.46543	1.15665	2.45141	1.43252	1.05795	1.37424	2.59714	0.991422	1.75902	4.48205	4.47948
48.6254		2.91957	4.83215	2.65854	3.91951	1.10281	1.08005	3.93346	2.26106	5.02526	2.45318	3.40907	3.50281	4.20142	21.7514	22.5317	15.7803	8.29622	21.97	13.9168	10.1012	11.241	11.7831	9.35891	9.62598	3.90572	6.0289	4.72746	7.04007	3.818	2.73633	5.07729		0.470281	0.631925	0.443708	0.360181	0.296781	1.46961	1.1616	2.44427	1.41683	1.09055	1.36151	2.56757	0.98818	1.75646	4.45478	4.40729
48.8214		2.9033	4.81816	2.69296	3.92005	1.1218	1.11011	3.94114	2.17868	5.03874	2.43818	3.35209	3.49596	4.14292	21.7204	22.4831	15.7499	8.25697	21.9133	13.8142	10.0978	11.3834	11.6801	9.28762	9.82221	3.91204	5.972	4.79363	7.09628	3.85425	2.71771	5.0884		0.472419	0.637837	0.440315	0.3511	0.293149	1.46792	1.15288	2.46499	1.42672	1.11175	1.36089	2.57163	0.976979	1.76105	4.44713	4.32962
49.0175		2.84592	4.78535	2.69826	3.8994	1.15356	1.1316	3.97431	2.14968	4.99591	2.48464	3.36428	3.47132	4.17681	21.5922	22.3197	15.7559	8.31584	21.8808	13.8504	10.1479	11.6153	11.7548	9.34085	9.94436	3.93147	5.91209	4.85608	7.16409	3.91392	2.72528	5.12108		0.464964	0.644929	0.445595	0.352348	0.29312	1.43901	1.15779	2.464	1.45058	1.10918	1.37228	2.60135	0.964547	1.77169	4.4325	4.35746
49.2136		2.82545	4.82075	2.66429	3.86631	1.16707	1.13195	3.96386	2.22293	4.90794	2.51675	3.3892	3.47346	4.23464	21.4799	22.3972	15.8393	8.31943	21.8671	13.9433	10.2171	11.612	11.9387	9.48477	9.85963	3.9522	5.85603	4.85041	7.11648	3.86867	2.74058	5.12626		0.45152	0.646364	0.451729	0.358093	0.292971	1.41667	1.17097	2.45394	1.43813	1.08622	1.36006	2.64455	0.953191	1.76475	4.39447	4.378
49.4096		2.83578	4.87154	2.67074	3.85798	1.14022	1.12849	3.95568	2.24618	4.85266	2.48953	3.41564	3.52447	4.2216	21.3334	22.5075	15.9196	8.27918	21.8181	13.8481	10.1855	11.507	11.9888	9.56165	9.77295	3.91973	5.75796	4.78621	7.00913	3.80407	2.74827	5.073		0.448018	0.641639	0.448089	0.363274	0.291406	1.41785	1.16104	2.44511	1.42485	1.04965	1.34365	2.65817	0.955005	1.75452	4.37813	4.38063
49.6057		2.81503	4.86853	2.69014	3.89979	1.11183	1.11257	3.95713	2.18729	4.88546	2.43393	3.41949	3.5474	4.1827	21.2069	22.4641	15.9369	8.27811	21.7084	13.7478	10.1519	11.508	11.9548	9.56758	9.80852	3.89929	5.78207	4.7059	7.04089	3.83098	2.72209	5.05173		0.450643	0.640292	0.447975	0.366865	0.28899	1.41819	1.12486	2.44992	1.42516	1.02843	1.33762	2.62332	0.991578	1.75243	4.3772	4.39354
49.8018		2.79107	4.88904	2.66924	3.91924	1.12525	1.09523	3.91917	2.18836	4.97688	2.40484	3.42945	3.53406	4.17589	21.2567	22.4461	15.9594	8.26933	21.6437	13.7129	10.1834	11.5542	11.8967	9.50284	9.80749	3.91343	5.88176	4.67146	7.21094	3.90277	2.73673	5.09394		0.447233	0.640083	0.45428	0.363139	0.286171	1.41634	1.10091	2.47372	1.41825	1.06779	1.33237	2.6044	1.01909	1.7529	4.35962	4.36079
49.9978		2.78862	4.93042	2.65414	3.90806	1.1283	1.08842	3.89874	2.25424	4.96192	2.39619	3.42773	3.52372	4.21718	21.355	22.514	16.0299	8.255	21.7042	13.7623	10.2188	11.5019	11.9074	9.56341	9.79153	3.9044	5.96983	4.70983	7.32082	3.93226	2.78881	5.17242		0.444071	0.636276	0.454069	0.3616	0.289056	1.42055	1.11902	2.479	1.39415	1.11556	1.33549	2.61921	1.00067	1.75027	4.35917	4.30778
50.1939		2.80768	4.93296	2.67973	3.91549	1.1014	1.07173	3.95572	2.30882	4.85798	2.3753	3.39234	3.52686	4.24516	21.3866	22.5661	16.0915	8.20292	21.8515	13.7622	10.2276	11.4874	12.074	9.70357	9.88795	3.92066	6.10088	4.77724	7.34492	3.91471	2.79103	5.19312		0.445471	0.637461	0.454212	0.363008	0.292711	1.41533	1.13324	2.46867	1.36817	1.11503	1.35604	2.63229	0.997818	1.74526	4.37084	4.28145
50.39		2.81708	4.92378	2.6737	3.8627	1.10374	1.06791	4.03836	2.3017	4.86144	2.37093	3.36583	3.53216	4.19189	21.4202	22.5178	16.1334	8.1281	21.9821	13.6558	10.2517	11.5947	12.1638	9.72273	9.98478	4.00183	6.14316	4.8569	7.37477	3.92344	2.77701	5.20557		0.445749	0.639383	0.452556	0.351583	0.288366	1.40515	1.12482	2.46266	1.35927	1.07725	1.37067	2.6363	1.02098	1.74499	4.34267	4.32182
50.5861		2.80725	4.94522	2.65467	3.78946	1.11639	1.0899	4.082	2.25724	4.89134	2.39773	3.36949	3.5622	4.16909	21.4819	22.4782	16.1883	8.12152	21.9152	13.7082	10.2669	11.5996	12.0845	9.67425	10.0473	4.01987	6.09289	4.85067	7.3563	3.94566	2.8006	5.27021		0.444631	0.637434	0.442307	0.348154	0.283366	1.41577	1.11949	2.45703	1.37332	1.0493	1.35787	2.62097	1.01325	1.75801	4.3036	4.33593
50.7821		2.82613	4.95917	2.67972	3.8392	1.12995	1.09926	4.08178	2.24467	4.8842	2.42964	3.38941	3.60308	4.16677	21.5423	22.4698	16.2552	8.16831	21.7444	13.752	10.2316	11.5181	11.9804	9.66675	10.14	3.92198	6.13832	4.75807	7.29694	3.94049	2.79284	5.26529		0.442138	0.632988	0.438016	0.353702	0.284283	1.43527	1.10501	2.43527	1.39053	1.0654	1.35629	2.61192	0.999189	1.77119	4.34651	4.31377
50.9782		2.86617	4.96062	2.7117	3.90628	1.12627	1.09765	4.04507	2.25206	4.90427	2.42125	3.39073	3.60231	4.09667	21.5375	22.4049	16.3408	8.14865	21.77	13.6619	10.2512	11.563	12.0426	9.72	10.2791	3.82804	6.23697	4.73367	7.33006	3.91585	2.73374	5.19714		0.438268	0.633071	0.4469	0.348757	0.286403	1.42919	1.0936	2.41236	1.37301	1.0466	1.36815	2.63335	0.996992	1.7774	4.42439	4.36312
51.1743		2.87781	4.95222	2.71669	3.88039	1.09334	1.09273	4.01746	2.24976	4.92005	2.37807	3.37048	3.60385	4.05288	21.5555	22.3494	16.4181	8.07906	21.8603	13.6448	10.3644	11.6697	12.2109	9.77502	10.3269	3.80484	6.24801	4.71545	7.42804	3.88651	2.69357	5.17725		0.434102	0.640074	0.453004	0.34621	0.28862	1.41261	1.11427	2.43995	1.36189	1.02671	1.35724	2.64502	1.0055	1.78961	4.419	4.42136
51.3703		2.85269	4.95079	2.66157	3.84892	1.06815	1.09061	3.98973	2.2696	4.9464	2.39623	3.35397	3.61846	4.03074	21.6398	22.4938	16.512	8.16453	21.8645	13.6293	10.5205	11.696	12.2927	9.84676	10.2519	3.81746	6.15981	4.66196	7.46252	3.86584	2.69028	5.19818		0.43253	0.640297	0.44798	0.353093	0.28913	1.40092	1.13357	2.46616	1.37782	1.07535	1.35078	2.63946	1.00857	1.79976	4.39733	4.46258
51.5664		2.80499	4.95582	2.5934	3.8401	1.06383	1.10258	3.98885	2.31057	4.95619	2.4158	3.36135	3.62059	4.0285	21.7148	22.7116	16.6058	8.3014	21.9335	13.5407	10.606	11.7294	12.2271	9.92633	10.2348	3.84325	6.11928	4.64665	7.47372	3.86578	2.68555	5.20677		0.436985	0.635948	0.445949	0.35643	0.284047	1.38192	1.12228	2.44244	1.36681	1.10205	1.34405	2.63944	0.994463	1.78733	4.39942	4.49805
51.7625		2.7561	4.91005	2.59798	3.83909	1.08107	1.11586	4.01925	2.36472	4.94746	2.37909	3.36467	3.61737	4.09491	21.7026	22.7308	16.6446	8.24662	21.9727	13.4676	10.5824	11.7862	12.0788	9.90795	10.2422	3.8754	6.14711	4.64307	7.50502	3.88223	2.6726	5.23084		0.442243	0.635223	0.446523	0.35028	0.281933	1.37168	1.11722	2.42334	1.35413	1.08527	1.33987	2.66585	1.00419	1.77037	4.36034	4.46308
51.9586		2.73564	4.87196	2.6587	3.84088	1.10364	1.12257	4.02832	2.37706	4.97073	2.3651	3.34833	3.59044	4.11823	21.4946	22.7061	16.6653	8.12658	21.9353	13.4723	10.5711	11.7412	12.097	9.81957	10.175	3.8654	6.12034	4.63046	7.51427	3.92365	2.65802	5.2598		0.441522	0.634591	0.446649	0.341081	0.286465	1.38462	1.10912	2.41048	1.36566	1.08301	1.35518	2.70674	1.0071	1.76874	4.2843	4.34217
52.1546		2.72275	4.91378	2.68129	3.8381	1.10764	1.11687	4.07013	2.33943	4.97154	2.35336	3.35064	3.61526	4.09152	21.326	22.6564	16.7088	8.13664	21.8684	13.5633	10.5001	11.6194	12.2067	9.84359	10.2152	3.81886	6.12892	4.68376	7.56392	3.99952	2.65335	5.28861		0.435593	0.630006	0.456779	0.330713	0.285735	1.39757	1.0939	2.40305	1.36087	1.08514	1.34266	2.73524	1.00349	1.78327	4.23118	4.28942
52.3507		2.73292	4.96423	2.66072	3.81808	1.08588	1.10928	4.10679	2.35071	4.99031	2.34096	3.37883	3.69389	4.11482	21.4075	22.4872	16.7531	8.14779	21.8534	13.5743	10.3755	11.6114	12.2395	10.0011	10.3792	3.81358	6.18638	4.75298	7.60258	4.09103	2.68721	5.33362		0.426646	0.625684	0.463463	0.327966	0.279704	1.38628	1.07737	2.40487	1.34651	1.06804	1.3315	2.76813	1.04335	1.81071	4.25204	4.37274
52.5468		2.78151	4.97265	2.63082	3.79423	1.09425	1.09795	4.11664	2.3591	5.00243	2.33013	3.36608	3.69372	4.13259	21.5157	22.4458	16.8485	8.08689	21.9833	13.4886	10.3794	11.7507	12.2285	10.1884	10.4724	3.83719	6.20726	4.71196	7.57764	4.13773	2.72722	5.3664		0.421741	0.630377	0.456272	0.339117	0.274906	1.36894	1.05793	2.41677	1.34486	1.05392	1.3508	2.7766	1.06783	1.82416	4.32686	4.46119
52.7428		2.78406	4.91445	2.60699	3.77039	1.11799	1.08368	4.13753	2.34261	4.94723	2.2994	3.33202	3.68062	4.08628	21.4534	22.5896	16.9942	8.04079	22.0142	13.4276	10.4767	11.7783	12.3176	10.2726	10.5061	3.82394	6.21581	4.64101	7.58274	4.05358	2.723	5.33594		0.426777	0.634526	0.452002	0.350042	0.277744	1.37296	1.05741	2.43024	1.34144	1.06655	1.35588	2.75241	1.04838	1.8149	4.33057	4.4128
52.9389		2.7375	4.84384	2.61046	3.73811	1.09242	1.07891	4.142	2.34034	4.90717	2.2966	3.32482	3.70509	4.04051	21.4647	22.682	16.988	8.01848	21.8763	13.4483	10.5362	11.7619	12.4087	10.2223	10.5758	3.81041	6.24729	4.63453	7.68184	3.98211	2.66347	5.27858		0.434347	0.630134	0.451054	0.352325	0.283056	1.36835	1.05807	2.39296	1.31801	1.07622	1.34675	2.72411	1.04847	1.78515	4.25725	4.32796
53.135		2.71343	4.83467	2.62239	3.75696	1.08292	1.06382	4.12092	2.31896	4.87606	2.31169	3.32829	3.68873	3.99998	21.5598	22.5875	16.8971	8.07517	21.8344	13.5483	10.536	11.8655	12.4124	10.2331	10.7065	3.84184	6.30374	4.68837	7.77375	4.05455	2.61023	5.32014		0.438364	0.630604	0.452384	0.349431	0.282819	1.34415	1.04732	2.34334	1.29594	1.02802	1.3429	2.70846	1.06906	1.76909	4.26673	4.36194
53.331		2.73173	4.82464	2.62834	3.77829	1.09702	1.04537	4.11334	2.31514	4.88725	2.32319	3.35527	3.68162	3.98396	21.4529	22.4902	16.9055	8.14686	21.8485	13.5577	10.5954	11.8817	12.4323	10.3588	10.7918	3.84033	6.37383	4.73944	7.81679	4.13413	2.63593	5.40947		0.436893	0.634481	0.457783	0.335242	0.282757	1.34098	1.04781	2.34	1.30519	1.0145	1.34314	2.70906	1.06307	1.79066	4.31924	4.36329
53.5271		2.747	4.86106	2.61672	3.7622	1.08467	1.05999	4.08476	2.35172	4.93373	2.32908	3.37659	3.71913	4.04754	21.2744	22.5655	17.0089	8.05038	21.9013	13.4793	10.6252	11.7812	12.2582	10.4096	10.727	3.77591	6.44804	4.74641	7.87124	4.1958	2.70195	5.39526		0.429851	0.635788	0.455032	0.317934	0.27869	1.34922	1.06785	2.37487	1.31218	1.05511	1.33764	2.69991	1.05849	1.8125	4.28868	4.37673
53.7232		2.72239	4.94598	2.60514	3.74341	1.08339	1.08873	4.02929	2.37317	4.8995	2.32039	3.36499	3.69831	4.08207	21.2406	22.6434	17.1524	7.92313	21.9786	13.4381	10.5617	11.7284	12.1479	10.3815	10.6549	3.78233	6.49353	4.77814	7.89975	4.25753	2.74178	5.35327		0.424252	0.63704	0.446948	0.320021	0.271452	1.36847	1.06336	2.41073	1.30915	1.05714	1.34662	2.70901	1.07192	1.82235	4.26804	4.47004
53.9192		2.71413	5.00356	2.60971	3.72799	1.09701	1.07905	4.06922	2.34439	4.84445	2.32091	3.35402	3.64978	4.00391	21.3531	22.6188	17.2905	7.88926	21.9457	13.3954	10.5715	11.7366	12.3219	10.3165	10.7333	3.89541	6.46387	4.80618	7.96082	4.24601	2.73515	5.43076		0.416722	0.632511	0.444298	0.327046	0.265161	1.38962	1.04993	2.40485	1.32586	1.04725	1.35988	2.74425	1.07838	1.83085	4.29747	4.44291
54.1153		2.73518	5.03635	2.60883	3.73555	1.10626	1.06074	4.11288	2.31912	4.8798	2.28846	3.33034	3.6592	3.93235	21.4365	22.5524	17.4388	7.84275	21.9666	13.4107	10.63	11.7622	12.4455	10.2908	10.7917	3.93428	6.37127	4.76797	7.99925	4.18197	2.69287	5.49091		0.408733	0.6256	0.444416	0.319863	0.262319	1.38085	1.05762	2.36049	1.339	1.05338	1.35646	2.75603	1.08628	1.82624	4.27875	4.34053
54.3114		2.7383	5.03512	2.59773	3.70963	1.10415	1.06611	4.11148	2.34143	4.9392	2.21077	3.29081	3.6886	3.94187	21.4349	22.4794	17.5521	7.81158	21.9599	13.4783	10.666	11.7822	12.368	10.4395	10.7435	3.87931	6.34493	4.76576	7.96056	4.17696	2.64962	5.39267		0.406024	0.627885	0.445063	0.317633	0.265065	1.37162	1.05514	2.33536	1.32325	1.08034	1.35604	2.76157	1.09292	1.81669	4.26235	4.31075
54.5075		2.74126	5.00237	2.59252	3.65466	1.09403	1.06336	4.14755	2.37573	4.93162	2.20462	3.274	3.70772	3.97339	21.5414	22.6721	17.6332	7.83651	21.8959	13.418	10.711	11.7826	12.3382	10.5196	10.7754	3.81414	6.37668	4.80612	7.99517	4.21868	2.64125	5.33122		0.402221	0.631621	0.44462	0.317781	0.269047	1.37169	1.04434	2.34168	1.29087	1.06581	1.35779	2.79144	1.09448	1.82092	4.25603	4.29477
54.7035		2.732	4.93778	2.59014	3.63495	1.07916	1.04581	4.14927	2.37245	4.85726	2.25345	3.26219	3.66718	3.981	21.7229	23.0371	17.7754	7.87576	21.9061	13.2715	10.7783	11.7838	12.4286	10.4282	10.8549	3.74641	6.46566	4.80738	8.04742	4.24623	2.67833	5.37312		0.40198	0.627565	0.437204	0.31467	0.27182	1.36355	1.0513	2.33832	1.28228	1.01119	1.34099	2.80921	1.08376	1.81107	4.20542	4.26068
54.8996		2.70898	4.92562	2.61188	3.67252	1.05353	1.04337	4.10351	2.3555	4.82519	2.25974	3.26499	3.62557	3.95802	21.6826	23.0992	17.8183	7.88294	21.7884	13.2195	10.7455	11.8531	12.3593	10.4122	10.8828	3.76196	6.57386	4.78102	8.03447	4.28958	2.66708	5.37301		0.406876	0.628579	0.433059	0.318403	0.271358	1.34823	1.06111	2.36046	1.28959	1.01004	1.32236	2.81168	1.08816	1.7952	4.2128	4.29271
55.0957		2.70492	4.96647	2.64395	3.74013	1.05451	1.05111	4.0748	2.3647	4.88821	2.24642	3.25905	3.64565	3.92196	21.4548	22.8934	17.7218	7.85404	21.58	13.2188	10.6346	11.9549	12.4341	10.5019	10.9606	3.80188	6.46237	4.74196	8.00524	4.31868	2.61228	5.36338		0.411044	0.632335	0.439664	0.321946	0.269541	1.33921	1.04992	2.40274	1.28784	1.02812	1.32785	2.79944	1.11372	1.80244	4.28899	4.38009
55.2917		2.67413	4.97716	2.60575	3.72977	1.0749	1.04883	4.07879	2.38108	4.9277	2.23458	3.24566	3.67168	3.90331	21.3593	22.6628	17.7103	7.80262	21.5573	13.2836	10.6531	11.939	12.6781	10.6229	11.0035	3.79483	6.29995	4.7166	7.96968	4.31153	2.62718	5.38463		0.406688	0.62378	0.447235	0.321952	0.266543	1.33968	1.03842	2.40461	1.30277	1.04147	1.33951	2.78982	1.10778	1.82113	4.31466	4.43928
55.4878		2.61004	4.96869	2.54263	3.67943	1.07247	1.04651	4.07195	2.42934	4.89389	2.23378	3.25832	3.70711	3.88062	21.3519	22.5667	17.7606	7.8074	21.6615	13.3436	10.7411	11.926	12.6226	10.6889	10.9786	3.80237	6.3023	4.69453	7.93809	4.26437	2.6338	5.39093		0.395957	0.61338	0.453957	0.315592	0.263011	1.33892	1.0315	2.38247	1.31158	1.04402	1.34049	2.80331	1.08925	1.82698	4.32552	4.38765
55.6839		2.56744	4.98375	2.54475	3.6831	1.04391	1.05846	4.09038	2.46658	4.83496	2.27272	3.25305	3.75222	3.86579	21.1728	22.4959	17.8092	7.88036	21.719	13.2256	10.7544	11.9593	12.4201	10.67	10.986	3.77784	6.35996	4.65288	7.90645	4.20917	2.57283	5.36185		0.396796	0.613878	0.455332	0.30899	0.261367	1.33395	1.04331	2.37195	1.3033	1.03125	1.31882	2.78127	1.0972	1.81379	4.37244	4.32353
55.88		2.60258	4.97675	2.58181	3.70158	1.03685	1.07213	4.14707	2.43143	4.83173	2.31052	3.2556	3.76858	3.90178	20.9997	22.4086	17.8372	7.86968	21.7881	13.1276	10.7444	11.8808	12.5481	10.598	10.9365	3.72922	6.41766	4.62593	7.95852	4.22831	2.53861	5.30192		0.403698	0.620234	0.451373	0.306924	0.260075	1.33132	1.06698	2.36249	1.2978	1.02244	1.3091	2.75499	1.11953	1.81398	4.36966	4.34339
56.076		2.67438	4.93289	2.61982	3.71238	1.04622	1.04966	4.14292	2.40142	4.86099	2.2821	3.25617	3.74027	3.89368	21.0899	22.437	17.8983	7.81333	21.795	13.1356	10.7342	11.9429	12.8614	10.5342	10.9959	3.71194	6.43119	4.65089	8.03659	4.28809	2.56671	5.34107		0.40071	0.625389	0.450764	0.307294	0.259081	1.3514	1.05608	2.33233	1.27776	1.00672	1.31262	2.77827	1.13067	1.81213	4.32128	4.30379
56.2721		2.68151	4.95372	2.6228	3.72135	1.02606	1.02272	4.13363	2.42362	4.881	2.24098	3.21626	3.66809	3.85411	21.2296	22.6128	17.9944	7.76634	21.7835	13.1976	10.7729	12.1131	12.8753	10.6156	11.1427	3.67375	6.41951	4.68288	8.04675	4.3466	2.56028	5.47492		0.394155	0.63164	0.451907	0.310398	0.261415	1.35924	1.02754	2.30718	1.26827	1.00513	1.28106	2.80157	1.12763	1.79155	4.32454	4.29136
56.4682		2.69056	5.00585	2.57301	3.70295	1.02653	1.03597	4.14845	2.43716	4.90271	2.23412	3.16239	3.62068	3.87252	21.2816	22.774	18.0623	7.76484	21.8966	13.2304	10.9533	12.039	12.732	10.6981	11.1286	3.71847	6.47895	4.65898	8.11506	4.38361	2.50858	5.49514		0.390879	0.634577	0.453425	0.316089	0.265841	1.34303	1.03454	2.32143	1.26855	1.00485	1.26946	2.83599	1.12747	1.79672	4.37647	4.31711
56.6642		2.73482	4.97937	2.56693	3.65879	1.05646	1.05226	4.14613	2.43535	4.88899	2.22996	3.12836	3.63629	3.84631	21.3571	22.7521	18.13	7.81816	21.9335	13.1217	11.0742	11.9029	12.6473	10.6792	11.0717	3.86203	6.59235	4.66879	8.18542	4.39154	2.53276	5.44764		0.39148	0.627965	0.450908	0.319156	0.268442	1.33745	1.05152	2.35601	1.25352	0.984883	1.29235	2.87948	1.1221	1.81505	4.35924	4.2722
56.8603		2.72142	4.93064	2.60213	3.63562	1.06161	1.03812	4.16406	2.43673	4.83307	2.20708	3.14249	3.66103	3.77585	21.5051	22.7457	18.1659	7.74769	21.7522	12.9881	10.9814	11.9313	12.6492	10.7234	11.0832	3.81173	6.63959	4.74575	8.24601	4.44032	2.60489	5.43375		0.398331	0.62455	0.446314	0.31705	0.269957	1.35369	1.03603	2.36709	1.24305	0.984559	1.29359	2.90296	1.1153	1.82233	4.26802	4.27351
57.0564		2.67364	4.94103	2.61577	3.62606	1.04497	1.02088	4.2032	2.46945	4.78028	2.17999	3.16974	3.68087	3.77842	21.5003	22.733	18.1807	7.66491	21.4984	12.8596	10.8148	11.967	12.7413	10.8459	11.1856	3.6769	6.60238	4.77106	8.29769	4.47402	2.59948	5.45005		0.401749	0.621654	0.446	0.314568	0.267281	1.36166	1.02651	2.34984	1.24091	1.02711	1.30567	2.90889	1.11962	1.83893	4.20456	4.28855
57.2524		2.656	4.99422	2.61414	3.58924	1.03196	1.0255	4.26104	2.50625	4.8036	2.19845	3.18833	3.68238	3.81489	21.2935	22.5808	18.1231	7.6423	21.4048	12.8033	10.7004	11.9199	12.8197	10.9617	11.3078	3.74134	6.5881	4.77095	8.21352	4.43774	2.5547	5.49524		0.395993	0.610902	0.443947	0.302952	0.260049	1.35004	1.05351	2.33687	1.25294	1.06223	1.32174	2.88642	1.12158	1.84319	4.15246	4.28387
57.4485		2.6797	5.04536	2.61412	3.55535	1.04166	1.03354	4.23866	2.45832	4.8365	2.22343	3.20059	3.67379	3.81637	21.2164	22.4214	18.0684	7.60402	21.4687	12.9115	10.7245	11.958	12.9001	10.9795	11.3617	3.79741	6.56881	4.78175	8.15805	4.40017	2.55571	5.49551		0.387831	0.609529	0.446635	0.292398	0.254619	1.35412	1.06408	2.32623	1.26316	1.06614	1.30278	2.85263	1.12966	1.8179	4.09057	4.28378
57.6446		2.68971	5.01545	2.63345	3.54906	1.0698	1.02841	4.16987	2.44124	4.84612	2.18917	3.18366	3.70533	3.78168	21.1496	22.3659	18.1168	7.63368	21.5246	13.0636	10.8559	12.0938	12.8737	10.9136	11.3972	3.7213	6.53493	4.71651	8.23649	4.38962	2.5797	5.46598		0.382598	0.618926	0.450019	0.291449	0.252881	1.33347	1.03984	2.30786	1.24609	1.08462	1.30595	2.8385	1.14926	1.79781	4.09062	4.25259
57.8406		2.64898	4.94481	2.62409	3.59943	1.07567	1.02509	4.19979	2.49701	4.87544	2.16378	3.19183	3.75695	3.72618	20.9869	22.4427	18.207	7.65071	21.5049	13.0641	10.9505	12.1982	12.8128	10.9392	11.4673	3.65342	6.53643	4.63698	8.27874	4.39221	2.57165	5.48809		0.379133	0.619309	0.442132	0.289689	0.254364	1.30623	1.04959	2.3087	1.23512	1.11615	1.31731	2.84212	1.16193	1.79498	4.15125	4.27734
58.0367		2.62616	4.91862	2.59942	3.67821	1.06182	1.028	4.25096	2.51373	4.85232	2.1801	3.2146	3.7547	3.71043	21.0576	22.5947	18.3852	7.62858	21.5382	12.8938	10.9339	12.2068	12.8819	11.0033	11.5014	3.64931	6.5575	4.62694	8.26258	4.40032	2.51855	5.48959		0.372023	0.614164	0.438699	0.282796	0.256758	1.31255	1.0643	2.32284	1.25112	1.11307	1.30437	2.84433	1.16312	1.80807	4.18759	4.3616
58.2328		2.63774	4.93019	2.5842	3.65442	1.07769	1.022	4.23922	2.49811	4.83326	2.15033	3.17775	3.73996	3.77347	21.3515	22.7189	18.5805	7.61658	21.4926	12.7098	10.8176	12.0556	12.8155	11.0238	11.4334	3.68786	6.6419	4.61488	8.29698	4.41908	2.49192	5.45132		0.371995	0.612291	0.434433	0.274591	0.257437	1.32449	1.06034	2.35439	1.26023	1.1038	1.30317	2.87506	1.16259	1.82455	4.18225	4.36656
58.4289		2.61794	4.94888	2.56114	3.55219	1.09506	1.01196	4.2095	2.49232	4.80906	2.10812	3.15791	3.76535	3.7975	21.4482	22.7622	18.527	7.6133	21.3182	12.6337	10.7224	11.9161	12.752	11.121	11.3821	3.69106	6.62446	4.5624	8.33057	4.41207	2.50619	5.43613		0.382435	0.615283	0.42825	0.282393	0.25535	1.33611	1.06466	2.3849	1.26215	1.11141	1.28994	2.90907	1.15114	1.81659	4.1945	4.31426
58.6249		2.55333	4.96017	2.55798	3.50831	1.07497	1.02062	4.21686	2.49629	4.72087	2.10925	3.14431	3.75473	3.71813	21.2285	22.5851	18.3999	7.61918	21.3545	12.692	10.743	11.9735	12.8247	11.1952	11.3884	3.65428	6.54159	4.58844	8.37071	4.42057	2.55085	5.46736		0.388335	0.624634	0.438703	0.297866	0.251581	1.33423	1.0592	2.36342	1.26721	1.09768	1.26778	2.88043	1.14702	1.80285	4.18009	4.30326
58.821		2.53191	4.97004	2.56055	3.54832	1.0568	1.0501	4.20838	2.46228	4.72107	2.11896	3.09201	3.71609	3.66726	21.0415	22.3218	18.4991	7.57454	21.4052	12.7334	10.7318	11.9956	12.806	11.0701	11.3262	3.6509	6.6332	4.67323	8.46252	4.50173	2.58796	5.55143		0.387566	0.621236	0.446967	0.29258	0.251676	1.3112	1.04733	2.33895	1.26458	1.08332	1.26532	2.84246	1.16368	1.78474	4.15475	4.31033
59.0171		2.56524	4.98487	2.54707	3.58734	1.04399	1.06248	4.19239	2.43342	4.81653	2.14176	3.08333	3.70551	3.70693	21.029	22.3791	18.615	7.5371	21.2534	12.7524	10.6628	11.8778	12.7693	10.9477	11.2423	3.68382	6.74743	4.70097	8.49537	4.55948	2.56268	5.58729		0.382549	0.611529	0.441017	0.276493	0.25672	1.28293	1.0228	2.32129	1.27102	1.08644	1.26095	2.85463	1.1658	1.75931	4.19557	4.26337
59.2131		2.58446	5.05603	2.54248	3.58408	1.03966	1.05654	4.23378	2.52895	4.86264	2.13691	3.10213	3.72203	3.71602	21.0336	22.5491	18.6332	7.53369	21.0799	12.7168	10.6265	11.8405	12.8221	11.0746	11.3272	3.71214	6.73212	4.70434	8.46183	4.56265	2.55353	5.59296		0.379832	0.613732	0.439185	0.276611	0.257446	1.27871	1.01354	2.30454	1.26706	1.07025	1.25714	2.87369	1.1482	1.759	4.17761	4.21163
59.4092		2.60009	5.11911	2.58534	3.58263	1.05433	1.03767	4.2535	2.5927	4.83883	2.0803	3.12076	3.76004	3.66586	21.18	22.6091	18.6853	7.48277	20.9479	12.605	10.5017	11.9323	12.852	11.2192	11.5083	3.68414	6.64652	4.7126	8.41003	4.59312	2.56761	5.60213		0.379631	0.612221	0.447367	0.281461	0.253695	1.28524	1.01158	2.31634	1.22944	1.04174	1.26139	2.87025	1.145	1.7776	4.10857	4.24288
59.6053		2.61273	5.08015	2.61637	3.5729	1.05148	1.0011	4.23271	2.50044	4.80305	2.04157	3.16382	3.77586	3.64896	21.2822	22.6551	18.7609	7.43116	21.008	12.6174	10.4965	12.0731	12.7973	11.1531	11.6078	3.62031	6.61652	4.72636	8.34234	4.62036	2.55764	5.56512		0.377648	0.606869	0.451278	0.275912	0.249744	1.27486	0.989012	2.31678	1.21328	1.02106	1.25415	2.8531	1.16801	1.79315	4.11529	4.26174
59.8013		2.60032	5.02671	2.60467	3.53256	1.04188	0.995548	4.2535	2.45872	4.77371	2.0378	3.16319	3.75377	3.66448	21.1783	22.649	18.7717	7.44003	21.1288	12.6378	10.7117	12.2093	12.9406	11.0995	11.6605	3.62906	6.65922	4.74214	8.38552	4.60352	2.5498	5.55492		0.37763	0.608946	0.445835	0.273589	0.246437	1.26708	0.993647	2.30655	1.23809	1.00289	1.25379	2.85476	1.18074	1.79538	4.16387	4.27578
59.9974		2.56013	4.9742	2.59171	3.49579	1.04098	1.02107	4.2658	2.49141	4.75869	2.02683	3.10988	3.77589	3.69805	21.2	22.6423	18.7562	7.44724	21.1277	12.6323	10.7754	12.1897	13.0667	11.2036	11.6474	3.672	6.66604	4.73611	8.50595	4.58887	2.53681	5.57533		0.377814	0.612136	0.439867	0.276902	0.247528	1.27564	0.996826	2.31522	1.24938	1.01043	1.27634	2.88951	1.18186	1.80139	4.13793	4.30907
60.1935		2.52658	4.93416	2.55784	3.50296	1.01942	1.02577	4.23317	2.49431	4.77742	2.03373	3.07653	3.8133	3.69944	21.2439	22.5756	18.6977	7.42678	21.2502	12.6515	10.7231	12.0925	12.9359	11.2892	11.5885	3.63187	6.59387	4.69551	8.52459	4.63938	2.49012	5.59881		0.373757	0.609256	0.438282	0.27396	0.249324	1.28606	0.993618	2.30925	1.23394	1.0111	1.29572	2.92132	1.18936	1.81813	4.08119	4.22072
60.3896		2.5232	4.92572	2.51069	3.54026	1.00081	1.01346	4.22113	2.5139	4.78163	2.07058	3.06233	3.78938	3.64737	21.1783	22.5269	18.6735	7.40231	21.289	12.546	10.6924	12.0647	12.9256	11.3547	11.598	3.58456	6.57546	4.64503	8.51874	4.67822	2.45711	5.60819		0.36497	0.603744	0.439795	0.267512	0.247375	1.2808	0.991103	2.27865	1.23053	0.966913	1.31336	2.9289	1.20417	1.81613	4.10204	4.14145
60.5856		2.52135	4.94949	2.46775	3.54809	1.00616	1.00887	4.2084	2.53091	4.73677	2.07154	3.06333	3.77378	3.58271	21.0303	22.548	18.726	7.45333	21.175	12.5085	10.7319	11.9754	12.9398	11.4667	11.6191	3.58952	6.60159	4.59958	8.5551	4.61457	2.46938	5.56477		0.361812	0.603296	0.438825	0.264966	0.244123	1.28413	0.959254	2.28863	1.23037	0.960922	1.31998	2.92395	1.21758	1.81245	4.12176	4.18091
60.7817		2.52524	5.00765	2.45642	3.52242	1.00024	0.998929	4.20084	2.53203	4.7683	2.04636	3.06399	3.7612	3.55671	20.8688	22.4214	18.7902	7.53836	21.2095	12.6191	10.8808	11.9431	12.8925	11.5128	11.6293	3.60608	6.58066	4.61705	8.59873	4.62148	2.48416	5.54812		0.363776	0.606203	0.438214	0.272073	0.242473	1.30288	0.970227	2.31624	1.22354	1.01236	1.29451	2.91905	1.21769	1.82122	4.10441	4.19421
60.9778		2.52279	5.01204	2.47768	3.53679	1.01116	0.98259	4.23496	2.56566	4.86299	2.03345	3.04502	3.71673	3.59993	20.9023	22.3033	18.9324	7.52731	21.2471	12.6771	10.9374	12.0242	12.84	11.578	11.6618	3.6438	6.54831	4.68725	8.57475	4.67121	2.49486	5.58719		0.367009	0.60723	0.434491	0.277141	0.243503	1.29678	1.00364	2.29085	1.20806	1.0412	1.2708	2.91084	1.21389	1.81973	4.02947	4.18932
61.1738		2.5159	4.99847	2.50848	3.58086	1.04597	0.985389	4.24968	2.59032	4.85103	2.0187	3.03131	3.69664	3.58232	21.0312	22.4144	19.0828	7.47396	21.2912	12.6323	10.9325	12.061	12.7693	11.6038	11.6901	3.66671	6.5628	4.69183	8.54955	4.65987	2.50284	5.6293		0.370113	0.606164	0.424293	0.268717	0.245926	1.26724	0.99137	2.26445	1.19145	1.02155	1.27365	2.89649	1.20663	1.81366	3.98299	4.19733
61.3699		2.50979	5.00063	2.53771	3.5715	1.04899	0.996709	4.27134	2.58069	4.78798	2.01181	3.0508	3.72228	3.50471	21.0136	22.595	19.1932	7.39183	21.3741	12.5089	10.9627	12.0754	12.8113	11.5682	11.7265	3.66744	6.63398	4.62436	8.60895	4.6601	2.50076	5.65795		0.364553	0.601886	0.424812	0.257544	0.24461	1.26312	0.981992	2.29061	1.19649	1.0061	1.27569	2.89012	1.21257	1.80908	4.06986	4.16529
61.566		2.48966	4.95609	2.523	3.51765	1.03117	0.989429	4.30969	2.54514	4.76577	2.01268	3.08035	3.79535	3.48697	21.0143	22.6239	19.1745	7.30983	21.2565	12.3752	10.9018	12.0782	12.9427	11.5456	11.7785	3.65369	6.64537	4.52734	8.58689	4.65941	2.48171	5.65858		0.359365	0.598095	0.433547	0.24644	0.242684	1.28358	0.970221	2.30763	1.18856	1.02774	1.26196	2.89412	1.2252	1.79876	4.12857	4.17239
61.7621		2.48921	4.90178	2.49512	3.48989	1.02232	0.995574	4.30259	2.52393	4.68469	1.99169	3.09672	3.87482	3.47993	21.0794	22.5243	19.0366	7.34736	21.1586	12.3634	10.8405	12.0206	12.9958	11.3999	11.764	3.62829	6.62067	4.48057	8.54111	4.66615	2.48037	5.66493		0.357775	0.59634	0.430271	0.242193	0.242247	1.27382	0.950113	2.28646	1.17358	1.0191	1.25497	2.88325	1.20978	1.77775	4.10185	4.22783
61.9581		2.52052	4.92203	2.48804	3.52246	1.02128	1.00713	4.29913	2.55512	4.60503	1.95501	3.07626	3.87264	3.45291	21.037	22.4519	19.0713	7.42638	21.2317	12.5043	10.9277	11.9756	12.822	11.3312	11.6957	3.56966	6.6553	4.59702	8.66926	4.69029	2.49005	5.65823		0.353388	0.596867	0.421285	0.247289	0.238021	1.24812	0.973208	2.27455	1.18304	0.98618	1.27252	2.90052	1.19609	1.77683	4.06137	4.2432
62.1542		2.56619	4.95711	2.47982	3.55842	1.01964	0.986809	4.29724	2.55921	4.67821	1.94908	3.02917	3.85204	3.44259	21.0333	22.4093	19.2305	7.37132	21.1564	12.5263	10.9536	12.0536	12.7668	11.4315	11.7161	3.48964	6.69338	4.72634	8.74687	4.68569	2.43134	5.57789		0.351757	0.600481	0.422974	0.254528	0.234585	1.25321	1.0153	2.27632	1.20465	0.992617	1.30733	2.94632	1.22192	1.80593	4.04291	4.25854
62.3503		2.55073	4.95747	2.49464	3.53456	0.997942	0.968682	4.29071	2.52378	4.76676	1.96817	3.00408	3.85804	3.42168	20.9149	22.3488	19.2963	7.25946	20.9526	12.355	10.8349	12.1547	12.9254	11.5531	11.7831	3.4869	6.72946	4.67939	8.62169	4.63951	2.39798	5.51784		0.355499	0.601315	0.427894	0.255841	0.235291	1.2718	1.0208	2.27477	1.20078	1.02681	1.3181	2.95534	1.24995	1.82404	4.04155	4.26046
62.5463		2.49022	4.96317	2.50017	3.52796	0.970624	0.959581	4.30844	2.49635	4.70496	1.96615	2.99295	3.82053	3.37888	20.7185	22.3161	19.2901	7.26635	20.8271	12.2161	10.7823	12.1689	12.9523	11.6471	11.7731	3.49035	6.79773	4.58926	8.54198	4.58841	2.46195	5.53847		0.360164	0.598612	0.427284	0.245133	0.238545	1.25821	1.00197	2.28579	1.17929	1.04599	1.31191	2.92815	1.24987	1.8135	4.03131	4.20802
62.7424		2.48726	4.95876	2.47925	3.57615	0.993383	0.951891	4.30762	2.48928	4.59984	1.97934	3.00473	3.79723	3.38525	20.7966	22.3561	19.1861	7.33832	20.8276	12.1865	10.7622	12.1998	12.8991	11.6691	11.8136	3.43808	6.82664	4.58092	8.54018	4.5782	2.52255	5.58762		0.361553	0.593652	0.428464	0.239114	0.238986	1.22416	0.979893	2.2852	1.1698	1.02449	1.3161	2.92647	1.23744	1.79444	4.08536	4.19502
62.9385		2.48519	4.94795	2.48992	3.54463	1.02943	0.949833	4.29019	2.52306	4.57232	1.96937	2.96842	3.80416	3.37985	20.8809	22.4021	19.1132	7.35713	20.9177	12.2465	10.7252	12.3073	12.9608	11.6494	11.9855	3.4478	6.87604	4.60299	8.55007	4.66999	2.52639	5.59955		0.357551	0.592512	0.433125	0.243347	0.234782	1.20628	0.967446	2.25867	1.15184	0.989312	1.30884	2.96021	1.22587	1.79332	4.14813	4.19814
63.1345		2.45622	4.96084	2.50961	3.49758	1.02082	0.948372	4.27345	2.52778	4.572	1.8949	2.92677	3.81136	3.33307	20.7742	22.4288	19.213	7.36704	20.9169	12.3071	10.757	12.3454	13.0936	11.6799	12.1122	3.51697	6.90894	4.61454	8.58662	4.77588	2.50343	5.53623		0.354451	0.595997	0.433761	0.245328	0.234499	1.19515	0.967416	2.24227	1.13401	0.989953	1.27716	2.95825	1.23431	1.80094	4.15663	4.15864
63.3306		2.46043	4.97448	2.50621	3.50223	0.99472	0.947226	4.281	2.50435	4.58579	1.87488	2.97169	3.83064	3.35851	20.7205	22.5572	19.2791	7.32898	20.7908	12.3807	10.8367	12.3025	13.0409	11.7137	12.1477	3.53792	6.86213	4.60261	8.63545	4.77855	2.47105	5.51028		0.353036	0.595691	0.429868	0.240738	0.234084	1.21131	0.946134	2.24969	1.13282	1.03006	1.25381	2.94064	1.24559	1.81239	4.14598	4.17008
63.5267		2.46958	4.92485	2.48004	3.46971	0.97425	0.946832	4.28033	2.5273	4.62256	1.90627	2.96853	3.79897	3.36536	20.8587	22.6577	19.3075	7.25879	20.7917	12.4157	10.8953	12.2607	12.9448	11.6282	12.1357	3.49678	6.87525	4.57796	8.67253	4.72006	2.41237	5.56329		0.345391	0.592749	0.431868	0.233004	0.230624	1.23586	0.932731	2.2676	1.13953	1.06919	1.27378	2.92746	1.24451	1.81394	4.10978	4.18835
63.7227		2.47765	4.87943	2.49443	3.43242	0.975357	0.952533	4.25289	2.56318	4.68646	1.90535	2.91264	3.72282	3.3227	20.9317	22.5046	19.4601	7.31455	20.8567	12.3044	10.9141	12.2144	13.0842	11.6039	12.0931	3.46696	6.909	4.60018	8.6638	4.73366	2.35522	5.61409		0.340849	0.594581	0.437324	0.232883	0.231257	1.22328	0.932988	2.25525	1.16096	1.03815	1.27293	2.93177	1.24332	1.80031	4.12452	4.1571
63.9188		2.48408	4.96566	2.53062	3.41451	0.98093	0.959297	4.30072	2.57397	4.75341	1.88227	2.8932	3.70369	3.37665	20.8142	22.2444	19.5103	7.285	20.7633	12.175	10.8949	12.1444	13.2033	11.6532	12.0604	3.53906	6.91218	4.64506	8.76083	4.76981	2.36682	5.67677		0.344219	0.595807	0.434387	0.241157	0.231296	1.22272	0.941787	2.25353	1.18917	0.989261	1.2391	2.95388	1.27495	1.79733	4.07497	4.16339
64.1149		2.46874	5.05182	2.48853	3.4185	0.984057	0.959146	4.33768	2.53756	4.75314	1.87376	2.89895	3.74064	3.40816	20.7428	22.1462	19.3849	7.0978	20.6023	12.1256	10.8114	12.0464	13.1103	11.5927	11.9209	3.60577	6.95332	4.65721	8.95047	4.74007	2.41548	5.71533		0.346542	0.586733	0.4252	0.245898	0.226368	1.23162	0.969269	2.26819	1.18904	1.0189	1.21654	2.93077	1.30778	1.79168	3.96765	4.18395
64.311		2.47395	5.0194	2.44905	3.43809	1.00606	0.959334	4.28788	2.49804	4.69864	1.86682	2.90304	3.74754	3.33201	20.7997	22.2033	19.4125	7.00916	20.5321	12.1877	10.7712	11.9716	13.0528	11.5538	11.8178	3.56065	6.96248	4.68116	8.98491	4.81183	2.42402	5.7265		0.345389	0.580077	0.421848	0.241201	0.223778	1.22965	0.972038	2.23997	1.16817	1.03047	1.21518	2.9156	1.27831	1.79067	4.02263	4.16694
64.507		2.49198	4.963	2.45934	3.48219	1.0109	0.965899	4.27157	2.52614	4.6742	1.85335	2.90537	3.71846	3.27421	20.8686	22.2379	19.6261	7.03443	20.5534	12.1991	10.7862	12.0216	13.2003	11.6653	11.9384	3.52375	6.92688	4.69228	8.9636	4.94197	2.43059	5.80747		0.343683	0.586541	0.422493	0.232659	0.227114	1.21573	0.953727	2.21168	1.15148	1.00699	1.25502	2.93919	1.26897	1.80322	4.07915	4.14665
64.7031		2.48772	4.91945	2.44998	3.49948	0.972323	0.978487	4.31246	2.57047	4.67306	1.85688	2.90317	3.71335	3.21456	20.8145	22.3446	19.7501	7.07156	20.65	12.1274	10.8057	12.1633	13.2337	11.859	12.078	3.54448	6.94898	4.664	8.99096	4.98322	2.44611	5.90758		0.344897	0.596059	0.422687	0.22717	0.22726	1.19258	0.933682	2.21075	1.11304	1.02089	1.29479	2.96153	1.29854	1.80972	4.02871	4.17359
64.8992		2.47694	4.96667	2.44226	3.4584	0.944145	0.979976	4.34265	2.58992	4.6535	1.83196	2.89527	3.73969	3.18789	20.7524	22.545	19.7642	7.09481	20.7171	12.1606	10.8459	12.2531	13.1333	11.919	12.2203	3.5297	6.94261	4.61961	8.94555	4.98392	2.45566	5.87325		0.343934	0.5942	0.42597	0.225155	0.220648	1.19951	0.922937	2.21025	1.06847	1.01213	1.30682	2.977	1.30941	1.80261	4.01203	4.21526
65.0952		2.47794	5.0621	2.44195	3.43579	0.967326	0.955498	4.36206	2.59729	4.64326	1.80908	2.89795	3.76765	3.20792	20.788	22.5901	19.7866	7.14757	20.6103	12.2153	10.8701	12.2789	13.1835	11.8585	12.3421	3.47597	6.87795	4.5979	8.96991	4.97677	2.46331	5.75687		0.339776	0.58618	0.425628	0.22449	0.2155	1.21431	0.923598	2.19465	1.07768	0.959532	1.28985	2.96686	1.30497	1.78834	4.01203	4.2051
65.2913		2.45136	5.02236	2.40789	3.41508	0.991222	0.939664	4.36454	2.5969	4.64052	1.83426	2.88835	3.77043	3.18394	20.8166	22.5247	19.7992	7.14037	20.5151	12.1643	10.8667	12.4016	13.2389	11.9304	12.3977	3.43985	6.84565	4.66049	9.16988	4.98444	2.44509	5.73869		0.33907	0.586506	0.416808	0.222087	0.21715	1.20032	0.937012	2.17402	1.10989	0.953125	1.27135	2.9585	1.29237	1.78684	4.00792	4.17496
65.4874		2.41135	4.95432	2.41183	3.40637	0.992058	0.944274	4.36281	2.60136	4.65969	1.86298	2.84356	3.74775	3.16463	20.7474	22.4322	19.7716	7.06878	20.5429	12.0638	10.8464	12.6094	13.2905	12.0434	12.5744	3.43227	6.84018	4.66231	9.25353	4.92584	2.46703	5.71926		0.33704	0.586829	0.406693	0.221258	0.216903	1.16423	0.948948	2.16236	1.10722	0.996887	1.27718	2.99558	1.28861	1.78593	3.99571	4.17495
65.6834		2.4016	4.94924	2.4422	3.43024	0.995412	0.934845	4.38582	2.59481	4.65874	1.86928	2.81251	3.73852	3.20099	20.6425	22.3697	19.7196	7.07098	20.6662	12.0112	10.8688	12.6181	13.3268	12.0869	12.6985	3.47096	6.82141	4.59198	9.14139	4.83128	2.4856	5.62262		0.332823	0.581737	0.408094	0.224562	0.215019	1.15601	0.949746	2.15829	1.09964	1.01232	1.27603	2.99548	1.31113	1.78745	3.92101	4.164
65.8795		2.43947	4.986	2.43463	3.44196	0.986991	0.931309	4.36478	2.57734	4.61785	1.87477	2.8356	3.76466	3.22436	20.6235	22.3753	19.7314	7.05919	20.7738	11.9879	10.8826	12.5385	13.316	12.1112	12.6053	3.47401	6.87068	4.61651	9.0752	4.90069	2.41371	5.6278		0.333173	0.577631	0.416198	0.223837	0.222633	1.18201	0.941411	2.17946	1.10002	1.00785	1.27298	2.94713	1.33364	1.78791	3.88827	4.09186
66.0756		2.48286	5.0227	2.41822	3.43368	0.968692	0.938251	4.30042	2.57974	4.6013	1.90659	2.86444	3.79728	3.20405	20.6238	22.3042	19.8118	7.00732	20.7008	11.9808	10.8238	12.5126	13.2606	12.1268	12.4881	3.43143	7.01211	4.65429	9.09652	5.00147	2.35854	5.72645		0.328991	0.573576	0.412309	0.220986	0.227846	1.18086	0.908138	2.20803	1.07931	1.00081	1.26387	2.94033	1.32797	1.77019	3.92319	4.08023
66.2717		2.43975	5.00222	2.38862	3.4319	0.952155	0.930013	4.26548	2.61396	4.58368	1.90848	2.87015	3.83951	3.2076	20.6211	22.2016	19.9417	7.02015	20.5467	11.9377	10.7457	12.383	13.0441	12.1471	12.3352	3.41174	7.03815	4.65239	9.126	4.9969	2.35717	5.74197		0.317757	0.57285	0.40301	0.222112	0.219446	1.17532	0.889226	2.20954	1.06922	0.992402	1.25339	2.93717	1.32334	1.76642	3.90297	4.123
66.4677		2.38988	5.00739	2.3971	3.40866	0.925902	0.931469	4.28112	2.6078	4.58058	1.84456	2.8907	3.91206	3.2181	20.7053	22.1314	20.0109	7.08836	20.4097	11.8891	10.6577	12.1935	12.9235	12.1104	12.1427	3.38653	7.00165	4.65624	9.13845	4.95837	2.39628	5.73336		0.313902	0.577531	0.403105	0.222634	0.209457	1.1897	0.895236	2.19389	1.08575	0.986225	1.24677	2.91963	1.32448	1.78489	3.87816	4.08384
66.6638		2.36385	4.9951	2.42622	3.36646	0.931351	0.927078	4.30792	2.55451	4.59757	1.76045	2.92129	3.92622	3.22532	20.7714	22.0791	20.0098	7.0668	20.3111	11.9381	10.6014	12.1153	12.8915	12.0693	12.0628	3.39341	6.99209	4.63848	9.12867	4.92453	2.4438	5.76919		0.317731	0.579936	0.402004	0.224392	0.212201	1.19257	0.903001	2.16755	1.09099	0.96397	1.2367	2.91932	1.31767	1.78649	3.91871	4.12951
66.8599		2.34053	4.93892	2.4355	3.37517	0.969624	0.900666	4.3523	2.56732	4.63533	1.73379	2.90569	3.87583	3.21365	20.7009	22.0148	20.0309	6.96778	20.2344	11.9328	10.6043	12.1461	12.7806	12.0811	12.1126	3.39606	6.98174	4.63142	9.17855	4.94816	2.42795	5.77518		0.322216	0.578004	0.402085	0.230173	0.221449	1.18087	0.926886	2.14605	1.07406	0.950638	1.23132	2.93991	1.31761	1.77222	3.97586	4.26096
67.0559		2.37277	4.92675	2.43983	3.39463	0.988103	0.895998	4.37716	2.61864	4.70801	1.75623	2.86026	3.84961	3.14775	20.5894	22.0188	19.999	6.93778	20.1948	11.8508	10.6289	12.1137	12.8192	12.1388	12.1917	3.35475	7.07851	4.64521	9.26801	5.00774	2.38446	5.79121		0.322303	0.576056	0.412213	0.23407	0.223665	1.1675	0.942893	2.13074	1.04668	0.959934	1.22488	2.98155	1.3164	1.776	4.00332	4.28962
67.252		2.35719	4.92471	2.39645	3.36485	0.988205	0.908949	4.36624	2.65977	4.70223	1.74095	2.8149	3.8291	3.10994	20.5289	22.1926	19.9534	6.91551	20.2343	11.8661	10.6884	12.0931	12.9481	12.2111	12.2891	3.37135	7.13159	4.61213	9.27014	5.03811	2.35342	5.82983		0.315496	0.577557	0.418503	0.225782	0.221545	1.17012	0.931537	2.11848	1.02882	0.990993	1.24997	3.01516	1.31358	1.78641	3.95547	4.25352
67.4481		2.28537	4.91327	2.3564	3.32476	0.990987	0.913657	4.42179	2.69057	4.65555	1.7066	2.76959	3.78973	3.07547	20.5654	22.3219	19.9196	6.90655	20.2618	11.9106	10.6499	12.187	12.9942	12.2142	12.4103	3.40987	7.04728	4.59091	9.25638	5.03328	2.34806	5.83764		0.313513	0.580289	0.419388	0.209241	0.217154	1.17591	0.929383	2.12273	1.03491	1.03131	1.28368	3.0242	1.32591	1.78962	3.90572	4.21327
67.6441		2.33068	4.9522	2.35934	3.34909	0.98993	0.913522	4.46668	2.6624	4.64891	1.70726	2.73211	3.74741	3.03084	20.5538	22.336	19.9854	6.87349	20.2134	11.8702	10.5694	12.3218	13.0217	12.1733	12.4825	3.40234	6.9904	4.64286	9.26412	5.00418	2.36532	5.80083		0.317009	0.577894	0.418397	0.206215	0.214543	1.17052	0.932147	2.12295	1.04081	1.01624	1.26506	3.01966	1.33155	1.79551	3.89693	4.17781
67.8402		2.40169	4.97824	2.38043	3.36945	0.977013	0.914488	4.43503	2.61554	4.60024	1.7358	2.72863	3.71597	3.0346	20.5532	22.3758	20.166	6.82948	20.25	11.8701	10.6932	12.3986	13.1117	12.105	12.4605	3.33829	6.97055	4.65236	9.26385	5.0087	2.39188	5.75302		0.318702	0.573418	0.41158	0.21708	0.217629	1.16724	0.928967	2.13062	1.03885	0.98732	1.24067	2.99023	1.3243	1.7892	3.84853	4.17402
68.0363		2.36617	4.87786	2.38993	3.32891	0.974008	0.9338	4.45931	2.59606	4.54795	1.75382	2.7466	3.70253	3.03586	20.7502	22.4725	20.2761	6.87264	20.3472	11.8757	10.7695	12.3006	13.1532	12.1172	12.4111	3.28955	6.96046	4.59994	9.27372	5.11682	2.40825	5.75869		0.319391	0.5787	0.40822	0.223135	0.216306	1.15835	0.919066	2.15567	1.0451	1.01366	1.2435	2.969	1.33032	1.77315	3.81593	4.20075
68.2324		2.31739	4.8028	2.37938	3.29575	0.972082	0.941177	4.48473	2.56332	4.55673	1.71905	2.72479	3.70428	3.01772	20.7631	22.4504	20.2527	6.84208	20.2946	11.775	10.6916	12.2704	13.1196	12.2644	12.4997	3.36288	6.94294	4.60563	9.30331	5.25159	2.37757	5.77983		0.315108	0.583975	0.412679	0.219593	0.211625	1.1257	0.904369	2.14956	1.03946	1.01065	1.23717	2.98707	1.3393	1.77281	3.8649	4.19327
68.4284		2.28621	4.86424	2.40527	3.26302	0.971501	0.920245	4.41716	2.54522	4.5741	1.70027	2.71562	3.72677	2.98016	20.5508	22.2867	20.2122	6.78528	20.1861	11.6477	10.6591	12.3906	13.1845	12.3308	12.66	3.44292	6.87011	4.64037	9.34808	5.27256	2.34314	5.79716		0.312572	0.577182	0.409208	0.212056	0.208278	1.09973	0.894299	2.12246	1.01725	0.965636	1.21722	2.99371	1.32931	1.77843	3.90816	4.15363
68.6245		2.29446	4.85572	2.42568	3.22021	0.97828	0.912713	4.36972	2.60302	4.55514	1.74636	2.74141	3.73751	2.95397	20.4465	22.2728	20.2064	6.81091	20.0763	11.6007	10.6288	12.3915	13.2167	12.2676	12.6751	3.43376	6.82827	4.65494	9.34058	5.22611	2.3344	5.84158		0.312358	0.577529	0.40225	0.198249	0.205556	1.10934	0.891027	2.12491	1.01125	0.966677	1.21898	2.98284	1.3266	1.77851	3.8941	4.11364
68.8206		2.32759	4.78688	2.395	3.19827	0.971104	0.920472	4.37428	2.63897	4.52184	1.76697	2.74646	3.73415	2.98243	20.3846	22.2945	20.1628	6.88687	20.0036	11.5485	10.6868	12.3087	13.1782	12.2209	12.6335	3.42159	6.89842	4.66028	9.33184	5.21401	2.32612	5.83622		0.309049	0.585747	0.403727	0.191281	0.207844	1.12193	0.90156	2.14179	1.02674	0.976567	1.24921	2.99624	1.35061	1.7817	3.89285	4.0883
69.0166		2.32122	4.79576	2.36699	3.22283	0.961569	0.929612	4.37582	2.63278	4.52661	1.72965	2.73653	3.73128	2.98209	20.3434	22.1937	20.1796	6.97951	20.0431	11.4331	10.7956	12.2751	13.1667	12.241	12.6784	3.42556	6.99825	4.66048	9.41449	5.18994	2.32558	5.77716		0.310285	0.585231	0.400853	0.196168	0.212155	1.1271	0.897241	2.12865	1.02902	0.969745	1.23529	2.97968	1.34305	1.76383	3.92256	4.09149
69.2127		2.33729	4.85288	2.35851	3.28045	0.947886	0.926231	4.35988	2.67577	4.54895	1.69289	2.69436	3.68558	2.92893	20.4293	22.1816	20.2408	6.93837	20.0662	11.5123	10.7457	12.3339	13.1882	12.3267	12.7171	3.38093	7.02251	4.69599	9.44235	5.11438	2.32697	5.73951		0.312812	0.582472	0.393585	0.197116	0.211098	1.14286	0.900646	2.09914	1.01519	0.983496	1.17081	2.95374	1.31121	1.73003	3.8984	4.10015
69.4088		2.33558	4.92858	2.32732	3.29872	0.942666	0.923237	4.38269	2.6746	4.54067	1.67792	2.62033	3.60313	2.90346	20.5498	22.2428	20.3026	6.82491	20.0912	11.6937	10.6439	12.4473	13.2329	12.4463	12.7385	3.34878	7.07008	4.70339	9.39068	5.0521	2.31803	5.72954		0.313569	0.581962	0.396186	0.195317	0.207467	1.15641	0.92414	2.10446	1.02479	0.99189	1.15354	3.00398	1.32052	1.7435	3.84746	4.08763
69.6048		2.26208	4.91403	2.28314	3.25762	0.959773	0.930154	4.42379	2.61837	4.53221	1.65118	2.59355	3.57824	2.94398	20.517	22.3255	20.4836	6.83564	20.1929	11.6849	10.6324	12.4417	13.1384	12.4248	12.7034	3.35493	7.14797	4.64622	9.42556	5.0891	2.34336	5.70215		0.317045	0.576314	0.403	0.195518	0.207365	1.14575	0.917251	2.10544	1.03039	0.995084	1.19418	2.98713	1.33105	1.76172	3.8627	4.10352
69.8009		2.21197	4.80384	2.28814	3.2107	0.971015	0.920922	4.42097	2.60875	4.57039	1.61386	2.6283	3.63127	2.95663	20.4253	22.3705	20.6373	6.88683	20.2085	11.6361	10.6486	12.3237	12.8984	12.2777	12.5586	3.35478	7.14653	4.64336	9.49657	5.16515	2.36738	5.72442		0.315017	0.567845	0.401193	0.193773	0.205996	1.12432	0.886865	2.06171	1.00993	0.981825	1.22265	2.8978	1.31505	1.73287	3.8964	4.13135
69.997		2.18579	4.73363	2.31895	3.19912	0.972322	0.908591	4.43253	2.61729	4.57827	1.60384	2.66377	3.67878	2.9558	20.468	22.2925	20.5598	6.8441	20.1465	11.6881	10.653	12.2466	12.8291	12.2669	12.5127	3.37299	7.06853	4.69175	9.49132	5.16582	2.31815	5.79581		0.308941	0.565903	0.393914	0.190672	0.201448	1.11282	0.872322	2.04479	0.999211	0.92969	1.23104	2.91403	1.31419	1.71916	3.90359	4.1115
70.1931		2.2002	4.74147	2.33711	3.20488	0.97803	0.892318	4.45592	2.62713	4.49346	1.64334	2.69622	3.73577	3.03484	20.5758	22.3103	20.4118	6.78103	20.1185	11.6957	10.6387	12.2405	13.0237	12.3634	12.7065	3.3831	6.96173	4.67639	9.41452	5.11589	2.25972	5.78908		0.308097	0.563524	0.38667	0.197093	0.2039	1.10528	0.866858	2.0549	0.997447	0.911624	1.24485	3.01513	1.35746	1.74518	3.89545	4.13205
70.3891		2.27958	4.79215	2.33549	3.15832	0.990895	0.869585	4.45016	2.65501	4.44016	1.70431	2.71172	3.77639	3.06434	20.6534	22.3428	20.3952	6.79256	20.1197	11.5788	10.5711	12.2899	13.1583	12.399	12.8383	3.35826	6.96382	4.61983	9.39006	5.13398	2.25637	5.81227		0.306205	0.557993	0.381451	0.200868	0.208757	1.11052	0.845012	2.0581	0.999244	0.95474	1.25898	3.09314	1.40302	1.78473	3.90485	4.1676
70.5852		2.30538	4.8015	2.31801	3.10976	0.977619	0.873328	4.44646	2.67161	4.49361	1.69957	2.67512	3.72732	2.99505	20.5479	22.2326	20.4245	6.858	20.1077	11.4461	10.5549	12.3073	13.0908	12.3836	12.7395	3.35465	7.01484	4.61168	9.41905	5.24513	2.28669	5.84513		0.299281	0.561117	0.381803	0.189018	0.20154	1.13644	0.850876	2.07549	1.00924	0.979102	1.26023	3.0713	1.39236	1.79851	3.95936	4.18006
70.7813		2.25517	4.74885	2.32455	3.13893	0.945011	0.90063	4.46483	2.67422	4.55295	1.62981	2.61596	3.65282	2.89702	20.4138	22.2235	20.4312	6.8617	20.1176	11.431	10.5536	12.3166	13.0643	12.424	12.7371	3.36919	7.03857	4.63939	9.41663	5.31027	2.30857	5.79815		0.297092	0.561786	0.386531	0.183004	0.189714	1.14844	0.894598	2.1006	1.01379	0.967632	1.24123	2.98994	1.35488	1.77532	3.97962	4.21465
70.9773		2.22448	4.74303	2.33956	3.2289	0.935991	0.915717	4.47503	2.66179	4.5439	1.59185	2.60354	3.60233	2.83558	20.4779	22.2661	20.4861	6.7683	20.0804	11.5161	10.52	12.37	13.1538	12.4765	12.8478	3.35594	7.06323	4.65322	9.45608	5.31887	2.3194	5.79331		0.302412	0.552199	0.388213	0.187583	0.188935	1.13246	0.903824	2.12173	1.00698	0.958477	1.24134	2.98539	1.35544	1.77076	3.95689	4.19356
71.1734		2.23392	4.80183	2.35569	3.282	0.946946	0.909821	4.43792	2.60443	4.49424	1.5893	2.64368	3.58654	2.84482	20.5355	22.2209	20.5656	6.71824	19.9577	11.5727	10.5426	12.4068	13.135	12.4158	12.8729	3.35506	7.10733	4.66193	9.51959	5.3147	2.34338	5.81915		0.3039	0.543429	0.382541	0.186695	0.193518	1.11983	0.899438	2.10205	1.01672	0.960981	1.26002	3.05391	1.38692	1.78807	3.94673	4.16775
71.3695		2.25419	4.86311	2.37254	3.26187	0.969594	0.900515	4.42164	2.56289	4.46366	1.60157	2.66315	3.60053	2.86297	20.4879	22.2121	20.6189	6.7782	19.9348	11.5693	10.558	12.3789	13.0475	12.4079	12.8216	3.41536	7.17257	4.68968	9.51322	5.28128	2.35613	5.82341		0.300766	0.543154	0.379873	0.18008	0.194054	1.12133	0.921788	2.06712	1.04151	0.965267	1.25571	3.06179	1.37076	1.77514	3.92558	4.19715
71.5656		2.2659	4.91328	2.37652	3.26289	0.987837	0.900042	4.46522	2.60873	4.50831	1.62579	2.67085	3.63468	2.83638	20.3785	22.2778	20.6418	6.83912	19.9589	11.5587	10.6225	12.2426	13.0739	12.4596	12.7603	3.47808	7.16874	4.69016	9.51799	5.28734	2.30584	5.8159		0.302224	0.547141	0.386901	0.178089	0.194938	1.1239	0.926205	2.07594	1.04483	0.971461	1.23453	3.00228	1.3361	1.75095	3.90851	4.21361
71.7616		2.29989	4.94282	2.38117	3.25007	0.975538	0.913759	4.48625	2.64993	4.57995	1.64048	2.68654	3.67616	2.81432	20.3832	22.2589	20.6334	6.8178	20.0021	11.5884	10.7728	12.0912	13.0912	12.4083	12.6762	3.45004	7.12566	4.63345	9.50412	5.31451	2.27713	5.781		0.305681	0.54856	0.388399	0.183708	0.194066	1.12043	0.915313	2.09375	1.02998	0.972203	1.2134	2.98487	1.35561	1.74831	3.87535	4.20464
71.9577		2.3191	4.94628	2.35338	3.20832	0.951868	0.921953	4.50951	2.65014	4.58158	1.64172	2.67786	3.66555	2.83187	20.4314	22.2006	20.6324	6.78191	20.0699	11.6196	10.8227	12.1107	12.9937	12.3726	12.6072	3.40637	7.07343	4.59707	9.40344	5.28888	2.30102	5.7488		0.30732	0.551265	0.383781	0.191579	0.189427	1.1209	0.897497	2.10393	1.01856	0.964374	1.2157	3.01021	1.39448	1.7566	3.83346	4.14158
72.1538		2.28277	4.95745	2.31483	3.2219	0.953336	0.908718	4.52419	2.67993	4.5715	1.61132	2.65639	3.63785	2.86061	20.4962	22.3151	20.6706	6.76355	20.0748	11.554	10.6922	12.2192	12.8893	12.3992	12.6036	3.42213	7.0597	4.6074	9.30812	5.23379	2.28029	5.76103		0.307911	0.556618	0.384373	0.19823	0.18713	1.12356	0.868803	2.10515	1.00582	0.990729	1.23633	3.02752	1.40773	1.76869	3.86075	4.05989
72.3498		2.28221	4.98107	2.32127	3.23705	0.95306	0.908627	4.49153	2.70933	4.57818	1.58973	2.64836	3.63515	2.89953	20.6719	22.3482	20.6609	6.77467	20.0441	11.4476	10.5829	12.2091	12.8377	12.3704	12.5435	3.4317	7.09115	4.61122	9.28375	5.22457	2.26094	5.76186		0.302972	0.560225	0.387878	0.198599	0.190835	1.10945	0.864414	2.07739	0.984069	0.999623	1.2348	3.03805	1.38207	1.77241	3.90145	4.06825
72.5459		2.33361	4.94521	2.36808	3.20932	0.927505	0.91729	4.48316	2.68226	4.56621	1.63319	2.64377	3.62595	2.9033	20.6862	22.1385	20.6676	6.79125	19.9933	11.44	10.597	12.2098	12.8754	12.3041	12.4855	3.39749	7.12453	4.6308	9.39841	5.27471	2.28459	5.74838		0.297154	0.560634	0.386027	0.195634	0.197074	1.08685	0.866583	2.04524	0.97506	0.966447	1.21092	3.02568	1.36532	1.77064	3.90653	4.15947
72.742		2.35348	4.84054	2.37411	3.20434	0.885856	0.88529	4.42944	2.59073	4.47181	1.64388	2.62628	3.60177	2.84341	20.6317	22.033	20.7553	6.68874	19.9068	11.4807	10.5581	12.2717	12.9162	12.329	12.5339	3.34661	7.15134	4.70526	9.5113	5.32903	2.2791	5.78602		0.295009	0.560318	0.380767	0.191386	0.198934	1.08903	0.873138	2.03059	0.984372	0.966118	1.2019	3.02631	1.38527	1.78376	3.91131	4.19956
72.938		2.29922	4.75462	2.33407	3.20807	0.884009	0.856563	4.36583	2.54519	4.364	1.5911	2.62178	3.59776	2.81748	20.6761	22.1265	20.6952	6.56204	19.7992	11.3762	10.4493	12.2757	12.8406	12.343	12.6284	3.36823	7.10526	4.70434	9.4684	5.3115	2.26161	5.79217		0.297914	0.558232	0.384219	0.181321	0.197164	1.11039	0.893582	2.04105	0.989302	0.98177	1.20639	3.09176	1.39398	1.78748	3.91871	4.19436
73.1341		2.24487	4.72538	2.32232	3.18962	0.951273	0.878708	4.40594	2.57405	4.45008	1.57448	2.61976	3.63216	2.84818	20.6809	22.2518	20.6591	6.54539	19.7184	11.2823	10.383	12.2076	12.8283	12.2609	12.6984	3.4402	7.13342	4.63315	9.45413	5.26192	2.28755	5.72392		0.300674	0.55547	0.382569	0.168467	0.193931	1.10722	0.871105	2.07051	0.978162	0.968445	1.21605	3.11122	1.38071	1.77014	3.91891	4.23421
73.3302		2.25931	4.73662	2.33229	3.17147	0.956525	0.896905	4.40333	2.56411	4.5338	1.60116	2.61288	3.6465	2.83773	20.6455	22.3688	20.7626	6.62039	19.8307	11.3064	10.4136	12.155	12.9003	12.2855	12.6985	3.40141	7.11629	4.65354	9.53773	5.29576	2.30662	5.69036		0.296855	0.554088	0.375126	0.163582	0.194251	1.08324	0.843064	2.07195	0.967572	0.967733	1.25616	3.05869	1.38442	1.77508	3.88577	4.25703
73.5263		2.27548	4.75042	2.33052	3.16065	0.893696	0.868404	4.34296	2.54723	4.43492	1.62697	2.61841	3.64502	2.80379	20.6131	22.4336	20.7331	6.65897	19.9783	11.2611	10.493	12.1646	12.8283	12.3586	12.6769	3.33436	6.98198	4.67875	9.5096	5.31657	2.27435	5.70205		0.294105	0.553216	0.374609	0.168244	0.196321	1.08253	0.861054	2.07001	0.981562	1.00359	1.27805	3.01194	1.39886	1.78801	3.87143	4.26039
73.7223		2.26264	4.77662	2.30624	3.20053	0.874414	0.841076	4.37739	2.59735	4.34184	1.60919	2.63205	3.6574	2.7981	20.5816	22.3285	20.6831	6.63874	19.9247	11.1951	10.536	12.1447	12.7807	12.2912	12.6945	3.3272	7.05733	4.62629	9.41833	5.28742	2.28121	5.7127		0.293494	0.552656	0.372752	0.168987	0.194257	1.10699	0.879741	2.10335	0.978269	1.02273	1.24375	2.97039	1.38349	1.78183	3.93951	4.2622
73.9184		2.29207	4.81843	2.28596	3.25712	0.895594	0.852681	4.48104	2.6596	4.42657	1.57978	2.65486	3.64403	2.83675	20.5753	22.1748	20.7915	6.69823	19.861	11.208	10.5136	12.0438	12.8036	12.2847	12.6652	3.30029	7.18651	4.58369	9.43328	5.29289	2.32802	5.73574		0.290118	0.553192	0.372454	0.162056	0.193812	1.10991	0.889487	2.09941	0.962276	1.01791	1.21835	2.96946	1.36812	1.77701	3.99068	4.23408
74.1145		2.33613	4.80367	2.2788	3.23869	0.930293	0.874576	4.52306	2.6664	4.55028	1.59333	2.63775	3.57801	2.87811	20.5407	22.2408	20.9143	6.72379	19.8652	11.3396	10.4428	11.9987	12.7616	12.405	12.5878	3.29385	7.12667	4.60114	9.46262	5.3092	2.30249	5.81475		0.28654	0.559604	0.376129	0.163785	0.193841	1.08713	0.885698	2.03477	0.968702	1.01066	1.23561	3.00186	1.37916	1.78516	3.95567	4.19772
74.3105		2.33737	4.77749	2.28852	3.18966	0.943386	0.894613	4.50508	2.69194	4.5009	1.62625	2.57473	3.5203	2.81999	20.5009	22.3882	20.7889	6.5719	19.9212	11.4935	10.3925	12.1415	12.7755	12.4536	12.6478	3.30061	7.02229	4.61217	9.45629	5.33237	2.2538	5.85145		0.287376	0.564862	0.38174	0.175709	0.191118	1.08709	0.88919	2.03166	0.95453	1.00117	1.26295	3.00525	1.40167	1.79214	3.88325	4.17442
74.5066		2.30958	4.79151	2.32115	3.18086	0.919409	0.898839	4.47963	2.69994	4.38758	1.63742	2.53991	3.54	2.73827	20.5131	22.4667	20.6123	6.46507	19.9953	11.4453	10.4175	12.272	12.7466	12.5343	12.7548	3.29279	6.99114	4.56329	9.4905	5.37213	2.21163	5.75026		0.290385	0.556481	0.382869	0.180555	0.185388	1.10072	0.899556	2.0898	0.932909	0.997214	1.2517	2.96809	1.41506	1.79448	3.85648	4.14423
74.7027		2.28191	4.81104	2.33232	3.18536	0.900989	0.878845	4.45708	2.6215	4.39582	1.60897	2.52336	3.58145	2.73375	20.5589	22.4865	20.6561	6.55469	19.9689	11.3095	10.462	12.3201	12.7449	12.6739	12.6862	3.31571	6.97541	4.54166	9.51187	5.35903	2.22032	5.68377		0.292189	0.549246	0.377823	0.179489	0.184359	1.09239	0.866294	2.09609	0.926787	1.01224	1.2212	2.96198	1.39873	1.79687	3.89792	4.11777
74.8987		2.29198	4.84383	2.29078	3.18821	0.910703	0.877943	4.50013	2.59715	4.49007	1.57051	2.48758	3.5726	2.74386	20.617	22.5362	20.7466	6.60167	19.8792	11.2823	10.4922	12.3445	12.8243	12.5968	12.7575	3.3595	6.94229	4.5932	9.42779	5.3303	2.2684	5.72583		0.292685	0.553816	0.373829	0.171292	0.192077	1.07969	0.844966	2.07646	0.929145	1.01578	1.21266	2.99139	1.36863	1.76941	3.91532	4.13888
75.0948		2.29748	4.82716	2.26294	3.20037	0.917535	0.885136	4.55197	2.61728	4.52555	1.55183	2.49671	3.55169	2.70952	20.6301	22.5801	20.8749	6.57747	19.8304	11.3415	10.5096	12.3168	12.8011	12.4602	13.0567	3.35819	6.87893	4.65065	9.34311	5.33006	2.2578	5.73677		0.293413	0.556594	0.368318	0.162025	0.192972	1.09288	0.867554	2.06696	0.945052	0.995757	1.20224	2.98686	1.34564	1.71007	3.87198	4.13821
75.2909		2.25754	4.76951	2.28308	3.18772	0.921079	0.870577	4.51501	2.61053	4.47223	1.54127	2.55188	3.56549	2.68337	20.6244	22.4921	20.9912	6.58744	19.708	11.3401	10.3855	12.4677	12.9126	12.5465	13.2552	3.28682	6.85077	4.68078	9.33865	5.30773	2.26647	5.70924		0.29346	0.557299	0.366396	0.162504	0.187745	1.10454	0.876586	2.05011	0.96479	0.976688	1.18024	2.98237	1.34767	1.68783	3.85792	4.16753
75.4869		2.22407	4.76634	2.31075	3.16571	0.93617	0.871039	4.51527	2.64435	4.41888	1.55051	2.58806	3.59074	2.70414	20.5448	22.4241	20.9936	6.55027	19.5826	11.2174	10.2804	12.7176	13.095	12.6363	13.3706	3.24403	6.90042	4.61853	9.31386	5.28909	2.28429	5.69395		0.29129	0.55823	0.371841	0.165484	0.188866	1.08884	0.865048	2.02887	0.970927	0.950973	1.18065	3.00678	1.3624	1.72714	3.92725	4.26658
75.683		2.20072	4.80729	2.31759	3.17497	0.951606	0.880943	4.5663	2.69052	4.44316	1.5897	2.58582	3.61562	2.72369	20.5068	22.3547	21.0087	6.57437	19.6145	11.1655	10.3329	12.6562	13.0425	12.6258	13.3478	3.27272	6.96242	4.50361	9.25792	5.22222	2.27775	5.65022		0.289571	0.55682	0.374594	0.166535	0.193125	1.07957	0.851107	1.99899	0.939283	0.929179	1.19821	3.03223	1.37649	1.76166	3.9839	4.29764
75.8791		2.20446	4.83616	2.32931	3.19509	0.939602	0.87294	4.54727	2.7082	4.48077	1.62525	2.55723	3.6195	2.72802	20.5775	22.3399	21.041	6.65438	19.6502	11.1163	10.2964	12.4391	12.8736	12.5975	13.2027	3.29345	7.02286	4.5042	9.2402	5.14512	2.30788	5.66432		0.287045	0.554853	0.369111	0.161992	0.192761	1.08346	0.854409	1.98464	0.905648	0.934395	1.21667	3.04444	1.39279	1.76359	3.93361	4.24864
76.0752		2.24758	4.77399	2.34842	3.19107	0.90762	0.862081	4.54108	2.68939	4.48575	1.62758	2.53957	3.59571	2.718	20.5437	22.3914	21.037	6.61759	19.5963	11.0311	10.2021	12.3636	12.7918	12.5033	13.0651	3.28764	6.94939	4.55062	9.24759	5.17158	2.30382	5.73772		0.283567	0.55613	0.357565	0.161492	0.188117	1.08936	0.886342	2.00539	0.919727	0.945443	1.23228	3.05108	1.40083	1.76178	3.8461	4.21615
76.2712		2.2332	4.70914	2.3143	3.19991	0.914899	0.847011	4.57687	2.66844	4.44461	1.59442	2.49985	3.56744	2.70101	20.5143	22.2916	20.9584	6.56023	19.5089	11.0398	10.1915	12.3715	12.9084	12.4806	12.9435	3.27944	6.77238	4.53151	9.32173	5.2315	2.23843	5.75495		0.284716	0.557288	0.355173	0.172312	0.185707	1.07444	0.889466	2.01303	0.935556	0.932669	1.22897	3.06394	1.40559	1.76435	3.85379	4.25104
76.4673		2.19696	4.71792	2.30548	3.21776	0.932365	0.841384	4.55136	2.66625	4.38649	1.55642	2.46414	3.54984	2.72643	20.608	22.1994	20.8246	6.48433	19.5242	11.0726	10.1907	12.4461	13.0463	12.6136	12.9208	3.27333	6.73666	4.52313	9.39521	5.27914	2.20656	5.73482		0.28644	0.553875	0.364712	0.174569	0.185878	1.04778	0.852932	2.01826	0.939448	0.939353	1.21887	3.06301	1.39083	1.74993	3.91462	4.31157
76.6634		2.2046	4.68478	2.36144	3.19615	0.93202	0.868883	4.51308	2.62149	4.38964	1.53966	2.49222	3.57212	2.78565	20.5996	22.302	20.8631	6.38957	19.4701	11.066	10.158	12.5869	13.0352	12.6957	12.9904	3.24411	6.76618	4.54244	9.30436	5.34934	2.21116	5.69655		0.285617	0.559486	0.368899	0.163927	0.184879	1.05567	0.846368	2.05871	0.950776	0.973653	1.22008	3.03873	1.38951	1.73873	3.93029	4.32309
76.8594		2.19511	4.65406	2.33239	3.1934	0.94742	0.878268	4.53439	2.60254	4.432	1.55268	2.54605	3.6055	2.79948	20.5769	22.449	21.0885	6.41622	19.3143	11.0171	10.0867	12.5753	12.9826	12.5597	13.04	3.20357	6.79202	4.54728	9.19268	5.36553	2.20208	5.67091		0.285932	0.565621	0.368741	0.15236	0.181582	1.08215	0.872205	2.08599	0.941642	0.96748	1.22628	3.02143	1.42426	1.75267	3.94038	4.28594
77.0555		2.22681	4.70748	2.23902	3.20882	0.947443	0.863694	4.55649	2.62575	4.40882	1.57363	2.57546	3.58599	2.74599	20.7242	22.4635	21.2311	6.4237	19.3967	11.029	10.0877	12.3925	12.9065	12.4188	12.9823	3.20652	6.93528	4.5426	9.21802	5.27102	2.19002	5.71379		0.279435	0.557884	0.366273	0.144384	0.17674	1.09409	0.88571	2.05665	0.924548	0.96355	1.2342	3.01909	1.41996	1.74907	3.921	4.26086
77.2516		2.26726	4.77194	2.24153	3.17137	0.922567	0.85768	4.52889	2.61326	4.35138	1.56812	2.53665	3.55787	2.6596	20.7202	22.4846	21.1986	6.40512	19.5868	11.1028	10.1975	12.2387	12.7714	12.4575	12.9192	3.24476	7.01605	4.51996	9.25546	5.23322	2.22238	5.75448		0.271144	0.546005	0.36241	0.145403	0.178641	1.09802	0.881231	2.02923	0.91533	0.990445	1.23781	3.00639	1.39711	1.74013	3.82974	4.20877
77.4476		2.24363	4.82366	2.31513	3.1601	0.910353	0.832572	4.50028	2.61427	4.39585	1.55274	2.48522	3.58331	2.66288	20.6826	22.62	21.1158	6.39944	19.5832	11.1024	10.1914	12.1854	12.6645	12.4953	12.9724	3.28262	6.91599	4.53684	9.27662	5.28048	2.26842	5.72928		0.27651	0.544306	0.366749	0.155257	0.181482	1.09628	0.869497	2.01968	0.896237	0.97727	1.21629	2.98297	1.42175	1.74888	3.76955	4.14188
77.6437		2.23214	4.80877	2.37913	3.1949	0.909105	0.81779	4.50306	2.67251	4.48258	1.54388	2.48662	3.56822	2.73991	20.8358	22.7027	21.1351	6.37372	19.4591	11.1581	10.1029	12.2718	12.6306	12.4756	13.0632	3.29219	6.88967	4.56118	9.31408	5.33234	2.29441	5.72327		0.28535	0.557009	0.372747	0.16394	0.176283	1.08219	0.852087	1.97991	0.887592	0.941504	1.19816	2.95551	1.44999	1.73817	3.79667	4.13009
77.8398		2.18762	4.76226	2.36499	3.16779	0.906755	0.835845	4.50445	2.68554	4.51023	1.52689	2.49204	3.46818	2.70488	20.9108	22.8537	21.2036	6.45542	19.5394	11.253	10.0945	12.4118	12.6772	12.4485	13.1538	3.28278	6.95871	4.55309	9.34142	5.37384	2.29252	5.76344		0.281196	0.56931	0.367503	0.164437	0.173658	1.07102	0.844358	1.96297	0.904839	0.913719	1.19773	2.95665	1.43387	1.71688	3.82398	4.10678
78.0359		2.17894	4.78091	2.27451	3.14744	0.913019	0.846637	4.48901	2.63988	4.49942	1.50942	2.49488	3.44154	2.66354	20.8234	23.006	21.2392	6.49704	19.7714	11.1658	10.1187	12.4636	12.7732	12.4425	13.1929	3.31599	6.91022	4.60618	9.35856	5.37972	2.22053	5.76012		0.273088	0.569581	0.36158	0.160772	0.173235	1.07317	0.842548	1.99448	0.902021	0.909263	1.19649	2.99133	1.40914	1.71826	3.81262	4.04083
78.2319		2.24307	4.77173	2.2415	3.15177	0.930522	0.830559	4.47031	2.62763	4.50323	1.51023	2.52625	3.48813	2.70956	20.7622	22.8427	21.2956	6.41729	19.8925	11.0412	10.1586	12.4427	12.8183	12.4892	13.1907	3.35881	6.82743	4.63419	9.34865	5.3622	2.16526	5.67723		0.276824	0.556281	0.36527	0.164029	0.17434	1.06049	0.851766	2.01078	0.888965	0.917351	1.20729	2.98674	1.39659	1.73956	3.8039	4.01782
78.428		2.25171	4.7613	2.27893	3.14091	0.924027	0.817708	4.51038	2.5998	4.49108	1.53386	2.57794	3.47528	2.72452	20.7745	22.6993	21.4163	6.34395	19.8473	11.0238	10.2444	12.4776	12.8766	12.5753	13.1867	3.34107	6.88184	4.60356	9.36163	5.29931	2.20428	5.62942		0.282176	0.546956	0.368352	0.168407	0.179158	1.02676	0.867452	1.98185	0.891856	0.892389	1.21166	2.94903	1.38282	1.74308	3.79962	4.10307
78.6241		2.22187	4.78069	2.29542	3.17452	0.905991	0.833752	4.5654	2.54771	4.40669	1.55164	2.59486	3.46047	2.68831	20.7789	22.7422	21.5182	6.34116	19.6951	10.9991	10.2869	12.5298	12.9868	12.5797	13.1108	3.26036	6.89436	4.57877	9.345	5.23792	2.26269	5.64366		0.281997	0.551511	0.363381	0.158597	0.178249	1.0181	0.856772	1.95318	0.879441	0.90752	1.22753	2.94812	1.38129	1.72296	3.78737	4.16996
78.8201
79.0162
79.2123
79.4083
79.6044
79.8005
79.9966
80.1926
80.3887
80.5848
80.7808
80.9769
81.173
81.3691
81.5651
81.7612
81.9573
82.1533
82.3494
82.5455
82.7415
82.9376
83.1337
83.3298
83.5258
83.7219
[truncated: 11 more columns]

## Sheet: Foglio3
Panel (b)
SECOND ORDER		MT O2-	dF/F0 traces
Time (s)		Control n = 43																																												Tg n = 34
0		0.0158404	-0.00423072	-0.0202312	0.0356801	-0.0199562	0.0381517	0.00524241	0.00621781	-0.00768738	-0.0318812	0.086697	-0.0171146	0.0909713	-0.0271421	-0.0145871	0.0421735	0.0193276	-0.00602973	0.0289203	0.00195278	-0.0371396	0.0124228	0.0141225	-0.0278443	0.0314756	-0.0352614	0.0383996	0.0111721	0.0262668	-0.00702838	-0.00118379	-0.00223727	0.0783378	-0.0353668	-0.0668408	0.0569403	0.0160543	2.80235e-05	-0.0123209	0.0219826	0.12113	0.0675883	0.0182585		0.00202738	0.000107128	0.00207207	0.00755584
[truncated: 427 more rows]
[truncated: 30 more columns]

## Sheet: Foglio5
Panel (b)
THIRD ORDER		MT O2-	dF/F0 traces
Time (s)		Control n = 36																																					Tg n = 31
[truncated: 428 more rows]
[truncated: 20 more columns]

## Sheet: Foglio6
Panel (b)
FOURTH ORDER		MT O2-	dF/F0 traces
Time (s)		Control n = 18																			Tg n = 27
[truncated: 428 more rows]

## Sheet: Foglio8
Panel (c)
Area (a.u.) subtended by time derivative of signals											Mean areas
HIT CELL		FIRST ORDER		SECOND ORDER		THIRD ORDER		FOURTH ORDER			Order	Control	s.e.m.	Tg	s.e.m.	p-values
[truncated: 44 more rows]
