# Supplementary material for: Photosensitizer Activation Drives Apoptosis by Interorganellar Ca2+ Transfer and Superoxide Production in Bystander Cancer Cells
Source: Cells. 2019 Sep 29;8(10):1175. doi: 10.3390/cells8101175 (PMC6829494; doi:10.3390/cells8101175)
Supplement: Supplementary file 1 [file cells-08-01175-s001.zip › SupplementaryFilesRevised/FigureDataSourceWithDescriptions/Data_Figure7.xlsx]

## Sheet: Foglio1
Panel (a)
HIT CELL
Time (s)		dF/F0 traces n = 6							average	s.e.m.	Control
0		-0.0028635	-0.00780232	-0.00483047	-0.0011012	-0.0116101	0.000576349		-0.00460521	0.0018394	0.00289732
0.25		-0.00361863	-0.00204539	0.000702214	-0.000730234	0.00533091	-0.000210954		-9.53485e-05	0.00124784	0.00552212
0.5		-0.00131272	-0.000243359	0.00139919	-0.000552864	0.00771442	0.000145401		0.00119168	0.00135473	0.00127412
0.75		0.00458507	-0.00170126	0.000675257	-0.000853428	0.00383457	0.000610313		0.00119175	0.00102723	0.00364777
1		0.00645018	-0.00192116	9.31126e-06	-0.000870927	0.00172447	5.47782e-05		0.000907777	0.00121225	-0.000305374
1.25		0.00244859	0.00249044	-7.56161e-06	-0.000619439	0.000420303	-0.000188103		0.000757372	0.000558332	0.000872941
1.5		-0.000385372	0.00637997	0.000884182	0.000705554	0.0011119	-0.000267453		0.0014048	0.00102631	-0.00387459
1.75		0.000801622	0.0061477	0.00132423	0.00177173	0.00181326	-0.000956898		0.00181694	0.000961342	-0.000553791
2		0.00182192	0.00302463	0.000175667	0.00176065	-0.000503412	-0.000535681		0.000957294	0.00059555	0.000963918
2.25		0.000139175	0.0045873	-0.00124652	0.00111488	-0.00233824	0.000157493		0.000402346	0.000972631	-0.000628935
2.5		-0.0031019	0.00652198	-0.000571176	0.00070671	-0.00214809	-0.000688534		0.000119832	0.00139027	0.00229418
2.75		-0.00384295	-0.000249853	0.000661718	0.00140172	-0.00231068	-0.00143624		-0.000962716	0.000797381	-0.0053976
3		-0.00313738	-0.00386567	0.00224135	0.00140149	-0.0021811	-0.000734968		-0.00104605	0.00100841	-0.00194276
3.25		-0.003483	-0.00168492	0.00237064	0.000780277	-0.00144235	0.000702679		-0.000459446	0.000866152	-0.00150598
3.5		-0.000983672	-0.00214039	0.000424261	-0.000529878	-0.00151194	0.00169267		-0.000508158	0.000566021	-0.000497276
3.75		0.00262587	-0.00287301	0.000739586	-0.00171986	-0.00295421	0.00131036		-0.000478545	0.000961331	-0.00417786
4		0.00318385	-0.00247111	0.00164248	-0.00104233	-0.00341956	0.000495551		-0.00026852	0.00102524	-0.00389851
4.25		0.00280411	0.00116389	0.00185911	-0.000657145	-0.0023057	0.000347654		0.000535318	0.000748855	0.00353898
4.5		0.00249457	0.0022151	0.00174139	-0.00177706	-0.00164597	0.000163531		0.000531927	0.000782266	-0.00145489
4.75		0.000647103	-0.0013686	-0.000693813	-0.0022938	-0.000469635	0.000178455		-0.000666715	0.000432822	-0.00538481
5		-0.00123955	-0.00189375	-0.0019491	-0.00063469	6.71736e-05	0.0003144		-0.000889252	0.000395109	0.00125914
5.25		0.000195979	-0.00128342	-0.00140413	0.000476627	-0.00125609	0.000141289		-0.000521625	0.000358214	-0.00179622
5.5		0.00167114	-0.000391278	-0.00167106	0.000651579	-0.00163467	-0.000193709		-0.000261334	0.000531121	-0.000668647
5.75		-0.0013913	-4.28791e-06	-0.00156424	0.00155437	-0.00107189	-0.00111899		-0.000599389	0.000484567	-0.000550664
6		-0.00380987	-1.17991e-05	-0.0018439	0.000363018	-0.00028257	-0.00119965		-0.0011308	0.000629652	-0.00340294
6.25		-0.00305242	0.00224107	-0.00303606	-0.00166079	0.000603019	4.15548e-06		-0.000816838	0.000869404	-0.00207518
6.5		-0.000182845	0.00358135	-0.00357989	-0.00138563	-0.000311521	0.000546494		-0.000222006	0.000960816	-0.00283177
6.75		0.00178532	0.00214815	-0.00200631	-0.00126196	-0.00154106	0.000603352		-4.54192e-05	0.000733627	0.00198074
7		0.00104623	0.00211212	0.00048871	-0.00203184	-0.000280941	0.000816294		0.000358429	0.000574377	-0.00120303
7.25		7.50906e-05	0.000824416	0.00105539	-0.00097588	0.00164902	0.000120694		0.000458122	0.000375325	-0.000578209
7.5		-0.0013769	-0.00322825	0.000972288	0.00103439	0.00168598	-0.00105565		-0.000328023	0.0007669	-0.00247166
7.75		-0.000907489	-0.00353086	0.000992417	0.00211956	0.00228767	-0.000829429		2.19776e-05	0.000907128	-0.0011721
8		-0.000490586	-0.00265434	0.00162558	0.00229281	0.00299232	-5.46048e-05		0.00061853	0.00085337	-0.0022952
8.25		-0.00175963	-0.00497614	0.00236398	0.00147123	0.001618	0.000197746		-0.000180803	0.00112653	0.000211059
8.5		2.17866e-05	-0.00619955	-0.00118053	-0.000245199	0.000705347	0.000278292		-0.00110331	0.00105135	-0.00289605
8.75		0.00167903	-0.00298966	-0.003401	-0.00171805	0.000275453	-0.000100132		-0.00104239	0.000813267	-0.00254412
9		-0.000879124	-0.0015768	-0.00140832	-0.00136605	0.000556904	-1.14187e-05		-0.000780802	0.000354071	-0.0046047
9.25		-0.0012016	-0.00506054	-0.000847728	0.00027508	0.00192168	0.000306304		-0.000767802	0.000967761	-0.00170485
9.5		0.000563599	0.000757627	0.000478189	0.00140102	0.0018102	-0.000295271		0.000785894	0.000302291	-0.00271801
9.75		0.00398022	0.0186901	0.00818328	0.00314285	0.00309084	0.000288686		0.00622933	0.00270071	-0.00181267
10		0.0137263	0.029654	0.017279	0.00778139	0.00899995	0.00312785		0.0134281	0.00381133	-0.0023339
10.25		0.0201673	0.0322317	0.0202081	0.0125254	0.0149755	0.00654028		0.0177747	0.00356957	-0.00400222
10.5		0.0193872	0.0361061	0.0206496	0.0154737	0.0184786	0.00964386		0.0199565	0.00360667	-0.002075
10.75		0.018441	0.0390841	0.0201276	0.0194931	0.0230844	0.0122572		0.0220812	0.00369857	-0.00411364
11		0.0187558	0.0433037	0.0191375	0.0231505	0.0280896	0.0142583		0.0244492	0.00422262	-0.00290351
11.25		0.0200394	0.0475132	0.0198398	0.0241644	0.0309567	0.015497		0.0263351	0.00473945	0.00146805
11.5		0.0219406	0.0483776	0.022546	0.0258939	0.032859	0.0159547		0.0279286	0.00467195	-0.00178952
11.75		0.0222081	0.0510639	0.026176	0.0286985	0.0337423	0.0167533		0.0297737	0.00486447	-0.00173974
12		0.020034	0.0508637	0.0272923	0.029503	0.0332717	0.0188307		0.0299659	0.0047527	-0.00494819
12.25		0.0191134	0.0468751	0.0246333	0.0294881	0.0340366	0.0207182		0.0291441	0.00420477	-0.00376722
12.5		0.020012	0.0475958	0.0225478	0.030952	0.0374722	0.0214061		0.0299976	0.00445535	-0.00408173
12.75		0.019254	0.0492947	0.0242405	0.0317141	0.0403588	0.0216159		0.0310797	0.00481137	-0.00507277
13		0.0183017	0.0479786	0.0252163	0.0314022	0.0392403	0.0215989		0.030623	0.00461361	-0.00350592
13.25		0.0194773	0.0470458	0.0248386	0.0313489	0.0364847	0.0219459		0.0301902	0.00422866	-0.0044619
13.5		0.0199901	0.0470686	0.0246805	0.0309648	0.036649	0.0222846		0.0302729	0.00417953	0.000401624
13.75		0.0192059	0.0456286	0.0241281	0.0321276	0.0370494	0.0218483		0.029998	0.00414696	0.000826525
14		0.018141	0.0424661	0.0240279	0.0334934	0.0368131	0.0217991		0.0294568	0.00389791	-0.00403954
14.25		0.0165814	0.0409762	0.024529	0.0324786	0.0379486	0.0227291		0.0292071	0.00386819	-0.000631255
14.5		0.0167733	0.0406808	0.0271349	0.0305016	0.0373988	0.0233961		0.0293143	0.00361948	-0.0002567
14.75		0.0164953	0.0399517	0.0267394	0.02944	0.0357824	0.0226798		0.0285148	0.00349353	-0.00467499
15		0.0133372	0.0414228	0.022331	0.0302034	0.0341019	0.0220527		0.0272415	0.00408784	-0.00272618
15.25		0.0107951	0.042645	0.0230779	0.0309551	0.0315068	0.0225625		0.0269237	0.00439074	-0.00269499
15.5		0.00994859	0.0423716	0.0269373	0.0306402	0.0302603	0.0225961		0.0271257	0.00435974	0.00113173
15.75		0.0101148	0.040488	0.0260236	0.0302583	0.0293276	0.0223455		0.0264263	0.00409761	-0.000914381
16		0.011758	0.0360919	0.024333	0.029947	0.0289667	0.022342		0.0255731	0.00338688	-0.00423628
16.25		0.0113571	0.0341996	0.0259418	0.0299944	0.0310045	0.0219928		0.0257484	0.00335822	-0.00269381
16.5		0.00783342	0.035257	0.0250503	0.0310843	0.0305699	0.0213513		0.025191	0.00400432	-0.0021478
16.75		0.00605814	0.0352273	0.0227977	0.0309151	0.0276289	0.0204754		0.0238504	0.00417407	-0.00526068
17		0.00677188	0.0314428	0.0223846	0.0281901	0.0277345	0.0197921		0.0227194	0.00362483	-0.00485146
17.25		0.00863543	0.027494	0.0221563	0.0268001	0.0276985	0.019512		0.0220494	0.00300283	-0.00183942
17.5		0.00836114	0.026913	0.0202231	0.0269819	0.0252263	0.0200783		0.0212973	0.00288255	-0.00466149
17.75		0.00293433	0.0251533	0.0188048	0.0267634	0.0247279	0.020394		0.0197963	0.0035927	-0.00602354
18		-0.00352813	0.0214322	0.0203151	0.027386	0.0255472	0.019006		0.0183597	0.00456761	-0.00177404
18.25		-0.00362894	0.0205402	0.0200501	0.0279343	0.0262343	0.018623		0.0182922	0.00463622	-0.00254924
18.5		-1.60521e-06	0.0226698	0.0190426	0.0273173	0.0257472	0.0198345		0.0191016	0.0040409	-0.00352771
18.75		0.000370671	0.0243812	0.0186848	0.0270755	0.022461	0.0198047		0.0187963	0.00388887	-0.00437371
19		-0.00124819	0.022462	0.0168026	0.0285275	0.0209251	0.0193411		0.0178017	0.00413434	0.000255175
19.25		-0.00198835	0.018841	0.0158602	0.029519	0.0221191	0.0190997		0.0172418	0.00429043	-0.00201769
19.5		-0.00156187	0.0197449	0.0154697	0.0272033	0.0210466	0.0182092		0.0166853	0.00398234	-0.00378688
19.75		-0.0029031	0.0220621	0.0141052	0.0242909	0.019662	0.0170416		0.0157098	0.00400165	0.000156507
20		-0.00149217	0.0213034	0.0137407	0.0237205	0.0211822	0.0163611		0.0158026	0.00376636	-0.00236369
20.25		0.00338007	0.0207502	0.0136284	0.0246115	0.0204342	0.0162345		0.0165065	0.00305389	-0.00580012
20.5		0.00171874	0.0181238	0.0134291	0.0247094	0.016804	0.0159639		0.0151248	0.0030929	0.00339802
20.75		-0.00313468	0.0151031	0.0138003	0.0244022	0.0167856	0.0160109		0.0138279	0.00371791	-0.00355921
21		-0.00435164	0.0155752	0.0120058	0.0257058	0.018879	0.0160795		0.0139823	0.00411661	0.000441404
21.25		-0.00458528	0.0119008	0.00836261	0.0261996	0.0180623	0.0153052		0.0125409	0.00422636	-0.00140708
21.5		-0.00702685	0.00733829	0.00640662	0.0245871	0.0166968	0.0143917		0.0103989	0.00441918	-0.00223053
21.75		-0.00960207	0.00928733	0.00753283	0.0231599	0.0172516	0.0136326		0.0102104	0.00458089	-0.00300898
22		-0.0098824	0.0122477	0.0106717	0.0218103	0.0167715	0.0131985		0.0108029	0.00444414	-0.0017674
22.25		-0.01011	0.012778	0.0113818	0.0209723	0.0150648	0.0132988		0.0105643	0.00435529	-0.00148051
22.5		-0.00935112	0.0104089	0.0102494	0.0212201	0.0160279	0.0128899		0.0102409	0.00426195	-0.00211428
22.75		-0.0079291	0.00556774	0.0101442	0.0201235	0.0191337	0.0116391		0.00977986	0.00420089	-0.000193833
23		-0.00903443	0.00476926	0.00761894	0.0194004	0.0198853	0.0107079		0.00889124	0.00437627	-0.00241162
23.25		-0.012091	0.00717354	0.00472134	0.0203946	0.0178137	0.0110652		0.00817956	0.00474066	-0.00286805
23.5		-0.0138952	0.00444558	0.00255069	0.0208059	0.0165806	0.0116418		0.00702158	0.00505591	-0.00245805
23.75		-0.0137001	0.00117434	0.00264194	0.0203609	0.0164051	0.01157		0.0064087	0.00505695	-0.00771647
24		-0.0145249	0.00101358	0.00451963	0.0188922	0.0148643	0.010887		0.00594196	0.00488867	-0.00415929
24.25		-0.014791	0.000177545	0.00329375	0.0182214	0.0141244	0.0100078		0.00517232	0.00483325	-0.00318201
24.5		-0.0137423	0.000665024	0.00368741	0.0182165	0.0148004	0.00915956		0.00546445	0.00468515	-0.00283947
24.75		-0.0171679	0.000712343	0.00138762	0.0184401	0.0135232	0.00822564		0.00418683	0.0051074	-0.00427454
25		-0.0204095	-0.00277626	-0.00412647	0.0191657	0.0108566	0.00696441		0.00161243	0.00565502	-0.00232002
25.25		-0.0172952	-0.00499485	-0.00530608	0.0170614	0.0107028	0.00572786		0.000982653	0.00511495	-0.00274265
25.5		-0.0169397	-0.00117747	-0.00513268	0.0154546	0.0137046	0.00584585		0.00195921	0.00500828	-0.000167897
25.75		-0.0214898	-4.56537e-05	-0.00635633	0.0171298	0.0161079	0.00610259		0.00190809	0.00597358	-0.000698668
26		-0.0226231	-0.00440439	-0.00913452	0.0172308	0.0159202	0.00574927		0.000456379	0.00631613	-0.00590126
26.25		-0.0196317	-0.00510477	-0.00770253	0.0156494	0.0143751	0.00550366		0.000514859	0.00563039	0.000654315
26.5		-0.020078	-0.00152658	-0.00482999	0.0142764	0.0129431	0.00592134		0.0011177	0.00525259	-0.000921624
26.75		-0.0240331	-0.00103777	-0.00718648	0.0125408	0.0134087	0.006136		-2.86282e-05	0.00578798	-0.00229872
27		-0.0252301	-0.00500985	-0.010947	0.0115039	0.0136408	0.00477195		-0.00187838	0.00605944	-0.000779808
27.25		-0.0243249	-0.00511386	-0.0131062	0.0123331	0.0125717	0.00345689		-0.00236389	0.005995	-0.00284895
27.5		-0.0246743	-0.00627425	-0.0131432	0.0136255	0.0130925	0.00297935		-0.00239908	0.00619769	-0.00120552
27.75		-0.0265092	-0.0107012	-0.0128632	0.0132974	0.0138169	0.0023505		-0.00343478	0.00654518	-0.00025531
28		-0.0280806	-0.0109453	-0.0141092	0.0117214	0.0144234	0.00211539		-0.00414581	0.00671854	-0.00478313
28.25		-0.0291117	-0.0107118	-0.0152016	0.0103068	0.0145363	0.00222891		-0.00465887	0.00679607	-0.000591043
28.5		-0.0274766	-0.011589	-0.0139894	0.00988403	0.0134331	0.002092		-0.00460764	0.00642939	-0.000774602
28.75		-0.0248419	-0.0112296	-0.0125877	0.0094792	0.0135109	0.00253954		-0.00385493	0.00603148	-0.00395455
29		-0.0258529	-0.0113708	-0.013625	0.00814831	0.0145472	0.0031265		-0.00417111	0.00623621	-0.00545268
29.25		-0.0280666	-0.0119502	-0.0165298	0.00781598	0.0146533	0.00276126		-0.00521935	0.00664269	-0.00604354
29.5		-0.0285694	-0.0125227	-0.0202135	0.00760278	0.0138386	0.00178397		-0.00634669	0.00681278	-0.00187494
29.75		-0.0274196	-0.0146065	-0.0214939	0.00690404	0.0134826	0.000973647		-0.00702662	0.00673628	-0.00497033
30		-0.0274758	-0.016074	-0.0184678	0.00676832	0.0135161	0.000146854		-0.00693104	0.0065692	-0.00262967
30.25		-0.0304224	-0.0133855	-0.0191127	0.00645058	0.0135246	-0.000668876		-0.00726904	0.00677723	8.50623e-05
30.5		-0.0338234	-0.0129094	-0.0269907	0.00685476	0.0131131	-0.000843053		-0.00909978	0.00766375	-0.00348903
30.75		-0.033577	-0.0156007	-0.0314687	0.00773512	0.0116007	-0.000770672		-0.0103469	0.00798692	-0.00274339
31		-0.0316944	-0.0161804	-0.0284648	0.00791922	0.0120213	-0.00178926		-0.00969803	0.00757781	-0.00654153
31.25		-0.0317824	-0.0168232	-0.0257127	0.00740412	0.0136646	-0.00401929		-0.00954482	0.00745064	-0.00179387
31.5		-0.0330215	-0.0152588	-0.026522	0.00650163	0.015393	-0.00505201		-0.00965995	0.00768445	-0.00494317
31.75		-0.0379395	-0.0110082	-0.0273057	0.00544022	0.0185951	-0.00466735		-0.0094809	0.00849317	-0.00167404
32		-0.0426952	-0.00936514	-0.0261532	0.00490371	0.0182552	-0.00448971		-0.00992406	0.008909	-0.00282163
32.25		-0.0417442	-0.0153107	-0.0247047	0.00479673	0.0154988	-0.00465204		-0.0110194	0.00845306	5.85939e-05
32.5		-0.0367456	-0.0208314	-0.0239183	0.00371204	0.0153502	-0.00564376		-0.0113461	0.00788485	-0.00398422
32.75		-0.0335838	-0.0178804	-0.0234146	0.00258613	0.0156187	-0.00688021		-0.0105924	0.00734984	-0.00236569
33		-0.0355022	-0.0159467	-0.0250955	0.00354752	0.0144242	-0.00723069		-0.0109672	0.00751827	-0.00416692
33.25		-0.0370817	-0.0203869	-0.0283676	0.00404923	0.0142588	-0.00707655		-0.0124341	0.00803647	-0.000125126
33.5		-0.0358911	-0.0240482	-0.0301055	0.00196357	0.0162824	-0.00640407		-0.0130338	0.00829364	-0.00360419
33.75		-0.0348189	-0.0211485	-0.0322225	-4.86645e-05	0.0183664	-0.00558639		-0.0125764	0.00840126	-0.00418949
34		-0.034624	-0.0176582	-0.0341801	-0.000540292	0.0179373	-0.00636991		-0.0125726	0.00835287	-0.00415823
34.25		-0.0353844	-0.0179443	-0.0358317	-0.00109311	0.0160976	-0.00802066		-0.0136961	0.00828075	-0.00242277
34.5		-0.0383941	-0.0191641	-0.0378959	-0.00266269	0.0149269	-0.00821406		-0.015234	0.00852916	-0.00441378
34.75		-0.0418596	-0.0216106	-0.0385811	-0.00256662	0.0154826	-0.00857479		-0.016285	0.00901178	-0.00574491
35		-0.0421032	-0.0234173	-0.039007	-0.00200033	0.0177669	-0.0096105		-0.0163952	0.00938403	-0.00347704
35.25		-0.0409995	-0.022064	-0.0396807	-0.00333755	0.0181953	-0.00938865		-0.0162125	0.00930165	-0.00162383
35.5		-0.0441567	-0.0234867	-0.0410356	-0.00382205	0.0175045	-0.00925159		-0.0173747	0.00962755	-0.00316162
35.75		-0.0480718	-0.0260667	-0.0427332	-0.00407075	0.0180584	-0.0106335		-0.0189196	0.0102055	-0.00130158
36		-0.0465695	-0.0220665	-0.042378	-0.00443569	0.0188639	-0.0116556		-0.0180402	0.010017	-0.00332169
36.25		-0.0438359	-0.0179222	-0.0405777	-0.003914	0.0186663	-0.011402		-0.0164976	0.0095744	-0.00597748
36.5		-0.0441141	-0.0211654	-0.0412545	-0.00487148	0.0187885	-0.0116739		-0.0173818	0.00965438	-0.00453138
36.75		-0.0451914	-0.0242077	-0.0446931	-0.00566002	0.0201741	-0.0125225		-0.0186834	0.0102097	-0.0035448
37		-0.0455096	-0.0215101	-0.0454252	-0.00455328	0.0220832	-0.0128419		-0.0179595	0.0105441	-0.0048072
37.25		-0.0463125	-0.0205677	-0.0419028	-0.00395396	0.0234395	-0.0125473		-0.0169741	0.0105158	-0.00316144
37.5		-0.0471926	-0.0194366	-0.0406956	-0.0037885	0.0224645	-0.0128378		-0.0169145	0.0103735	-0.000574516
37.75		-0.0494082	-0.0162703	-0.0460398	-0.00458825	0.0221576	-0.013819		-0.0179946	0.0109327	-0.000727853
38		-0.0552453	-0.0165855	-0.0491255	-0.00679957	0.0230245	-0.0137149		-0.019741	0.0117851	-0.00501197
38.25		-0.0570257	-0.0180116	-0.0474196	-0.0068921	0.0201446	-0.0131098		-0.0203857	0.0114843	-0.00270183
38.5		-0.0538318	-0.0184082	-0.0483474	-0.00514321	0.0163796	-0.0137268		-0.020513	0.0108515	-0.00794505
38.75		-0.0531921	-0.0212929	-0.0484821	-0.00479569	0.0181382	-0.015016		-0.0207734	0.0109872	-0.00187101
39		-0.0518068	-0.0266873	-0.0460294	-0.00458568	0.0214545	-0.0155762		-0.0205385	0.0111173	-0.00496949
39.25		-0.0500988	-0.0262385	-0.0456332	-0.00472219	0.0207063	-0.0160683		-0.0203424	0.0108122	-0.00561534
39.5		-0.0524813	-0.0232396	-0.0495421	-0.00653955	0.0194711	-0.0168628		-0.0215324	0.0110652	-0.00453248
39.75		-0.0560151	-0.0230597	-0.0535743	-0.00766504	0.0207228	-0.0172205		-0.022802	0.0118389	-0.00230762
40		-0.0559835	-0.020653	-0.0567735	-0.00686577	0.0226706	-0.0177559		-0.0225602	0.0123916	-0.00309224
40.25		-0.0550487	-0.0155568	-0.0589511	-0.00554236	0.0239507	-0.0180479		-0.0215327	0.0127746	-0.00149065
40.5		-0.0569105	-0.015589	-0.0580213	-0.00537219	0.0251585	-0.0182502		-0.0214975	0.0130004	-0.00156288
40.75		-0.05776	-0.0220722	-0.0575076	-0.00642587	0.0258566	-0.0190382		-0.0228246	0.0130091	-0.00356852
41		-0.056937	-0.0266983	-0.0593397	-0.00769484	0.0255071	-0.0194427		-0.0241009	0.0130109	-0.00438324
41.25		-0.056981	-0.0270707	-0.0637852	-0.00756192	0.0242872	-0.0195629		-0.0251124	0.0132843	-0.00649819
41.5		-0.0572132	-0.0235704	-0.0649411	-0.00701074	0.023133	-0.0200069		-0.0249349	0.013292	-0.0016496
41.75		-0.0582492	-0.0206695	-0.0623222	-0.00768876	0.0227502	-0.020573		-0.0244587	0.0130573	0.000698597
42		-0.0602754	-0.0216364	-0.0597195	-0.00838965	0.0236258	-0.020622		-0.0245029	0.0130629	-0.00560506
42.25		-0.0602775	-0.0266067	-0.0587877	-0.00812291	0.0262326	-0.0211314		-0.0247823	0.0133079	0.000261737
42.5		-0.0583873	-0.0319855	-0.0621462	-0.00743676	0.0274053	-0.0222525		-0.0258005	0.0136648	-0.000966991
42.75		-0.0597138	-0.0305692	-0.0628276	-0.0066494	0.027593	-0.0216945		-0.0256436	0.0138783	-0.00107301
43		-0.0615263	-0.0249376	-0.0605266	-0.00613132	0.027974	-0.0204277		-0.0242626	0.0138759	-0.00293094
43.25		-0.0606011	-0.0226504	-0.0613825	-0.00763795	0.0278075	-0.0198541		-0.0240531	0.0137935	-0.00303137
43.5		-0.0613865	-0.023866	-0.0643265	-0.00980733	0.0286209	-0.0201923		-0.0251596	0.0141431	-0.00140806
43.75		-0.0630738	-0.0265137	-0.0659467	-0.0100228	0.0297529	-0.0214092		-0.0262022	0.0145544	-0.00105826
44		-0.0664318	-0.0269388	-0.066898	-0.00926299	0.0302654	-0.0223905		-0.0269428	0.0150132	-0.00302607
44.25		-0.0682471	-0.0245723	-0.0698567	-0.00854828	0.0306226	-0.0234945		-0.0273494	0.0155095	-0.00465574
44.5		-0.0644304	-0.0252474	-0.0695866	-0.00802042	0.0308526	-0.023751		-0.0266972	0.015204	-0.00492921
44.75		-0.0624306	-0.0269964	-0.066138	-0.00772368	0.0325243	-0.0227529		-0.0255862	0.0149531	-0.000811211
45		-0.0640489	-0.0266414	-0.0688226	-0.00716581	0.034421	-0.0226734		-0.0258219	0.0155972	-0.00491336
45.25		-0.0657841	-0.0215279	-0.0748057	-0.00644466	0.0327014	-0.0228158		-0.0264461	0.0161472	-0.00349473
45.5		-0.065941	-0.0146251	-0.0733954	-0.00593185	0.029311	-0.023328		-0.0256517	0.0157474	-0.00336498
45.75		-0.0641719	-0.0141639	-0.0721945	-0.00650967	0.0291994	-0.0246038		-0.0254074	0.0154465	-0.0036204
46		-0.0646125	-0.0197852	-0.075844	-0.00713381	0.0320066	-0.0247836		-0.0266921	0.0160554	1.68735e-05
46.25		-0.0671374	-0.0258058	-0.0747086	-0.00664263	0.0334563	-0.0253443		-0.0276971	0.0162868	-0.00339436
46.5		-0.0685302	-0.0276591	-0.071432	-0.00724766	0.0339169	-0.026385		-0.0278895	0.0161204	-0.00225572
46.75		-0.0672282	-0.0258583	-0.0709992	-0.00789056	0.0338609	-0.0268393		-0.0274924	0.0159409	-0.00341256
47		-0.0670191	-0.0222848	-0.074695	-0.00681951	0.0330476	-0.0268121		-0.0274305	0.0162383	-0.0013772
47.25		-0.0713589	-0.0197346	-0.079129	-0.00646656	0.0364077	-0.0265509		-0.0278054	0.0174894	-0.00509477
47.5		-0.0749193	-0.0222191	-0.0786372	-0.00632728	0.0397917	-0.0269451		-0.0282094	0.018134	-0.00313785
47.75		-0.0746822	-0.0255986	-0.077052	-0.00575967	0.0386979	-0.0273274		-0.0286203	0.0178255	-0.00602283
48		-0.0721594	-0.0242422	-0.0740587	-0.00583047	0.038058	-0.0275837		-0.0276361	0.0172628	-0.000532376
48.25		-0.0708104	-0.0202116	-0.0730912	-0.00576137	0.0366441	-0.0280633		-0.0268823	0.0169239	-0.00291465
48.5		-0.0735102	-0.0181659	-0.0781926	-0.00564851	0.0344441	-0.0280025		-0.0281793	0.0174029	-0.00148383
48.75		-0.0742281	-0.0188878	-0.0805456	-0.00695744	0.0359501	-0.0284153		-0.0288474	0.0178039	-0.00621712
49		-0.0714588	-0.0192905	-0.0800475	-0.00854293	0.0392312	-0.0298589		-0.0283279	0.0178651	-0.00281884
49.25		-0.0718159	-0.0201993	-0.0806241	-0.00792129	0.0395051	-0.0306573		-0.0286188	0.0179952	-0.00480376
49.5		-0.0733856	-0.02348	-0.0823309	-0.006554	0.0394976	-0.030873		-0.029521	0.0182961	-8.36802e-05
49.75		-0.0741413	-0.0248109	-0.0839435	-0.00557981	0.041403	-0.0304098		-0.0295804	0.0187786	-0.00461648
50		-0.0750712	-0.0207809	-0.0829721	-0.00522743	0.041721	-0.0302078		-0.0287564	0.0188598	-0.00340657
50.25		-0.0761464	-0.0190444	-0.0825169	-0.005769	0.0403638	-0.0312915		-0.0290674	0.0187458	-0.0056574
50.5		-0.0756558	-0.0211272	-0.0847956	-0.00536132	0.0398534	-0.0316039		-0.0297817	0.0188455	-0.00518183
50.75		-0.0728501	-0.0204584	-0.0841345	-0.00638537	0.0405322	-0.0312998		-0.0290993	0.0186073	-0.00331833
51		-0.0721897	-0.0184487	-0.0800877	-0.00908637	0.0405342	-0.0313499		-0.028438	0.018094	-0.00480259
51.25		-0.0743148	-0.0164728	-0.0792649	-0.00787474	0.0402868	-0.0316816		-0.0282204	0.0182459	-0.00318485
51.5		-0.0757588	-0.0134822	-0.0803997	-0.00524173	0.0416522	-0.0322271		-0.0275762	0.018818	-0.00588343
51.75		-0.0759679	-0.0138149	-0.0811174	-0.00478948	0.0435437	-0.0315533		-0.0272832	0.0191402	-0.00486956
52		-0.0785093	-0.0180891	-0.0835616	-0.00543421	0.0428685	-0.030416		-0.028857	0.0193817	-0.00806848
52.25		-0.0835958	-0.0202807	-0.0873376	-0.00608189	0.0403954	-0.0308636		-0.031294	0.0198098	-0.00436373
52.5		-0.0854567	-0.0182138	-0.088951	-0.00637196	0.0404888	-0.0316133		-0.0316863	0.0201677	-0.0045709
52.75		-0.0828575	-0.0147902	-0.0884463	-0.00670851	0.0418234	-0.0318876		-0.0304778	0.0201201	-0.00485851
53		-0.0799942	-0.0154012	-0.0883249	-0.00586154	0.0421961	-0.0322865		-0.0299454	0.0199286	-0.00583271
53.25		-0.0801074	-0.01858	-0.0855343	-0.00514755	0.0438015	-0.0322705		-0.0296397	0.0198275	-0.0053898
53.5		-0.0818197	-0.0175682	-0.0828908	-0.00575986	0.0453813	-0.0322443		-0.0291503	0.0199231	-0.00429467
53.75		-0.0828449	-0.0148815	-0.0858183	-0.00663215	0.0448388	-0.032215		-0.0295922	0.0202383	-0.00350511
54		-0.0834626	-0.0172502	-0.0869225	-0.00674348	0.044179	-0.0316591		-0.0303098	0.0202538	-0.0072575
54.25		-0.0839219	-0.0195041	-0.0841733	-0.00673219	0.0449994	-0.0320871		-0.0302365	0.0201021	-0.00574602
54.5		-0.084206	-0.0198959	-0.0869935	-0.0076414	0.0450588	-0.0334433		-0.0311869	0.0203517	-0.00439568
54.75		-0.0858453	-0.0194847	-0.091499	-0.00817157	0.0442077	-0.0335014		-0.0323824	0.0207949	-0.00346283
55		-0.0881931	-0.0166556	-0.0896863	-0.00717154	0.0455644	-0.0332176		-0.03156	0.0210981	-0.00377225
55.25		-0.0871745	-0.0147046	-0.0887533	-0.00525537	0.0473192	-0.0336758		-0.0303741	0.0212588	-0.00558746
55.5		-0.0876629	-0.0114205	-0.0917188	-0.00394684	0.0485849	-0.0337081		-0.0299787	0.0218689	-0.0055311
55.75		-0.0892349	-0.00929084	-0.0918113	-0.00444696	0.0503364	-0.0337105		-0.029693	0.0222698	-0.0025158
56		-0.0862267	-0.0107935	-0.090377	-0.00589761	0.0505298	-0.0340112		-0.0294627	0.0217991	-0.00503079
56.25		-0.0870914	-0.0142262	-0.0903395	-0.00599128	0.0504379	-0.0337832		-0.0301656	0.0217638	-0.00554702
56.5		-0.0897532	-0.0171988	-0.0890093	-0.0045166	0.0507845	-0.0337741		-0.0305779	0.0219121	-0.0052019
56.75		-0.0891178	-0.0151099	-0.0889464	-0.00342846	0.0499615	-0.0338633		-0.0300841	0.0218373	-0.00181496
57		-0.0903624	-0.0128319	-0.0908059	-0.00377559	0.0505732	-0.0331873		-0.030065	0.0222303	-9.28648e-06
57.25		-0.0910779	-0.0159098	-0.0913527	-0.00491477	0.0525463	-0.0330189		-0.0306213	0.0224671	-0.00564909
57.5		-0.0893835	-0.0200816	-0.0890241	-0.00676223	0.0516135	-0.0332635		-0.0311503	0.0218419	-0.0029246
57.75		-0.0895079	-0.0191437	-0.0865744	-0.00740863	0.050086	-0.0326415		-0.030865	0.021437	-0.00738656
58		-0.0924324	-0.0145046	-0.0886155	-0.00533166	0.0509142	-0.0324449		-0.0304025	0.0221618	-0.00777792
58.25		-0.0942074	-0.0123963	-0.0927218	-0.00397244	0.0525383	-0.033394		-0.0306923	0.0229965	-0.0062853
58.5		-0.0934174	-0.0134371	-0.0955851	-0.00503259	0.0517474	-0.0341288		-0.0316423	0.0230249	-0.0103739
58.75		-0.0936005	-0.01434	-0.0942401	-0.00498671	0.0499227	-0.0340603		-0.0318842	0.0226756	-0.00861494
59		-0.0953007	-0.0152843	-0.0912486	-0.00331655	0.052049	-0.0337613		-0.0311437	0.0228637	-0.00434484
59.25		-0.0956696	-0.0144528	-0.0923418	-0.0020842	0.0535184	-0.0339897		-0.0308366	0.023243	-0.00456283
59.5		-0.097164	-0.0111257	-0.0940592	-0.00156968	0.0532276	-0.0348892		-0.03093	0.0236112	-0.00877895
59.75		-0.0976263	-0.0128826	-0.092573	-0.00136388	0.0548703	-0.0357093		-0.0308808	0.0236873	-0.00769928
60		-0.0962127	-0.0195348	-0.0919314	-0.00143458	0.0556305	-0.0352344		-0.0314529	0.0234467	-0.00284841
60.25		-0.0963225	-0.0216588	-0.0946602	-0.00151995	0.0559659	-0.0344126		-0.0321014	0.0236949	-0.0151058
60.5		-0.0934812	-0.0173318	-0.0958441	-0.000921642	0.0556716	-0.0345542		-0.0310769	0.0236113	-0.00914409
60.75		-0.0922922	-0.0110709	-0.09482	-0.00146112	0.054343	-0.0350137		-0.0300525	0.0233763	-0.00642002
61		-0.0978479	-0.0106387	-0.0935709	-0.00283045	0.0543308	-0.0348709		-0.0309047	0.0237263	-0.00383317
61.25		-0.10162	-0.0149253	-0.0941249	-0.00262357	0.0559889	-0.0342766		-0.0319303	0.0242268	-0.00453319
61.5		-0.0997803	-0.0153658	-0.0955557	-0.000519685	0.0568475	-0.0338577		-0.0313719	0.0243558	-0.00490186
61.75		-0.0986816	-0.012335	-0.0939926	0.00120551	0.054826	-0.0339681		-0.030491	0.0240193	-0.00570703
62		-0.101145	-0.00902242	-0.0962081	0.000448463	0.0543037	-0.0346378		-0.0310436	0.0244502	-0.00819894
62.25		-0.101501	-0.00836739	-0.0999826	-1.61779e-05	0.0557863	-0.0357255		-0.0316344	0.025002	-0.0077493
62.5		-0.0997322	-0.0102467	-0.0990909	0.00112763	0.0560159	-0.0360889		-0.0313359	0.0247793	-0.00447731
62.75		-0.100657	-0.0116169	-0.0994576	0.00023116	0.0568214	-0.035574		-0.0317088	0.0249132	-0.00239225
63		-0.102437	-0.0118188	-0.0975869	-0.00375219	0.0571813	-0.0350222		-0.0322393	0.024786	-0.00560039
63.25		-0.102936	-0.0106885	-0.0946286	-0.00713696	0.0560941	-0.0341339		-0.0322384	0.0243526	-0.00609011
63.5		-0.1019	-0.00743088	-0.0984396	-0.00709762	0.0560421	-0.0339742		-0.0321334	0.0246841	-0.00505904
63.75		-0.100709	-0.0044123	-0.101803	-0.00613145	0.0563195	-0.0345064		-0.0318737	0.0250533	-0.00362765
64		-0.0999899	-0.00202697	-0.102052	-0.00664745	0.0565183	-0.0348811		-0.0315132	0.0251087	-0.00381405
64.25		-0.101289	-4.65635e-05	-0.100707	-0.00728151	0.0585619	-0.0352825		-0.0310076	0.0254035	-0.000740234
64.5		-0.105866	-0.00157243	-0.0980623	-0.00574599	0.0615774	-0.0358394		-0.0309181	0.0259487	-0.00377237
64.75		-0.10805	-0.00368354	-0.0979187	-0.00360869	0.0612037	-0.0355137		-0.0312619	0.0260978	-0.00199141
65		-0.106252	-0.00427846	-0.0977866	-0.00356133	0.058513	-0.0342388		-0.0312674	0.0255688	-0.000995138
65.25		-0.105846	-0.00417234	-0.0977415	-0.00269555	0.0585665	-0.0336792		-0.030928	0.0255646	-0.00554845
65.5		-0.106517	-0.00431208	-0.0994113	-0.000783881	0.0608224	-0.033862		-0.0306773	0.0261069	-0.00370319
65.75		-0.104474	-0.00669506	-0.102108	0.000463454	0.0625045	-0.0348184		-0.0308546	0.0263268	-0.000781638
66		-0.103933	-0.0073909	-0.102777	0.00219877	0.0620437	-0.0355068		-0.0308942	0.0263364	-0.00236461
66.25		-0.108057	-0.00720789	-0.0989597	0.00475616	0.0602263	-0.0351514		-0.0307322	0.0262931	-0.00349151
66.5		-0.109513	-0.00768528	-0.0967412	0.00596562	0.0589132	-0.0351903		-0.0307085	0.0261392	-0.0031049
66.75		-0.105407	-0.00332075	-0.0990058	0.00532831	0.0594582	-0.0354665		-0.0297355	0.0261024	-0.00337096
67		-0.104867	0.000359628	-0.102831	0.00644445	0.0614378	-0.035161		-0.029103	0.0267968	-0.00506235
67.25		-0.108171	-0.00200403	-0.104282	0.00923142	0.0617342	-0.0349736		-0.0297441	0.0273196	-0.00293359
67.5		-0.108005	-0.00626121	-0.103392	0.00993875	0.0620971	-0.0351506		-0.0301289	0.0271651	-0.00260972
67.75		-0.108123	-0.00636421	-0.104411	0.00843722	0.0632439	-0.0351584		-0.0303959	0.027323	-0.00399666
68		-0.110859	-0.00361476	-0.105512	0.0071133	0.0615804	-0.0351044		-0.0310661	0.0275197	-0.00709186
68.25		-0.111439	-0.00471748	-0.105457	0.00623674	0.0605297	-0.0351931		-0.0316734	0.0273765	-0.00458711
68.5		-0.110401	-0.00671947	-0.104507	0.00619544	0.0627898	-0.0352669		-0.0313181	0.0273831	-0.00513333
68.75		-0.109772	-0.00429978	-0.103303	0.00861451	0.0653938	-0.0347365		-0.0296838	0.0276949	-0.00232902
69		-0.109614	0.000760091	-0.103203	0.0106476	0.0661639	-0.0336536		-0.0281497	0.0280093	-0.00391388
69.25		-0.110099	0.00142109	-0.100903	0.0101671	0.0660268	-0.0334161		-0.0278005	0.0278374	-0.00693332
69.5		-0.110697	-0.00451967	-0.100683	0.0106344	0.0663981	-0.0342108		-0.0288463	0.0277554	-0.00314354
69.75		-0.109717	-0.00619683	-0.10298	0.0115644	0.0655112	-0.0343656		-0.0293639	0.0277573	-0.00371627
70		-0.109717	-0.00129504	-0.101509	0.0114086	0.0643956	-0.0323583		-0.0281791	0.0276303	-0.00796344
70.25		-0.11314	-0.00165571	-0.101142	0.0123219	0.064211	-0.0306399		-0.0283408	0.027945	-0.00473709
70.5		-0.112935	-0.00283461	-0.102154	0.0140602	0.0637792	-0.0311917		-0.028546	0.028016	-0.00332968
70.75		-0.109536	0.00197851	-0.100143	0.0151236	0.0647262	-0.0310414		-0.026482	0.0278116	-0.00482032
71		-0.111124	0.00371111	-0.100374	0.016089	0.066715	-0.0304713		-0.025909	0.0283124	-0.00342162
71.25		-0.11513	-0.00122971	-0.103005	0.0176339	0.0681267	-0.0305852		-0.0273648	0.0290178	-0.00398062
71.5		-0.116478	-0.00493421	-0.101859	0.0188369	0.0678864	-0.0301909		-0.0277897	0.0289873	-0.00637539
71.75		-0.117354	-0.00249352	-0.102267	0.0181992	0.0661607	-0.0300059		-0.0279601	0.0289568	-0.00224061
72		-0.117463	-0.000854387	-0.105367	0.0176923	0.0645366	-0.0308403		-0.028716	0.0290872	-0.00633884
72.25		-0.116342	-0.00207301	-0.105875	0.0197053	0.0637585	-0.0315427		-0.0287282	0.0290091	-0.00258267
72.5		-0.116553	-0.000732976	-0.107379	0.0206228	0.0640197	-0.031122		-0.028524	0.0292836	-0.00391551
72.75		-0.118892	0.00218072	-0.110635	0.0196345	0.0630671	-0.0305778		-0.0292036	0.0297551	-0.00436691
73		-0.121971	0.00501325	-0.112678	0.0206022	0.0641234	-0.0305074		-0.0292364	0.0305161	-0.000971328
73.25		-0.123603	0.00658485	-0.110163	0.0211909	0.068032	-0.0302489		-0.0280344	0.0309481	-0.00459032
73.5		-0.123206	0.00497992	-0.10458	0.0204737	0.0678303	-0.0295442		-0.027341	0.0303036	-0.00758387
73.75		-0.120314	0.00212627	-0.106233	0.0211333	0.0675112	-0.0291673		-0.0274905	0.0300478	-0.00196456
74		-0.11819	0.00210584	-0.112763	0.0226144	0.0704671	-0.0294645		-0.0275384	0.0308134	-0.00302541
74.25		-0.121314	0.00379372	-0.114166	0.0237445	0.0699191	-0.0293866		-0.0279015	0.0313105	-0.00210497
74.5		-0.127042	0.0030269	-0.10934	0.0240543	0.0678096	-0.0291888		-0.0284466	0.0312396	-0.00347076
74.75		-0.128154	0.0026778	-0.102386	0.0249139	0.0681027	-0.0300596		-0.0274843	0.0308456	-0.000473809
75		-0.1253	0.00474109	-0.102718	0.0248063	0.0682384	-0.0299949		-0.0267046	0.0306412	-0.000575246
75.25		-0.121829	0.00407264	-0.108684	0.0240154	0.0682685	-0.0283016		-0.0270764	0.0307196	-0.00270552
75.5		-0.121559	0.000864532	-0.108956	0.0243942	0.0690104	-0.0272876		-0.0272556	0.0307103	-0.00530834
75.75		-0.126223	-0.00103331	-0.107876	0.0242869	0.0700616	-0.0275367		-0.0280533	0.0311476	-0.00314705
76		-0.12885	0.0013355	-0.11012	0.0242164	0.069676	-0.0284587		-0.0287001	0.0316435	-0.00403954
76.25		-0.129132	0.0057335	-0.110027	0.0244361	0.0681392	-0.0288561		-0.0282844	0.0316684	-0.00234134
76.5		-0.127847	0.00430342	-0.107957	0.0251192	0.0688996	-0.0287736		-0.0277093	0.0314205	-0.00393772
76.75		-0.126315	-0.00156418	-0.106905	0.025937	0.0700889	-0.0285688		-0.0278878	0.0311564	-0.00530341
77		-0.127176	-0.00372255	-0.107449	0.0256808	0.070389	-0.0284584		-0.028456	0.0312508	-0.00550245
77.25		-0.129311	-0.000723835	-0.107598	0.0261687	0.0715661	-0.0287779		-0.0281127	0.0317238	-0.0016333
77.5		-0.130335	0.00431312	-0.106723	0.0272876	0.0730836	-0.0282365		-0.0267684	0.0321349	-0.00204545
77.75		-0.12702	0.00614279	-0.106968	0.0275221	0.073377	-0.0276175		-0.0257605	0.0319043	-0.00368303
78		-0.124999	0.00255271	-0.106726	0.0275805	0.0723976	-0.0284322		-0.0262711	0.0314596	-0.00281994
78.25		-0.127755	0.00158576	-0.103941	0.0297427	0.0732866	-0.0293335		-0.0260689	0.0317101	-0.00453795
78.5		-0.130977	0.00610261	-0.100313	0.032795	0.0726659	-0.0290661		-0.0247987	0.0320237	-0.00682603
78.75		-0.132773	0.00883633	-0.099384	0.0320125	0.0716961	-0.0283161		-0.0246546	0.0320955	-0.00350338
79		-0.131406	0.00914458	-0.102768	0.0301304	0.0751949	-0.0271675		-0.0244786	0.032464	-0.00848629
79.25		-0.130409	0.00692095	-0.10561	0.0298362	0.0771918	-0.0261626		-0.0247055	0.0327002	-0.00538806
79.5		-0.133727	0.000753276	-0.104129	0.0296214	0.0769588	-0.0269891		-0.0262519	0.0327209	-0.00299997
79.75		-0.135408	-0.000982749	-0.102844	0.030482	0.0760919	-0.0275383		-0.0266999	0.0327177	-0.00332488
80		-0.133768	0.00240387	-0.102626	0.0324383	0.075531	-0.0267656		-0.0254644	0.0326674	-0.004938
80.25		-0.133767	0.00496728	-0.10103	0.0351133	0.0771188	-0.026909		-0.0240845	0.032939	-0.0039576
80.5		-0.133954	0.00301586	-0.10336	0.0363509	0.0775254	-0.0270583		-0.0245801	0.0332038	-0.000362271
80.75		-0.131082	-0.00180225	-0.107884	0.0343392	0.0776852	-0.0268486		-0.025932	0.0330276	-0.0045042
81		-0.130073	0.00061825	-0.106832	0.0337099	0.0792562	-0.0273836		-0.0251174	0.0330227	-0.0020774
81.25		-0.133283	0.00560968	-0.104431	0.0349448	0.0796309	-0.0273659		-0.0241491	0.0334234	-0.00218891
81.5		-0.137323	0.00384003	-0.106021	0.0349908	0.0785143	-0.0269551		-0.0254923	0.0338276	-0.00236079
81.75		-0.13926	0.00194577	-0.107437	0.0351299	0.0779987	-0.027454		-0.0265127	0.0340557	-0.00419038
82		-0.137595	0.00333561	-0.105107	0.0354056	0.0784083	-0.0274719		-0.0255041	0.0337858	-0.0049953
82.25		-0.137931	0.0034219	-0.104598	0.0359359	0.0785161	-0.0267659		-0.0252368	0.0338273	-0.00258668
82.5		-0.141304	0.00705421	-0.10652	0.0374255	0.079314	-0.0267923		-0.0251371	0.0346319	-0.00430159
82.75		-0.141135	0.0132361	-0.106124	0.0380463	0.0797602	-0.0272453		-0.0239104	0.0348702	-0.00199801
83		-0.141006	0.0109121	-0.106192	0.0375257	0.0796738	-0.0272857		-0.0243954	0.0347411	-0.0033189
83.25		-0.142793	0.00528395	-0.106859	0.0368225	0.0821634	-0.0273877		-0.0254616	0.0350255	-0.00536778
83.5		-0.142207	0.00646962	-0.10568	0.0369795	0.0841845	-0.027223		-0.0245794	0.0351206	-0.00377312
83.75		-0.14114	0.0108116	-0.103959	0.0375649	0.0822896	-0.0257105		-0.0233572	0.0348402	-0.000451408
84		-0.140564	0.0106626	-0.102951	0.0373328	0.081339	-0.0245188		-0.0231164	0.034581	-0.000529541
84.25		-0.13985	0.00692249	-0.106531	0.0381379	0.0827896	-0.0245425		-0.0238456	0.0348588	-0.00127861
84.5		-0.141145	0.00631079	-0.11083	0.0402465	0.0826415	-0.0248228		-0.0245999	0.03544	-0.0042307
84.75		-0.145545	0.00849945	-0.109654	0.0413023	0.082277	-0.0253017		-0.024737	0.0359276	0.000719795
85		-0.146397	0.00840245	-0.108227	0.0396793	0.0837349	-0.0249225		-0.0246217	0.0359563	-0.0072111
85.25		-0.142019	0.00870098	-0.107532	0.0383528	0.084264	-0.0245446		-0.0237962	0.0353951	-0.00486423
85.5		-0.140629	0.011574	-0.105147	0.0392798	0.0821903	-0.0247024		-0.0229057	0.0349889	-0.000806741
85.75		-0.14305	0.0118704	-0.106245	0.0404666	0.0809703	-0.0238003		-0.023298	0.0353061	-9.42386e-05
86		-0.144321	0.0112808	-0.1081	0.0408873	0.0814943	-0.0232364		-0.0236659	0.035653	-0.00565524
86.25		-0.143728	0.0129682	-0.107322	0.0412741	0.0825143	-0.0235351		-0.0229714	0.0357043	-0.0044134
86.5		-0.142723	0.0141962	-0.109035	0.0421289	0.0828599	-0.0234811		-0.0226757	0.0358547	-0.00286666
86.75		-0.141206	0.0139767	-0.109259	0.0428064	0.0815088	-0.0233611		-0.0225891	0.0356054	-0.00349414
87		-0.144098	0.0105393	-0.107386	0.044543	0.0830722	-0.0239545		-0.0228805	0.035928	-0.00379981
87.25		-0.15044	0.00720425	-0.108395	0.0451899	0.0867291	-0.0247879		-0.0240832	0.0370279	-0.00336478
87.5		-0.150195	0.00808997	-0.112078	0.0433012	0.087649	-0.0249393		-0.0246953	0.0372852	-0.00464769
87.75		-0.148064	0.00908778	-0.113268	0.0420275	0.0873055	-0.0245641		-0.0245792	0.0370595	-0.000981716
88		-0.15106	0.00706603	-0.110497	0.0416583	0.0874774	-0.0240775		-0.0249054	0.0371144	-0.00390678
88.25		-0.151961	0.00638061	-0.109081	0.0419405	0.0866597	-0.0240104		-0.0250119	0.037024	-0.00392319
88.5		-0.150168	0.0108652	-0.108045	0.0428426	0.0854435	-0.024331		-0.0238987	0.0368073	-0.00309954
88.75		-0.150381	0.013181	-0.105136	0.0443372	0.0866974	-0.0240998		-0.0225669	0.0369004	-0.00160158
89		-0.149753	0.0112518	-0.104318	0.0456732	0.0866589	-0.0233791		-0.0223111	0.0367834	-0.00215165
89.25		-0.149995	0.00980892	-0.106525	0.0451429	0.0836477	-0.0234575		-0.023563	0.0366042	-0.00824852
89.5		-0.151649	0.00855226	-0.107705	0.044265	0.0821926	-0.0238544		-0.0246998	0.036649	-0.000656388
89.75		-0.151747	0.00898104	-0.108031	0.0444372	0.0840762	-0.023904		-0.0243647	0.0368925	-0.00373372
90		-0.150811	0.00868367	-0.107775	0.04484	0.0870526	-0.0235896		-0.0236	0.0370758	-0.000715888
90.25		-0.150247	0.00915974	-0.109395	0.045196	0.0879518	-0.0226006		-0.0233225	0.0372606	-0.00213762
90.5		-0.151456	0.0116716	-0.111867	0.0460259	0.0879773	-0.0217213		-0.0232283	0.0377193	-0.000600225
90.75		-0.152429	0.00760982	-0.109538	0.0455059	0.087226	-0.0211145		-0.0237899	0.0374256	-0.00216249
91		-0.151824	0.0054362	-0.107763	0.0431949	0.085321	-0.0206534		-0.0243814	0.0368322	-0.000613529
91.25		-0.151817	0.0115854	-0.108572	0.0435391	0.0851552	-0.021055		-0.0235275	0.0370764	-0.00418084
91.5		-0.153186	0.0124113	-0.106525	0.0464029	0.0869555	-0.0222125		-0.0226923	0.0374548	-0.000450373
91.75		-0.156214	0.0094315	-0.103632	0.0476954	0.0880085	-0.0229714		-0.0229469	0.0376917	-0.00209071
92		-0.158325	0.0112663	-0.105119	0.0487944	0.0876856	-0.0226267		-0.0230541	0.0381385	-0.00076117
92.25		-0.156185	0.0139315	-0.107855	0.050412	0.0890557	-0.02208		-0.02212	0.0384033	-0.00392868
92.5		-0.153545	0.0134198	-0.108906	0.0501258	0.0917161	-0.0216208		-0.0214683	0.0384027	-0.00227056
92.75		-0.153881	0.0104575	-0.110436	0.0485844	0.0913307	-0.0206686		-0.0224356	0.0383379	-0.00494283
93		-0.154576	0.00937614	-0.109537	0.047314	0.0896991	-0.0202468		-0.0229951	0.0380797	-0.00530834
93.25		-0.152821	0.0107729	-0.106653	0.0481236	0.0909362	-0.0201373		-0.0216299	0.0378722	-0.00314705
93.5		-0.151464	0.0111588	-0.106828	0.0497522	0.0931528	-0.0196462		-0.0206458	0.0380611	-0.00403954
93.75		-0.153354	0.0110373	-0.107689	0.0496438	0.0932656	-0.0191984		-0.0210491	0.0383446	-0.00234134
94		-0.156726	0.00962128	-0.106712	0.050708	0.0911874	-0.0187123		-0.0217723	0.0384862	-0.00393772
94.25		-0.15806	0.00619715	-0.105929	0.051584	0.0900187	-0.0186774		-0.0224778	0.0384378	-0.00530341
94.5		-0.158023	0.00764742	-0.107197	0.0492954	0.0920602	-0.0187026		-0.0224865	0.0386186	-0.00550245
94.75		-0.157957	0.0124251	-0.109349	0.0480535	0.0943283	-0.0184356		-0.0218224	0.0390519	-0.0016333
95		-0.157714	0.0102902	-0.108803	0.0489677	0.0943032	-0.0189656		-0.0219868	0.0389733	-0.00204545
95.25		-0.160953	0.00675931	-0.106861	0.0493291	0.0937816	-0.019673		-0.0229363	0.0390854	-0.00368303
95.5		-0.16359	0.00804339	-0.108153	0.0496289	0.0937672	-0.0195933		-0.0233161	0.0395393	-0.00281994
95.75		-0.161725	0.00882916	-0.110177	0.0506403	0.0931029	-0.0187003		-0.0230051	0.0394879	-0.00453795
96		-0.160077	0.00929196	-0.107573	0.0512641	0.0920599	-0.0175486		-0.0220972	0.0390574	-0.00682603
96.25		-0.158693	0.0109275	-0.105324	0.0516959	0.0923356	-0.0174079		-0.0210777	0.0388295	-0.00350338
96.5		-0.158523	0.0106878	-0.109496	0.05216	0.0934921	-0.0179265		-0.0216009	0.0392498	-0.00848629
96.75		-0.16131	0.00821882	-0.112017	0.0526348	0.0927789	-0.0175908		-0.022881	0.0396581	-0.00538806
97		-0.163667	0.00823865	-0.108143	0.0527623	0.0909417	-0.0165749		-0.0227403	0.0394866	-0.00299997
97.25		-0.164756	0.010832	-0.108989	0.0517947	0.0911365	-0.0159505		-0.0226555	0.0397089	-0.00332488
97.5		-0.164681	0.0103648	-0.112933	0.0517715	0.0934546	-0.0153141		-0.0228895	0.040202	-0.004938
97.75		-0.163509	0.0093672	-0.111809	0.052885	0.0954295	-0.0144758		-0.0220186	0.0402195	-0.0039576
98		-0.165356	0.0126644	-0.110006	0.0538296	0.0955626	-0.0139737		-0.0212132	0.0404679	-0.000362271
98.25		-0.168095	0.0161558	-0.109829	0.0552635	0.0950557	-0.0141992		-0.0209415	0.0409225	-0.0045042
98.5		-0.166496	0.0128095	-0.110111	0.0558039	0.0944004	-0.0150131		-0.0214344	0.0406217	-0.0020774
98.75		-0.164794	0.00598745	-0.109488	0.0544871	0.0938521	-0.014845		-0.0224667	0.0400622	-0.00218891
99		-0.167081	0.00509475	-0.109245	0.053371	0.0942777	-0.0141904		-0.0229622	0.0402704	-0.00236079
99.25		-0.169917	0.0105132	-0.110511	0.0533209	0.0949953	-0.0151415		-0.02279	0.0408963	-0.00419038
99.5		-0.168441	0.0156772	-0.110929	0.0535974	0.0936807	-0.0158504		-0.0220443	0.0407872	-0.0049953
99.75		-0.165853	0.0176572	-0.110527	0.0538116	0.091675	-0.0143454		-0.0212635	0.0403435	-0.00258668
100		-0.167138	0.0166266	-0.111217	0.0541439	0.0937788	-0.0131281		-0.0211558	0.0407406	-0.00430159
100.25		-0.168146	0.0131611	-0.11072	0.0539129	0.0982309	-0.0133838		-0.0211575	0.0411317	-0.00199801
100.5		-0.168224	0.0107921	-0.110256	0.0534506	0.0985336	-0.0137827		-0.021581	0.041042	-0.0033189
100.75		-0.169164	0.00941082	-0.111435	0.0555675	0.0954971	-0.0134493		-0.0222621	0.0410437	-0.00536778
101		-0.169268	0.0098432	-0.112488	0.057299	0.0959272	-0.0128535		-0.0219234	0.0412992	-0.00377312
101.25		-0.169418	0.0119083	-0.112594	0.0554034	0.0981021	-0.0133092		-0.0216512	0.0414647	-0.000451408
101.5		-0.171663	0.0130767	-0.109202	0.0537007	0.0975121	-0.0130505		-0.0216043	0.0413628	-0.000529541
101.75		-0.174817	0.0108039	-0.107113	0.0540631	0.097424	-0.011116		-0.0217925	0.0415689	-0.00127861
102		-0.176148	0.00552737	-0.109374	0.0547336	0.0982974	-0.0101646		-0.0228546	0.0418922	-0.0042307
102.25		-0.17647	0.00648257	-0.111884	0.055381	0.0975243	-0.0105819		-0.023258	0.0420896	0.000719795
102.5		-0.176398	0.00777171	-0.111136	0.0566263	0.0962583	-0.0106454		-0.0229205	0.0420164	-0.0072111
102.75		-0.178121	0.00425103	-0.107363	0.056253	0.0961702	-0.0103956		-0.023201	0.0418583	-0.00486423
103		-0.177893	0.00359414	-0.105399	0.0547344	0.098155	-0.00972633		-0.0227557	0.0417874	-0.000806741
103.25		-0.174749	0.00372843	-0.106744	0.0556245	0.100104	-0.00922957		-0.0218777	0.0417427	-9.42386e-05
103.5		-0.176583	0.00715334	-0.106926	0.0568889	0.0995006	-0.00931416		-0.0215467	0.0420728	-0.00565524
103.75		-0.179656	0.0139757	-0.106682	0.0561419	0.099022	-0.00853702		-0.020956	0.0425237	-0.0044134
104		-0.181182	0.0146583	-0.108236	0.0569132	0.099583	-0.00795597		-0.0210366	0.0429421	-0.00286666
104.25		-0.182022	0.0100921	-0.109002	0.0594365	0.100102	-0.00872918		-0.0216871	0.043175	-0.00349414
104.5		-0.180554	0.0065854	-0.107877	0.0597939	0.100174	-0.00930719		-0.0218642	0.0428598	-0.00379981
104.75		-0.179612	0.00530744	-0.105916	0.0595849	0.0988836	-0.00900334		-0.0217925	0.0424526	-0.00336478
105		-0.180016	0.00480523	-0.105487	0.0604234	0.099128	-0.00875375		-0.0216501	0.0425433	-0.00464769
105.25		-0.179725	0.00758742	-0.107601	0.060559	0.101439	-0.00860198		-0.0210571	0.042937	-0.000981716
105.5		-0.180037	0.0136403	-0.110038	0.0593954	0.102067	-0.00848056		-0.0205755	0.0432763	-0.00390678
105.75		-0.183475	0.0143494	-0.108441	0.0594216	0.100252	-0.00847502		-0.0210613	0.0434436	-0.00392319
106		-0.186046	0.0118024	-0.104275	0.0608727	0.0984426	-0.00892658		-0.021355	0.0433458	-0.00309954
106.25		-0.184267	0.0108487	-0.102965	0.0595738	0.0990099	-0.00962463		-0.0212372	0.0429776	-0.00160158
106.5		-0.183076	0.00711629	-0.10529	0.0572075	0.100359	-0.00968349		-0.0222278	0.042867	-0.00215165
106.75		-0.182618	0.00807186	-0.106599	0.0572771	0.101643	-0.00921716		-0.021907	0.0430485	-0.00824852
107		-0.181204	0.0145848	-0.105077	0.0595218	0.104158	-0.0085526		-0.0194281	0.0433163	-0.000656388
107.25		-0.182115	0.0142392	-0.104317	0.0616948	0.105187	-0.00837999		-0.0189485	0.0436031	-0.00373372
107.5		-0.18292	0.0105418	-0.104886	0.0623447	0.102838	-0.00825354		-0.0200559	0.0434699	-0.000715888
107.75		-0.182405	0.0103764	-0.105028	0.0614583	0.100561	-0.00744772		-0.0204142	0.0431488	-0.00213762
108		-0.183825	0.0104883	-0.105874	0.0608143	0.100415	-0.00728444		-0.0208777	0.0433322	-0.000600225
108.25		-0.186862	0.0133966	-0.107154	0.0629974	0.100572	-0.00725536		-0.0207176	0.0440226	-0.00216249
108.5		-0.188956	0.0188073	-0.105066	0.0642709	0.100884	-0.00643714		-0.0194163	0.0444165	-0.000613529
108.75		-0.189153	0.0181746	-0.105272	0.0630953	0.100571	-0.00642653		-0.0198351	0.0443349	-0.00418084
109		-0.189619	0.0142262	-0.110557	0.0623875	0.100412	-0.00634063		-0.0215819	0.0445724	-0.000450373
109.25		-0.18857	0.011715	-0.110419	0.0617421	0.102397	-0.00573524		-0.0214783	0.0445161	-0.00209071
109.5		-0.185145	0.00895857	-0.108357	0.0615185	0.103752	-0.00628429		-0.0209263	0.0439929	-0.00076117
109.75		-0.185384	0.00809994	-0.10928	0.0627951	0.10287	-0.00664893		-0.0212578	0.044058	-0.00392868
110		-0.188973	0.0112871	-0.107644	0.0638748	0.100801	-0.00591759		-0.0210953	0.0443589	-0.00227056

## Sheet: Foglio2
Panel (b)
Time (s)		Hit cell	First order	Second or	Third order	Fourth order	Control
0		-0.00483047	-0.000850361	-0.00103953	-0.000489333	-5.7481e-05	0.00289732
0.25		0.000702214	-0.00125571	-0.00125303	-0.00093844	-0.000417544	0.00552212
0.5		0.00139919	-0.00166107	-0.00146653	-0.00138755	-0.000777606	0.00127412
0.75		0.000675257	-0.00203208	-0.00165062	-0.00184069	-0.00115584	0.00364777
1		9.31126e-06	-0.000789057	-0.00182521	-0.00100473	-7.67182e-05	-0.000305374
1.25		-7.56161e-06	0.000556326	-0.00158141	0.000910128	0.000117796	0.000872941
1.5		0.000884182	0.00271698	-0.00116503	0.00197157	0.000238184	-0.00387459
1.75		0.00132423	0.0030921	-0.000779004	0.00101525	-0.000773505	-0.000553791
2		0.000175667	0.0021197	-0.000978398	-0.000726577	-0.00103009	0.000963918
2.25		-0.00124652	7.17592e-05	-0.000658024	-0.00136593	-0.000861763	-0.000628935
2.5		-0.000571176	-0.000700137	-0.000144439	-0.000730767	-8.77121e-06	0.00229418
2.75		0.000661718	-0.000381634	0.00155364	5.49788e-05	0.000930273	-0.0053976
3		0.00224135	0.000459223	0.00276224	0.000646962	0.00136437	-0.00194276
3.25		0.00237064	0.0013794	0.00348053	0.000898349	0.00164321	-0.00150598
3.5		0.000424261	0.00193197	0.00342479	0.0012237	0.00157451	-0.000497276
3.75		0.000739586	0.0028038	0.00313983	0.00112623	0.00145285	-0.00417786
4		0.00164248	0.00256589	0.00235848	0.00136534	0.000988234	-0.00389851
4.25		0.00185911	0.00189101	0.00172136	0.00136561	0.000328186	0.00353898
4.5		0.00174139	-0.00098039	0.00117423	0.00117206	-0.000226165	-0.00145489
4.75		-0.000693813	-0.0026139	0.00166837	0.000595956	-6.96379e-05	-0.00538481
5		-0.0019491	-0.00390107	0.00156889	0.000232609	0.000424515	0.00125914
5.25		-0.00140413	-0.00276076	0.00160997	0.00038105	0.000647284	-0.00179622
5.5		-0.00167106	-0.00272624	0.000743256	0.000587652	-7.82916e-05	-0.000668647
5.75		-0.00156424	-0.0025318	0.000171303	0.000819036	-0.000815158	-0.000550664
6		-0.0018439	-0.00285535	-0.000858632	0.000401777	-0.00128946	-0.00340294
6.25		-0.00303606	-0.00213438	-0.00173371	-0.000329459	-0.000979213	-0.00207518
6.5		-0.00357989	-0.00063386	-0.00272964	-0.00162214	-0.000749825	-0.00283177
6.75		-0.00200631	0.00145507	-0.00311656	-0.00199431	-0.000264806	0.00198074
7		0.00048871	0.0036248	-0.00272578	-0.00163564	-0.000136961	-0.00120303
7.25		0.00105539	0.00413977	-0.00167132	-0.000702707	5.94268e-05	-0.000578209
7.5		0.000972288	0.00414393	-0.00172429	-0.000667204	0.000108862	-0.00247166
7.75		0.000992417	0.00160568	-0.00175983	-0.000507569	0.000341978	-0.0011721
8		0.00162558	-0.000191621	-0.00278924	0.000176682	0.000855499	-0.0022952
8.25		0.00236398	-0.00116611	-0.0037031	0.0007412	0.00074351	0.000211059
8.5		-0.00118053	-7.37737e-05	-0.00441038	0.00128389	0.000626021	-0.00289605
8.75		-0.003401	0.00135337	-0.00448331	0.000813126	-0.000554323	-0.00254412
9		-0.00140832	0.00358467	-0.00461167	0.000182347	-0.000847125	-0.0046047
9.25		-0.000847728	0.00433877	-0.00430086	0.000513818	-0.000784665	-0.00170485
9.5		0.000478189	0.00672194	-0.00384207	0.000791776	0.000202901	-0.00271801
9.75		0.00818328	0.0109592	-0.0025415	0.00104097	0.00123625	-0.00181267
10		0.017279	0.0190136	-0.00118102	0.000405344	0.00228826	-0.0023339
10.25		0.0202081	0.0261773	0.000337605	0.000512571	0.00330809	-0.00400222
10.5		0.0206496	0.0310145	0.00177254	0.00159157	0.00414276	-0.002075
10.75		0.0201276	0.033338	0.00296513	0.00382424	0.00494529	-0.00411364
11		0.0191375	0.0351227	0.00428727	0.00575688	0.00567186	-0.00290351
11.25		0.0198398	0.0378869	0.00577185	0.00702533	0.00650278	0.00146805
11.5		0.022546	0.0402901	0.00740032	0.007253	0.00751936	-0.00178952
11.75		0.026176	0.0423587	0.00933717	0.00810524	0.00902558	-0.00173974
12		0.0272923	0.0438063	0.0109148	0.0089274	0.0102301	-0.00494819
12.25		0.0246333	0.0448131	0.0125863	0.00976341	0.0112143	-0.00376722
12.5		0.0225478	0.046414	0.0134232	0.00965641	0.0113845	-0.00408173
12.75		0.0242405	0.0471072	0.0140458	0.00944093	0.0117492	-0.00507277
13		0.0252163	0.0485437	0.014361	0.00950571	0.0118796	-0.00350592
13.25		0.0248386	0.0486172	0.0146696	0.0102898	0.0121945	-0.0044619
13.5		0.0246805	0.0495731	0.0150117	0.0117065	0.0123807	0.000401624
13.75		0.0241281	0.04972	0.0148183	0.0130783	0.012613	0.000826525
14		0.0240279	0.0513204	0.0144862	0.0135698	0.013231	-0.00403954
14.25		0.024529	0.0522417	0.0139757	0.0128769	0.0136086	-0.000631255
14.5		0.0271349	0.0530965	0.0143394	0.0121711	0.0141078	-0.0002567
14.75		0.0267394	0.0532631	0.0154498	0.0123417	0.0143035	-0.00467499
15		0.022331	0.0536899	0.0168624	0.013341	0.0145905	-0.00272618
15.25		0.0230779	0.0548082	0.0178429	0.0141176	0.0146119	-0.00269499
15.5		0.0269373	0.0560538	0.0179927	0.0145396	0.0144867	0.00113173
15.75		0.0260236	0.0573706	0.0179754	0.0155839	0.0147916	-0.000914381
16		0.024333	0.0582276	0.0178266	0.0167608	0.0152929	-0.00423628
16.25		0.0259418	0.05805	0.018202	0.0175916	0.0156539	-0.00269381
16.5		0.0250503	0.057252	0.0185729	0.0168678	0.0154833	-0.0021478
16.75		0.0227977	0.0556046	0.0194277	0.0161613	0.0153767	-0.00526068
17		0.0223846	0.0552524	0.0200249	0.0158738	0.0157529	-0.00485146
17.25		0.0221563	0.0555915	0.0202896	0.0168109	0.0164378	-0.00183942
17.5		0.0202231	0.05673	0.0195436	0.0180183	0.0173455	-0.00466149
17.75		0.0188048	0.0564497	0.0189706	0.0189104	0.0179264	-0.00602354
18		0.0203151	0.0556983	0.018445	0.0188797	0.0185976	-0.00177404
18.25		0.0200501	0.0546945	0.0184924	0.0182218	0.0190713	-0.00254924
18.5		0.0190426	0.0550442	0.0176884	0.0181762	0.0197109	-0.00352771
18.75		0.0186848	0.0550268	0.0169933	0.0185013	0.01995	-0.00437371
19		0.0168026	0.0551661	0.0166066	0.0190745	0.0195704	0.000255175
19.25		0.0158602	0.0547018	0.0168445	0.018813	0.0187517	-0.00201769
19.5		0.0154697	0.0553363	0.0173484	0.0188502	0.0179872	-0.00378688
19.75		0.0141052	0.0558747	0.0172119	0.0191247	0.0175527	0.000156507
20		0.0137407	0.0563803	0.0168574	0.0198917	0.0179399	-0.00236369
20.25		0.0136284	0.0565752	0.0158364	0.0200637	0.0192082	-0.00580012
20.5		0.0134291	0.0566936	0.0149906	0.0198781	0.0209685	0.00339802
20.75		0.0138003	0.0563962	0.014173	0.0194265	0.0220277	-0.00355921
21		0.0120058	0.0554719	0.0137393	0.0193677	0.0215039	0.000441404
21.25		0.00836261	0.0547873	0.0133173	0.0196047	0.0206196	-0.00140708
21.5		0.00640662	0.0541958	0.0131407	0.0198732	0.0196688	-0.00223053
21.75		0.00753283	0.0536996	0.0129669	0.0204933	0.0196442	-0.00300898
22		0.0106717	0.0537885	0.0124362	0.0211784	0.0195216	-0.0017674
22.25		0.0113818	0.0549789	0.0114637	0.0220351	0.0198607	-0.00148051
22.5		0.0102494	0.0574285	0.0106956	0.0218594	0.0202151	-0.00211428
22.75		0.0101442	0.0587491	0.0101888	0.0211332	0.020553	-0.000193833
23		0.00761894	0.059207	0.0100714	0.0200876	0.0205148	-0.00241162
23.25		0.00472134	0.0585558	0.0089546	0.0201323	0.0201395	-0.00286805
23.5		0.00255069	0.0583896	0.00802479	0.0211659	0.020151	-0.00245805
23.75		0.00264194	0.0592301	0.00722284	0.022701	0.020367	-0.00771647
24		0.00451963	0.0601887	0.00768023	0.0239528	0.020931	-0.00415929
24.25		0.00329375	0.0618072	0.00829075	0.0243048	0.021087	-0.00318201
24.5		0.00368741	0.0622265	0.00849262	0.0244715	0.0211781	-0.00283947
24.75		0.00138762	0.0629532	0.00822245	0.0242664	0.0209219	-0.00427454
25		-0.00412647	0.063534	0.00806719	0.0244564	0.0210409	-0.00232002
25.25		-0.00530608	0.0656886	0.00821743	0.0239293	0.0211931	-0.00274265
25.5		-0.00513268	0.0675171	0.00814186	0.0239242	0.0215938	-0.000167897
25.75		-0.00635633	0.0694765	0.00794707	0.0235552	0.0215775	-0.000698668
26		-0.00913452	0.0704699	0.00782997	0.0248808	0.0217015	-0.00590126
26.25		-0.00770253	0.0715687	0.00895309	0.025415	0.0218754	0.000654315
26.5		-0.00482999	0.0720469	0.00977715	0.0266258	0.0223303	-0.000921624
26.75		-0.00718648	0.0727629	0.0103089	0.0258835	0.0228197	-0.00229872
27		-0.010947	0.0743088	0.00933937	0.0256214	0.0231336	-0.000779808
27.25		-0.0131062	0.0758028	0.0084813	0.0244909	0.023565	-0.00284895
27.5		-0.0131432	0.0766229	0.00833267	0.0247547	0.0235345	-0.00120552
27.75		-0.0128632	0.0766681	0.00915506	0.0248995	0.0236644	-0.00025531
28		-0.0141092	0.0768417	0.0102013	0.0257719	0.0234129	-0.00478313
28.25		-0.0152016	0.0785344	0.0101743	0.0260607	0.0234915	-0.000591043
28.5		-0.0139894	0.0803327	0.00966726	0.0260374	0.0233043	-0.000774602
28.75		-0.0125877	0.0823818	0.00910881	0.0251961	0.0231764	-0.00395455
29		-0.013625	0.082775	0.00961965	0.0243791	0.0228273	-0.00545268
29.25		-0.0165298	0.0829456	0.00998797	0.0247073	0.0226813	-0.00604354
29.5		-0.0202135	0.0835375	0.0103913	0.0259433	0.0224056	-0.00187494
29.75		-0.0214939	0.0845486	0.00982418	0.0275492	0.022399	-0.00497033
30		-0.0184678	0.0861202	0.00966834	0.028288	0.0224539	-0.00262967
30.25		-0.0191127	0.086495	0.00981025	0.0281968	0.0225451	8.50623e-05
30.5		-0.0269907	0.0882587	0.0103366	0.0275307	0.0224858	-0.00348903
30.75		-0.0314687	0.0907683	0.0110566	0.0264962	0.0221805	-0.00274339
31		-0.0284648	0.0954076	0.0110524	0.0262686	0.0225712	-0.00654153
31.25		-0.0257127	0.0984469	0.0119889	0.026295	0.0229049	-0.00179387
31.5		-0.026522	0.0996766	0.0122699	0.0269638	0.0234582	-0.00494317
31.75		-0.0273057	0.0993843	0.0130235	0.0274405	0.0228953	-0.00167404
32		-0.0261532	0.100444	0.0127885	0.0276957	0.0224001	-0.00282163
32.25		-0.0247047	0.103078	0.0132171	0.0282217	0.0214665	5.85939e-05
32.5		-0.0239183	0.105968	0.0131418	0.0283494	0.0213836	-0.00398422
32.75		-0.0234146	0.10742	0.0131218	0.0289964	0.0212392	-0.00236569
33		-0.0250955	0.107734	0.0128951	0.0290156	0.0213348	-0.00416692
33.25		-0.0283676	0.10802	0.0139236	0.0294113	0.0211427	-0.000125126
33.5		-0.0301055	0.109071	0.0154388	0.0294752	0.0210773	-0.00360419
33.75		-0.0322225	0.110981	0.0170907	0.0295527	0.020981	-0.00418949
34		-0.0341801	0.112879	0.0180458	0.0295795	0.0209076	-0.00415823
34.25		-0.0358317	0.113954	0.0186556	0.0292838	0.0203735	-0.00242277
34.5		-0.0378959	0.114867	0.0191162	0.0289431	0.0201669	-0.00441378
34.75		-0.0385811	0.115799	0.0192089	0.0280517	0.0199761	-0.00574491
35		-0.039007	0.117849	0.0200311	0.0280127	0.0205208	-0.00347704
35.25		-0.0396807	0.118688	0.020782	0.0278268	0.0210172	-0.00162383
35.5		-0.0410356	0.119549	0.0219688	0.0285784	0.0213188	-0.00316162
35.75		-0.0427332	0.11938	0.0221184	0.0283445	0.0208974	-0.00130158
36		-0.042378	0.120104	0.0228303	0.0295023	0.0203923	-0.00332169
36.25		-0.0405777	0.120225	0.0236067	0.0298985	0.0199855	-0.00597748
36.5		-0.0412545	0.121511	0.0251048	0.0309741	0.0200398	-0.00453138
36.75		-0.0446931	0.123444	0.0254956	0.0304648	0.019725	-0.0035448
37		-0.0454252	0.126859	0.026091	0.0302095	0.0196423	-0.0048072
37.25		-0.0419028	0.129457	0.0265678	0.0296722	0.0195775	-0.00316144
37.5		-0.0406956	0.131782	0.0282404	0.0296237	0.0198251	-0.000574516
37.75		-0.0460398	0.132685	0.0298611	0.0297896	0.0202813	-0.000727853
38		-0.0491255	0.133921	0.0314031	0.0302928	0.0205702	-0.00501197
38.25		-0.0474196	0.134384	0.0327148	0.0309392	0.0209011	-0.00270183
38.5		-0.0483474	0.134861	0.0337453	0.0311526	0.020409	-0.00794505
38.75		-0.0484821	0.134889	0.0347548	0.0310749	0.0194225	-0.00187101
39		-0.0460294	0.13577	0.0355929	0.0307426	0.0185018	-0.00496949
39.25		-0.0456332	0.137127	0.0362712	0.0310008	0.0179203	-0.00561534
39.5		-0.0495421	0.13848	0.0370508	0.0310413	0.0183093	-0.00453248
39.75		-0.0535743	0.139268	0.0373577	0.0316384	0.0183665	-0.00230762
40		-0.0567735	0.140471	0.0379643	0.0319351	0.0183763	-0.00309224
40.25		-0.0589511	0.142845	0.0381079	0.0326311	0.0181294	-0.00149065
40.5		-0.0580213	0.145294	0.038871	0.0326616	0.0182395	-0.00156288
40.75		-0.0575076	0.146478	0.039517	0.0326133	0.0187682	-0.00356852
41		-0.0593397	0.145624	0.0405657	0.0325032	0.0186649	-0.00438324
41.25		-0.0637852	0.143984	0.0414703	0.0332117	0.0183602	-0.00649819
41.5		-0.0649411	0.143059	0.0424975	0.0336572	0.0177944	-0.0016496
41.75		-0.0623222	0.1439	0.043648	0.0341274	0.0181871	0.000698597
42		-0.0597195	0.145161	0.0446733	0.0340383	0.0184333	-0.00560506
42.25		-0.0587877	0.146257	0.0457606	0.0340875	0.0187592	0.000261737
42.5		-0.0621462	0.146832	0.0469782	0.0336327	0.0187704	-0.000966991
42.75		-0.0628276	0.148258	0.0482559	0.0325896	0.0192035	-0.00107301
43		-0.0605266	0.149786	0.0497695	0.0324717	0.0197155	-0.00293094
43.25		-0.0613825	0.150129	0.0507245	0.0330484	0.0200242	-0.00303137
43.5		-0.0643265	0.150364	0.0518119	0.0350448	0.0204619	-0.00140806
43.75		-0.0659467	0.150944	0.0517674	0.035614	0.0208619	-0.00105826
44		-0.066898	0.152938	0.0520277	0.0356393	0.0213333	-0.00302607
44.25		-0.0698567	0.154101	0.0524096	0.0349659	0.0213242	-0.00465574
44.5		-0.0695866	0.154982	0.0539689	0.0348168	0.021189	-0.00492921
44.75		-0.066138	0.15536	0.0560537	0.0351348	0.021188	-0.000811211
45		-0.0688226	0.155449	0.0581382	0.0349031	0.0214676	-0.00491336
45.25		-0.0748057	0.155326	0.0595625	0.0351803	0.0217147	-0.00349473
45.5		-0.0733954	0.155126	0.0600329	0.0350236	0.0217658	-0.00336498
45.75		-0.0721945	0.155855	0.0601346	0.0352142	0.0217315	-0.0036204
46		-0.075844	0.157215	0.061009	0.0353358	0.022305	1.68735e-05
46.25		-0.0747086	0.158414	0.0622245	0.0360829	0.0232869	-0.00339436
46.5		-0.071432	0.159784	0.0637084	0.0371163	0.0246195	-0.00225572
46.75		-0.0709992	0.159539	0.0642583	0.0375471	0.0250668	-0.00341256
47		-0.074695	0.159683	0.065098	0.037903	0.0251148	-0.0013772
47.25		-0.079129	0.159011	0.0656586	0.0381046	0.024848	-0.00509477
47.5		-0.0786372	0.15986	0.0666705	0.0388228	0.025415	-0.00313785
47.75		-0.077052	0.160811	0.0674091	0.0386467	0.0261699	-0.00602283
48		-0.0740587	0.162763	0.0682167	0.038498	0.0265683	-0.000532376
48.25		-0.0730912	0.163959	0.0696933	0.0383983	0.0263106	-0.00291465
48.5		-0.0781926	0.164944	0.071693	0.0386656	0.0258244	-0.00148383
48.75		-0.0805456	0.164408	0.074022	0.0394332	0.0260815	-0.00621712
49		-0.0800475	0.164309	0.0751371	0.0401403	0.0265177	-0.00281884
49.25		-0.0806241	0.164604	0.0758872	0.0416036	0.0275465	-0.00480376
49.5		-0.0823309	0.165688	0.0766795	0.042038	0.0281102	-8.36802e-05
49.75		-0.0839435	0.16745	0.0782655	0.0421737	0.0295544	-0.00461648
50		-0.0829721	0.168269	0.0792782	0.0419545	0.0305745	-0.00340657
50.25		-0.0825169	0.169692	0.0800873	0.0428393	0.0316714	-0.0056574
50.5		-0.0847956	0.169873	0.0808237	0.0436936	0.031349	-0.00518183
50.75		-0.0841345	0.170562	0.0821375	0.044328	0.0308492	-0.00331833
51		-0.0800877	0.170725	0.0832572	0.044392	0.0307038	-0.00480259
51.25		-0.0792649	0.171057	0.084331	0.0445113	0.0312653	-0.00318485
51.5		-0.0803997	0.171177	0.0859626	0.0452693	0.0323027	-0.00588343
51.75		-0.0811174	0.17124	0.087677	0.0456107	0.0328735	-0.00486956
52		-0.0835616	0.171732	0.0888977	0.0458064	0.0338591	-0.00806848
52.25		-0.0873376	0.172211	0.0888887	0.0447335	0.0344618	-0.00436373
52.5		-0.088951	0.172289	0.0885002	0.044975	0.0356168	-0.0045709
52.75		-0.0884463	0.171236	0.0884495	0.0458629	0.0361839	-0.00485851
53		-0.0883249	0.171135	0.0885316	0.0477797	0.0373596	-0.00583271
53.25		-0.0855343	0.170741	0.0892784	0.0485209	0.038147	-0.0053898
53.5		-0.0828908	0.172191	0.0905353	0.0489534	0.0390599	-0.00429467
53.75		-0.0858183	0.172998	0.0929964	0.0498161	0.039507	-0.00350511
54		-0.0869225	0.175407	0.0951648	0.051245	0.0398964	-0.0072575
54.25		-0.0841733	0.177138	0.0960382	0.0533859	0.0402207	-0.00574602
54.5		-0.0869935	0.178467	0.0956339	0.0540943	0.0403513	-0.00439568
54.75		-0.091499	0.17943	0.0958642	0.0539628	0.0405825	-0.00346283
55		-0.0896863	0.180278	0.0974711	0.0530774	0.0412485	-0.00377225
55.25		-0.0887533	0.181786	0.0999899	0.0532285	0.0423223	-0.00558746
55.5		-0.0917188	0.181457	0.101662	0.0538245	0.0430098	-0.0055311
55.75		-0.0918113	0.180113	0.102495	0.0537176	0.0427334	-0.0025158
56		-0.090377	0.1769	0.102685	0.0527507	0.0419224	-0.00503079
56.25		-0.0903395	0.175818	0.103385	0.0515278	0.0416636	-0.00554702
56.5		-0.0890093	0.176329	0.104277	0.0508371	0.0421508	-0.0052019
56.75		-0.0889464	0.179469	0.105452	0.0504616	0.0431355	-0.00181496
57		-0.0908059	0.181312	0.105834	0.0505119	0.0439123	-9.28648e-06
57.25		-0.0913527	0.182453	0.106241	0.0505537	0.0448252	-0.00564909
57.5		-0.0890241	0.18226	0.106741	0.0517404	0.0454836	-0.0029246
57.75		-0.0865744	0.182959	0.10782	0.0537664	0.0468355	-0.00738656
58		-0.0886155	0.184072	0.109251	0.0574623	0.048215	-0.00777792
58.25		-0.0927218	0.185288	0.110901	0.0608824	0.0501172	-0.0062853
58.5		-0.0955851	0.186081	0.112771	0.0638154	0.0515541	-0.0103739
58.75		-0.0942401	0.186697	0.114463	0.0650538	0.0528125	-0.00861494
59		-0.0912486	0.187629	0.115854	0.0654383	0.0537987	-0.00434484
59.25		-0.0923418	0.188831	0.116775	0.0655717	0.054365	-0.00456283
59.5		-0.0940592	0.19005	0.117536	0.0662024	0.0547458	-0.00877895
59.75		-0.092573	0.191071	0.118189	0.066925	0.0549122	-0.00769928
60		-0.0919314	0.191669	0.119591	0.0678409	0.0552594	-0.00284841
60.25		-0.0946602	0.191414	0.121047	0.0687961	0.0556272	-0.0151058
60.5		-0.0958441	0.191386	0.122233	0.0702155	0.0560733	-0.00914409
60.75		-0.09482	0.191711	0.122766	0.0709821	0.0565524	-0.00642002
61		-0.0935709	0.192843	0.123049	0.0711133	0.0572007	-0.00383317
61.25		-0.0941249	0.194365	0.123652	0.0709879	0.0581614	-0.00453319
61.5		-0.0955557	0.195893	0.124008	0.0716898	0.0590464	-0.00490186
61.75		-0.0939926	0.197193	0.124342	0.0723946	0.0598545	-0.00570703
62		-0.0962081	0.197789	0.125095	0.073345	0.0602565	-0.00819894
62.25		-0.0999826	0.197455	0.126487	0.0741443	0.0608884	-0.0077493
62.5		-0.0990909	0.197071	0.128374	0.0761136	0.0616309	-0.00447731
62.75		-0.0994576	0.196087	0.129519	0.0769937	0.0625039	-0.00239225
63		-0.0975869	0.195507	0.129879	0.0768462	0.0634489	-0.00560039
63.25		-0.0946286	0.195048	0.129859	0.0755937	0.0644384	-0.00609011
63.5		-0.0984396	0.19525	0.130248	0.075929	0.0652499	-0.00505904
63.75		-0.101803	0.196246	0.131711	0.0772376	0.0659656	-0.00362765
64		-0.102052	0.197502	0.133629	0.0791639	0.0664645	-0.00381405
64.25		-0.100707	0.199207	0.13569	0.0803828	0.0672232	-0.000740234
64.5		-0.0980623	0.200292	0.136545	0.0817301	0.0679468	-0.00377237
64.75		-0.0979187	0.200989	0.136468	0.0829618	0.0686049	-0.00199141
65		-0.0977866	0.200454	0.136177	0.0839795	0.0690871	-0.000995138
65.25		-0.0977415	0.200811	0.13673	0.0845886	0.069462	-0.00554845
65.5		-0.0994113	0.201055	0.138551	0.0848948	0.0699483	-0.00370319
65.75		-0.102108	0.202645	0.140558	0.0853287	0.0704905	-0.000781638
66		-0.102777	0.203216	0.142915	0.0863185	0.071607	-0.00236461
66.25		-0.0989597	0.203975	0.14471	0.08677	0.0730907	-0.00349151
66.5		-0.0967412	0.204473	0.145907	0.0875053	0.0749278	-0.0031049
66.75		-0.0990058	0.205825	0.146641	0.0874462	0.0759767	-0.00337096
67		-0.102831	0.207307	0.146821	0.0888176	0.0764939	-0.00506235
67.25		-0.104282	0.208623	0.14773	0.0902007	0.0769202	-0.00293359
67.5		-0.103392	0.208688	0.148232	0.0921656	0.0780674	-0.00260972
67.75		-0.104411	0.208574	0.149642	0.093725	0.0796454	-0.00399666
68		-0.105512	0.208518	0.150521	0.095457	0.0809253	-0.00709186
68.25		-0.105457	0.208909	0.151755	0.0973175	0.0817252	-0.00458711
68.5		-0.104507	0.209953	0.152035	0.0982819	0.0824631	-0.00513333
68.75		-0.103303	0.210792	0.15224	0.098831	0.0832749	-0.00232902
69		-0.103203	0.211937	0.152211	0.0990403	0.0838106	-0.00391388
69.25		-0.100903	0.212411	0.153034	0.100842	0.0846652	-0.00693332
69.5		-0.100683	0.212923	0.153688	0.102798	0.0857936	-0.00314354
69.75		-0.10298	0.213445	0.154165	0.104581	0.0873758	-0.00371627
70		-0.101509	0.214113	0.153614	0.105389	0.0883943	-0.00796344
70.25		-0.101142	0.214367	0.153719	0.105733	0.0891815	-0.00473709
70.5		-0.102154	0.214265	0.154105	0.106694	0.0900109	-0.00332968
70.75		-0.100143	0.21399	0.155285	0.107769	0.0908239	-0.00482032
71		-0.100374	0.214925	0.155914	0.109374	0.0912768	-0.00342162
71.25		-0.103005	0.21603	0.156451	0.110116	0.0915356	-0.00398062
71.5		-0.101859	0.21739	0.156784	0.109951	0.091844	-0.00637539
71.75		-0.102267	0.217722	0.157372	0.109661	0.0928076	-0.00224061
72		-0.105367	0.218481	0.158042	0.109384	0.0940399	-0.00633884
72.25		-0.105875	0.218584	0.158686	0.109809	0.0951117	-0.00258267
72.5		-0.107379	0.218516	0.159529	0.109999	0.0960278	-0.00391551
72.75		-0.110635	0.218486	0.160602	0.111377	0.0969398	-0.00436691
73		-0.112678	0.219256	0.161569	0.112693	0.0983468	-0.000971328
73.25		-0.110163	0.219881	0.16237	0.114546	0.0995176	-0.00459032
73.5		-0.10458	0.219518	0.162797	0.115599	0.0999372	-0.00758387
73.75		-0.106233	0.218214	0.163599	0.116794	0.0999406	-0.00196456
74		-0.112763	0.217207	0.164356	0.117354	0.0995948	-0.00302541
74.25		-0.114166	0.216944	0.16523	0.117357	0.0999804	-0.00210497
74.5		-0.10934	0.217627	0.165427	0.117696	0.100598	-0.00347076
74.75		-0.102386	0.218636	0.165487	0.118532	0.102128	-0.000473809
75		-0.102718	0.219496	0.165658	0.119954	0.103777	-0.000575246
75.25		-0.108684	0.21979	0.1664	0.120879	0.10548	-0.00270552
75.5		-0.108956	0.220846	0.167169	0.121531	0.106675	-0.00530834
75.75		-0.107876	0.222618	0.167948	0.122252	0.107708	-0.00314705
76		-0.11012	0.224724	0.168335	0.123999	0.108422	-0.00403954
76.25		-0.110027	0.225939	0.169101	0.125203	0.108995	-0.00234134
76.5		-0.107957	0.225844	0.169661	0.126661	0.109215	-0.00393772
76.75		-0.106905	0.226198	0.170035	0.126704	0.109856	-0.00530341
77		-0.107449	0.225773	0.170467	0.128272	0.110933	-0.00550245
77.25		-0.107598	0.226283	0.170854	0.129409	0.112137	-0.0016333
77.5		-0.106723	0.226228	0.172047	0.131208	0.113108	-0.00204545
77.75		-0.106968	0.227716	0.172807	0.131528	0.113624	-0.00368303
78		-0.106726	0.228782	0.173578	0.132115	0.114151	-0.00281994
78.25		-0.103941	0.229173	0.173959	0.132553	0.114429	-0.00453795
78.5		-0.100313	0.227926	0.173683	0.133218	0.114838	-0.00682603
78.75		-0.099384	0.226183	0.173413	0.133997	0.115125	-0.00350338
79		-0.102768	0.225561	0.172926	0.134303	0.115909	-0.00848629
79.25		-0.10561	0.226272	0.173662	0.135722	0.116558	-0.00538806
79.5		-0.104129	0.227709	0.17478	0.136843	0.117828	-0.00299997
79.75		-0.102844	0.228945	0.175953	0.138548	0.118771	-0.00332488
80		-0.102626	0.229771	0.176277	0.138576	0.12001	-0.004938
80.25		-0.10103	0.230793	0.175803	0.137984	0.120674	-0.0039576
80.5		-0.10336	0.231865	0.175132	0.137861	0.121648	-0.000362271
80.75		-0.107884	0.233234	0.174925	0.139218	0.12275	-0.0045042
81		-0.106832	0.2336	0.175408	0.14138	0.124134	-0.0020774
81.25		-0.104431	0.23321	0.176042	0.142296	0.12524	-0.00218891
81.5		-0.106021	0.232648	0.176099	0.142887	0.126294	-0.00236079
81.75		-0.107437	0.233097	0.175417	0.143114	0.127189	-0.00419038
82		-0.105107	0.235202	0.175075	0.144387	0.12803	-0.0049953
82.25		-0.104598	0.237092	0.175219	0.145542	0.128582	-0.00258668
82.5		-0.10652	0.238094	0.175778	0.147605	0.129275	-0.00430159
82.75		-0.106124	0.236897	0.176003	0.148892	0.130434	-0.00199801
83		-0.106192	0.235129	0.176426	0.14958	0.131867	-0.0033189
83.25		-0.106859	0.234756	0.177763	0.149802	0.132974	-0.00536778
83.5		-0.10568	0.235589	0.179541	0.151173	0.13378	-0.00377312
83.75		-0.103959	0.238057	0.181089	0.153152	0.134659	-0.000451408
84		-0.102951	0.239511	0.181816	0.154341	0.136427	-0.000529541
84.25		-0.106531	0.240643	0.182374	0.154316	0.137999	-0.00127861
84.5		-0.11083	0.240963	0.183129	0.154271	0.138926	-0.0042307
84.75		-0.109654	0.242482	0.183577	0.1547	0.138975	0.000719795
85		-0.108227	0.244516	0.183565	0.155846	0.139319	-0.0072111
85.25		-0.107532	0.246395	0.183282	0.157009	0.140122	-0.00486423
85.5		-0.105147	0.2465	0.183387	0.157623	0.140783	-0.000806741
85.75		-0.106245	0.246334	0.184119	0.158517	0.140907	-9.42386e-05
86		-0.1081	0.245103	0.184677	0.158855	0.141173	-0.00565524
86.25		-0.107322	0.244236	0.185387	0.161192	0.142046	-0.0044134
86.5		-0.109035	0.243582	0.185393	0.162557	0.143428	-0.00286666
86.75		-0.109259	0.244435	0.186002	0.164455	0.144487	-0.00349414
87		-0.107386	0.245835	0.185982	0.163631	0.145264	-0.00379981
87.25		-0.108395	0.246191	0.186221	0.163189	0.146092	-0.00336478
87.5		-0.112078	0.24595	0.18561	0.161808	0.147085	-0.00464769
87.75		-0.113268	0.24468	0.185135	0.162207	0.147987	-0.000981716
88		-0.110497	0.243382	0.184706	0.162213	0.148386	-0.00390678
88.25		-0.109081	0.241968	0.184424	0.163339	0.148429	-0.00392319
88.5		-0.108045	0.242438	0.184268	0.163674	0.148391	-0.00309954
88.75		-0.105136	0.244375	0.183619	0.164413	0.148905	-0.00160158
89		-0.104318	0.246072	0.183191	0.164345	0.150091	-0.00215165
89.25		-0.106525	0.246154	0.182936	0.164769	0.15134	-0.00824852
89.5		-0.107705	0.244384	0.183631	0.165434	0.152126	-0.000656388
89.75		-0.108031	0.243019	0.184137	0.166605	0.152245	-0.00373372
90		-0.107775	0.241804	0.184407	0.167382	0.152745	-0.000715888
90.25		-0.109395	0.242671	0.185195	0.16791	0.153488	-0.00213762
90.5		-0.111867	0.244168	0.18631	0.168567	0.154602	-0.000600225
90.75		-0.109538	0.245739	0.187764	0.169601	0.155508	-0.00216249
91		-0.107763	0.247116	0.187523	0.170577	0.156684	-0.000613529
91.25		-0.108572	0.247825	0.187265	0.171457	0.157522	-0.00418084
91.5		-0.106525	0.249639	0.186296	0.171541	0.158419	-0.000450373
91.75		-0.103632	0.249862	0.185663	0.171742	0.158977	-0.00209071
92		-0.105119	0.249422	0.184532	0.171726	0.160246	-0.00076117
92.25		-0.107855	0.24783	0.184344	0.172326	0.160958	-0.00392868
92.5		-0.108906	0.247346	0.184718	0.172443	0.161768	-0.00227056
92.75		-0.110436	0.247992	0.185657	0.172111	0.162197	-0.00494283
93		-0.109537	0.249186	0.185664	0.171868	0.163271	-0.00530834
93.25		-0.106653	0.249669	0.185575	0.172396	0.163904	-0.00314705
93.5		-0.106828	0.249987	0.18543	0.17352	0.164638	-0.00403954
93.75		-0.107689	0.250307	0.186367	0.174805	0.165075	-0.00234134
94		-0.106712	0.25165	0.18694	0.175381	0.166499	-0.00393772
94.25		-0.105929	0.253459	0.187124	0.176132	0.167732	-0.00530341
94.5		-0.107197	0.254745	0.186006	0.176423	0.169047	-0.00550245
94.75		-0.109349	0.255082	0.185215	0.17708	0.169824	-0.0016333
95		-0.108803	0.254272	0.184699	0.17723	0.17042	-0.00204545
95.25		-0.106861	0.253907	0.18625	0.177204	0.170926	-0.00368303
95.5		-0.108153	0.254042	0.187617	0.177476	0.171238	-0.00281994
95.75		-0.110177	0.254054	0.188626	0.178791	0.171799	-0.00453795
96		-0.107573	0.254069	0.187214	0.180496	0.172698	-0.00682603
96.25		-0.105324	0.253444	0.185834	0.181449	0.173437	-0.00350338
96.5		-0.109496	0.253355	0.185501	0.180508	0.174029	-0.00848629
96.75		-0.112017	0.253544	0.186	0.17994	0.174732	-0.00538806
97		-0.108143	0.254427	0.186121	0.179219	0.175632	-0.00299997
97.25		-0.108989	0.255129	0.184843	0.180331	0.176496	-0.00332488
97.5		-0.112933	0.254253	0.183331	0.180893	0.176626	-0.004938
97.75		-0.111809	0.253745	0.182708	0.182452	0.177211	-0.0039576
98		-0.110006	0.25414	0.182893	0.183212	0.17838	-0.000362271
98.25		-0.109829	0.256267	0.183742	0.1839	0.180098	-0.0045042
98.5		-0.110111	0.257259	0.183699	0.184447	0.181615	-0.0020774
98.75		-0.109488	0.256813	0.182956	0.184648	0.18212	-0.00218891
99		-0.109245	0.255483	0.182324	0.185048	0.182372	-0.00236079
99.25		-0.110511	0.255208	0.182078	0.184831	0.181982	-0.00419038
99.5		-0.110929	0.256354	0.183002	0.18523	0.182832	-0.0049953
99.75		-0.110527	0.257811	0.182985	0.185341	0.183997	-0.00258668
100		-0.111217	0.258923	0.183537	0.186026	0.185919	-0.00430159
100.25		-0.11072	0.259344	0.183016	0.186577	0.187104	-0.00199801
100.5		-0.110256	0.259823	0.183107	0.187688	0.187928	-0.0033189
100.75		-0.111435	0.259956	0.182236	0.188468	0.188345	-0.00536778
101		-0.112488	0.259908	0.182058	0.189237	0.188567	-0.00377312
101.25		-0.112594	0.259779	0.181836	0.189982	0.189055	-0.000451408
101.5		-0.109202	0.25943	0.18189	0.190698	0.189649	-0.000529541
101.75		-0.107113	0.259329	0.181467	0.19124	0.190625	-0.00127861
102		-0.109374	0.259588	0.181634	0.191068	0.191222	-0.0042307
102.25		-0.111884	0.25968	0.181795	0.190999	0.191968	0.000719795
102.5		-0.111136	0.259722	0.182064	0.190494	0.192574	-0.0072111
102.75		-0.107363	0.259879	0.181337	0.190452	0.193337	-0.00486423
103		-0.105399	0.261243	0.181031	0.190287	0.193859	-0.000806741
103.25		-0.106744	0.262594	0.181061	0.190684	0.194349	-9.42386e-05
103.5		-0.106926	0.262705	0.181386	0.191688	0.195237	-0.00565524
103.75		-0.106682	0.261978	0.181928	0.192405	0.196495	-0.0044134
104		-0.108236	0.261346	0.181945	0.193058	0.19804	-0.00286666
104.25		-0.109002	0.261749	0.182209	0.192346	0.199028	-0.00349414
104.5		-0.107877	0.262751	0.181123	0.19276	0.19956	-0.00379981
104.75		-0.105916	0.263601	0.180808	0.193216	0.199605	-0.00336478
105		-0.105487	0.264338	0.18003	0.194229	0.199932	-0.00464769
105.25		-0.107601	0.264488	0.180833	0.193718	0.200497	-0.000981716
105.5		-0.110038	0.264418	0.181024	0.193356	0.200975	-0.00390678
105.75		-0.108441	0.264052	0.181617	0.193103	0.201046	-0.00392319
106		-0.104275	0.263033	0.181477	0.193802	0.200694	-0.00309954
106.25		-0.102965	0.262741	0.18124	0.193946	0.20068	-0.00160158
106.5		-0.10529	0.262535	0.18057	0.19436	0.201146	-0.00215165
106.75		-0.106599	0.264069	0.179475	0.194783	0.202153	-0.00824852
107		-0.105077	0.264495	0.178673	0.19596	0.203136	-0.000656388
107.25		-0.104317	0.265189	0.178273	0.196914	0.203928	-0.00373372
107.5		-0.104886	0.264496	0.178268	0.197785	0.20441	-0.000715888
107.75		-0.105028	0.265051	0.177755	0.197931	0.205169	-0.00213762
108		-0.105874	0.264971	0.177017	0.197898	0.205856	-0.000600225
108.25		-0.107154	0.26531	0.176106	0.197936	0.206493	-0.00216249
108.5		-0.105066	0.264764	0.17579	0.198246	0.206411	-0.000613529
108.75		-0.105272	0.26498	0.175812	0.198566	0.206628	-0.00418084
109		-0.110557	0.265054	0.175883	0.198057	0.207063	-0.000450373
109.25		-0.110419	0.265515	0.175405	0.197738	0.207776	-0.00209071
109.5		-0.108357	0.264921	0.174395	0.197933	0.208219	-0.00076117
109.75		-0.10928	0.263769	0.173507	0.199504	0.208398	-0.00392868
110		-0.107644	0.261165	0.172864	0.201162	0.208806	-0.00227056
