# Supplementary material for: Photosensitizer Activation Drives Apoptosis by Interorganellar Ca2+ Transfer and Superoxide Production in Bystander Cancer Cells
Source: Cells. 2019 Sep 29;8(10):1175. doi: 10.3390/cells8101175 (PMC6829494; doi:10.3390/cells8101175)
Supplement: Supplementary file 1 [file cells-08-01175-s001.zip › SupplementaryFilesRevised/FigureDataSourceWithDescriptions/Data_FigureS2.xlsx]

## Sheet: Foglio1
Normalized fluoescence variations after focal irradiation
Exp1
Bystander order		First			Second			Third			Fourth
			p-value			p-value			p-value			p-value
	Cell1	0.540887	0.0108		0.743191	0.0363		0.606283	0.0027		0.574412	0.0022
	Cell2	0.569845			0.4964			0.6			0.57766
	Cell3	0.401428			0.655259			0.662989			0.705911
	Cell4										0.791651

## Sheet: Foglio2
Normalized fluoescence variations after focal irradiation
Exp2
Bystander order		First			Second			Third			Fourth
			p-value			p-value			p-value			p-value
	Cell1	0.509713	0.0284		0.526874	0.0491		0.670097	0.0019		0.740152	0.0247
	Cell2	0.482401			0.819703			0.869258			0.460638
	Cell3	0.717102			0.394933			0.726021			0.885168
	Cell4							0.488911			0.691557
	Cell5							0.679615			0.872031
	Cell6							0.75213

## Sheet: Foglio3
Normalized fluoescence variations after focal irradiation
Exp3
Bystander order		First			Second			Third			Fourth
			p-value			p-value			p-value			p-value
	Cell1	0.900435	0.033		0.471846	0.0441		0.744	0.0499		0.764016	0.0041
	Cell2	0.584917			0.773118			0.67795			0.802064
	Cell3	0.527027			0.820435			0.8661			0.814491
	Cell4	0.407012			0.875343						0.685101
	Cell5				0.91691

## Sheet: Foglio4
Normalized fluoescence variations after focal irradiation
Control experiment
Bystander order		First			Second			Third			Fourth
			p-value			p-value			p-value			p-value
	Cell1	1.00602	0.734		1.03319	0.7761		1.00707	0.295		0.994607	0.3081
	Cell2	1.01837			0.978537			0.996019			1.00921
	Cell3	0.98648			1.00367			1.0027			0.959614
	Cell4							1.02141			0.98551
